# Supplementary material for: Defining the nociceptor transcriptome
Source: Front Mol Neurosci. 2014 Nov 11;7:87. doi: 10.3389/fnmol.2014.00087 (PMC4227287; doi:10.3389/fnmol.2014.00087)
Supplement: Supplementary file 1 [file Table1.XLSX]

## Sheet: All results
test_id	gene_id	gene	locus	status	FPKM dissociated DRG	FPKM MACS DRG	log2 fold change	test stat	p value	q value	significant
1110007C09Rik	1110007C09Rik	1110007C09Rik	chr13:49202950-49216026	OK	43.0135	65.6672	0.610384	2.85962	5e-05	0.000219871	yes
1110008P14Rik	1110008P14Rik	1110008P14Rik	chr2:32379100-32381915	OK	170.361	95.7207	-0.831694	-4.84872	5e-05	0.000219871	yes
1190002N15Rik	1190002N15Rik	1190002N15Rik	chr9:94517863-94538081	OK	19.8782	6.26193	-1.66651	-6.36877	5e-05	0.000219871	yes
1500004A13Rik	1500004A13Rik	1500004A13Rik	chr3:88777056-88832487	OK	6.09451	9.47892	0.637212	1.93576	5e-05	0.000219871	yes
1500011B03Rik	1500011B03Rik	1500011B03Rik	chr5:114808195-114813976	OK	54.5371	84.803	0.636876	2.60263	5e-05	0.000219871	yes
1700003M02Rik	1700003M02Rik	1700003M02Rik	chr4:34711331-34730206	OK	3.44232	8.98301	1.38382	3.39741	5e-05	0.000219871	yes
1700017B05Rik	1700017B05Rik	1700017B05Rik	chr9:57252321-57262599	OK	1.01228	0.255851	-1.98423	-2.67636	5e-05	0.000219871	yes
1700020I14Rik	1700020I14Rik	1700020I14Rik	chr2:119594295-119600744	OK	38.972	26.1184	-0.577371	-2.15245	5e-05	0.000219871	yes
1810011O10Rik	1810011O10Rik	1810011O10Rik	chr8:24437615-24438946	OK	9.19387	4.80675	-0.935611	-2.30881	5e-05	0.000219871	yes
2010107G23Rik	2010107G23Rik	2010107G23Rik	chr10:62107655-62111013	OK	14.7269	30.6448	1.05718	4.16845	5e-05	0.000219871	yes
2310022B05Rik	2310022B05Rik	2310022B05Rik	chr8:124635755-124663369	OK	24.661	7.97955	-1.62785	-6.37637	5e-05	0.000219871	yes
2310036O22Rik	2310036O22Rik	2310036O22Rik	chr8:85026832-85030286	OK	54.8491	83.333	0.603419	3.01015	5e-05	0.000219871	yes
2410131K14Rik	2410131K14Rik	2410131K14Rik	chr5:118245226-118263114	OK	7.50736	3.11353	-1.26975	-3.3953	5e-05	0.000219871	yes
2510009E07Rik	2510009E07Rik	2510009E07Rik	chr16:21649044-21694665	OK	43.4253	65.2086	0.586527	2.8613	5e-05	0.000219871	yes
2610001J05Rik	2610001J05Rik	2610001J05Rik	chr6:13869073-13871483	OK	24.2599	35.1801	0.536188	2.33612	5e-05	0.000219871	yes
2610507B11Rik	2610507B11Rik	2610507B11Rik	chr11:78261753-78290625	OK	52.9664	37.3482	-0.504039	-2.42458	5e-05	0.000219871	yes
2810008D09Rik	2810008D09Rik	2810008D09Rik	chr11:117076782-117078955	OK	7.18133	22.2027	1.62841	2.82217	5e-05	0.000219871	yes
2810468N07Rik	2810468N07Rik	2810468N07Rik	chr17:25570810-25575043	OK	3.59622	0.564849	-2.67054	-3.3835	5e-05	0.000219871	yes
2900052N01Rik	2900052N01Rik	2900052N01Rik	chr9:46913602-46927366	OK	5.43881	0.116746	-5.54185	-4.94216	5e-05	0.000219871	yes
2900056M20Rik	2900056M20Rik	2900056M20Rik	chrX:152294823-152327493	OK	5.94834	8.83192	0.570238	1.94197	5e-05	0.000219871	yes
2900097C17Rik	2900097C17Rik	2900097C17Rik	chr2:156388062-156392979	OK	216.672	149.593	-0.534472	-2.36712	5e-05	0.000219871	yes
3425401B19Rik	3425401B19Rik	3425401B19Rik	chr14:32659118-32685272	OK	1.22917	0.369528	-1.73393	-2.76199	5e-05	0.000219871	yes
4931406C07Rik	4931406C07Rik	4931406C07Rik	chr9:15283336-15357788	OK	10.8699	4.28656	-1.34244	-2.79258	5e-05	0.000219871	yes
4931406P16Rik	4931406P16Rik	4931406P16Rik	chr7:34236713-34285609	OK	7.54893	4.58514	-0.719306	-2.62097	5e-05	0.000219871	yes
4931429I11Rik	4931429I11Rik	4931429I11Rik	chr9:40894848-40964112	OK	6.18992	13.6679	1.1428	3.97766	5e-05	0.000219871	yes
5330417C22Rik	5330417C22Rik	5330417C22Rik	chr3:108458068-108536522	OK	4.24087	7.45161	0.813191	2.49714	5e-05	0.000219871	yes
5730508B09Rik	5730508B09Rik	5730508B09Rik	chr3:127869687-127896323	OK	7.51956	28.8094	1.93782	6.36404	5e-05	0.000219871	yes
5930403L14Rik	5930403L14Rik	5930403L14Rik	chr4:154316124-154636873	OK	11.4213	0.208707	-5.77411	-5.41136	5e-05	0.000219871	yes
6030419C18Rik	6030419C18Rik	6030419C18Rik	chr9:58488602-58499742	OK	67.4093	25.1221	-1.42399	-6.59245	5e-05	0.000219871	yes
6330416G13Rik	6330416G13Rik	6330416G13Rik	chr4:63560359-63586353	OK	3.2741	1.14741	-1.51272	-3.15428	5e-05	0.000219871	yes
6430548M08Rik	6430548M08Rik	6430548M08Rik	chr8:120114151-120165307	OK	53.167	24.8385	-1.09795	-5.0573	5e-05	0.000219871	yes
6430571L13Rik	6430571L13Rik	6430571L13Rik	chr9:107340639-107349683	OK	5.64271	1.71922	-1.71464	-3.75668	5e-05	0.000219871	yes
6530402F18Rik	6530402F18Rik	6530402F18Rik	chr2:29194820-29252993	OK	6.46804	1.01626	-2.67005	-4.62711	5e-05	0.000219871	yes
6820431F20Rik	6820431F20Rik	6820431F20Rik	chr8:20268285-20297432	OK	3.04634	5.1934	0.769602	2.33534	5e-05	0.000219871	yes
8430427H17Rik	8430427H17Rik	8430427H17Rik	chr2:153407460-153529971	OK	19.812	30.1826	0.607339	2.76403	5e-05	0.000219871	yes
9330102E08Rik	9330102E08Rik	9330102E08Rik	chr6:128169699-128183803	OK	5.78629	3.16707	-0.869491	-2.53598	5e-05	0.000219871	yes
9330159F19Rik	9330159F19Rik	9330159F19Rik	chr10:29211642-29230779	OK	15.8453	23.2708	0.55447	2.54816	5e-05	0.000219871	yes
9330182L06Rik	9330182L06Rik	9330182L06Rik	chr5:9266192-9480717	OK	26.8388	36.3337	0.436986	1.98982	5e-05	0.000219871	yes
9430021M05Rik	9430021M05Rik	9430021M05Rik	chr2:162661162-162675204	OK	6.49662	14.22	1.13016	3.62568	5e-05	0.000219871	yes
9530068E07Rik	9530068E07Rik	9530068E07Rik	chr11:52396427-52408723	OK	79.2449	45.4378	-0.802425	-3.9703	5e-05	0.000219871	yes
9530077C05Rik	9530077C05Rik	9530077C05Rik	chr9:22411576-22444679	OK	7.23609	12.0281	0.733121	2.37558	5e-05	0.000219871	yes
A2m	A2m	A2m	chr6:121636172-121679238	OK	3.72577	1.0389	-1.84248	-4.13902	5e-05	0.000219871	yes
A330050F15Rik	A330050F15Rik	A330050F15Rik	chr17:69439325-69489233	OK	3.86399	0.353121	-3.45186	-4.38713	5e-05	0.000219871	yes
A330074K22Rik	A330074K22Rik	A330074K22Rik	chr8:120204433-120228230	OK	4.42193	0.350973	-3.65525	-4.79196	5e-05	0.000219871	yes
A3galt2	A3galt2	A3galt2	chr4:128759257-128769298	OK	17.2829	44.7644	1.37301	6.23347	5e-05	0.000219871	yes
A430105I19Rik	A430105I19Rik	A430105I19Rik	chr2:118754144-118762661	OK	2.91073	6.06289	1.05863	3.25582	5e-05	0.000219871	yes
A630007B06Rik	A630007B06Rik	A630007B06Rik	chr19:56790962-56813683	OK	13.1814	7.7913	-0.758567	-2.69187	5e-05	0.000219871	yes
A830018L16Rik	A830018L16Rik	A830018L16Rik	chr1:11414104-11975902	OK	20.0764	13.6792	-0.553516	-2.06226	5e-05	0.000219871	yes
A930011O12Rik	A930011O12Rik	A930011O12Rik	chr14:64588114-64593961	OK	3.72841	15.9681	2.09856	6.53931	5e-05	0.000219871	yes
AI413582	AI413582	AI413582	chr17:27563768-27565727	OK	62.8663	120.114	0.934051	4.98748	5e-05	0.000219871	yes
AI464131	AI464131	AI464131	chr4:41495600-41503075	OK	8.40502	1.84435	-2.18814	-5.94032	5e-05	0.000219871	yes
AI504432	AI504432	AI504432	chr3:107039503-107054322	OK	0.844824	2.49635	1.5631	3.3676	5e-05	0.000219871	yes
AI593442	AI593442	AI593442	chr9:52673031-52679780	OK	30.1856	19.4658	-0.632921	-2.87401	5e-05	0.000219871	yes
AI662270	AI662270	AI662270	chr11:83223575-83226584	OK	0.330556	4.56945	3.78905	4.14338	5e-05	0.000219871	yes
AW549877	AW549877	AW549877	chr15:3982034-3995752	OK	25.4253	38.5137	0.599109	2.86439	5e-05	0.000219871	yes
AW551984	AW551984	AW551984	chr9:39587395-39604124	OK	1.6063	5.16749	1.68572	4.04576	5e-05	0.000219871	yes
Aacs	Aacs	Aacs	chr5:125475872-125517403	OK	54.855	84.0048	0.614848	3.05537	5e-05	0.000219871	yes
Aak1	Aak1	Aak1	chr6:86849516-87003227	OK	20.7214	14.1215	-0.55323	-2.57951	5e-05	0.000219871	yes
Aatk	Aatk	Aatk	chr11:120007315-120047145	OK	60.6649	23.9899	-1.33843	-5.99598	5e-05	0.000219871	yes
Abca2	Abca2	Abca2	chr2:25428673-25448539	OK	40.6609	30.7937	-0.401007	-1.88149	5e-05	0.000219871	yes
Abca5	Abca5	Abca5	chr11:110269368-110337716	OK	27.7932	43.1036	0.633075	3.03898	5e-05	0.000219871	yes
Abca8a	Abca8a	Abca8a	chr11:110025633-110095937	OK	64.7776	0.685194	-6.56284	-13.6938	5e-05	0.000219871	yes
Abca8b	Abca8b	Abca8b	chr11:109933405-109995816	OK	14.0633	1.70236	-3.04633	-9.3374	5e-05	0.000219871	yes
Abca9	Abca9	Abca9	chr11:110100821-110168153	OK	4.26774	0.0625023	-6.09342	-5.50467	5e-05	0.000219871	yes
Abcb10	Abcb10	Abcb10	chr8:123952458-123983122	OK	7.86847	13.4969	0.778468	3.02591	5e-05	0.000219871	yes
Abcb4	Abcb4	Abcb4	chr5:8893720-8959226	OK	2.55399	4.71446	0.884341	2.43015	5e-05	0.000219871	yes
Abcc9	Abcc9	Abcc9	chr6:142587861-142702274	OK	1.08342	0.0766778	-3.82064	-3.89928	5e-05	0.000219871	yes
Abcd2	Abcd2	Abcd2	chr15:91145870-91191807	OK	8.68106	3.13521	-1.46931	-4.97546	5e-05	0.000219871	yes
Abcd3	Abcd3	Abcd3	chr3:121758909-121815215	OK	34.7238	24.8615	-0.482013	-2.24552	5e-05	0.000219871	yes
Abcg1	Abcg1	Abcg1	chr17:31057693-31117981	OK	17.8968	11.3032	-0.662975	-2.93194	5e-05	0.000219871	yes
Abcg2	Abcg2	Abcg2	chr6:58596671-58692451	OK	39.9816	16.8365	-1.24774	-5.37155	5e-05	0.000219871	yes
Abcg4	Abcg4	Abcg4	chr9:44273189-44288244	OK	19.2357	11.8843	-0.694727	-2.90125	5e-05	0.000219871	yes
Abhd12	Abhd12	Abhd12	chr2:150832514-150904731	OK	141.321	94.2797	-0.583954	-3.03495	5e-05	0.000219871	yes
Abhd14b	Abhd14b	Abhd14b	chr9:106448639-106452918	OK	10.4258	18.474	0.825341	2.76485	5e-05	0.000219871	yes
Abhd2	Abhd2	Abhd2	chr7:79273265-79361601	OK	53.6986	30.2841	-0.826323	-3.93005	5e-05	0.000219871	yes
Abhd3	Abhd3	Abhd3	chr18:10644410-10706696	OK	15.5885	5.08519	-1.61611	-4.77432	5e-05	0.000219871	yes
Abhd4	Abhd4	Abhd4	chr14:54254128-54269169	OK	66.4998	21.0835	-1.65724	-6.9797	5e-05	0.000219871	yes
Abi1	Abi1	Abi1	chr2:22895521-23040241	OK	33.5948	47.3164	0.494103	2.21311	5e-05	0.000219871	yes
Abi3bp	Abi3bp	Abi3bp	chr16:56477845-56690135	OK	2.84211	1.16791	-1.28304	-2.5787	5e-05	0.000219871	yes
Abl2	Abl2	Abl2	chr1:156558786-156649619	OK	7.1971	4.53197	-0.667277	-2.69873	5e-05	0.000219871	yes
Ablim1	Ablim1	Ablim1	chr19:57033263-57216032	OK	51.1559	38.2216	-0.420512	-1.97484	5e-05	0.000219871	yes
Ablim2	Ablim2	Ablim2	chr5:35757879-35884979	OK	13.1203	5.91776	-1.14867	-3.87603	5e-05	0.000219871	yes
Abr	Abr	Abr	chr11:76416731-76577739	OK	60.7909	92.9577	0.612719	2.82351	5e-05	0.000219871	yes
Acacb	Acacb	Acacb	chr5:114165517-114250758	OK	1.862	0.221662	-3.07042	-5.01004	5e-05	0.000219871	yes
Acad10	Acad10	Acad10	chr5:121621028-121660510	OK	1.11727	3.17368	1.50618	3.10286	5e-05	0.000219871	yes
Acap3	Acap3	Acap3	chr4:155891874-155907251	OK	17.9243	26.0286	0.538178	2.45053	5e-05	0.000219871	yes
Acbd4	Acbd4	Acbd4	chr11:103101687-103112199	OK	21.3949	37.105	0.794346	3.46345	5e-05	0.000219871	yes
Ace	Ace	Ace	chr11:105965606-105989964	OK	2.09463	0.606747	-1.78753	-2.99452	5e-05	0.000219871	yes
Ache	Ache	Ache	chr5:137288253-137294466	OK	62.0343	23.4999	-1.40041	-5.8134	5e-05	0.000219871	yes
Acin1	Acin1	Acin1	chr14:54642160-54690742	OK	20.141	32.3123	0.681949	2.64387	5e-05	0.000219871	yes
Ackr1	Ackr1	Ackr1	chr1:173331885-173333503	OK	114.735	61.8528	-0.891396	-4.60543	5e-05	0.000219871	yes
Ackr3	Ackr3	Ackr3	chr1:90203979-90215722	OK	4.87421	0.351852	-3.79213	-4.13632	5e-05	0.000219871	yes
Aco2	Aco2	Aco2	chr15:81872462-81926213	OK	97.7651	63.7674	-0.6165	-2.97409	5e-05	0.000219871	yes
Acpp	Acpp	Acpp	chr9:104288239-104337722	OK	131.722	338.437	1.36139	5.54803	5e-05	0.000219871	yes
Acsbg1	Acsbg1	Acsbg1	chr9:54604996-54661885	OK	30.7905	0.274382	-6.81015	-8.4511	5e-05	0.000219871	yes
Acsl5	Acsl5	Acsl5	chr19:55253368-55296628	OK	26.8087	37.0376	0.466289	2.1807	5e-05	0.000219871	yes
Acsl6	Acsl6	Acsl6	chr11:54303823-54361539	OK	48.3725	19.7084	-1.29538	-5.37429	5e-05	0.000219871	yes
Acss2	Acss2	Acss2	chr2:155518042-155562743	OK	37.9424	24.0612	-0.657103	-2.79966	5e-05	0.000219871	yes
Acta2	Acta2	Acta2	chr19:34240335-34255373	OK	9.69859	0.327343	-4.8889	-6.19865	5e-05	0.000219871	yes
Actl6b	Actl6b	Actl6b	chr5:137553554-137569573	OK	16.2207	30.1525	0.894446	3.50468	5e-05	0.000219871	yes
Actn1	Actn1	Actn1	chr12:80167541-80260371	OK	17.404	37.4067	1.10387	5.01576	5e-05	0.000219871	yes
Actr1b	Actr1b	Actr1b	chr1:36699201-36709925	OK	121.137	160.536	0.406253	2.11187	5e-05	0.000219871	yes
Ada	Ada	Ada	chr2:163726570-163750239	OK	1.66099	4.96515	1.57979	2.61562	5e-05	0.000219871	yes
Adam10	Adam10	Adam10	chr9:70679000-70780229	OK	38.4709	25.0717	-0.617707	-2.92018	5e-05	0.000219871	yes
Adam17	Adam17	Adam17	chr12:21316391-21373632	OK	8.34927	2.65196	-1.65459	-3.52774	5e-05	0.000219871	yes
Adam1a	Adam1a	Adam1a	chr5:121518603-121521695	OK	1.3993	3.74303	1.4195	2.99295	5e-05	0.000219871	yes
Adam23	Adam23	Adam23	chr1:63445903-63596515	OK	117.114	27.7044	-2.07972	-9.21479	5e-05	0.000219871	yes
Adam8	Adam8	Adam8	chr7:139978937-139992509	OK	2.11102	6.38586	1.59694	3.71511	5e-05	0.000219871	yes
Adamts1	Adamts1	Adamts1	chr16:85793827-85803115	OK	5.9316	2.28407	-1.37681	-3.97195	5e-05	0.000219871	yes
Adamts2	Adamts2	Adamts2	chr11:50602084-50807573	OK	4.08387	1.53487	-1.41182	-3.50371	5e-05	0.000219871	yes
Adamts3	Adamts3	Adamts3	chr5:89673840-89883334	OK	3.2099	5.33417	0.732733	2.51256	5e-05	0.000219871	yes
Adamts5	Adamts5	Adamts5	chr16:85858156-85901125	OK	10.7471	0.491002	-4.45207	-9.64921	5e-05	0.000219871	yes
Adamts9	Adamts9	Adamts9	chr6:92772698-92901441	OK	2.30415	5.31534	1.20593	3.71065	5e-05	0.000219871	yes
Adamtsl4	Adamtsl4	Adamtsl4	chr3:95676203-95687858	OK	2.47141	1.02195	-1.27401	-2.54184	5e-05	0.000219871	yes
Adc	Adc	Adc	chr4:128932145-128962417	OK	50.9081	73.3322	0.526552	2.60132	5e-05	0.000219871	yes
Adcy1	Adcy1	Adcy1	chr11:7063488-7178505	OK	10.097	3.55615	-1.50553	-6.30535	5e-05	0.000219871	yes
Adcy2	Adcy2	Adcy2	chr13:68620042-68999541	OK	11.7739	5.9228	-0.991241	-3.6442	5e-05	0.000219871	yes
Adcy3	Adcy3	Adcy3	chr12:4133396-4240123	OK	7.76877	3.45525	-1.1689	-2.85741	5e-05	0.000219871	yes
Adcy5	Adcy5	Adcy5	chr16:35155635-35304549	OK	16.278	21.9778	0.433123	1.95515	5e-05	0.000219871	yes
Adcy8	Adcy8	Adcy8	chr15:64699034-64922296	OK	3.25042	1.53348	-1.08381	-2.5893	5e-05	0.000219871	yes
Adcy9	Adcy9	Adcy9	chr16:4284885-4420498	OK	11.9706	5.99053	-0.998737	-4.11159	5e-05	0.000219871	yes
Add3	Add3	Add3	chr19:53140442-53247326	OK	19.041	2.85555	-2.73726	-8.35062	5e-05	0.000219871	yes
Adk	Adk	Adk	chr14:21052573-21448569	OK	151.824	245.687	0.694423	3.229	5e-05	0.000219871	yes
Ado	Ado	Ado	chr10:67544510-67548955	OK	10.8193	5.4738	-0.982988	-3.60007	5e-05	0.000219871	yes
Adra2a	Adra2a	Adra2a	chr19:54045181-54048982	OK	2.85221	0.707192	-2.0119	-3.67064	5e-05	0.000219871	yes
Adra2c	Adra2c	Adra2c	chr5:35278565-35281763	OK	7.28412	1.91107	-1.93037	-4.80274	5e-05	0.000219871	yes
Adrbk1	Adrbk1	Adrbk1	chr19:4285998-4306222	OK	72.7445	131.821	0.85767	3.98893	5e-05	0.000219871	yes
Adrbk2	Adrbk2	Adrbk2	chr5:112910477-113015538	OK	5.28975	9.11038	0.784311	2.99254	5e-05	0.000219871	yes
Afap1	Afap1	Afap1	chr5:35893318-36003922	OK	4.06615	2.23816	-0.861349	-2.64546	5e-05	0.000219871	yes
Afap1l2	Afap1l2	Afap1l2	chr19:56912353-57008575	OK	9.9244	0.879094	-3.49689	-6.88148	5e-05	0.000219871	yes
Aff2	Aff2	Aff2	chrX:69360330-69868037	OK	2.9213	6.41539	1.13492	3.4494	5e-05	0.000219871	yes
Aff3	Aff3	Aff3	chr1:38175990-38664955	OK	17.6851	25.2298	0.512598	2.31132	5e-05	0.000219871	yes
Aga	Aga	Aga	chr8:53511701-53523422	OK	12.4625	6.6807	-0.899526	-2.11358	5e-05	0.000219871	yes
Agap1	Agap1	Agap1	chr1:89454810-89895282	OK	11.4998	7.20264	-0.675006	-2.89251	5e-05	0.000219871	yes
Agap2	Agap2	Agap2	chr10:127078906-127093169	OK	6.54103	2.37693	-1.46042	-4.5473	5e-05	0.000219871	yes
Agfg1	Agfg1	Agfg1	chr1:82839482-82896275	OK	34.9572	51.1127	0.548095	2.64197	5e-05	0.000219871	yes
Agfg2	Agfg2	Agfg2	chr5:137650853-137684693	OK	23.4885	37.2732	0.666188	2.61171	5e-05	0.000219871	yes
Agl	Agl	Agl	chr3:116739998-116808166	OK	25.1387	11.6845	-1.10531	-5.1506	5e-05	0.000219871	yes
Agmo	Agmo	Agmo	chr12:37241638-37581932	OK	2.89753	0.254833	-3.5072	-3.93067	5e-05	0.000219871	yes
Ago4	Ago4	Ago4	chr4:126489542-126533458	OK	1.24529	2.40404	0.948974	2.37673	5e-05	0.000219871	yes
Agpat3	Agpat3	Agpat3	chr10:78271562-78351700	OK	48.7026	24.4961	-0.991445	-4.68205	5e-05	0.000219871	yes
Agpat4	Agpat4	Agpat4	chr17:12119283-12219640	OK	27.808	51.3149	0.883875	4.05475	5e-05	0.000219871	yes
Agpat9	Agpat9	Agpat9	chr5:100846228-100899102	OK	1.76337	0.485774	-1.85998	-2.66643	5e-05	0.000219871	yes
Agtr1a	Agtr1a	Agtr1a	chr13:30336355-30382867	OK	10.4187	18.5706	0.833843	3.08165	5e-05	0.000219871	yes
Ahcyl1	Ahcyl1	Ahcyl1	chr3:107663119-107696548	OK	74.5736	55.6669	-0.421847	-2.08996	5e-05	0.000219871	yes
Ahcyl2	Ahcyl2	Ahcyl2	chr6:29768442-29912310	OK	31.6014	17.6745	-0.838318	-3.77233	5e-05	0.000219871	yes
Ahr	Ahr	Ahr	chr12:35497978-35534989	OK	4.53881	1.49671	-1.60052	-4.2301	5e-05	0.000219871	yes
Aif1l	Aif1l	Aif1l	chr2:31950302-31973442	OK	11.5161	0.76034	-3.92086	-7.25852	5e-05	0.000219871	yes
Aifm3	Aifm3	Aifm3	chr16:17489676-17507485	OK	8.1168	2.12729	-1.9319	-4.09908	5e-05	0.000219871	yes
Ajuba	Ajuba	Ajuba	chr14:54567468-54577661	OK	1.47094	0.189289	-2.95808	-3.20955	5e-05	0.000219871	yes
Ak1	Ak1	Ak1	chr2:32621757-32635058	OK	73.1079	48.7398	-0.584927	-2.6086	5e-05	0.000219871	yes
Ak3	Ak3	Ak3	chr19:29020831-29048729	OK	31.9998	22.1793	-0.528853	-2.28485	5e-05	0.000219871	yes
Akap17b	Akap17b	Akap17b	chrX:36608182-36645414	OK	5.67838	8.99437	0.663542	2.59361	5e-05	0.000219871	yes
Alas2	Alas2	Alas2	chrX:150547384-150570622	OK	6.50897	201.419	4.95163	14.0025	5e-05	0.000219871	yes
Aldh1a7	Aldh1a7	Aldh1a7	chr19:20692952-20727556	OK	2.77616	0.220516	-3.65413	-3.89731	5e-05	0.000219871	yes
Aldh1l1	Aldh1l1	Aldh1l1	chr6:90550847-90599171	OK	3.18472	0.374763	-3.08712	-4.37279	5e-05	0.000219871	yes
Aldh2	Aldh2	Aldh2	chr5:121567686-121593824	OK	66.1298	33.0229	-1.00183	-4.7898	5e-05	0.000219871	yes
Aldoc	Aldoc	Aldoc	chr11:78324197-78326760	OK	92.7866	40.2529	-1.20482	-5.85269	5e-05	0.000219871	yes
Alpl	Alpl	Alpl	chr4:137741730-137796384	OK	6.06153	0.128618	-5.55852	-4.35782	5e-05	0.000219871	yes
Amer1	Amer1	Amer1	chrX:95420313-95444840	OK	7.46344	4.75313	-0.650964	-2.60706	5e-05	0.000219871	yes
Amer2	Amer2	Amer2	chr14:60378285-60381003	OK	8.67797	17.0024	0.970311	3.19437	5e-05	0.000219871	yes
Amigo2	Amigo2	Amigo2	chr15:97244073-97385691	OK	21.8272	12.0172	-0.861033	-3.23193	5e-05	0.000219871	yes
Amot	Amot	Amot	chrX:145446423-145487639	OK	2.92432	0.80707	-1.85733	-4.20459	5e-05	0.000219871	yes
Amotl2	Amotl2	Amotl2	chr9:102717803-102733417	OK	6.86292	1.82937	-1.90748	-5.07766	5e-05	0.000219871	yes
Amph	Amph	Amph	chr13:18948350-19150919	OK	76.6253	50.9397	-0.589031	-2.73325	5e-05	0.000219871	yes
Amy1	Amy1	Amy1	chr3:113555951-113577750	OK	3.44901	14.9848	2.11924	4.68074	5e-05	0.000219871	yes
Angpt1	Angpt1	Angpt1	chr15:42424666-42676977	OK	1.43968	0.230401	-2.64353	-3.27135	5e-05	0.000219871	yes
Angptl4	Angptl4	Angptl4	chr17:33774899-33781575	OK	9.28338	1.14799	-3.01554	-5.31903	5e-05	0.000219871	yes
Ank3	Ank3	Ank3	chr10:69533707-70027436	OK	35.381	50.4455	0.511751	2.29901	5e-05	0.000219871	yes
Ankrd10	Ankrd10	Ankrd10	chr8:11611580-11635757	OK	10.1806	19.8991	0.966879	3.29524	5e-05	0.000219871	yes
Ankrd12	Ankrd12	Ankrd12	chr17:65967500-66077046	OK	10.0006	15.222	0.606069	2.75435	5e-05	0.000219871	yes
Ankrd13b	Ankrd13b	Ankrd13b	chr11:77470486-77489678	OK	25.701	40.7974	0.66665	3.12667	5e-05	0.000219871	yes
Ankrd13d	Ankrd13d	Ankrd13d	chr19:4270179-4283137	OK	29.8869	46.7557	0.645628	2.98977	5e-05	0.000219871	yes
Ankrd28	Ankrd28	Ankrd28	chr14:31700014-31830415	OK	5.95258	3.80952	-0.643906	-2.15515	5e-05	0.000219871	yes
Ankrd29	Ankrd29	Ankrd29	chr18:12252356-12305720	OK	16.5674	4.73012	-1.8084	-6.12122	5e-05	0.000219871	yes
Ankrd34b	Ankrd34b	Ankrd34b	chr13:92425968-92441658	OK	1.77822	0.205895	-3.11046	-3.77992	5e-05	0.000219871	yes
Ankrd34c	Ankrd34c	Ankrd34c	chr9:89728248-89738475	OK	4.76783	0.555018	-3.10272	-4.73759	5e-05	0.000219871	yes
Ankrd35	Ankrd35	Ankrd35	chr3:96670130-96691034	OK	3.29198	0.599192	-2.45787	-4.42308	5e-05	0.000219871	yes
Ankrd52	Ankrd52	Ankrd52	chr10:128377123-128394006	OK	51.9278	34.5769	-0.586702	-2.74616	5e-05	0.000219871	yes
Ankrd6	Ankrd6	Ankrd6	chr4:32804034-32950826	OK	7.33709	11.9997	0.709721	2.63386	5e-05	0.000219871	yes
Anks1b	Anks1b	Anks1b	chr10:89873508-90972984	OK	9.88292	16.0303	0.69779	2.79949	5e-05	0.000219871	yes
Anks6	Anks6	Anks6	chr4:47015688-47057306	OK	1.87075	4.42884	1.24331	3.01572	5e-05	0.000219871	yes
Ano1	Ano1	Ano1	chr7:144588548-144738592	OK	5.62826	0.427588	-3.7184	-6.18259	5e-05	0.000219871	yes
Ano3	Ano3	Ano3	chr2:110655200-110950244	OK	64.752	105.215	0.700337	3.24929	5e-05	0.000219871	yes
Ano4	Ano4	Ano4	chr10:88948993-89257790	OK	14.9185	8.01579	-0.896187	-3.37506	5e-05	0.000219871	yes
Anp32a	Anp32a	Anp32a	chr9:62341342-62378805	OK	26.8296	15.731	-0.770213	-3.13695	5e-05	0.000219871	yes
Anpep	Anpep	Anpep	chr7:79821802-79842352	OK	1.91654	0.23727	-3.0139	-3.65284	5e-05	0.000219871	yes
Antxr1	Antxr1	Antxr1	chr6:87133852-87335775	OK	7.72148	0.825728	-3.22514	-7.21489	5e-05	0.000219871	yes
Anxa1	Anxa1	Anxa1	chr19:20373433-20390671	OK	5.86754	1.10015	-2.41506	-3.90335	5e-05	0.000219871	yes
Anxa11	Anxa11	Anxa11	chr14:25842154-25886804	OK	16.5687	27.5909	0.735732	3.10088	5e-05	0.000219871	yes
Anxa4	Anxa4	Anxa4	chr6:86736839-86793584	OK	10.8054	2.89267	-1.90128	-4.74813	5e-05	0.000219871	yes
Anxa5	Anxa5	Anxa5	chr3:36448923-36475887	OK	640.234	967.842	0.596172	2.34897	5e-05	0.000219871	yes
Aoc3	Aoc3	Aoc3	chr11:101330605-101339430	OK	1.36377	0.288415	-2.24138	-3.00129	5e-05	0.000219871	yes
Aox4	Aox4	Aox4	chr1:58210396-58268596	OK	1.54633	0.177192	-3.12546	-3.91079	5e-05	0.000219871	yes
Ap1ar	Ap1ar	Ap1ar	chr3:127807264-127837492	OK	67.1805	123.292	0.87597	4.44071	5e-05	0.000219871	yes
Ap3b1	Ap3b1	Ap3b1	chr13:94358959-94566316	OK	6.48318	10.0919	0.638422	2.34103	5e-05	0.000219871	yes
Ap3s2	Ap3s2	Ap3s2	chr7:79875324-79920640	OK	43.4538	32.3892	-0.423971	-2.05656	5e-05	0.000219871	yes
Apba1	Apba1	Apba1	chr19:23758875-23949597	OK	94.6435	159.304	0.751205	3.3156	5e-05	0.000219871	yes
Apbb2	Apbb2	Apbb2	chr5:66298724-66618817	OK	21.9977	10.4003	-1.08072	-4.53479	5e-05	0.000219871	yes
Apod	Apod	Apod	chr16:31296191-31314596	OK	116.26	7.97112	-3.86642	-13.4457	5e-05	0.000219871	yes
Apoe	Apoe	Apoe	chr7:19696243-19699166	OK	2422.41	31.0456	-6.28591	-22.5683	5e-05	0.000219871	yes
Aqp1	Aqp1	Aqp1	chr6:55336298-55348555	OK	152.59	240.062	0.653751	3.21299	5e-05	0.000219871	yes
Aqp4	Aqp4	Aqp4	chr18:15389393-15403684	OK	3.30264	0.389582	-3.08362	-5.27895	5e-05	0.000219871	yes
Ar	Ar	Ar	chrX:98149749-98317147	OK	4.84678	2.35785	-1.03956	-2.53554	5e-05	0.000219871	yes
Arap1	Arap1	Arap1	chr7:101348068-101412586	OK	11.5387	20.9221	0.858541	3.37348	5e-05	0.000219871	yes
Arap2	Arap2	Arap2	chr5:62602445-62766177	OK	9.42169	2.08957	-2.17278	-7.23191	5e-05	0.000219871	yes
Arc	Arc	Arc	chr15:74669080-74672570	OK	3.34442	0.493166	-2.76161	-3.90368	5e-05	0.000219871	yes
Arfgap3	Arfgap3	Arfgap3	chr15:83299739-83350247	OK	30.2365	45.4072	0.586629	2.76183	5e-05	0.000219871	yes
Arglu1	Arglu1	Arglu1	chr8:8666575-8690537	OK	18.9163	44.6715	1.23973	4.57255	5e-05	0.000219871	yes
Arhgap10	Arhgap10	Arhgap10	chr8:77250365-77518578	OK	2.55727	0.64033	-1.99772	-3.08608	5e-05	0.000219871	yes
Arhgap17	Arhgap17	Arhgap17	chr7:123279148-123369915	OK	22.7859	36.5835	0.683049	2.96277	5e-05	0.000219871	yes
Arhgap19	Arhgap19	Arhgap19	chr19:41766587-41802084	OK	13.974	1.91887	-2.86441	-7.96083	5e-05	0.000219871	yes
Arhgap21	Arhgap21	Arhgap21	chr2:20847918-20967721	OK	14.0046	22.8512	0.706368	3.18929	5e-05	0.000219871	yes
Arhgap22	Arhgap22	Arhgap22	chr14:33216822-33369936	OK	8.40394	14.7835	0.814851	2.92577	5e-05	0.000219871	yes
Arhgap26	Arhgap26	Arhgap26	chr18:38993144-39376285	OK	17.4433	33.8969	0.958479	4.54684	5e-05	0.000219871	yes
Arhgap28	Arhgap28	Arhgap28	chr17:67842707-68004108	OK	26.6613	49.7811	0.900852	4.34683	5e-05	0.000219871	yes
Arhgap29	Arhgap29	Arhgap29	chr3:121953325-122016153	OK	5.07345	1.77595	-1.51438	-4.06573	5e-05	0.000219871	yes
Arhgap33	Arhgap33	Arhgap33	chr7:30522225-30535060	OK	3.11078	8.1175	1.38376	4.12046	5e-05	0.000219871	yes
Arhgap35	Arhgap35	Arhgap35	chr7:16494472-16614993	OK	49.5237	28.0281	-0.821248	-3.92708	5e-05	0.000219871	yes
Arhgap39	Arhgap39	Arhgap39	chr15:76723984-76818170	OK	22.0067	37.3334	0.762521	3.44092	5e-05	0.000219871	yes
Arhgap42	Arhgap42	Arhgap42	chr9:8994952-9260885	OK	4.14299	2.55097	-0.699626	-1.98955	5e-05	0.000219871	yes
Arhgap44	Arhgap44	Arhgap44	chr11:64979034-65162961	OK	37.2689	21.8575	-0.769839	-3.09584	5e-05	0.000219871	yes
Arhgap5	Arhgap5	Arhgap5	chr12:52516076-52567851	OK	14.6771	8.52884	-0.783147	-3.25395	5e-05	0.000219871	yes
Arhgdia	Arhgdia	Arhgdia	chr11:120577234-120581620	OK	169.913	233.631	0.45944	2.25269	5e-05	0.000219871	yes
Arhgdig	Arhgdig	Arhgdig	chr17:26199182-26201350	OK	84.2727	47.0452	-0.841017	-4.12307	5e-05	0.000219871	yes
Arhgef1	Arhgef1	Arhgef1	chr7:24902985-24926591	OK	12.8669	22.0241	0.775425	3.0664	5e-05	0.000219871	yes
Arhgef10	Arhgef10	Arhgef10	chr8:14911662-15001085	OK	11.166	2.97605	-1.90764	-6.26007	5e-05	0.000219871	yes
Arhgef17	Arhgef17	Arhgef17	chr7:100869745-100932161	OK	18.6709	9.74366	-0.938258	-4.24539	5e-05	0.000219871	yes
Arhgef18	Arhgef18	Arhgef18	chr8:3393007-3456600	OK	10.6964	15.6957	0.553243	2.38777	5e-05	0.000219871	yes
Arhgef19	Arhgef19	Arhgef19	chr4:141242883-141257562	OK	3.93943	1.23051	-1.67873	-3.5451	5e-05	0.000219871	yes
Arhgef26	Arhgef26	Arhgef26	chr3:62338776-62462221	OK	2.81948	0.0789994	-5.15744	-4.99745	5e-05	0.000219871	yes
Arhgef28	Arhgef28	Arhgef28	chr13:97898594-98206165	OK	5.84518	9.02354	0.626447	2.45891	5e-05	0.000219871	yes
Arhgef3	Arhgef3	Arhgef3	chr14:27143992-27403911	OK	10.427	2.79184	-1.90104	-5.26626	5e-05	0.000219871	yes
Arhgef4	Arhgef4	Arhgef4	chr1:34801721-34812754	OK	33.2762	8.25592	-2.01099	-7.70243	5e-05	0.000219871	yes
Arhgef40	Arhgef40	Arhgef40	chr14:51984832-52020733	OK	10.9518	2.709	-2.01533	-5.16667	5e-05	0.000219871	yes
Arhgef6	Arhgef6	Arhgef6	chrX:57231484-57338729	OK	9.2474	2.28345	-2.01783	-5.99806	5e-05	0.000219871	yes
Arhgef9	Arhgef9	Arhgef9	chrX:95048934-95166539	OK	14.8642	8.16937	-0.863543	-3.41048	5e-05	0.000219871	yes
Arid5a	Arid5a	Arid5a	chr1:36307732-36324029	OK	2.216	4.05146	0.870484	2.43556	5e-05	0.000219871	yes
Arid5b	Arid5b	Arid5b	chr10:68095592-68278726	OK	4.14694	1.49465	-1.47224	-3.61489	5e-05	0.000219871	yes
Arl4d	Arl4d	Arl4d	chr11:101665540-101667832	OK	12.2816	20.8347	0.762496	2.6344	5e-05	0.000219871	yes
Arl5b	Arl5b	Arl5b	chr2:15055361-15079191	OK	6.57365	3.31669	-0.986953	-2.89384	5e-05	0.000219871	yes
Armcx4	Armcx4	Armcx4	chrX:134686518-134697772	OK	6.12125	8.86916	0.534971	2.26082	5e-05	0.000219871	yes
Arpc1b	Arpc1b	Arpc1b	chr5:145114255-145128186	OK	92.4992	160.686	0.796728	4.18876	5e-05	0.000219871	yes
Arpc5	Arpc5	Arpc5	chr1:152766541-152775580	OK	89.9443	145.397	0.692896	3.60908	5e-05	0.000219871	yes
Arpp21	Arpp21	Arpp21	chr9:112065090-112348925	OK	7.2922	2.2136	-1.71996	-4.27197	5e-05	0.000219871	yes
Arsk	Arsk	Arsk	chr13:76060421-76098660	OK	2.57108	0.802363	-1.68005	-3.08561	5e-05	0.000219871	yes
Art3	Art3	Art3	chr5:92331840-92414627	OK	40.1301	1.88399	-4.41282	-8.47388	5e-05	0.000219871	yes
Asah1	Asah1	Asah1	chr8:41340642-41374697	OK	41.777	26.023	-0.682924	-3.10471	5e-05	0.000219871	yes
Asah2	Asah2	Asah2	chr19:31984650-32103140	OK	10.2727	4.51344	-1.18652	-4.25204	5e-05	0.000219871	yes
Asap2	Asap2	Asap2	chr12:21111755-21286237	OK	3.72782	0.454417	-3.03625	-3.12967	5e-05	0.000219871	yes
Asap3	Asap3	Asap3	chr4:136206364-136246573	OK	2.37712	0.706439	-1.75058	-3.58307	5e-05	0.000219871	yes
Asb13	Asb13	Asb13	chr13:3634031-3651779	OK	28.4598	12.9675	-1.13402	-4.22888	5e-05	0.000219871	yes
Asic1	Asic1	Asic1	chr15:99670717-99701130	OK	31.4513	9.23602	-1.76778	-7.03658	5e-05	0.000219871	yes
Asic2	Asic2	Asic2	chr11:80880162-81968396	OK	40.7991	70.2082	0.783102	3.70737	5e-05	0.000219871	yes
Asic3	Asic3	Asic3	chr5:24413450-24417834	OK	55.5911	13.7055	-2.02009	-8.21304	5e-05	0.000219871	yes
Asl	Asl	Asl	chr5:130011502-130024331	OK	14.3327	21.8525	0.60849	2.24684	5e-05	0.000219871	yes
Aspa	Aspa	Aspa	chr11:73304987-73324637	OK	25.0348	0.7685	-5.02575	-7.00197	5e-05	0.000219871	yes
Asrgl1	Asrgl1	Asrgl1	chr19:9111718-9135566	OK	21.2845	5.43817	-1.96861	-6.37535	5e-05	0.000219871	yes
Ass1	Ass1	Ass1	chr2:31470269-31520670	OK	5.05376	12.0911	1.25851	3.03737	5e-05	0.000219871	yes
Astn2	Astn2	Astn2	chr4:65380802-66404483	OK	12.683	2.22068	-2.51382	-4.40526	5e-05	0.000219871	yes
Atf4	Atf4	Atf4	chr15:80255183-80257545	OK	88.0221	120.032	0.447486	2.05155	5e-05	0.000219871	yes
Atf5	Atf5	Atf5	chr7:44812255-44849079	OK	32.3517	75.8435	1.22919	4.33765	5e-05	0.000219871	yes
Atf6	Atf6	Atf6	chr1:170704456-170867771	OK	11.0565	8.09716	-0.449408	-1.9316	5e-05	0.000219871	yes
Atg16l1	Atg16l1	Atg16l1	chr1:87756010-87792428	OK	19.8535	28.2506	0.508887	2.12389	5e-05	0.000219871	yes
Atg16l2	Atg16l2	Atg16l2	chr7:101289615-101302088	OK	2.3425	5.23037	1.15886	2.58866	5e-05	0.000219871	yes
Atg9a	Atg9a	Atg9a	chr1:75180860-75192010	OK	39.6846	56.3117	0.504857	2.33112	5e-05	0.000219871	yes
Athl1	Athl1	Athl1	chr7:140941580-140947658	OK	2.13019	0.435613	-2.28986	-3.23099	5e-05	0.000219871	yes
Atp11a	Atp11a	Atp11a	chr8:12757015-12868728	OK	105.764	40.517	-1.38425	-6.14065	5e-05	0.000219871	yes
Atp13a2	Atp13a2	Atp13a2	chr4:140986872-141007701	OK	68.6004	94.3401	0.459655	2.13832	5e-05	0.000219871	yes
Atp1a2	Atp1a2	Atp1a2	chr1:172271708-172298064	OK	68.4787	1.64184	-5.38227	-15.3734	5e-05	0.000219871	yes
Atp1a3	Atp1a3	Atp1a3	chr7:24978168-25005937	OK	293.01	202.277	-0.534615	-2.23749	5e-05	0.000219871	yes
Atp1b1	Atp1b1	Atp1b1	chr1:164307674-164458355	OK	730.843	321.556	-1.18449	-4.58673	5e-05	0.000219871	yes
Atp1b2	Atp1b2	Atp1b2	chr11:69599749-69605960	OK	40.6936	0.994554	-5.35461	-11.1367	5e-05	0.000219871	yes
Atp1b3	Atp1b3	Atp1b3	chr9:96332674-96364299	OK	225.44	396.445	0.814378	4.16788	5e-05	0.000219871	yes
Atp2a2	Atp2a2	Atp2a2	chr5:122453512-122502225	OK	120.303	70.233	-0.776456	-3.45912	5e-05	0.000219871	yes
Atp2b2	Atp2b2	Atp2b2	chr6:113745667-114042080	OK	41.2503	20.1219	-1.03564	-4.76626	5e-05	0.000219871	yes
Atp2b3	Atp2b3	Atp2b3	chrX:73503085-73573270	OK	21.0347	10.2092	-1.0429	-4.67191	5e-05	0.000219871	yes
Atp5b	Atp5b	Atp5b	chr10:128083306-128090388	OK	776.134	554.565	-0.484949	-1.96019	5e-05	0.000219871	yes
Atp5c1	Atp5c1	Atp5c1	chr2:10056030-10080510	OK	150.965	95.3177	-0.663396	-2.97315	5e-05	0.000219871	yes
Atp6ap1l	Atp6ap1l	Atp6ap1l	chr13:90883448-90905355	OK	4.43748	0.938798	-2.24085	-3.20254	5e-05	0.000219871	yes
Atp6v0a2	Atp6v0a2	Atp6v0a2	chr5:124629051-124724455	OK	16.825	11.8827	-0.501742	-2.20088	5e-05	0.000219871	yes
Atp6v1f	Atp6v1f	Atp6v1f	chr6:29467782-29470509	OK	124.491	173.238	0.476716	2.87998	5e-05	0.000219871	yes
Atp6v1g2	Atp6v1g2	Atp6v1g2	chr17:35236595-35238768	OK	78.4557	49.4754	-0.665165	-3.28864	5e-05	0.000219871	yes
Atp8a2	Atp8a2	Atp8a2	chr14:59647740-60086834	OK	67.7877	32.7494	-1.04956	-5.04835	5e-05	0.000219871	yes
Atp9b	Atp9b	Atp9b	chr18:80734140-80934058	OK	22.5713	14.9039	-0.598803	-2.63287	5e-05	0.000219871	yes
Atpaf1	Atpaf1	Atpaf1	chr4:115784813-115812314	OK	6.55136	3.335	-0.974108	-2.49443	5e-05	0.000219871	yes
Atr	Atr	Atr	chr9:95855417-95951644	OK	6.54209	4.55676	-0.521744	-1.97922	5e-05	0.000219871	yes
Atxn2l	Atxn2l	Atxn2l	chr7:126491707-126503302	OK	24.2081	37.5655	0.63392	2.97627	5e-05	0.000219871	yes
Auh	Auh	Auh	chr13:52835109-52929677	OK	62.2905	37.0661	-0.74891	-3.5165	5e-05	0.000219871	yes
Auts2	Auts2	Auts2	chr5:131437681-132542343	OK	11.2281	18.1319	0.691412	2.95741	5e-05	0.000219871	yes
Avil	Avil	Avil	chr10:127000708-127020994	OK	281.18	445.734	0.664688	2.91086	5e-05	0.000219871	yes
B2m	B2m	B2m	chr2:122120107-122186189	OK	192.558	128.337	-0.58535	-2.55251	5e-05	0.000219871	yes
B3galt1	B3galt1	B3galt1	chr2:68104671-68122882	OK	14.8136	5.51171	-1.42635	-5.53981	5e-05	0.000219871	yes
B3galt5	B3galt5	B3galt5	chr16:96235800-96319858	OK	8.93456	1.56191	-2.51609	-6.59715	5e-05	0.000219871	yes
B3gat1	B3gat1	B3gat1	chr9:26751561-26761338	OK	1.32278	0.325651	-2.02217	-2.6897	5e-05	0.000219871	yes
B3glct	B3glct	B3glct	chr5:149678256-149762599	OK	12.5912	19.2966	0.615927	2.67767	5e-05	0.000219871	yes
B3gnt2	B3gnt2	B3gnt2	chr11:22834738-22860336	OK	27.2413	38.0157	0.480799	2.04574	5e-05	0.000219871	yes
B3gnt5	B3gnt5	B3gnt5	chr16:19760233-19772753	OK	2.36977	0.177276	-3.74068	-4.30613	5e-05	0.000219871	yes
B4galt5	B4galt5	B4galt5	chr2:167298444-167349178	OK	32.7663	50.1142	0.613009	2.96749	5e-05	0.000219871	yes
B630019K06Rik	B630019K06Rik	B630019K06Rik	chrX:8892352-8894964	OK	17.0521	11.2598	-0.598768	-2.2952	5e-05	0.000219871	yes
B930041F14Rik	B930041F14Rik	B930041F14Rik	chr4:155694341-155696483	OK	15.1733	4.97769	-1.60799	-4.88192	5e-05	0.000219871	yes
BC018507	BC018507	BC018507	chr13:70588688-70637634	OK	11.6618	16.8697	0.53264	2.42717	5e-05	0.000219871	yes
Bace2	Bace2	Bace2	chr16:97356727-97439012	OK	5.10275	1.17761	-2.11542	-4.66242	5e-05	0.000219871	yes
Bach1	Bach1	Bach1	chr16:87698953-87733346	OK	5.14557	2.44816	-1.07163	-3.32276	5e-05	0.000219871	yes
Bach2	Bach2	Bach2	chr4:32417434-32586108	OK	3.07651	5.92365	0.945192	3.38317	5e-05	0.000219871	yes
Bag1	Bag1	Bag1	chr4:40936397-40948294	OK	97.2731	138.966	0.514619	2.74912	5e-05	0.000219871	yes
Bag2	Bag2	Bag2	chr1:33745483-33757750	OK	11.2876	28.4295	1.33265	4.98476	5e-05	0.000219871	yes
Bahd1	Bahd1	Bahd1	chr2:118901614-118924524	OK	16.1137	30.4863	0.919878	4.19354	5e-05	0.000219871	yes
Bai1	Bai1	Bai1	chr15:74516195-74589464	OK	8.98018	2.47432	-1.85971	-6.17748	5e-05	0.000219871	yes
Bai2	Bai2	Bai2	chr4:129984869-130022633	OK	3.85885	0.457983	-3.07481	-5.20544	5e-05	0.000219871	yes
Bai3	Bai3	Bai3	chr1:25067475-25829707	OK	6.62058	1.74704	-1.92205	-5.29944	5e-05	0.000219871	yes
Baiap2l1	Baiap2l1	Baiap2l1	chr5:144244436-144361005	OK	13.8361	2.19214	-2.65803	-4.955	5e-05	0.000219871	yes
Basp1	Basp1	Basp1	chr15:25363276-25413764	OK	123.468	226.435	0.874956	4.55199	5e-05	0.000219871	yes
Bbc3	Bbc3	Bbc3	chr7:16309582-16318334	OK	2.62663	6.57248	1.32323	3.04518	5e-05	0.000219871	yes
Bcan	Bcan	Bcan	chr3:87987530-88000356	OK	38.949	2.44179	-3.99558	-10.1537	5e-05	0.000219871	yes
Bcar3	Bcar3	Bcar3	chr3:122419779-122530182	OK	7.88578	4.39193	-0.844397	-2.626	5e-05	0.000219871	yes
Bcas1	Bcas1	Bcas1	chr2:170346990-170427845	OK	11.0806	6.63673	-0.739493	-2.30068	5e-05	0.000219871	yes
Bcat1	Bcat1	Bcat1	chr6:144993834-145076157	OK	16.0024	1.69719	-3.23707	-10.342	5e-05	0.000219871	yes
Bcat2	Bcat2	Bcat2	chr7:45567794-45589710	OK	15.1224	26.1437	0.78978	2.74608	5e-05	0.000219871	yes
Bche	Bche	Bche	chr3:73635808-73708415	OK	4.78584	1.71333	-1.48196	-4.27022	5e-05	0.000219871	yes
Bckdhb	Bckdhb	Bckdhb	chr9:83948780-84124240	OK	15.851	7.9522	-0.995146	-3.02536	5e-05	0.000219871	yes
Bcl11b	Bcl11b	Bcl11b	chr12:107910402-108003414	OK	2.85788	1.58491	-0.850545	-2.34857	5e-05	0.000219871	yes
Bcl2	Bcl2	Bcl2	chr1:106538177-106714290	OK	12.0971	3.64418	-1.731	-6.25369	5e-05	0.000219871	yes
Bcl9	Bcl9	Bcl9	chr3:97203661-97227364	OK	4.64941	2.60083	-0.838079	-2.64286	5e-05	0.000219871	yes
Bcl9l	Bcl9l	Bcl9l	chr9:44499135-44510412	OK	4.00613	1.88083	-1.09084	-3.00216	5e-05	0.000219871	yes
Bdnf	Bdnf	Bdnf	chr2:109674699-109727043	OK	9.21153	14.1019	0.614372	2.31539	5e-05	0.000219871	yes
Bend4	Bend4	Bend4	chr5:67392146-67427799	OK	3.48219	5.32293	0.612225	2.22984	5e-05	0.000219871	yes
Bend6	Bend6	Bend6	chr1:33852051-33907621	OK	56.9043	30.1094	-0.918323	-4.33572	5e-05	0.000219871	yes
Bex2	Bex2	Bex2	chrX:136066564-136068236	OK	194.481	360.474	0.890265	5.31425	5e-05	0.000219871	yes
Bgn	Bgn	Bgn	chrX:73483634-73495936	OK	38.635	3.11384	-3.63314	-10.2253	5e-05	0.000219871	yes
Bhlha9	Bhlha9	Bhlha9	chr11:76672469-76673676	OK	5.44651	26.0586	2.25835	6.32683	5e-05	0.000219871	yes
Bhlhb9	Bhlhb9	Bhlhb9	chrX:135885850-135891081	OK	17.3999	10.9644	-0.666255	-2.42119	5e-05	0.000219871	yes
Bhlhe40	Bhlhe40	Bhlhe40	chr6:108577035-108666925	OK	12.3953	4.41993	-1.4877	-4.40538	5e-05	0.000219871	yes
Bhlhe41	Bhlhe41	Bhlhe41	chr6:145858242-145865420	OK	10.4548	18.3911	0.81484	3.47798	5e-05	0.000219871	yes
Bicc1	Bicc1	Bicc1	chr10:70925095-71159634	OK	2.08817	0.585787	-1.83379	-2.83167	5e-05	0.000219871	yes
Birc5	Birc5	Birc5	chr11:117849236-117855743	OK	1.87645	8.16802	2.12198	2.96868	5e-05	0.000219871	yes
Blvrb	Blvrb	Blvrb	chr7:27447977-27465981	OK	20.0896	44.0895	1.13399	3.33146	5e-05	0.000219871	yes
Bmp1	Bmp1	Bmp1	chr14:70474554-70520260	OK	4.7784	1.03235	-2.21059	-4.41093	5e-05	0.000219871	yes
Bmp15	Bmp15	Bmp15	chrX:6314105-6320723	OK	1.91327	6.59549	1.78544	4.30622	5e-05	0.000219871	yes
Bmp7	Bmp7	Bmp7	chr2:172868011-172940321	OK	2.01634	0.322144	-2.64596	-3.42701	5e-05	0.000219871	yes
Bnip2	Bnip2	Bnip2	chr9:69989465-70011659	OK	7.231	11.787	0.704927	2.77338	5e-05	0.000219871	yes
Bnip3l	Bnip3l	Bnip3l	chr14:66985239-67008877	OK	31.877	43.5377	0.44975	2.12501	5e-05	0.000219871	yes
Boc	Boc	Boc	chr16:44485044-44558870	OK	6.28079	9.62355	0.615624	2.17351	5e-05	0.000219871	yes
Bpgm	Bpgm	Bpgm	chr6:34476355-34505610	OK	12.7385	72.2734	2.50427	9.50717	5e-05	0.000219871	yes
Brap	Brap	Brap	chr5:121660562-121687249	OK	67.1932	94.2934	0.48884	2.2942	5e-05	0.000219871	yes
Brd9	Brd9	Brd9	chr13:73937837-73960895	OK	14.8591	22.8474	0.62068	2.53036	5e-05	0.000219871	yes
Brinp1	Brinp1	Brinp1	chr4:68761371-68954397	OK	10.9991	2.90759	-1.91948	-5.62103	5e-05	0.000219871	yes
Brinp2	Brinp2	Brinp2	chr1:158245268-158356260	OK	14.1124	21.7085	0.621298	2.71588	5e-05	0.000219871	yes
Brpf3	Brpf3	Brpf3	chr17:28801125-28838789	OK	2.17213	4.38471	1.01337	2.99402	5e-05	0.000219871	yes
Btbd11	Btbd11	Btbd11	chr10:85386813-85660292	OK	5.72653	2.42337	-1.24065	-3.16727	5e-05	0.000219871	yes
Btbd3	Btbd3	Btbd3	chr2:138256583-138287422	OK	37.379	26.4082	-0.50124	-2.28353	5e-05	0.000219871	yes
Btg2	Btg2	Btg2	chr1:134074864-134079155	OK	22.0734	15.0649	-0.551116	-2.17408	5e-05	0.000219871	yes
Bub1b	Bub1b	Bub1b	chr2:118598210-118641592	OK	1.12937	3.27016	1.53384	3.18641	5e-05	0.000219871	yes
Bzrap1	Bzrap1	Bzrap1	chr11:87760540-87785928	OK	2.96488	1.33859	-1.14726	-3.15192	5e-05	0.000219871	yes
C030023E24Rik	C030023E24Rik	C030023E24Rik	chrX:61191292-61194164	OK	0.665575	4.72172	2.82664	4.75246	5e-05	0.000219871	yes
C1ql3	C1ql3	C1ql3	chr2:12924040-13010864	OK	2.83026	0.374695	-2.91714	-3.80769	5e-05	0.000219871	yes
C1ql4	C1ql4	C1ql4	chr15:99084753-99087728	OK	4.3798	25.459	2.53924	6.04213	5e-05	0.000219871	yes
C1qtnf1	C1qtnf1	C1qtnf1	chr11:118428456-118454995	OK	22.6804	6.9306	-1.71039	-6.59028	5e-05	0.000219871	yes
C1qtnf6	C1qtnf6	C1qtnf6	chr15:78523345-78529651	OK	2.16056	0.131466	-4.03864	-2.98888	5e-05	0.000219871	yes
C2cd2	C2cd2	C2cd2	chr16:97855208-97922633	OK	9.48226	3.3614	-1.49617	-5.26304	5e-05	0.000219871	yes
C2cd4c	C2cd4c	C2cd4c	chr10:79606853-79614025	OK	2.14081	0.812901	-1.397	-3.00847	5e-05	0.000219871	yes
C2cd5	C2cd5	C2cd5	chr6:143010919-143100152	OK	12.8044	20.5105	0.679725	2.80463	5e-05	0.000219871	yes
C4b	C4b	C4b	chr17:34728380-34743897	OK	4.90634	0.269094	-4.18847	-6.08906	5e-05	0.000219871	yes
C530008M17Rik	C530008M17Rik	C530008M17Rik	chr5:76840598-76873554	OK	14.0471	7.14613	-0.975044	-4.12837	5e-05	0.000219871	yes
C77080	C77080	C77080	chr4:129189794-129261404	OK	38.9646	58.2246	0.579467	2.18325	5e-05	0.000219871	yes
Cab39l	Cab39l	Cab39l	chr14:59440980-59548903	OK	49.7716	67.4592	0.438694	2.17008	5e-05	0.000219871	yes
Cables2	Cables2	Cables2	chr2:180258538-180273465	OK	11.0985	4.85462	-1.19293	-3.79555	5e-05	0.000219871	yes
Cabp1	Cabp1	Cabp1	chr5:115168690-115186121	OK	127.522	78.4129	-0.701583	-3.69799	5e-05	0.000219871	yes
Cabp7	Cabp7	Cabp7	chr11:4738820-4746778	OK	12.9625	1.75968	-2.88095	-4.87738	5e-05	0.000219871	yes
Cacna1b	Cacna1b	Cacna1b	chr2:24603888-24763152	OK	22.0412	33.0934	0.586341	2.72584	5e-05	0.000219871	yes
Cacna1c	Cacna1c	Cacna1c	chr6:118587239-119221614	OK	9.59312	13.9583	0.541053	2.45656	5e-05	0.000219871	yes
Cacna1i	Cacna1i	Cacna1i	chr15:80287237-80398292	OK	2.17031	9.25567	2.09244	7.52557	5e-05	0.000219871	yes
Cacna2d1	Cacna2d1	Cacna2d1	chr5:15934690-16374511	OK	44.2517	68.0367	0.620578	2.85976	5e-05	0.000219871	yes
Cacna2d2	Cacna2d2	Cacna2d2	chr9:107399879-107529343	OK	8.64915	14.1005	0.705115	2.83919	5e-05	0.000219871	yes
Cacna2d3	Cacna2d3	Cacna2d3	chr14:28904942-29721864	OK	21.5163	14.0648	-0.613341	-2.48677	5e-05	0.000219871	yes
Cacnb2	Cacnb2	Cacnb2	chr2:14604305-14987908	OK	1.39285	0.403425	-1.78767	-2.49296	5e-05	0.000219871	yes
Cacnb3	Cacnb3	Cacnb3	chr15:98632327-98644536	OK	109.195	177.31	0.699369	3.22792	5e-05	0.000219871	yes
Cacng5	Cacng5	Cacng5	chr11:107874604-107915055	OK	9.00442	2.70511	-1.73494	-4.78436	5e-05	0.000219871	yes
Cadm1	Cadm1	Cadm1	chr9:47530351-47853385	OK	126.225	222.86	0.820138	3.64106	5e-05	0.000219871	yes
Cadm3	Cadm3	Cadm3	chr1:173334253-173367695	OK	197.342	122.513	-0.687763	-3.21595	5e-05	0.000219871	yes
Cadm4	Cadm4	Cadm4	chr7:24482022-24504533	OK	70.3086	14.0618	-2.32192	-9.84787	5e-05	0.000219871	yes
Cadps2	Cadps2	Cadps2	chr6:23262773-23839421	OK	12.6614	5.87663	-1.10737	-3.98195	5e-05	0.000219871	yes
Calb1	Calb1	Calb1	chr4:15881263-15906709	OK	27.6068	3.93815	-2.80944	-8.89015	5e-05	0.000219871	yes
Calcb	Calcb	Calcb	chr7:114718642-114723365	OK	149.559	218.746	0.548547	3.15644	5e-05	0.000219871	yes
Cald1	Cald1	Cald1	chr6:34709443-34775469	OK	12.9579	1.35248	-3.26015	-7.98356	5e-05	0.000219871	yes
Calm3	Calm3	Calm3	chr7:16915378-16924032	OK	537.061	380.624	-0.49672	-2.2964	5e-05	0.000219871	yes
Caln1	Caln1	Caln1	chr5:130369457-130840645	OK	4.8418	0.785143	-2.62452	-4.03164	5e-05	0.000219871	yes
Calr3	Calr3	Calr3	chr8:72424182-72443778	OK	3.4243	1.17562	-1.54239	-2.05613	5e-05	0.000219871	yes
Calu	Calu	Calu	chr6:29348105-29380513	OK	54.2177	29.6218	-0.872105	-4.15031	5e-05	0.000219871	yes
Camk1d	Camk1d	Camk1d	chr2:5293456-5714762	OK	16.9505	5.16418	-1.71471	-6.77243	5e-05	0.000219871	yes
Camk1g	Camk1g	Camk1g	chr1:193346345-193370282	OK	11.2101	18.801	0.746007	2.85673	5e-05	0.000219871	yes
Camk2a	Camk2a	Camk2a	chr18:60925631-60988152	OK	46.25	101.101	1.12827	5.21509	5e-05	0.000219871	yes
Camk2b	Camk2b	Camk2b	chr11:5969665-6065748	OK	20.2585	13.3374	-0.603051	-2.45939	5e-05	0.000219871	yes
Camk2g	Camk2g	Camk2g	chr14:20734872-20794088	OK	127.027	66.7463	-0.928379	-4.26955	5e-05	0.000219871	yes
Camk4	Camk4	Camk4	chr18:32939040-33195767	OK	4.08034	7.15175	0.809609	3.39502	5e-05	0.000219871	yes
Camkk1	Camkk1	Camkk1	chr11:73019007-73042065	OK	12.8457	6.89116	-0.898469	-3.28359	5e-05	0.000219871	yes
Camkk2	Camkk2	Camkk2	chr5:122731169-122779410	OK	8.01091	11.814	0.560455	2.16342	5e-05	0.000219871	yes
Camta1	Camta1	Camta1	chr4:151059522-151861768	OK	51.8152	72.9913	0.494348	2.23191	5e-05	0.000219871	yes
Cap2	Cap2	Cap2	chr13:46501902-46650281	OK	3.62647	0.42841	-3.0815	-4.86328	5e-05	0.000219871	yes
Capg	Capg	Capg	chr6:72544390-72562983	OK	19.8828	4.39084	-2.17895	-4.77514	5e-05	0.000219871	yes
Capn2	Capn2	Capn2	chr1:182467258-182517483	OK	132.039	98.5264	-0.422385	-2.10819	5e-05	0.000219871	yes
Capn9	Capn9	Capn9	chr8:124576110-124618731	OK	2.78996	7.38192	1.40375	3.48541	5e-05	0.000219871	yes
Capzb	Capzb	Capzb	chr4:139192898-139291820	OK	192.354	260.868	0.439558	2.04973	5e-05	0.000219871	yes
Car1	Car1	Car1	chr3:14766213-14808365	OK	0.345281	7.80341	4.49826	4.11854	5e-05	0.000219871	yes
Car10	Car10	Car10	chr11:93099289-93601751	OK	31.3808	41.4662	0.402053	1.91707	5e-05	0.000219871	yes
Car11	Car11	Car11	chr7:45699966-45704661	OK	31.0535	50.8532	0.711584	3.23167	5e-05	0.000219871	yes
Car8	Car8	Car8	chr4:8141492-8239041	OK	4.48229	11.0306	1.29921	4.84239	5e-05	0.000219871	yes
Card10	Card10	Card10	chr15:78775135-78803042	OK	3.80798	6.24095	0.712739	2.32277	5e-05	0.000219871	yes
Card11	Card11	Card11	chr5:140872998-141000596	OK	2.49761	8.51389	1.76927	5.12756	5e-05	0.000219871	yes
Carhsp1	Carhsp1	Carhsp1	chr16:8658586-8672153	OK	38.8019	93.7669	1.27295	6.21795	5e-05	0.000219871	yes
Casc4	Casc4	Casc4	chr2:121866969-121936207	OK	24.4771	11.2218	-1.12513	-4.48355	5e-05	0.000219871	yes
Casc5	Casc5	Casc5	chr2:119047118-119104121	OK	0.0824826	0.868288	3.39601	3.60706	5e-05	0.000219871	yes
Caskin1	Caskin1	Caskin1	chr17:24488782-24527938	OK	39.4771	55.5718	0.493336	2.2755	5e-05	0.000219871	yes
Caskin2	Caskin2	Caskin2	chr11:115799351-115813592	OK	9.45282	1.60161	-2.56122	-6.84319	5e-05	0.000219871	yes
Casp1	Casp1	Casp1	chr9:5298516-5307281	OK	3.56451	10.3536	1.53836	3.73927	5e-05	0.000219871	yes
Casp12	Casp12	Casp12	chr9:5345475-5373034	OK	5.16157	0.657605	-2.97252	-4.84135	5e-05	0.000219871	yes
Casz1	Casz1	Casz1	chr4:148804391-148954892	OK	14.4527	31.9926	1.1464	4.96817	5e-05	0.000219871	yes
Cbfb	Cbfb	Cbfb	chr8:105170673-105217988	OK	125.799	76.6224	-0.715281	-3.33291	5e-05	0.000219871	yes
Cblb	Cblb	Cblb	chr16:52031548-52208046	OK	7.94826	14.8617	0.902884	3.83928	5e-05	0.000219871	yes
Cbln2	Cbln2	Cbln2	chr18:86713047-86718283	OK	20.4512	3.90535	-2.38866	-6.99441	5e-05	0.000219871	yes
Cbr1	Cbr1	Cbr1	chr16:93607836-93610349	OK	42.8434	65.0606	0.602712	2.86226	5e-05	0.000219871	yes
Cbr2	Cbr2	Cbr2	chr11:120729484-120732021	OK	2.10579	0	#NAME?	#NAME?	5e-05	0.000219871	yes
Cc2d2a	Cc2d2a	Cc2d2a	chr5:43662378-43740970	OK	2.75383	1.22185	-1.17237	-2.79639	5e-05	0.000219871	yes
Ccdc141	Ccdc141	Ccdc141	chr2:77009905-77170635	OK	16.4857	31.3823	0.928736	4.34867	5e-05	0.000219871	yes
Ccdc157	Ccdc157	Ccdc157	chr11:4135159-4160293	OK	7.93645	3.02455	-1.39177	-3.62795	5e-05	0.000219871	yes
Ccdc184	Ccdc184	Ccdc184	chr15:98167805-98170134	OK	8.86138	4.97842	-0.831843	-2.42814	5e-05	0.000219871	yes
Ccdc40	Ccdc40	Ccdc40	chr11:119228571-119265212	OK	1.59934	2.99141	0.903346	2.25109	5e-05	0.000219871	yes
Ccdc43	Ccdc43	Ccdc43	chr11:102684687-102697725	OK	17.3097	29.4188	0.765153	3.24626	5e-05	0.000219871	yes
Ccdc6	Ccdc6	Ccdc6	chr10:70097120-70193200	OK	16.8323	12.0535	-0.481788	-2.11878	5e-05	0.000219871	yes
Ccdc68	Ccdc68	Ccdc68	chr18:69925558-69969484	OK	12.0693	41.9807	1.79839	6.78787	5e-05	0.000219871	yes
Ccdc80	Ccdc80	Ccdc80	chr16:45094052-45127924	OK	3.86158	0.337333	-3.51695	-5.03889	5e-05	0.000219871	yes
Ccdc85a	Ccdc85a	Ccdc85a	chr11:28385683-28584324	OK	15.6701	23.3724	0.576798	2.50848	5e-05	0.000219871	yes
Cckar	Cckar	Cckar	chr5:53698484-53707704	OK	11.4473	28.2087	1.30113	4.92882	5e-05	0.000219871	yes
Ccna2	Ccna2	Ccna2	chr3:36552605-36571996	OK	0.395881	6.67646	4.07594	3.05866	5e-05	0.000219871	yes
Ccnb2	Ccnb2	Ccnb2	chr9:70407688-70421554	OK	0.28556	4.16736	3.86727	4.01867	5e-05	0.000219871	yes
Ccnd1	Ccnd1	Ccnd1	chr7:144929930-144939925	OK	12.6538	0.87194	-3.8592	-7.62691	5e-05	0.000219871	yes
Ccnd2	Ccnd2	Ccnd2	chr6:127125708-127212419	OK	3.40109	1.3129	-1.37324	-3.39617	5e-05	0.000219871	yes
Ccnl1	Ccnl1	Ccnl1	chr3:65946150-65958225	OK	7.91788	13.3633	0.755095	2.47128	5e-05	0.000219871	yes
Ccnl2	Ccnl2	Ccnl2	chr4:155812488-155824543	OK	7.1791	14.8544	1.04902	3.50389	5e-05	0.000219871	yes
Ccp110	Ccp110	Ccp110	chr7:118712610-118737018	OK	25.5579	36.3123	0.506693	2.4203	5e-05	0.000219871	yes
Ccr2	Ccr2	Ccr2	chr9:124102182-124109140	OK	1.00814	0.168874	-2.57767	-2.71126	5e-05	0.000219871	yes
Cd164	Cd164	Cd164	chr10:41519499-41531042	OK	145.748	54.3047	-1.42433	-7.08348	5e-05	0.000219871	yes
Cd200	Cd200	Cd200	chr16:45382134-45409053	OK	43.6974	26.8961	-0.70015	-3.22725	5e-05	0.000219871	yes
Cd24a	Cd24a	Cd24a	chr10:43579168-43584265	OK	607.077	1337.68	1.13978	4.69964	5e-05	0.000219871	yes
Cd34	Cd34	Cd34	chr1:194938820-194976959	OK	28.4079	41.8246	0.558058	2.42805	5e-05	0.000219871	yes
Cd36	Cd36	Cd36	chr5:17781689-17888959	OK	1.2316	3.95285	1.68236	3.29179	5e-05	0.000219871	yes
Cd44	Cd44	Cd44	chr2:102811141-102901665	OK	77.0094	155.691	1.01558	4.57424	5e-05	0.000219871	yes
Cd47	Cd47	Cd47	chr16:49855653-49911683	OK	59.6197	95.4018	0.678227	3.43163	5e-05	0.000219871	yes
Cd55	Cd55	Cd55	chr1:130439029-130462740	OK	132.616	265.221	0.999941	4.92957	5e-05	0.000219871	yes
Cd74	Cd74	Cd74	chr18:60803848-60812652	OK	28.3717	1.35495	-4.38814	-6.56362	5e-05	0.000219871	yes
Cd81	Cd81	Cd81	chr7:143021783-143067930	OK	105.319	40.1968	-1.38961	-5.76913	5e-05	0.000219871	yes
Cd82	Cd82	Cd82	chr2:93419101-93469874	OK	49.1243	93.1965	0.92384	4.05128	5e-05	0.000219871	yes
Cd99l2	Cd99l2	Cd99l2	chrX:71420059-71492849	OK	68.8336	48.9379	-0.492162	-2.31574	5e-05	0.000219871	yes
Cdc14a	Cdc14a	Cdc14a	chr3:116272552-116424032	OK	1.68551	0.610184	-1.46587	-2.39717	5e-05	0.000219871	yes
Cdc42bpg	Cdc42bpg	Cdc42bpg	chr19:6306456-6325652	OK	1.08301	0.160824	-2.7515	-3.52077	5e-05	0.000219871	yes
Cdc42ep1	Cdc42ep1	Cdc42ep1	chr15:78842646-78855529	OK	7.0332	1.36037	-2.37018	-4.51514	5e-05	0.000219871	yes
Cdc42ep2	Cdc42ep2	Cdc42ep2	chr19:5917555-5924816	OK	19.2858	11.4586	-0.75111	-2.58336	5e-05	0.000219871	yes
Cdc6	Cdc6	Cdc6	chr11:98907888-98923942	OK	0.0831984	0.969188	3.54215	3.02138	5e-05	0.000219871	yes
Cdca3	Cdca3	Cdca3	chr6:124830175-124833701	OK	0.760673	3.09085	2.02266	2.81688	5e-05	0.000219871	yes
Cdca8	Cdca8	Cdca8	chr4:124918464-124936917	OK	0.908597	5.05147	2.47499	3.91816	5e-05	0.000219871	yes
Cdh1	Cdh1	Cdh1	chr8:106603367-106670246	OK	51.2669	76.9926	0.586691	2.87864	5e-05	0.000219871	yes
Cdh10	Cdh10	Cdh10	chr15:18820328-19014234	OK	5.44225	9.24196	0.763995	2.55238	5e-05	0.000219871	yes
Cdh12	Cdh12	Cdh12	chr15:21111451-21589533	OK	2.41421	0.188701	-3.67738	-4.87315	5e-05	0.000219871	yes
Cdh15	Cdh15	Cdh15	chr8:122848373-122867397	OK	4.25402	0.915757	-2.21579	-4.12034	5e-05	0.000219871	yes
Cdh18	Cdh18	Cdh18	chr15:23036462-23474418	OK	12.0425	7.48182	-0.686669	-2.39064	5e-05	0.000219871	yes
Cdh19	Cdh19	Cdh19	chr1:110889194-110977372	OK	22.623	0.770168	-4.87647	-8.52508	5e-05	0.000219871	yes
Cdh2	Cdh2	Cdh2	chr18:16588876-16809049	OK	22.6199	12.9288	-0.807	-3.56641	5e-05	0.000219871	yes
Cdh20	Cdh20	Cdh20	chr1:104768818-104995481	OK	2.60706	0.168972	-3.94757	-4.53641	5e-05	0.000219871	yes
Cdh3	Cdh3	Cdh3	chr8:106510851-106556911	OK	1.03562	0.169296	-2.61287	-2.84976	5e-05	0.000219871	yes
Cdh4	Cdh4	Cdh4	chr2:179442477-179899375	OK	3.87778	1.23994	-1.64495	-4.30347	5e-05	0.000219871	yes
Cdh6	Cdh6	Cdh6	chr15:13034199-13173639	OK	4.23384	1.14953	-1.88093	-3.62803	5e-05	0.000219871	yes
Cdh9	Cdh9	Cdh9	chr15:16778100-16856777	OK	2.69985	12.9506	2.26207	6.23943	5e-05	0.000219871	yes
Cdk1	Cdk1	Cdk1	chr10:69336634-69352912	OK	0.224095	1.51427	2.75644	3.06657	5e-05	0.000219871	yes
Cdk14	Cdk14	Cdk14	chr5:4803384-5380251	OK	61.0159	44.2	-0.465139	-2.26637	5e-05	0.000219871	yes
Cdk15	Cdk15	Cdk15	chr1:59256906-59352369	OK	23.266	51.7423	1.15312	5.0114	5e-05	0.000219871	yes
Cdk17	Cdk17	Cdk17	chr10:93160875-93241342	OK	11.7422	5.39181	-1.12286	-3.69874	5e-05	0.000219871	yes
Cdk5r2	Cdk5r2	Cdk5r2	chr1:74855028-74857732	OK	80.2391	111.395	0.473301	2.39874	5e-05	0.000219871	yes
Cdk6	Cdk6	Cdk6	chr5:3344311-3522225	OK	2.02911	0.260421	-2.96193	-3.24286	5e-05	0.000219871	yes
Cdkn1a	Cdkn1a	Cdkn1a	chr17:29090985-29100722	OK	34.7025	56.3435	0.69921	2.91288	5e-05	0.000219871	yes
Cdkn2b	Cdkn2b	Cdkn2b	chr4:89306288-89311032	OK	3.19815	0.315441	-3.3418	-3.55507	5e-05	0.000219871	yes
Cdo1	Cdo1	Cdo1	chr18:46713204-46728342	OK	10.6261	0.50393	-4.39824	-5.87746	5e-05	0.000219871	yes
Cdr2l	Cdr2l	Cdr2l	chr11:115381915-115396132	OK	40.4617	23.0282	-0.813151	-3.80167	5e-05	0.000219871	yes
Cds1	Cds1	Cds1	chr5:101765129-101823852	OK	28.9997	14.8583	-0.964768	-4.25908	5e-05	0.000219871	yes
Cds2	Cds2	Cds2	chr2:132263147-132312050	OK	182.459	290.163	0.66929	2.22987	5e-05	0.000219871	yes
Ceacam10	Ceacam10	Ceacam10	chr7:24777203-24784655	OK	4.77003	20.9802	2.13696	5.47505	5e-05	0.000219871	yes
Cebpd	Cebpd	Cebpd	chr16:15887285-16146851	OK	6.82274	2.50178	-1.4474	-2.71713	5e-05	0.000219871	yes
Cela1	Cela1	Cela1	chr15:100674421-100687920	OK	9.88513	1.32847	-2.89549	-4.89713	5e-05	0.000219871	yes
Celf2	Celf2	Celf2	chr2:6539698-7396198	OK	11.987	8.20925	-0.546146	-2.3165	5e-05	0.000219871	yes
Celf3	Celf3	Celf3	chr3:94478294-94492198	OK	4.51423	13.4408	1.57407	4.52965	5e-05	0.000219871	yes
Celf5	Celf5	Celf5	chr10:81459227-81482709	OK	1.49541	3.5044	1.22863	2.9485	5e-05	0.000219871	yes
Celf6	Celf6	Celf6	chr9:59578336-59607292	OK	19.8591	53.2602	1.42326	6.46748	5e-05	0.000219871	yes
Celsr1	Celsr1	Celsr1	chr15:85898757-86033777	OK	1.8511	0.246066	-2.91126	-5.45137	5e-05	0.000219871	yes
Celsr2	Celsr2	Celsr2	chr3:108390847-108415494	OK	9.02004	3.43379	-1.39333	-5.48253	5e-05	0.000219871	yes
Celsr3	Celsr3	Celsr3	chr9:108826319-108852969	OK	4.83204	8.92905	0.885876	3.77364	5e-05	0.000219871	yes
Cenpa	Cenpa	Cenpa	chr5:30666901-30674826	OK	0.621008	3.85636	2.63456	3.45769	5e-05	0.000219871	yes
Cenpe	Cenpe	Cenpe	chr3:135212562-135273540	OK	0.205055	1.16099	2.50127	3.80937	5e-05	0.000219871	yes
Cenpf	Cenpf	Cenpf	chr1:189640613-189688086	OK	0.0791485	1.20094	3.92346	5.02715	5e-05	0.000219871	yes
Cep170b	Cep170b	Cep170b	chr12:112722173-112746591	OK	25.7207	34.6056	0.428077	1.99486	5e-05	0.000219871	yes
Cep85l	Cep85l	Cep85l	chr10:53278080-53379851	OK	4.28932	2.06369	-1.05552	-2.2659	5e-05	0.000219871	yes
Cers4	Cers4	Cers4	chr8:4493404-4526079	OK	30.0661	41.4025	0.461581	2.20187	5e-05	0.000219871	yes
Cers6	Cers6	Cers6	chr2:68861556-69111290	OK	3.73984	1.9781	-0.918857	-2.28685	5e-05	0.000219871	yes
Cfh	Cfh	Cfh	chr1:140085854-140183411	OK	9.70794	3.96591	-1.29151	-4.20404	5e-05	0.000219871	yes
Cflar	Cflar	Cflar	chr1:58711507-58759203	OK	8.27585	4.73366	-0.805951	-3.10363	5e-05	0.000219871	yes
Cgnl1	Cgnl1	Cgnl1	chr9:71626508-71771602	OK	26.7935	4.65777	-2.52417	-10.1608	5e-05	0.000219871	yes
Chadl	Chadl	Chadl	chr15:81663888-81697287	OK	9.21761	1.15722	-2.99373	-3.27238	5e-05	0.000219871	yes
Chchd10	Chchd10	Chchd10	chr10:75935572-75940672	OK	79.5787	30.335	-1.3914	-6.02503	5e-05	0.000219871	yes
Chd3	Chd3	Chd3	chr11:69343272-69369426	OK	42.2012	60.7024	0.524471	2.50447	5e-05	0.000219871	yes
Chd5	Chd5	Chd5	chr4:152338650-152390194	OK	12.2881	20.3077	0.724765	3.29071	5e-05	0.000219871	yes
Chd7	Chd7	Chd7	chr4:8690405-8868449	OK	0.907774	0.337219	-1.42865	-2.79509	5e-05	0.000219871	yes
Chfr	Chfr	Chfr	chr5:110135829-110176504	OK	8.18884	13.93	0.766466	2.66089	5e-05	0.000219871	yes
Chga	Chga	Chga	chr12:102554968-102565027	OK	106.543	66.2938	-0.684495	-3.49396	5e-05	0.000219871	yes
Chgb	Chgb	Chgb	chr2:132781277-132795072	OK	51.5181	28.1173	-0.873623	-4.12648	5e-05	0.000219871	yes
Chic1	Chic1	Chic1	chrX:103356475-103396118	OK	2.81505	1.53031	-0.879334	-2.46	5e-05	0.000219871	yes
Chil3	Chil3	Chil3	chr3:106147553-106167564	OK	1.40549	0	#NAME?	#NAME?	5e-05	0.000219871	yes
Chka	Chka	Chka	chr19:3851772-3894369	OK	26.8995	46.857	0.800685	3.44483	5e-05	0.000219871	yes
Chl1	Chl1	Chl1	chr6:103510875-103733035	OK	18.7375	11.9756	-0.645831	-2.95687	5e-05	0.000219871	yes
Chml	Chml	Chml	chr1:175662420-175692632	OK	8.37109	4.64512	-0.8497	-2.96419	5e-05	0.000219871	yes
Chn2	Chn2	Chn2	chr6:54039931-54430221	OK	15.8871	4.958	-1.68002	-5.6006	5e-05	0.000219871	yes
Chp2	Chp2	Chp2	chr7:122219495-122222539	OK	32.192	5.22032	-2.62449	-7.19816	5e-05	0.000219871	yes
Chpt1	Chpt1	Chpt1	chr10:88459586-88503970	OK	12.9387	2.57725	-2.32779	-5.32596	5e-05	0.000219871	yes
Chrdl1	Chrdl1	Chrdl1	chrX:143285673-143394262	OK	3.45702	0.235594	-3.87516	-5.03652	5e-05	0.000219871	yes
Chrm2	Chrm2	Chrm2	chr6:36333137-36524774	OK	5.13508	1.27531	-2.00954	-3.36167	5e-05	0.000219871	yes
Chrna3	Chrna3	Chrna3	chr9:55011342-55026559	OK	9.20085	1.84125	-2.32108	-5.77257	5e-05	0.000219871	yes
Chrna4	Chrna4	Chrna4	chr2:181022310-181039177	OK	1.29536	4.31961	1.73754	4.10636	5e-05	0.000219871	yes
Chrna6	Chrna6	Chrna6	chr8:27403211-27413944	OK	22.9159	35.559	0.633864	2.84926	5e-05	0.000219871	yes
Chrna7	Chrna7	Chrna7	chr7:63098691-63212526	OK	34.4394	7.32868	-2.23243	-7.79312	5e-05	0.000219871	yes
Chrnb4	Chrnb4	Chrnb4	chr9:55028155-55048544	OK	4.87883	1.31558	-1.89083	-4.18337	5e-05	0.000219871	yes
Chst1	Chst1	Chst1	chr2:92599706-92615252	OK	3.91574	0.928149	-2.07686	-3.72296	5e-05	0.000219871	yes
Chst2	Chst2	Chst2	chr9:95400925-95407270	OK	12.5514	2.28038	-2.4605	-8.13831	5e-05	0.000219871	yes
Chst3	Chst3	Chst3	chr10:60181527-60219260	OK	2.4785	0.131867	-4.23231	-5.3713	5e-05	0.000219871	yes
Chuk	Chuk	Chuk	chr19:44073333-44107477	OK	10.0965	15.1646	0.586854	2.18241	5e-05	0.000219871	yes
Cipc	Cipc	Cipc	chr12:86947040-86965366	OK	24.5551	17.9544	-0.451684	-1.9447	5e-05	0.000219871	yes
Cisd3	Cisd3	Cisd3	chr11:97685951-97688625	OK	49.365	73.0155	0.564712	2.74177	5e-05	0.000219871	yes
Cish	Cish	Cish	chr9:107296688-107301961	OK	7.53431	2.61018	-1.52933	-3.66319	5e-05	0.000219871	yes
Cit	Cit	Cit	chr5:115845655-116006341	OK	2.52211	0.967165	-1.3828	-3.32383	5e-05	0.000219871	yes
Ckap2	Ckap2	Ckap2	chr8:22168151-22185819	OK	0.626485	1.81821	1.53717	2.28746	5e-05	0.000219871	yes
Ckap2l	Ckap2l	Ckap2l	chr2:129268209-129297212	OK	0.356805	1.67783	2.23339	2.99668	5e-05	0.000219871	yes
Ckap4	Ckap4	Ckap4	chr10:84526304-84533888	OK	15.6878	10.2433	-0.61496	-2.36299	5e-05	0.000219871	yes
Ckap5	Ckap5	Ckap5	chr2:91546321-91620665	OK	65.4555	96.1479	0.554742	2.52795	5e-05	0.000219871	yes
Ckb	Ckb	Ckb	chr12:111669354-111672338	OK	344.38	179.287	-0.941732	-5.06228	5e-05	0.000219871	yes
Ckmt1	Ckmt1	Ckmt1	chr2:121358640-121380940	OK	213.358	83.8295	-1.34774	-6.14327	5e-05	0.000219871	yes
Clasp1	Clasp1	Clasp1	chr1:118389057-118609462	OK	34.9844	25.0028	-0.484622	-2.32617	5e-05	0.000219871	yes
Clasrp	Clasrp	Clasrp	chr7:19581042-19604468	OK	6.29815	12.5456	0.994181	3.13119	5e-05	0.000219871	yes
Cldn1	Cldn1	Cldn1	chr16:26356645-26371839	OK	4.74383	0.108864	-5.44545	-5.12594	5e-05	0.000219871	yes
Cldn11	Cldn11	Cldn11	chr3:31149919-31164326	OK	5.18246	0.319319	-4.02057	-4.42445	5e-05	0.000219871	yes
Cldn19	Cldn19	Cldn19	chr4:119255440-119262438	OK	32.0812	1.07181	-4.90361	-5.15799	5e-05	0.000219871	yes
Clec16a	Clec16a	Clec16a	chr16:10545338-10744878	OK	11.213	7.88297	-0.508357	-2.05044	5e-05	0.000219871	yes
Clec2l	Clec2l	Clec2l	chr6:38663068-38680865	OK	128.219	17.277	-2.89168	-12.2669	5e-05	0.000219871	yes
Clgn	Clgn	Clgn	chr8:83389890-83426829	OK	52.2039	103.082	0.981559	4.92797	5e-05	0.000219871	yes
Clic4	Clic4	Clic4	chr4:135213969-135272760	OK	34.2337	7.60614	-2.17018	-8.68752	5e-05	0.000219871	yes
Clk1	Clk1	Clk1	chr1:58411987-58424088	OK	25.3472	51.6584	1.02718	3.72319	5e-05	0.000219871	yes
Clk3	Clk3	Clk3	chr9:57750710-57765860	OK	15.8202	22.9306	0.535503	2.20875	5e-05	0.000219871	yes
Clk4	Clk4	Clk4	chr11:51263170-51281764	OK	10.8709	24.0167	1.14357	4.10895	5e-05	0.000219871	yes
Clmn	Clmn	Clmn	chr12:104763113-104865076	OK	1.89899	0.28524	-2.73499	-5.3915	5e-05	0.000219871	yes
Clmp	Clmp	Clmp	chr9:40685963-40784046	OK	18.2657	4.09623	-2.15677	-6.86541	5e-05	0.000219871	yes
Clrn1	Clrn1	Clrn1	chr3:58844027-58885212	OK	6.78095	0.621293	-3.44814	-5.48991	5e-05	0.000219871	yes
Clstn1	Clstn1	Clstn1	chr4:149586467-149648899	OK	205.565	132.837	-0.629934	-2.74159	5e-05	0.000219871	yes
Clstn3	Clstn3	Clstn3	chr6:124430755-124464784	OK	32.4001	8.71812	-1.89391	-7.88092	5e-05	0.000219871	yes
Clu	Clu	Clu	chr14:65968482-65981545	OK	251.457	55.0709	-2.19095	-11.0569	5e-05	0.000219871	yes
Cluh	Cluh	Cluh	chr11:74649494-74670847	OK	30.3961	22.6625	-0.423582	-2.00229	5e-05	0.000219871	yes
Clvs2	Clvs2	Clvs2	chr10:33512333-33624600	OK	5.01973	1.84539	-1.44368	-3.16377	5e-05	0.000219871	yes
Clybl	Clybl	Clybl	chr14:122181693-122451146	OK	18.9167	8.45687	-1.16147	-2.98531	5e-05	0.000219871	yes
Cmpk1	Cmpk1	Cmpk1	chr4:114960612-114987228	OK	82.5652	112.486	0.446143	2.30759	5e-05	0.000219871	yes
Cmtm3	Cmtm3	Cmtm3	chr8:104340593-104347672	OK	4.96563	0.765517	-2.69747	-3.98014	5e-05	0.000219871	yes
Cndp2	Cndp2	Cndp2	chr18:84667464-84685702	OK	49.2023	68.2426	0.471947	2.10468	5e-05	0.000219871	yes
Cnih2	Cnih2	Cnih2	chr19:5088537-5098418	OK	8.71718	18.7016	1.10122	2.29693	5e-05	0.000219871	yes
Cnn3	Cnn3	Cnn3	chr3:121426540-121458205	OK	119.111	84.891	-0.488626	-2.52394	5e-05	0.000219871	yes
Cnnm1	Cnnm1	Cnnm1	chr19:43440435-43497213	OK	9.20314	2.92519	-1.6536	-5.38025	5e-05	0.000219871	yes
Cnp	Cnp	Cnp	chr11:100574938-100581739	OK	94.8766	34.6607	-1.45275	-6.46062	5e-05	0.000219871	yes
Cnr1	Cnr1	Cnr1	chr4:33924631-33948831	OK	12.0143	5.04595	-1.25155	-4.81302	5e-05	0.000219871	yes
Cnst	Cnst	Cnst	chr1:179546528-179627473	OK	56.9871	33.674	-0.758999	-3.6887	5e-05	0.000219871	yes
Cntfr	Cntfr	Cntfr	chr4:41657497-41697091	OK	40.8066	13.7286	-1.57162	-5.73279	5e-05	0.000219871	yes
Cntn1	Cntn1	Cntn1	chr15:92051164-92341967	OK	133.551	32.5727	-2.03565	-9.17051	5e-05	0.000219871	yes
Cntn3	Cntn3	Cntn3	chr6:102163305-102464667	OK	3.90556	6.01962	0.624144	2.08832	5e-05	0.000219871	yes
Cntn4	Cntn4	Cntn4	chr6:105677744-106699305	OK	5.95131	1.51905	-1.97003	-4.43419	5e-05	0.000219871	yes
Cntnap1	Cntnap1	Cntnap1	chr11:101176116-101190720	OK	52.6172	14.1763	-1.89205	-8.73358	5e-05	0.000219871	yes
Cntnap2	Cntnap2	Cntnap2	chr6:45060060-47301371	OK	53.0097	20.3186	-1.38346	-5.8988	5e-05	0.000219871	yes
Cntnap3	Cntnap3	Cntnap3	chr13:64737590-64903888	OK	2.51425	0.913857	-1.46009	-3.07811	5e-05	0.000219871	yes
Cntnap5a	Cntnap5a	Cntnap5a	chr1:115685136-116580674	OK	4.16028	2.11804	-0.973951	-2.49162	5e-05	0.000219871	yes
Cntnap5b	Cntnap5b	Cntnap5b	chr1:99772764-100485942	OK	1.71747	0.391724	-2.13238	-3.49747	5e-05	0.000219871	yes
Cobl	Cobl	Cobl	chr11:12236675-12464960	OK	17.9751	26.443	0.556886	2.50691	5e-05	0.000219871	yes
Cobll1	Cobll1	Cobll1	chr2:65088338-65238626	OK	4.16761	1.78416	-1.22398	-3.08335	5e-05	0.000219871	yes
Col11a1	Col11a1	Col11a1	chr3:114030539-114220326	OK	3.58033	1.12025	-1.67627	-4.27496	5e-05	0.000219871	yes
Col12a1	Col12a1	Col12a1	chr9:79598986-79718722	OK	5.36985	0.144592	-5.21482	-7.95421	5e-05	0.000219871	yes
Col14a1	Col14a1	Col14a1	chr15:55307749-55520803	OK	6.97519	0.194136	-5.16709	-7.33951	5e-05	0.000219871	yes
Col15a1	Col15a1	Col15a1	chr4:47208011-47313165	OK	11.4195	0.868457	-3.7169	-8.59047	5e-05	0.000219871	yes
Col16a1	Col16a1	Col16a1	chr4:130047839-130099277	OK	5.88578	2.57723	-1.19141	-3.54944	5e-05	0.000219871	yes
Col19a1	Col19a1	Col19a1	chr1:24257682-24587437	OK	0.886915	0.209812	-2.0797	-3.33301	5e-05	0.000219871	yes
Col1a1	Col1a1	Col1a1	chr11:94936269-94951856	OK	48.0789	2.11365	-4.5076	-12.096	5e-05	0.000219871	yes
Col1a2	Col1a2	Col1a2	chr6:4505696-4541543	OK	88.9173	3.5199	-4.65886	-14.5349	5e-05	0.000219871	yes
Col23a1	Col23a1	Col23a1	chr11:51289919-51583925	OK	7.21712	0.961263	-2.90842	-6.93311	5e-05	0.000219871	yes
Col25a1	Col25a1	Col25a1	chr3:130180844-130599883	OK	2.16886	0.513354	-2.07891	-4.08111	5e-05	0.000219871	yes
Col26a1	Col26a1	Col26a1	chr5:136741763-136883107	OK	2.30723	0.458186	-2.33216	-3.00653	5e-05	0.000219871	yes
Col27a1	Col27a1	Col27a1	chr4:63215411-63334990	OK	2.2087	0.0988553	-4.48174	-5.01072	5e-05	0.000219871	yes
Col28a1	Col28a1	Col28a1	chr6:7997807-8192617	OK	33.1054	0.614241	-5.75212	-10.7355	5e-05	0.000219871	yes
Col3a1	Col3a1	Col3a1	chr1:45311537-45349706	OK	58.3065	1.76569	-5.04535	-13.7115	5e-05	0.000219871	yes
Col4a1	Col4a1	Col4a1	chr8:11198422-11312826	OK	29.4197	5.08217	-2.53327	-9.79307	5e-05	0.000219871	yes
Col4a2	Col4a2	Col4a2	chr8:11312828-11449287	OK	16.5672	4.27547	-1.95417	-7.23005	5e-05	0.000219871	yes
Col5a1	Col5a1	Col5a1	chr2:27886424-28039510	OK	5.27863	0.717108	-2.8799	-6.92296	5e-05	0.000219871	yes
Col5a2	Col5a2	Col5a2	chr1:45374330-45503282	OK	8.25474	0.656611	-3.65211	-8.23303	5e-05	0.000219871	yes
Col5a3	Col5a3	Col5a3	chr9:20770049-20815034	OK	15.2275	6.93316	-1.1351	-4.51316	5e-05	0.000219871	yes
Col6a1	Col6a1	Col6a1	chr10:76708791-76726044	OK	8.95657	1.24659	-2.84496	-6.29799	5e-05	0.000219871	yes
Col6a2	Col6a2	Col6a2	chr10:76595755-76623404	OK	9.60968	3.54669	-1.43802	-4.39131	5e-05	0.000219871	yes
Col6a3	Col6a3	Col6a3	chr1:90766859-90843971	OK	4.37525	0.225518	-4.27805	-6.87689	5e-05	0.000219871	yes
Col8a1	Col8a1	Col8a1	chr16:57624255-57754737	OK	4.72219	0.467848	-3.33535	-6.05167	5e-05	0.000219871	yes
Col9a2	Col9a2	Col9a2	chr4:121039565-121055325	OK	2.665	0.249761	-3.41552	-3.89358	5e-05	0.000219871	yes
Colec12	Colec12	Colec12	chr18:9707647-9877995	OK	1.67467	0.171169	-3.29039	-3.5175	5e-05	0.000219871	yes
Colq	Colq	Colq	chr14:31523083-31577383	OK	2.16829	0.581134	-1.89961	-2.88996	5e-05	0.000219871	yes
Comp	Comp	Comp	chr8:70373547-70382066	OK	6.39873	3.01342	-1.08638	-2.73329	5e-05	0.000219871	yes
Copz2	Copz2	Copz2	chr11:96849875-96861202	OK	6.33057	1.53671	-2.04249	-2.59953	5e-05	0.000219871	yes
Coro1a	Coro1a	Coro1a	chr7:126699773-126704754	OK	70.4661	110.39	0.647613	3.33403	5e-05	0.000219871	yes
Coro2a	Coro2a	Coro2a	chr4:46536936-46601929	OK	51.1237	78.8252	0.624664	2.91704	5e-05	0.000219871	yes
Coro6	Coro6	Coro6	chr11:77463912-77469501	OK	11.7761	1.36956	-3.10408	-4.59851	5e-05	0.000219871	yes
Cotl1	Cotl1	Cotl1	chr8:119809213-119840579	OK	24.2518	1.80734	-3.74615	-8.04865	5e-05	0.000219871	yes
Cox4i1	Cox4i1	Cox4i1	chr8:120668289-120674209	OK	684.653	468.625	-0.546938	-3.65093	5e-05	0.000219871	yes
Cox5a	Cox5a	Cox5a	chr9:57521231-57532426	OK	325.444	202.015	-0.687947	-4.3832	5e-05	0.000219871	yes
Cped1	Cped1	Cped1	chr6:21985909-22255606	OK	1.55001	0.450663	-1.78215	-2.90393	5e-05	0.000219871	yes
Cplx1	Cplx1	Cplx1	chr5:108518553-108550027	OK	533.362	299.185	-0.834076	-3.92495	5e-05	0.000219871	yes
Cplx2	Cplx2	Cplx2	chr13:54371348-54383917	OK	91.5765	32.083	-1.51317	-7.27435	5e-05	0.000219871	yes
Cpn1	Cpn1	Cpn1	chr19:43956307-43986520	OK	2.41052	7.00292	1.53861	3.39029	5e-05	0.000219871	yes
Cpne2	Cpne2	Cpne2	chr8:94533027-94570529	OK	24.5861	52.9124	1.10577	5.08561	5e-05	0.000219871	yes
Cpne3	Cpne3	Cpne3	chr4:19519251-19570104	OK	78.7717	151.858	0.946978	4.36103	5e-05	0.000219871	yes
Cpne5	Cpne5	Cpne5	chr17:29156520-29237790	OK	0.77759	2.204	1.50304	2.87417	5e-05	0.000219871	yes
Cpne6	Cpne6	Cpne6	chr14:55510447-55517431	OK	176.898	32.8155	-2.43047	-10.5227	5e-05	0.000219871	yes
Cpne8	Cpne8	Cpne8	chr15:90487480-90679388	OK	27.7905	49.1135	0.82153	2.02343	5e-05	0.000219871	yes
Cpox	Cpox	Cpox	chr16:58670207-58680389	OK	13.6337	27.7799	1.02686	4.37385	5e-05	0.000219871	yes
Cpq	Cpq	Cpq	chr15:33083128-33653436	OK	14.2881	4.65382	-1.61832	-4.17046	5e-05	0.000219871	yes
Cpt1a	Cpt1a	Cpt1a	chr19:3323300-3385733	OK	54.1929	21.8541	-1.3102	-6.18922	5e-05	0.000219871	yes
Cpxm1	Cpxm1	Cpxm1	chr2:130390774-130397629	OK	4.87184	1.12764	-2.11116	-3.96191	5e-05	0.000219871	yes
Cpxm2	Cpxm2	Cpxm2	chr7:132042809-132154741	OK	2.0229	0.381765	-2.40567	-3.47519	5e-05	0.000219871	yes
Crebzf	Crebzf	Crebzf	chr7:90442780-90448043	OK	14.169	26.1869	0.886108	3.61472	5e-05	0.000219871	yes
Creg2	Creg2	Creg2	chr1:39618405-39651182	OK	6.97584	0.716755	-3.28282	-7.33916	5e-05	0.000219871	yes
Creld1	Creld1	Creld1	chr6:113483568-113493338	OK	99.6485	151.85	0.607723	3.15337	5e-05	0.000219871	yes
Crim1	Crim1	Crim1	chr17:78200247-78418152	OK	6.92804	2.67145	-1.37482	-2.63751	5e-05	0.000219871	yes
Crip2	Crip2	Crip2	chr12:113140235-113145506	OK	227.863	369.02	0.695534	3.74416	5e-05	0.000219871	yes
Crispld1	Crispld1	Crispld1	chr1:17727416-17766207	OK	3.01222	1.27348	-1.24205	-2.66429	5e-05	0.000219871	yes
Crispld2	Crispld2	Crispld2	chr8:119992469-120052793	OK	4.3182	0.435894	-3.30838	-5.16813	5e-05	0.000219871	yes
Crmp1	Crmp1	Crmp1	chr5:37242057-37292163	OK	47.7852	68.7267	0.524306	2.4265	5e-05	0.000219871	yes
Crtac1	Crtac1	Crtac1	chr19:42283036-42431783	OK	15.4585	7.11016	-1.12045	-3.91357	5e-05	0.000219871	yes
Cryab	Cryab	Cryab	chr9:50751071-50756635	OK	119.196	4.74589	-4.65052	-9.64532	5e-05	0.000219871	yes
Csad	Csad	Csad	chr15:102176997-102189043	OK	6.66299	2.55594	-1.38231	-3.29307	5e-05	0.000219871	yes
Csdc2	Csdc2	Csdc2	chr15:81936758-81950941	OK	34.772	16.1715	-1.10448	-4.73871	5e-05	0.000219871	yes
Csmd2	Csmd2	Csmd2	chr4:127988043-128567656	OK	2.46209	1.14054	-1.11017	-3.4321	5e-05	0.000219871	yes
Csnk1e	Csnk1e	Csnk1e	chr15:79417851-79442057	OK	22.3626	35.4156	0.663294	2.78626	5e-05	0.000219871	yes
Cspg4	Cspg4	Cspg4	chr9:56865103-56899870	OK	2.47691	0.201533	-3.61945	-5.50029	5e-05	0.000219871	yes
Cspg5	Cspg5	Cspg5	chr9:110243782-110262576	OK	2.76725	0.656556	-2.07546	-3.4951	5e-05	0.000219871	yes
Cspp1	Cspp1	Cspp1	chr1:10038217-10136768	OK	1.89526	4.13697	1.12618	2.89143	5e-05	0.000219871	yes
Csrnp1	Csrnp1	Csrnp1	chr9:119971165-119984658	OK	5.14864	2.03128	-1.3418	-3.12811	5e-05	0.000219871	yes
Csrnp3	Csrnp3	Csrnp3	chr2:65845766-66031546	OK	12.4917	17.9557	0.523468	2.42055	5e-05	0.000219871	yes
Csrp1	Csrp1	Csrp1	chr1:135729196-135752229	OK	69.4418	19.2635	-1.84994	-8.11567	5e-05	0.000219871	yes
Cst3	Cst3	Cst3	chr2:148871731-148875468	OK	413.606	227.914	-0.859764	-5.44184	5e-05	0.000219871	yes
Ctbp2	Ctbp2	Ctbp2	chr7:132987010-133123483	OK	4.45705	2.17959	-1.03203	-2.29532	5e-05	0.000219871	yes
Ctdsp1	Ctdsp1	Ctdsp1	chr1:74391608-74397285	OK	9.97583	2.76338	-1.852	-4.60466	5e-05	0.000219871	yes
Ctdsp2	Ctdsp2	Ctdsp2	chr10:126978716-126999975	OK	17.113	9.39949	-0.864436	-3.36296	5e-05	0.000219871	yes
Cthrc1	Cthrc1	Cthrc1	chr15:39076931-39087119	OK	6.18176	1.43252	-2.10947	-3.54778	5e-05	0.000219871	yes
Ctnna1	Ctnna1	Ctnna1	chr18:35118911-35254775	OK	62.2549	43.4584	-0.518554	-2.19657	5e-05	0.000219871	yes
Ctnnal1	Ctnnal1	Ctnnal1	chr4:56810934-56865211	OK	18.6752	6.28447	-1.57126	-5.68354	5e-05	0.000219871	yes
Ctnnd2	Ctnnd2	Ctnnd2	chr15:30172592-31029343	OK	21.1986	10.877	-0.962685	-4.28389	5e-05	0.000219871	yes
Ctns	Ctns	Ctns	chr11:73183132-73199019	OK	11.6342	4.51044	-1.36703	-4.35095	5e-05	0.000219871	yes
Ctsc	Ctsc	Ctsc	chr7:88278092-88310875	OK	7.84143	0.797797	-3.29702	-5.77485	5e-05	0.000219871	yes
Ctse	Ctse	Ctse	chr1:131638313-131675507	OK	0.222778	14.5107	6.02537	6.51679	5e-05	0.000219871	yes
Ctsh	Ctsh	Ctsh	chr9:90054266-90076095	OK	4.18449	1.08242	-1.95079	-3.15332	5e-05	0.000219871	yes
Ctsk	Ctsk	Ctsk	chr3:95499209-95509387	OK	6.35636	0.687518	-3.20873	-4.61689	5e-05	0.000219871	yes
Ctsl	Ctsl	Ctsl	chr13:64363213-64370306	OK	412.355	672.458	0.705558	3.2532	5e-05	0.000219871	yes
Ctso	Ctso	Ctso	chr3:81932615-81956725	OK	5.43632	2.0592	-1.40054	-3.53002	5e-05	0.000219871	yes
Cttnbp2	Cttnbp2	Cttnbp2	chr6:18366476-18514825	OK	2.76259	1.0703	-1.368	-3.16781	5e-05	0.000219871	yes
Cttnbp2nl	Cttnbp2nl	Cttnbp2nl	chr3:105001914-105053146	OK	12.5393	5.06693	-1.30727	-4.66876	5e-05	0.000219871	yes
Ctxn1	Ctxn1	Ctxn1	chr8:4257645-4259274	OK	36.7868	66.2085	0.84783	3.96202	5e-05	0.000219871	yes
Ctxn3	Ctxn3	Ctxn3	chr18:57468485-57478134	OK	48.4221	125.877	1.37828	6.91706	5e-05	0.000219871	yes
Cux2	Cux2	Cux2	chr5:121860215-122047825	OK	3.57506	1.06721	-1.74412	-4.05201	5e-05	0.000219871	yes
Cxcr4	Cxcr4	Cxcr4	chr1:128588198-128592299	OK	14.2569	2.45109	-2.54017	-5.90931	5e-05	0.000219871	yes
Cxx1c	Cxx1c	Cxx1c	chrX:53607921-53609134	OK	93.0441	63.9132	-0.541801	-2.78158	5e-05	0.000219871	yes
Cxxc4	Cxxc4	Cxxc4	chr3:134236494-134262089	OK	4.70818	7.22896	0.618618	2.16656	5e-05	0.000219871	yes
Cxxc5	Cxxc5	Cxxc5	chr18:35829817-35861688	OK	15.0501	7.98991	-0.913518	-3.13442	5e-05	0.000219871	yes
Cyb5	Cyb5	Cyb5	chr18:84851413-84879863	OK	62.8847	92.3353	0.554173	2.86071	5e-05	0.000219871	yes
Cyb5d2	Cyb5d2	Cyb5d2	chr11:72777231-72795839	OK	14.2958	9.3277	-0.615993	-2.20226	5e-05	0.000219871	yes
Cybb	Cybb	Cybb	chrX:9435253-9469324	OK	1.18758	0.0781943	-3.92481	-3.60876	5e-05	0.000219871	yes
Cybrd1	Cybrd1	Cybrd1	chr2:71118053-71142926	OK	3.6994	0.0940431	-5.29782	-5.71555	5e-05	0.000219871	yes
Cyc1	Cyc1	Cyc1	chr15:76343522-76345934	OK	138.732	96.0945	-0.529771	-2.858	5e-05	0.000219871	yes
Cyfip1	Cyfip1	Cyfip1	chr7:55842070-55962493	OK	20.1487	11.3352	-0.829877	-3.10091	5e-05	0.000219871	yes
Cygb	Cygb	Cygb	chr11:116645594-116654313	OK	24.0753	5.9422	-2.01849	-6.77345	5e-05	0.000219871	yes
Cyp1b1	Cyp1b1	Cyp1b1	chr17:79706952-79715041	OK	6.99411	3.10691	-1.17066	-3.75417	5e-05	0.000219871	yes
Cyp2d22	Cyp2d22	Cyp2d22	chr15:82370526-82380260	OK	6.86665	0.773666	-3.14982	-5.22302	5e-05	0.000219871	yes
Cyp2j12	Cyp2j12	Cyp2j12	chr4:96099317-96141152	OK	4.24458	9.50122	1.16249	3.13658	5e-05	0.000219871	yes
Cyp2j6	Cyp2j6	Cyp2j6	chr4:96516137-96553651	OK	22.0422	7.1634	-1.62155	-6.24793	5e-05	0.000219871	yes
Cyp2j9	Cyp2j9	Cyp2j9	chr4:96568428-96591485	OK	16.0874	2.07284	-2.95626	-6.82002	5e-05	0.000219871	yes
Cyp39a1	Cyp39a1	Cyp39a1	chr17:43667371-43751431	OK	6.07857	0.753067	-3.01288	-5.15614	5e-05	0.000219871	yes
Cyp4b1-ps2	Cyp4b1-ps2	Cyp4b1-ps2	chr4:115582037-115583127	OK	0	2.1262	inf	#NAME?	5e-05	0.000219871	yes
Cyp4f15	Cyp4f15	Cyp4f15	chr17:32685658-32703349	OK	1.79184	0	#NAME?	#NAME?	5e-05	0.000219871	yes
Cyp4f39	Cyp4f39	Cyp4f39	chr17:32452722-32493320	OK	6.78942	18.8514	1.47331	5.18886	5e-05	0.000219871	yes
Cyp7b1	Cyp7b1	Cyp7b1	chr3:18071949-18243338	OK	3.73685	0.728872	-2.35809	-3.72133	5e-05	0.000219871	yes
Cyr61	Cyr61	Cyr61	chr3:145646970-145649985	OK	28.9348	7.57396	-1.93369	-6.41811	5e-05	0.000219871	yes
Cysltr2	Cysltr2	Cysltr2	chr14:73029127-73049114	OK	4.93942	13.5079	1.45139	3.58757	5e-05	0.000219871	yes
Cystm1	Cystm1	Cystm1	chr18:36348623-36393370	OK	71.8709	113.73	0.662129	3.61293	5e-05	0.000219871	yes
Cytl1	Cytl1	Cytl1	chr5:37735518-37739820	OK	1.02638	0	#NAME?	#NAME?	5e-05	0.000219871	yes
D3Bwg0562e	D3Bwg0562e	D3Bwg0562e	chr3:117319145-117360876	OK	2.09499	3.69695	0.819392	2.33357	5e-05	0.000219871	yes
D430041D05Rik	D430041D05Rik	D430041D05Rik	chr2:104143074-104410334	OK	3.604	0.822667	-2.13122	-5.76999	5e-05	0.000219871	yes
D630003M21Rik	D630003M21Rik	D630003M21Rik	chr2:158182532-158229224	OK	1.79903	0.284695	-2.65973	-3.28361	5e-05	0.000219871	yes
D7Ertd715e	D7Ertd715e	D7Ertd715e	chr7:59969576-59974431	OK	14.8775	41.5111	1.48037	5.7782	5e-05	0.000219871	yes
D930015E06Rik	D930015E06Rik	D930015E06Rik	chr3:83898286-84040161	OK	12.6101	22.441	0.831553	3.68653	5e-05	0.000219871	yes
D930016D06Rik	D930016D06Rik	D930016D06Rik	chr5:104525734-104554211	OK	2.31003	4.96431	1.10368	2.90329	5e-05	0.000219871	yes
D930028M14Rik	D930028M14Rik	D930028M14Rik	chr7:25152456-25156630	OK	31.5562	7.89256	-1.99936	-4.8	5e-05	0.000219871	yes
Daam2	Daam2	Daam2	chr17:49456021-49564337	OK	15.142	0.329591	-5.52173	-9.32276	5e-05	0.000219871	yes
Dab2	Dab2	Dab2	chr15:6299788-6440709	OK	3.03523	0.93452	-1.69951	-3.2686	5e-05	0.000219871	yes
Dach1	Dach1	Dach1	chr14:97786845-98169765	OK	3.66613	1.31736	-1.47661	-3.52783	5e-05	0.000219871	yes
Dact1	Dact1	Dact1	chr12:71309883-71320107	OK	3.5317	1.39121	-1.34402	-2.78522	5e-05	0.000219871	yes
Dact3	Dact3	Dact3	chr7:16875316-16887301	OK	12.3512	6.85561	-0.849295	-2.92885	5e-05	0.000219871	yes
Dag1	Dag1	Dag1	chr9:108204860-108263958	OK	61.8579	9.94435	-2.63701	-11.2806	5e-05	0.000219871	yes
Dagla	Dagla	Dagla	chr19:10245264-10304877	OK	6.91777	3.97607	-0.798965	-2.80158	5e-05	0.000219871	yes
Dapk1	Dapk1	Dapk1	chr13:60601946-60763191	OK	22.1293	42.8703	0.954022	4.38776	5e-05	0.000219871	yes
Dapk2	Dapk2	Dapk2	chr9:66158225-66272242	OK	7.28147	22.9663	1.65721	5.44889	5e-05	0.000219871	yes
Dbi	Dbi	Dbi	chr1:120113279-120121096	OK	279.419	40.2192	-2.79648	-9.42924	5e-05	0.000219871	yes
Dbndd2	Dbndd2	Dbndd2	chr2:164486139-164493323	OK	8.37646	12.5353	0.581578	2.09636	5e-05	0.000219871	yes
Dbp	Dbp	Dbp	chr7:45705246-45718002	OK	17.1149	3.57876	-2.25772	-3.74093	5e-05	0.000219871	yes
Dcaf6	Dcaf6	Dcaf6	chr1:165329500-165460463	OK	27.6084	37.9855	0.46034	2.1656	5e-05	0.000219871	yes
Dclk1	Dclk1	Dclk1	chr3:55242525-55539068	OK	48.4825	25.2572	-0.940767	-4.39838	5e-05	0.000219871	yes
Dclk2	Dclk2	Dclk2	chr3:86786149-86920884	OK	17.4125	6.0082	-1.53511	-5.50332	5e-05	0.000219871	yes
Dclk3	Dclk3	Dclk3	chr9:111439080-111489611	OK	13.6059	23.3813	0.781116	3.35629	5e-05	0.000219871	yes
Dcn	Dcn	Dcn	chr10:97479499-97518162	OK	111.308	10.5119	-3.40447	-11.7438	5e-05	0.000219871	yes
Dcun1d4	Dcun1d4	Dcun1d4	chr5:73481054-73560794	OK	19.5436	8.32429	-1.2313	-4.75983	5e-05	0.000219871	yes
Dcx	Dcx	Dcx	chrX:143855841-143933219	OK	1.33613	2.89285	1.11443	3.15366	5e-05	0.000219871	yes
Ddah2	Ddah2	Ddah2	chr17:35059034-35062099	OK	16.5143	7.35969	-1.166	-2.9609	5e-05	0.000219871	yes
Ddit3	Ddit3	Ddit3	chr10:127290792-127311786	OK	16.8082	35.1896	1.06598	2.81068	5e-05	0.000219871	yes
Ddit4	Ddit4	Ddit4	chr10:59949674-59951770	OK	61.7588	20.5583	-1.58692	-6.87028	5e-05	0.000219871	yes
Ddn	Ddn	Ddn	chr15:98803781-98807925	OK	5.69686	0.961112	-2.56739	-4.90773	5e-05	0.000219871	yes
Ddr2	Ddr2	Ddr2	chr1:169969408-170088944	OK	3.1148	0.336758	-3.20936	-5.10387	5e-05	0.000219871	yes
Ddx17	Ddx17	Ddx17	chr15:79516407-79546741	OK	90.6371	140.441	0.631795	2.82222	5e-05	0.000219871	yes
Ddx26b	Ddx26b	Ddx26b	chrX:56454838-56507843	OK	4.37415	13.2397	1.5978	5.25821	5e-05	0.000219871	yes
Deaf1	Deaf1	Deaf1	chr7:141297175-141338783	OK	14.2442	22.5458	0.662482	2.36311	5e-05	0.000219871	yes
Dedd2	Dedd2	Dedd2	chr7:25202839-25219859	OK	8.37647	15.308	0.869869	2.54659	5e-05	0.000219871	yes
Def6	Def6	Def6	chr17:28207777-28228608	OK	11.0659	18.7181	0.758316	2.85057	5e-05	0.000219871	yes
Dek	Dek	Dek	chr13:47043498-47106221	OK	12.0578	19.6539	0.704849	2.31609	5e-05	0.000219871	yes
Dennd1a	Dennd1a	Dennd1a	chr2:37776248-38287384	OK	4.58072	2.11701	-1.11355	-2.85913	5e-05	0.000219871	yes
Dennd2a	Dennd2a	Dennd2a	chr6:39462377-39557834	OK	4.40751	0.868543	-2.3433	-4.98932	5e-05	0.000219871	yes
Dennd4c	Dennd4c	Dennd4c	chr4:86748554-86850602	OK	2.10708	1.13105	-0.897581	-2.28793	5e-05	0.000219871	yes
Dennd5a	Dennd5a	Dennd5a	chr7:109893780-109960422	OK	31.4773	20.7651	-0.600146	-2.81785	5e-05	0.000219871	yes
Dennd5b	Dennd5b	Dennd5b	chr6:148988068-149101680	OK	4.88425	2.28987	-1.09287	-3.86383	5e-05	0.000219871	yes
Depdc5	Depdc5	Depdc5	chr5:32863720-32994233	OK	17.2622	9.91511	-0.799917	-3.32844	5e-05	0.000219871	yes
Deptor	Deptor	Deptor	chr15:55099916-55259273	OK	32.8412	45.6376	0.474717	2.20328	5e-05	0.000219871	yes
Dexi	Dexi	Dexi	chr16:10530206-10543054	OK	32.5904	14.3993	-1.17845	-4.45574	5e-05	0.000219871	yes
Dgat2	Dgat2	Dgat2	chr7:99153662-99182713	OK	7.94136	3.48702	-1.18739	-3.1192	5e-05	0.000219871	yes
Dgkb	Dgkb	Dgkb	chr12:37880704-38633410	OK	4.15396	0.31751	-3.70961	-5.84642	5e-05	0.000219871	yes
Dgkg	Dgkg	Dgkg	chr16:22466568-22657231	OK	15.1395	28.8685	0.931182	4.10936	5e-05	0.000219871	yes
Dgkh	Dgkh	Dgkh	chr14:78569608-78725089	OK	91.3741	187.55	1.03742	4.68945	5e-05	0.000219871	yes
Dgki	Dgki	Dgki	chr6:36846021-37299976	OK	28.7491	66.759	1.21545	5.82112	5e-05	0.000219871	yes
Dgkk	Dgkk	Dgkk	chrX:6873483-6948363	OK	1.61636	6.07713	1.91064	5.6649	5e-05	0.000219871	yes
Dgkz	Dgkz	Dgkz	chr2:91932821-91963563	OK	161.227	383.569	1.25039	5.24533	5e-05	0.000219871	yes
Dhh	Dhh	Dhh	chr15:98893026-98898540	OK	27.9354	7.82425	-1.83607	-6.67248	5e-05	0.000219871	yes
Dhrs11	Dhrs11	Dhrs11	chr11:84820727-84829003	OK	3.07042	10.6437	1.79349	4.08052	5e-05	0.000219871	yes
Dhrs2	Dhrs2	Dhrs2	chr14:55222006-55241440	OK	2.75366	0	#NAME?	#NAME?	5e-05	0.000219871	yes
Dhrs3	Dhrs3	Dhrs3	chr4:144892826-144927645	OK	5.89778	0.991389	-2.57265	-3.41161	5e-05	0.000219871	yes
Diap2	Diap2	Diap2	chrX:129749741-130465833	OK	4.16941	2.41141	-0.78997	-2.65717	5e-05	0.000219871	yes
Dip2a	Dip2a	Dip2a	chr10:76263048-76345291	OK	10.9985	6.90161	-0.672302	-2.76198	5e-05	0.000219871	yes
Diras1	Diras1	Diras1	chr10:81019589-81025377	OK	97.2451	65.2627	-0.575366	-2.8855	5e-05	0.000219871	yes
Diras2	Diras2	Diras2	chr13:52504374-52530836	OK	12.3861	20.4143	0.720862	3.11713	5e-05	0.000219871	yes
Disp2	Disp2	Disp2	chr2:118779718-118795175	OK	73.9096	105.246	0.50993	2.36565	5e-05	0.000219871	yes
Dixdc1	Dixdc1	Dixdc1	chr9:50662752-50727984	OK	2.20378	0.807096	-1.44917	-3.07879	5e-05	0.000219871	yes
Dlat	Dlat	Dlat	chr9:50634632-50659780	OK	43.8391	30.3344	-0.531265	-2.55433	5e-05	0.000219871	yes
Dlc1	Dlc1	Dlc1	chr8:36567738-36952442	OK	13.9867	6.79585	-1.04133	-4.12559	5e-05	0.000219871	yes
Dld	Dld	Dld	chr12:31331561-31351471	OK	82.0675	60.7549	-0.433812	-2.18177	5e-05	0.000219871	yes
Dlg1	Dlg1	Dlg1	chr16:31663442-31873356	OK	6.56169	3.81057	-0.784061	-2.42702	5e-05	0.000219871	yes
Dlg2	Dlg2	Dlg2	chr7:91090785-92449246	OK	15.8526	2.40128	-2.72284	-8.92634	5e-05	0.000219871	yes
Dlgap5	Dlgap5	Dlgap5	chr14:47387778-47418407	OK	0.146811	1.51385	3.36619	3.28856	5e-05	0.000219871	yes
Dmd	Dmd	Dmd	chrX:82948869-85205050	OK	6.39557	0.828573	-2.94837	-8.98965	5e-05	0.000219871	yes
Dnaja4	Dnaja4	Dnaja4	chr9:54699558-54716317	OK	33.0387	23.9167	-0.466139	-1.98802	5e-05	0.000219871	yes
Dnajb4	Dnajb4	Dnajb4	chr3:152183870-152210083	OK	28.1628	19.085	-0.561352	-2.23745	5e-05	0.000219871	yes
Dnajc10	Dnajc10	Dnajc10	chr2:80315465-80354055	OK	34.3165	24.6765	-0.475765	-2.2412	5e-05	0.000219871	yes
Dnajc18	Dnajc18	Dnajc18	chr18:35671104-35703144	OK	25.1411	17.555	-0.518165	-2.38765	5e-05	0.000219871	yes
Dnase1l3	Dnase1l3	Dnase1l3	chr14:7965189-7994182	OK	4.15721	12.0824	1.53922	5.10834	5e-05	0.000219871	yes
Dner	Dner	Dner	chr1:84369838-84696221	OK	58.4211	36.311	-0.686085	-3.15356	5e-05	0.000219871	yes
Dnttip1	Dnttip1	Dnttip1	chr2:164746014-164768219	OK	15.6025	29.4899	0.918443	3.42159	5e-05	0.000219871	yes
Dock1	Dock1	Dock1	chr7:134670686-135173647	OK	4.74467	0.814108	-2.54301	-5.93565	5e-05	0.000219871	yes
Dock10	Dock10	Dock10	chr1:80501067-80758553	OK	5.97374	3.29425	-0.858685	-2.97594	5e-05	0.000219871	yes
Dock11	Dock11	Dock11	chrX:35888831-36076562	OK	32.6793	52.5807	0.686158	3.31562	5e-05	0.000219871	yes
Dock4	Dock4	Dock4	chr12:40446052-40846488	OK	7.78319	13.0054	0.740675	3.23467	5e-05	0.000219871	yes
Dock5	Dock5	Dock5	chr14:67751927-67933572	OK	13.8497	5.90966	-1.2287	-5.27658	5e-05	0.000219871	yes
Dok1	Dok1	Dok1	chr6:83030935-83033471	OK	6.42803	15.7749	1.29518	3.55616	5e-05	0.000219871	yes
Dok4	Dok4	Dok4	chr8:94857449-94876312	OK	134.304	232.095	0.789211	3.59712	5e-05	0.000219871	yes
Dolk	Dolk	Dolk	chr2:30284228-30286354	OK	20.5084	13.9815	-0.552695	-2.16033	5e-05	0.000219871	yes
Dpp10	Dpp10	Dpp10	chr1:123332137-124045559	OK	51.5312	101.586	0.979191	4.74674	5e-05	0.000219871	yes
Dpp3	Dpp3	Dpp3	chr19:4907228-4928287	OK	38.1008	53.2072	0.481799	2.32094	5e-05	0.000219871	yes
Dpp8	Dpp8	Dpp8	chr9:65032457-65082651	OK	63.2881	45.7121	-0.469356	-2.29985	5e-05	0.000219871	yes
Dpt	Dpt	Dpt	chr1:164796731-164824266	OK	2.45633	0	#NAME?	#NAME?	5e-05	0.000219871	yes
Dpyd	Dpyd	Dpyd	chr3:118562177-119432918	OK	4.6563	1.74479	-1.41613	-3.66204	5e-05	0.000219871	yes
Dpysl4	Dpysl4	Dpysl4	chr7:139086000-139101791	OK	6.52482	1.63442	-1.99716	-4.43453	5e-05	0.000219871	yes
Drp2	Drp2	Drp2	chrX:134404779-134456573	OK	36.09	5.40295	-2.73978	-11.0193	5e-05	0.000219871	yes
Dsel	Dsel	Dsel	chr1:111858701-111864918	OK	7.22615	4.50265	-0.682453	-2.4718	5e-05	0.000219871	yes
Dstyk	Dstyk	Dstyk	chr1:132417452-132466959	OK	11.3349	8.08966	-0.486624	-2.03974	5e-05	0.000219871	yes
Dtx4	Dtx4	Dtx4	chr19:12466335-12501996	OK	5.4597	2.15665	-1.34003	-4.03848	5e-05	0.000219871	yes
Dusp11	Dusp11	Dusp11	chr6:85942268-85961667	OK	9.22402	14.7046	0.6728	2.88289	5e-05	0.000219871	yes
Dusp18	Dusp18	Dusp18	chr11:3895239-3901296	OK	3.33664	1.16477	-1.51835	-3.46438	5e-05	0.000219871	yes
Dusp26	Dusp26	Dusp26	chr8:31089661-31097047	OK	92.656	227.328	1.29482	6.73999	5e-05	0.000219871	yes
Dusp4	Dusp4	Dusp4	chr8:34807609-34819894	OK	2.96115	0.672792	-2.13793	-3.32621	5e-05	0.000219871	yes
Dusp6	Dusp6	Dusp6	chr10:99263230-99267489	OK	16.0694	10.518	-0.611453	-2.31164	5e-05	0.000219871	yes
Dvl1	Dvl1	Dvl1	chr4:155847411-155863353	OK	19.568	28.4874	0.541826	2.36161	5e-05	0.000219871	yes
Dync1i2	Dync1i2	Dync1i2	chr2:71211705-71263302	OK	193.489	283.99	0.553589	2.49201	5e-05	0.000219871	yes
Dynll1	Dynll1	Dynll1	chr5:115297109-115300990	OK	71.6479	115.39	0.687517	3.52126	5e-05	0.000219871	yes
E2f2	E2f2	E2f2	chr4:136172393-136196056	OK	1.31658	6.34808	2.26953	5.64347	5e-05	0.000219871	yes
E2f6	E2f6	E2f6	chr12:16810964-16826752	OK	25.8778	15.9733	-0.696053	-2.66273	5e-05	0.000219871	yes
E2f8	E2f8	E2f8	chr7:48866428-48881041	OK	0.21306	1.99523	3.22722	3.92583	5e-05	0.000219871	yes
E4f1	E4f1	E4f1	chr17:24443778-24455311	OK	3.89283	6.89188	0.824077	2.26429	5e-05	0.000219871	yes
Ebf1	Ebf1	Ebf1	chr11:44618099-45008096	OK	46.4298	75.3745	0.699027	3.2748	5e-05	0.000219871	yes
Ebf2	Ebf2	Ebf2	chr14:67233291-67430952	OK	1.0386	0.28315	-1.875	-2.58137	5e-05	0.000219871	yes
Ebf3	Ebf3	Ebf3	chr7:137193670-137314445	OK	21.3776	37.399	0.806901	3.66649	5e-05	0.000219871	yes
Ecel1	Ecel1	Ecel1	chr1:87147654-87156356	OK	0.278622	2.25497	3.01673	3.50776	5e-05	0.000219871	yes
Ecm1	Ecm1	Ecm1	chr3:95734147-95739569	OK	5.34965	1.55312	-1.78427	-3.05956	5e-05	0.000219871	yes
Ecscr	Ecscr	Ecscr	chr18:35713088-35721491	OK	5.80319	1.36988	-2.0828	-3.37171	5e-05	0.000219871	yes
Ect2	Ect2	Ect2	chr3:27097221-27153878	OK	0.465342	1.65261	1.82838	2.69626	5e-05	0.000219871	yes
Eda	Eda	Eda	chrX:99975605-100400760	OK	2.22889	0.272835	-3.03022	-4.16153	5e-05	0.000219871	yes
Edf1	Edf1	Edf1	chr2:25557899-25562082	OK	94.3087	148.027	0.650393	3.72349	5e-05	0.000219871	yes
Edil3	Edil3	Edil3	chr13:88821471-89323225	OK	110.021	60.6635	-0.858879	-3.93933	5e-05	0.000219871	yes
Ednra	Ednra	Ednra	chr8:77663028-77724452	OK	2.98788	0.484983	-2.62311	-4.21679	5e-05	0.000219871	yes
Ednrb	Ednrb	Ednrb	chr14:103814614-103844476	OK	63.0298	0.435286	-7.17793	-9.05927	5e-05	0.000219871	yes
Eef1a1	Eef1a1	Eef1a1	chr9:78478453-78481724	OK	422.679	574.163	0.4419	2.15264	5e-05	0.000219871	yes
Eepd1	Eepd1	Eepd1	chr9:25481596-25604110	OK	73.2067	102.129	0.480338	2.42877	5e-05	0.000219871	yes
Efcab14	Efcab14	Efcab14	chr4:115738072-115777327	OK	14.0038	7.97253	-0.812712	-3.21644	5e-05	0.000219871	yes
Efemp1	Efemp1	Efemp1	chr11:28853204-28926743	OK	12.2345	0.704853	-4.11749	-6.56933	5e-05	0.000219871	yes
Efemp2	Efemp2	Efemp2	chr19:5474689-5481854	OK	7.48938	1.96899	-1.92739	-3.3964	5e-05	0.000219871	yes
Efhd1	Efhd1	Efhd1	chr1:87264363-87310791	OK	10.5939	3.53432	-1.58373	-4.01542	5e-05	0.000219871	yes
Efhd2	Efhd2	Efhd2	chr4:141858141-141874920	OK	19.4762	11.7867	-0.724549	-2.79961	5e-05	0.000219871	yes
Efna1	Efna1	Efna1	chr3:89271729-89280951	OK	19.5254	35.0772	0.84518	2.98447	5e-05	0.000219871	yes
Efnb2	Efnb2	Efnb2	chr8:8617438-8660773	OK	12.8403	8.33992	-0.62257	-2.46098	5e-05	0.000219871	yes
Efr3a	Efr3a	Efr3a	chr15:65787040-65873812	OK	27.406	15.4579	-0.82615	-3.79034	5e-05	0.000219871	yes
Egflam	Egflam	Egflam	chr15:7206119-7398395	OK	3.97287	0.153079	-4.69784	-5.51937	5e-05	0.000219871	yes
Egln3	Egln3	Egln3	chr12:54178980-54203874	OK	3.27114	0.416551	-2.97323	-4.06406	5e-05	0.000219871	yes
Egr1	Egr1	Egr1	chr18:34861206-34864956	OK	78.8381	19.9715	-1.98095	-8.14586	5e-05	0.000219871	yes
Egr2	Egr2	Egr2	chr10:67537868-67542188	OK	17.3605	1.43991	-3.59177	-7.66536	5e-05	0.000219871	yes
Egr3	Egr3	Egr3	chr14:70077444-70082613	OK	4.80659	0.567556	-3.08218	-5.0921	5e-05	0.000219871	yes
Ehbp1l1	Ehbp1l1	Ehbp1l1	chr19:5707373-5726317	OK	6.99689	12.6185	0.850761	2.97581	5e-05	0.000219871	yes
Ehd2	Ehd2	Ehd2	chr7:15948986-15967535	OK	19.0004	4.77005	-1.99395	-6.6793	5e-05	0.000219871	yes
Ehd3	Ehd3	Ehd3	chr17:73804840-73832093	OK	81.9319	45.8059	-0.838893	-4.12538	5e-05	0.000219871	yes
Eid1	Eid1	Eid1	chr2:125627446-125724148	OK	37.715	22.7892	-0.726788	-2.67978	5e-05	0.000219871	yes
Eif1a	Eif1a	Eif1a	chr18:46597703-46610225	OK	27.7249	40.3572	0.541644	2.53326	5e-05	0.000219871	yes
Elavl3	Elavl3	Elavl3	chr9:22015004-22052023	OK	44.9874	65.1393	0.534005	2.6095	5e-05	0.000219871	yes
Elf1	Elf1	Elf1	chr14:79459936-79582491	OK	7.35937	14.6183	0.990123	2.24014	5e-05	0.000219871	yes
Elfn1	Elfn1	Elfn1	chr5:139907942-139974724	OK	13.2786	3.45912	-1.94063	-6.18407	5e-05	0.000219871	yes
Elfn2	Elfn2	Elfn2	chr15:78670006-78718113	OK	1.13852	0.37348	-1.60806	-2.43807	5e-05	0.000219871	yes
Ell2	Ell2	Ell2	chr13:75707483-75772358	OK	11.3074	4.85331	-1.22023	-4.1425	5e-05	0.000219871	yes
Elmo1	Elmo1	Elmo1	chr13:20090506-20608356	OK	26.8146	10.9256	-1.2953	-5.28685	5e-05	0.000219871	yes
Eln	Eln	Eln	chr5:134702595-134747254	OK	7.15667	1.36641	-2.3889	-5.53646	5e-05	0.000219871	yes
Elovl2	Elovl2	Elovl2	chr13:41182381-41220403	OK	4.42185	1.31909	-1.7451	-3.96135	5e-05	0.000219871	yes
Elovl4	Elovl4	Elovl4	chr9:83778691-83806305	OK	36.4265	26.584	-0.454428	-2.1116	5e-05	0.000219871	yes
Elovl5	Elovl5	Elovl5	chr9:77917364-77984519	OK	122.516	68.3282	-0.84242	-4.2362	5e-05	0.000219871	yes
Elp3	Elp3	Elp3	chr14:65530445-65593112	OK	42.1544	27.6473	-0.608543	-2.66973	5e-05	0.000219871	yes
Emb	Emb	Emb	chr13:117220572-117274415	OK	114.349	77.7107	-0.557259	-2.82844	5e-05	0.000219871	yes
Emc7	Emc7	Emc7	chr2:112455024-112467436	OK	74.5103	53.0444	-0.490238	-2.41988	5e-05	0.000219871	yes
Emid1	Emid1	Emid1	chr11:5106265-5152222	OK	5.4516	0.289518	-4.23495	-4.7781	5e-05	0.000219871	yes
Eml1	Eml1	Eml1	chr12:108371152-108702306	OK	153.626	311.913	1.02172	4.15818	5e-05	0.000219871	yes
Eml5	Eml5	Eml5	chr12:98746967-98901484	OK	2.02138	4.29105	1.08599	2.40406	5e-05	0.000219871	yes
Emp1	Emp1	Emp1	chr6:135362930-135383173	OK	6.46847	1.29207	-2.32374	-4.44364	5e-05	0.000219871	yes
Emp2	Emp2	Emp2	chr16:10281748-10313968	OK	24.8144	1.10581	-4.488	-10.1269	5e-05	0.000219871	yes
Enah	Enah	Enah	chr1:181896385-182019980	OK	31.6686	8.68309	-1.86677	-8.34193	5e-05	0.000219871	yes
Endod1	Endod1	Endod1	chr9:14353989-14381242	OK	186.025	59.1903	-1.65206	-7.78311	5e-05	0.000219871	yes
Eno2	Eno2	Eno2	chr6:124760054-124769509	OK	310.035	198.734	-0.641593	-3.0897	5e-05	0.000219871	yes
Enox1	Enox1	Enox1	chr14:77156762-77721763	OK	16.7506	25.8458	0.625716	2.7575	5e-05	0.000219871	yes
Enpep	Enpep	Enpep	chr3:129269176-129332749	OK	1.88335	0.492279	-1.93575	-3.11795	5e-05	0.000219871	yes
Enpp1	Enpp1	Enpp1	chr10:24641410-24712102	OK	6.59106	0.114287	-5.84978	-5.53691	5e-05	0.000219871	yes
Enpp5	Enpp5	Enpp5	chr17:44078845-44086561	OK	71.2358	39.0576	-0.866998	-3.88392	5e-05	0.000219871	yes
Entpd1	Entpd1	Entpd1	chr19:40659793-40741602	OK	6.35125	2.38472	-1.41322	-3.93382	5e-05	0.000219871	yes
Entpd2	Entpd2	Entpd2	chr2:25395873-25401323	OK	13.1568	0.645193	-4.34994	-6.66018	5e-05	0.000219871	yes
Entpd6	Entpd6	Entpd6	chr2:150749080-150771674	OK	11.6602	7.10156	-0.715388	-2.39325	5e-05	0.000219871	yes
Eogt	Eogt	Eogt	chr6:97110943-97148883	OK	6.82171	10.8985	0.675925	2.37983	5e-05	0.000219871	yes
Epas1	Epas1	Epas1	chr17:86753863-86833410	OK	48.9765	15.9707	-1.61667	-7.44254	5e-05	0.000219871	yes
Epb4.1	Epb4.1	Epb4.1	chr4:131923426-132075313	OK	8.8784	30.5311	1.78191	6.87719	5e-05	0.000219871	yes
Epb4.1l1	Epb4.1l1	Epb4.1l1	chr2:156420908-156543214	OK	42.155	25.6242	-0.718199	-3.3441	5e-05	0.000219871	yes
Epb4.1l2	Epb4.1l2	Epb4.1l2	chr10:25359797-25523518	OK	28.3289	6.96479	-2.02412	-7.79518	5e-05	0.000219871	yes
Epb4.1l3	Epb4.1l3	Epb4.1l3	chr17:69156809-69289987	OK	255.603	157.643	-0.697246	-2.9861	5e-05	0.000219871	yes
Epb4.1l4b	Epb4.1l4b	Epb4.1l4b	chr4:57061725-57143156	OK	7.25299	1.27878	-2.5038	-5.39716	5e-05	0.000219871	yes
Epb4.2	Epb4.2	Epb4.2	chr2:121018216-121036755	OK	0.127933	5.84297	5.51325	5.76174	5e-05	0.000219871	yes
Epha2	Epha2	Epha2	chr4:141301220-141329384	OK	1.25831	0.309414	-2.02387	-2.65571	5e-05	0.000219871	yes
Epha4	Epha4	Epha4	chr1:77367184-77515088	OK	1.94869	0.769856	-1.33985	-2.77774	5e-05	0.000219871	yes
Epha6	Epha6	Epha6	chr16:59613320-60605531	OK	5.67428	0.586697	-3.27375	-3.72229	5e-05	0.000219871	yes
Epha8	Epha8	Epha8	chr4:136929418-136956816	OK	0.219647	0.904977	2.04269	2.56984	5e-05	0.000219871	yes
Ephb1	Ephb1	Ephb1	chr9:101922127-102354693	OK	1.81829	0.177584	-3.35601	-3.92493	5e-05	0.000219871	yes
Ephb3	Ephb3	Ephb3	chr16:21204794-21223304	OK	2.90517	0.196838	-3.88354	-4.87218	5e-05	0.000219871	yes
Ephb4	Ephb4	Ephb4	chr5:137350108-137374522	OK	3.23139	1.29651	-1.31752	-2.8534	5e-05	0.000219871	yes
Ephx1	Ephx1	Ephx1	chr1:180989555-181017495	OK	66.9222	38.8092	-0.786087	-3.77269	5e-05	0.000219871	yes
Ephx2	Ephx2	Ephx2	chr14:66084371-66124522	OK	2.69591	0.243848	-3.46672	-3.07862	5e-05	0.000219871	yes
Epn3	Epn3	Epn3	chr11:94489598-94499974	OK	18.2142	2.88252	-2.65967	-8.30678	5e-05	0.000219871	yes
Erbb2ip	Erbb2ip	Erbb2ip	chr13:103818785-103920586	OK	7.24944	2.63632	-1.45934	-4.69085	5e-05	0.000219871	yes
Erlin1	Erlin1	Erlin1	chr19:44034942-44069785	OK	6.77551	10.4203	0.621002	2.0178	5e-05	0.000219871	yes
Ermap	Ermap	Ermap	chr4:119175456-119190011	OK	0.0732344	6.42366	6.45473	5.78074	5e-05	0.000219871	yes
Ermp1	Ermp1	Ermp1	chr19:29609882-29648420	OK	48.227	19.7498	-1.288	-6.10541	5e-05	0.000219871	yes
Erp29	Erp29	Erp29	chr5:121444752-121452474	OK	53.9136	74.3109	0.462925	2.29097	5e-05	0.000219871	yes
Errfi1	Errfi1	Errfi1	chr4:150855090-150868880	OK	15.2377	10.0749	-0.596878	-2.28374	5e-05	0.000219871	yes
Esr1	Esr1	Esr1	chr10:4612045-5003761	OK	3.95623	0.829595	-2.25365	-4.6331	5e-05	0.000219871	yes
Esrra	Esrra	Esrra	chr19:6909697-6921808	OK	25.207	9.28727	-1.4405	-4.53934	5e-05	0.000219871	yes
Esrrb	Esrrb	Esrrb	chr12:86361116-86521628	OK	2.30179	0.322308	-2.83625	-3.94437	5e-05	0.000219871	yes
Esrrg	Esrrg	Esrrg	chr1:187609005-188214884	OK	12.0086	1.02165	-3.55509	-8.40281	5e-05	0.000219871	yes
Esyt3	Esyt3	Esyt3	chr9:99309966-99358530	OK	1.13978	2.87138	1.33299	2.93836	5e-05	0.000219871	yes
Etl4	Etl4	Etl4	chr2:20289912-20810535	OK	18.7246	12.7491	-0.554532	-2.35639	5e-05	0.000219871	yes
Etv1	Etv1	Etv1	chr12:38780257-38868215	OK	30.5369	21.7919	-0.486759	-2.10028	5e-05	0.000219871	yes
Etv6	Etv6	Etv6	chr6:134035706-134270147	OK	5.58357	3.23961	-0.785367	-2.57256	5e-05	0.000219871	yes
Evc	Evc	Evc	chr5:37299170-37336881	OK	1.99101	0.0993929	-4.32422	-3.82479	5e-05	0.000219871	yes
Evc2	Evc2	Evc2	chr5:37338477-37425054	OK	2.31591	0.197072	-3.55479	-4.38612	5e-05	0.000219871	yes
Extl2	Extl2	Extl2	chr3:116007448-116029016	OK	37.6849	16.6537	-1.17814	-4.82193	5e-05	0.000219871	yes
Ezr	Ezr	Ezr	chr17:6738130-6782780	OK	19.0796	10.5882	-0.849574	-3.38588	5e-05	0.000219871	yes
F13a1	F13a1	F13a1	chr13:36867177-37050244	OK	1.66861	0.161802	-3.36635	-3.44725	5e-05	0.000219871	yes
F2r	F2r	F2r	chr13:95601788-95618433	OK	10.0867	2.31431	-2.1238	-5.72413	5e-05	0.000219871	yes
F2rl2	F2rl2	F2rl2	chr13:95627176-95891922	OK	41.649	70.1458	0.752074	3.25091	5e-05	0.000219871	yes
F3	F3	F3	chr3:121723536-121735052	OK	9.85746	0.336104	-4.87424	-5.41875	5e-05	0.000219871	yes
Fa2h	Fa2h	Fa2h	chr8:111345137-111393821	OK	15.5782	1.50761	-3.36919	-6.99778	5e-05	0.000219871	yes
Faah	Faah	Faah	chr4:115996655-116017902	OK	7.21931	2.67178	-1.43406	-4.11845	5e-05	0.000219871	yes
Fabp7	Fabp7	Fabp7	chr10:57784922-57788450	OK	322.961	5.21266	-5.95319	-15.4609	5e-05	0.000219871	yes
Fads1	Fads1	Fads1	chr19:10182887-10196872	OK	58.6483	41.4211	-0.501725	-2.31005	5e-05	0.000219871	yes
Fads2	Fads2	Fads2	chr19:10064163-10101503	OK	74.7192	26.8055	-1.47895	-6.7427	5e-05	0.000219871	yes
Fads3	Fads3	Fads3	chr19:10041547-10059671	OK	21.8271	40.2104	0.881449	4.0741	5e-05	0.000219871	yes
Fads6	Fads6	Fads6	chr11:115283365-115297546	OK	11.3872	2.05714	-2.4687	-4.92139	5e-05	0.000219871	yes
Faim	Faim	Faim	chr9:98986372-99002019	OK	19.4861	30.5213	0.647367	2.00077	5e-05	0.000219871	yes
Faim2	Faim2	Faim2	chr15:99497004-99528165	OK	54.0537	7.32331	-2.88383	-11.5107	5e-05	0.000219871	yes
Fam102a	Fam102a	Fam102a	chr2:32535358-32569750	OK	26.5366	14.471	-0.874823	-3.89822	5e-05	0.000219871	yes
Fam102b	Fam102b	Fam102b	chr3:108970996-109027607	OK	58.9717	88.1789	0.580411	2.78099	5e-05	0.000219871	yes
Fam107a	Fam107a	Fam107a	chr14:8296277-8309776	OK	5.78171	0.602355	-3.26281	-5.52101	5e-05	0.000219871	yes
Fam107b	Fam107b	Fam107b	chr2:3713457-3782134	OK	25.2766	37.2577	0.55974	2.60049	5e-05	0.000219871	yes
Fam115c	Fam115c	Fam115c	chr6:42623042-42645041	OK	2.1663	0.425781	-2.34705	-3.7574	5e-05	0.000219871	yes
Fam117a	Fam117a	Fam117a	chr11:95337017-95381872	OK	2.77542	7.34463	1.40398	3.45433	5e-05	0.000219871	yes
Fam122b	Fam122b	Fam122b	chrX:53243414-53269805	OK	6.41953	14.8418	1.20912	4.13631	5e-05	0.000219871	yes
Fam124a	Fam124a	Fam124a	chr14:62555736-62608485	OK	5.03566	8.05694	0.678052	2.22783	5e-05	0.000219871	yes
Fam126b	Fam126b	Fam126b	chr1:58522805-58586333	OK	16.4941	8.14049	-1.01876	-4.55129	5e-05	0.000219871	yes
Fam129a	Fam129a	Fam129a	chr1:151571372-151719347	OK	10.7947	0.311801	-5.11355	-7.77189	5e-05	0.000219871	yes
Fam129b	Fam129b	Fam129b	chr2:32876133-32961255	OK	33.6246	58.7031	0.803919	2.63416	5e-05	0.000219871	yes
Fam135a	Fam135a	Fam135a	chr1:24010757-24100341	OK	5.92361	10.1094	0.771142	3.07858	5e-05	0.000219871	yes
Fam13a	Fam13a	Fam13a	chr6:58933535-59024502	OK	7.30391	2.8205	-1.37272	-4.14813	5e-05	0.000219871	yes
Fam155a	Fam155a	Fam155a	chr8:9206009-9771023	OK	9.68929	2.86198	-1.75938	-4.97678	5e-05	0.000219871	yes
Fam167a	Fam167a	Fam167a	chr14:63436393-63465502	OK	2.31177	6.79963	1.55646	4.42213	5e-05	0.000219871	yes
Fam168a	Fam168a	Fam168a	chr7:100706701-100841630	OK	36.6913	26.3762	-0.476204	-2.29653	5e-05	0.000219871	yes
Fam171a1	Fam171a1	Fam171a1	chr2:3118387-3227809	OK	20.8079	10.0873	-1.04459	-4.3889	5e-05	0.000219871	yes
Fam178a	Fam178a	Fam178a	chr19:44931118-44984550	OK	3.82463	5.79562	0.599642	2.08121	5e-05	0.000219871	yes
Fam178b	Fam178b	Fam178b	chr1:36562695-36683183	OK	27.914	5.17682	-2.43085	-5.14558	5e-05	0.000219871	yes
Fam180a	Fam180a	Fam180a	chr6:35312745-35326141	OK	1.43753	0	#NAME?	#NAME?	5e-05	0.000219871	yes
Fam181b	Fam181b	Fam181b	chr7:93079878-93081721	OK	8.09885	1.4638	-2.468	-4.7863	5e-05	0.000219871	yes
Fam184b	Fam184b	Fam184b	chr5:45529704-45645469	OK	1.76865	0.675601	-1.3884	-2.38246	5e-05	0.000219871	yes
Fam189a2	Fam189a2	Fam189a2	chr19:23972749-24031019	OK	12.7599	19.1264	0.583951	2.31036	5e-05	0.000219871	yes
Fam189b	Fam189b	Fam189b	chr3:89183224-89189289	OK	183.273	286.819	0.646151	3.03852	5e-05	0.000219871	yes
Fam193b	Fam193b	Fam193b	chr13:55539315-55571120	OK	4.23231	8.69723	1.03911	3.45064	5e-05	0.000219871	yes
Fam196b	Fam196b	Fam196b	chr11:34226820-34783905	OK	2.83301	0.281097	-3.33319	-3.83205	5e-05	0.000219871	yes
Fam198a	Fam198a	Fam198a	chr9:121950987-121980208	OK	1.41615	0.111968	-3.66082	-3.07837	5e-05	0.000219871	yes
Fam198b	Fam198b	Fam198b	chr3:79885929-79946278	OK	9.73123	1.92898	-2.33478	-7.26506	5e-05	0.000219871	yes
Fam19a1	Fam19a1	Fam19a1	chr6:96113153-96657198	OK	10.6261	1.54535	-2.78161	-6.28894	5e-05	0.000219871	yes
Fam19a2	Fam19a2	Fam19a2	chr10:123264075-123741204	OK	22.5623	2.41491	-3.22387	-9.36291	5e-05	0.000219871	yes
Fam19a4	Fam19a4	Fam19a4	chr6:96831208-97060411	OK	25.392	80.7151	1.66846	7.635	5e-05	0.000219871	yes
Fam19a5	Fam19a5	Fam19a5	chr15:87544298-87759364	OK	19.4303	4.84334	-2.00424	-5.91349	5e-05	0.000219871	yes
Fam20a	Fam20a	Fam20a	chr11:109672925-109722256	OK	3.92008	1.46536	-1.41962	-2.82486	5e-05	0.000219871	yes
Fam20b	Fam20b	Fam20b	chr1:156678570-156718910	OK	35.7371	22.4571	-0.670249	-3.15133	5e-05	0.000219871	yes
Fam210a	Fam210a	Fam210a	chr18:68260184-68300333	OK	6.29907	3.63618	-0.792716	-3.02752	5e-05	0.000219871	yes
Fam212b	Fam212b	Fam212b	chr3:105704598-105720842	OK	8.14496	1.1957	-2.76805	-6.5862	5e-05	0.000219871	yes
Fam213b	Fam213b	Fam213b	chr4:154896429-154899043	OK	47.9384	21.0977	-1.1841	-4.62344	5e-05	0.000219871	yes
Fam220a	Fam220a	Fam220a	chr5:143548705-143564525	OK	17.5997	36.9734	1.07093	4.13335	5e-05	0.000219871	yes
Fam222a	Fam222a	Fam222a	chr5:114568250-114613218	OK	3.33616	7.64935	1.19715	3.26896	5e-05	0.000219871	yes
Fam46a	Fam46a	Fam46a	chr9:85320438-85327150	OK	1.11811	0.29335	-1.93037	-2.75693	5e-05	0.000219871	yes
Fam46c	Fam46c	Fam46c	chr3:100471535-100489192	OK	1.58978	18.2088	3.51773	7.37246	5e-05	0.000219871	yes
Fam53b	Fam53b	Fam53b	chr7:132712083-132813196	OK	7.14852	4.63477	-0.625146	-2.08337	5e-05	0.000219871	yes
Fam53c	Fam53c	Fam53c	chr18:34758905-34773760	OK	26.3526	37.1072	0.493754	2.35334	5e-05	0.000219871	yes
Fam57b	Fam57b	Fam57b	chr7:126816884-126830219	OK	111.33	41.7024	-1.41664	-6.35517	5e-05	0.000219871	yes
Fam63a	Fam63a	Fam63a	chr3:95282934-95307176	OK	32.029	47.4904	0.568256	2.70315	5e-05	0.000219871	yes
Fam69b	Fam69b	Fam69b	chr2:26628456-26636497	OK	30.9107	17.4236	-0.827064	-3.32675	5e-05	0.000219871	yes
Fam73b	Fam73b	Fam73b	chr2:30364232-30385519	OK	20.9865	14.238	-0.559709	-2.24546	5e-05	0.000219871	yes
Fam76b	Fam76b	Fam76b	chr9:13827726-13846522	OK	3.42046	5.87067	0.779332	2.24973	5e-05	0.000219871	yes
Fam81a	Fam81a	Fam81a	chr9:70089309-70141557	OK	12.1227	4.06269	-1.5772	-4.84703	5e-05	0.000219871	yes
Fam83h	Fam83h	Fam83h	chr15:76001091-76014336	OK	3.06164	5.65939	0.886341	2.58617	5e-05	0.000219871	yes
Fam84b	Fam84b	Fam84b	chr15:60818995-60831400	OK	0.917166	0.263018	-1.80202	-2.46092	5e-05	0.000219871	yes
Fam89a	Fam89a	Fam89a	chr8:124740256-124751809	OK	36.3109	74.7045	1.04079	4.91967	5e-05	0.000219871	yes
Fam89b	Fam89b	Fam89b	chr19:5728086-5729666	OK	90.3686	129.917	0.523695	2.33997	5e-05	0.000219871	yes
Far1	Far1	Far1	chr7:113513833-113570888	OK	40.9418	55.1415	0.429564	2.00031	5e-05	0.000219871	yes
Fat1	Fat1	Fat1	chr8:44950207-45052257	OK	6.67431	0.993606	-2.74787	-9.05839	5e-05	0.000219871	yes
Fat4	Fat4	Fat4	chr3:38886939-39011983	OK	1.35499	0.836092	-0.696548	-2.00767	5e-05	0.000219871	yes
Fbln2	Fbln2	Fbln2	chr6:91212763-91272540	OK	48.9744	0.834781	-5.87449	-12.3804	5e-05	0.000219871	yes
Fbln5	Fbln5	Fbln5	chr12:101746564-101819119	OK	21.2586	0.412582	-5.68722	-10.2579	5e-05	0.000219871	yes
Fbn1	Fbn1	Fbn1	chr2:125300593-125506438	OK	4.693	0.839319	-2.48322	-6.80457	5e-05	0.000219871	yes
Fbp2	Fbp2	Fbp2	chr13:62836884-62858370	OK	1.70161	6.01929	1.8227	3.26921	5e-05	0.000219871	yes
Fbxl16	Fbxl16	Fbxl16	chr17:25809084-25821265	OK	36.6526	51.517	0.491131	2.38025	5e-05	0.000219871	yes
Fbxl19	Fbxl19	Fbxl19	chr7:127746774-127768928	OK	13.0497	27.1536	1.05713	4.54063	5e-05	0.000219871	yes
Fbxl2	Fbxl2	Fbxl2	chr9:113930933-114026751	OK	26.0697	44.1212	0.759098	2.58411	5e-05	0.000219871	yes
Fbxo2	Fbxo2	Fbxo2	chr4:148160667-148166417	OK	204.747	89.2248	-1.19833	-6.4736	5e-05	0.000219871	yes
Fbxo22	Fbxo22	Fbxo22	chr9:55208934-55283625	OK	26.8944	40.1626	0.578546	2.60938	5e-05	0.000219871	yes
Fbxo31	Fbxo31	Fbxo31	chr8:121549442-121578806	OK	61.5806	32.2298	-0.934081	-4.51606	5e-05	0.000219871	yes
Fbxo32	Fbxo32	Fbxo32	chr15:58175878-58214892	OK	2.7693	1.4589	-0.924634	-2.50339	5e-05	0.000219871	yes
Fbxo44	Fbxo44	Fbxo44	chr4:148152798-148160094	OK	38.0899	15.7522	-1.27386	-4.40954	5e-05	0.000219871	yes
Fbxo7	Fbxo7	Fbxo7	chr10:86021928-86048328	OK	17.5642	10.6414	-0.722951	-2.57016	5e-05	0.000219871	yes
Fbxo9	Fbxo9	Fbxo9	chr9:78081499-78109065	OK	56.0671	102.087	0.864575	3.91131	5e-05	0.000219871	yes
Fbxw11	Fbxw11	Fbxw11	chr11:32642554-32746814	OK	68.007	49.4044	-0.461044	-2.16353	5e-05	0.000219871	yes
Fcgrt	Fcgrt	Fcgrt	chr7:45092992-45103822	OK	18.6433	2.21879	-3.07081	-6.99142	5e-05	0.000219871	yes
Fcho2	Fcho2	Fcho2	chr13:98723405-98815449	OK	6.43876	9.99801	0.634859	2.41237	5e-05	0.000219871	yes
Fech	Fech	Fech	chr18:64456549-64489066	OK	25.2883	45.5184	0.84798	3.84551	5e-05	0.000219871	yes
Fermt2	Fermt2	Fermt2	chr14:45458791-45530065	OK	51.3794	35.8817	-0.517941	-2.49585	5e-05	0.000219871	yes
Fez1	Fez1	Fez1	chr9:36843658-36878640	OK	248.193	390.45	0.653674	3.60124	5e-05	0.000219871	yes
Fgf1	Fgf1	Fgf1	chr18:38838672-38971274	OK	223.184	98.2757	-1.18333	-5.44299	5e-05	0.000219871	yes
Fgf11	Fgf11	Fgf11	chr11:69796067-69801716	OK	6.27778	1.19037	-2.39884	-4.47047	5e-05	0.000219871	yes
Fgf13	Fgf13	Fgf13	chrX:59062145-59585572	OK	348.187	556.392	0.67624	2.84065	5e-05	0.000219871	yes
Fgf18	Fgf18	Fgf18	chr11:33116977-33147400	OK	8.89955	2.48733	-1.83914	-3.44147	5e-05	0.000219871	yes
Fgf2	Fgf2	Fgf2	chr3:37348652-37404830	OK	1.53402	0	#NAME?	#NAME?	5e-05	0.000219871	yes
Fgf9	Fgf9	Fgf9	chr14:58072685-58112720	OK	7.38422	0.782698	-3.23792	-6.72499	5e-05	0.000219871	yes
Fgfr1	Fgfr1	Fgfr1	chr8:25518758-25575718	OK	58.6167	10.8813	-2.42945	-10.3281	5e-05	0.000219871	yes
Fgl2	Fgl2	Fgl2	chr5:21292960-21424677	OK	8.14094	0.855365	-3.25058	-6.26217	5e-05	0.000219871	yes
Fhod3	Fhod3	Fhod3	chr18:24708622-25168877	OK	4.37547	0.768342	-2.50962	-3.0409	5e-05	0.000219871	yes
Fibin	Fibin	Fibin	chr2:110360924-110362993	OK	2.96837	0.292404	-3.34364	-3.88938	5e-05	0.000219871	yes
Fign	Fign	Fign	chr2:63971507-64098038	OK	2.14423	0.538002	-1.99477	-4.47795	5e-05	0.000219871	yes
Filip1	Filip1	Filip1	chr9:79815561-79977882	OK	10.1256	14.3897	0.507021	2.07234	5e-05	0.000219871	yes
Firre	Firre	Firre	chrX:50555743-50635258	OK	5.76584	13.7161	1.25027	4.60944	5e-05	0.000219871	yes
Fjx1	Fjx1	Fjx1	chr2:102449365-102451792	OK	2.97245	0.180339	-4.04287	-4.2132	5e-05	0.000219871	yes
Fkbp14	Fkbp14	Fkbp14	chr6:54577604-54593128	OK	9.9556	6.01105	-0.727891	-2.34012	5e-05	0.000219871	yes
Fkbp1b	Fkbp1b	Fkbp1b	chr12:4833173-4841595	OK	148.646	216.491	0.542428	3.10762	5e-05	0.000219871	yes
Fkbp9	Fkbp9	Fkbp9	chr6:56832058-56879360	OK	28.0435	2.50325	-3.48579	-9.89098	5e-05	0.000219871	yes
Flna	Flna	Flna	chrX:74223460-74246534	OK	16.7307	10.2864	-0.701762	-3.03334	5e-05	0.000219871	yes
Flnb	Flnb	Flnb	chr14:7817956-7951587	OK	10.7251	7.3815	-0.538998	-2.29322	5e-05	0.000219871	yes
Flot1	Flot1	Flot1	chr17:35823356-35832787	OK	171.822	294.834	0.778988	4.10681	5e-05	0.000219871	yes
Flot2	Flot2	Flot2	chr11:78037940-78060432	OK	140.006	212.615	0.60275	2.77722	5e-05	0.000219871	yes
Flt3	Flt3	Flt3	chr5:147330741-147400489	OK	8.79299	1.73178	-2.3441	-5.99858	5e-05	0.000219871	yes
Fmnl1	Fmnl1	Fmnl1	chr11:103171137-103198900	OK	24.7759	52.9682	1.09619	4.88927	5e-05	0.000219871	yes
Fmo1	Fmo1	Fmo1	chr1:162829560-162866548	OK	14.1248	0.784276	-4.17072	-6.83229	5e-05	0.000219871	yes
Fmo2	Fmo2	Fmo2	chr1:162875046-162898712	OK	4.33327	2.07751	-1.0606	-2.56802	5e-05	0.000219871	yes
Fmod	Fmod	Fmod	chr1:134037514-134048277	OK	2.31255	0.19734	-3.55073	-3.72217	5e-05	0.000219871	yes
Fn1	Fn1	Fn1	chr1:71585472-71653234	OK	9.59686	1.76716	-2.44113	-7.55966	5e-05	0.000219871	yes
Fnbp1l	Fnbp1l	Fnbp1l	chr3:122538718-122619714	OK	7.40714	15.8865	1.10081	4.34015	5e-05	0.000219871	yes
Fndc3b	Fndc3b	Fndc3b	chr3:27416161-27710439	OK	5.1013	2.05428	-1.31223	-3.98335	5e-05	0.000219871	yes
Fnta	Fnta	Fnta	chr8:25998721-26015601	OK	63.4169	40.5642	-0.644661	-3.11509	5e-05	0.000219871	yes
Fntb	Fntb	Fntb	chr12:76837466-76921412	OK	19.0711	12.5689	-0.601524	-2.37144	5e-05	0.000219871	yes
Focad	Focad	Focad	chr4:88094629-88411011	OK	6.14994	3.34627	-0.878019	-2.85939	5e-05	0.000219871	yes
Folh1	Folh1	Folh1	chr7:86718975-86775864	OK	11.0373	0.600043	-4.20118	-6.87854	5e-05	0.000219871	yes
Fos	Fos	Fos	chr12:85473900-85477270	OK	191.273	50.7324	-1.91465	-8.27265	5e-05	0.000219871	yes
Fosb	Fosb	Fosb	chr7:19302695-19310045	OK	38.4316	14.3224	-1.42402	-5.47134	5e-05	0.000219871	yes
Foxd3	Foxd3	Foxd3	chr4:99656298-99658671	OK	7.39769	0.270783	-4.77186	-5.48993	5e-05	0.000219871	yes
Foxj1	Foxj1	Foxj1	chr11:116330703-116335354	OK	9.39115	4.39158	-1.09656	-3.23567	5e-05	0.000219871	yes
Foxo1	Foxo1	Foxo1	chr3:52268336-52350109	OK	6.60329	1.04655	-2.65755	-6.51828	5e-05	0.000219871	yes
Foxo3	Foxo3	Foxo3	chr10:42185785-42276742	OK	14.673	22.5236	0.618276	2.59343	5e-05	0.000219871	yes
Foxp2	Foxp2	Foxp2	chr6:14901348-15441977	OK	0.769817	0.268837	-1.51778	-2.18861	5e-05	0.000219871	yes
Frem1	Frem1	Frem1	chr4:82897919-83052167	OK	0.800165	0.261626	-1.61279	-2.63766	5e-05	0.000219871	yes
Frem2	Frem2	Frem2	chr3:53513937-53657355	OK	0.899078	0.128423	-2.80754	-4.2773	5e-05	0.000219871	yes
Frmd4b	Frmd4b	Frmd4b	chr6:97286866-97617657	OK	6.24471	12.0084	0.943343	3.67183	5e-05	0.000219871	yes
Frmd6	Frmd6	Frmd6	chr12:70825513-70902234	OK	6.60218	0.36171	-4.19004	-6.88595	5e-05	0.000219871	yes
Frmpd4	Frmpd4	Frmpd4	chrX:167471305-168577233	OK	8.94312	2.29317	-1.96344	-6.70712	5e-05	0.000219871	yes
Frrs1l	Frrs1l	Frrs1l	chr4:56960135-56990391	OK	13.1994	1.7441	-2.91992	-7.79125	5e-05	0.000219871	yes
Fscn1	Fscn1	Fscn1	chr5:142960354-142973189	OK	15.0379	4.68152	-1.68356	-5.31644	5e-05	0.000219871	yes
Fstl5	Fstl5	Fstl5	chr3:76074560-76710005	OK	12.9749	2.25151	-2.52676	-7.40526	5e-05	0.000219871	yes
Ftl1	Ftl1	Ftl1	chr7:45457943-45459886	OK	112.766	178.568	0.663142	3.72691	5e-05	0.000219871	yes
Ftx	Ftx	Ftx	chrX:103560909-103623754	OK	1.09547	3.46438	1.66104	3.49842	5e-05	0.000219871	yes
Fuca1	Fuca1	Fuca1	chr4:135920725-135940300	OK	15.8614	8.2363	-0.945453	-3.37986	5e-05	0.000219871	yes
Fut8	Fut8	Fut8	chr12:77238103-77475996	OK	28.7673	16.7629	-0.779158	-3.11447	5e-05	0.000219871	yes
Fxyd2	Fxyd2	Fxyd2	chr9:45399708-45410278	OK	607.391	2035.6	1.74475	7.8005	5e-05	0.000219871	yes
Fxyd6	Fxyd6	Fxyd6	chr9:45370184-45396159	OK	44.4407	62.827	0.499503	2.3938	5e-05	0.000219871	yes
Fxyd7	Fxyd7	Fxyd7	chr7:31042514-31051454	OK	231.684	45.2761	-2.35534	-12.0918	5e-05	0.000219871	yes
Fzd3	Fzd3	Fzd3	chr14:65192440-65262463	OK	7.08949	4.07173	-0.80004	-3.33589	5e-05	0.000219871	yes
Fzd4	Fzd4	Fzd4	chr7:89404365-89410110	OK	3.7421	1.82302	-1.03752	-2.43691	5e-05	0.000219871	yes
Fzd7	Fzd7	Fzd7	chr1:59482146-59486955	OK	4.47468	1.45379	-1.62197	-4.07389	5e-05	0.000219871	yes
Fzd8	Fzd8	Fzd8	chr18:9212855-9216201	OK	3.87034	0.726799	-2.41283	-4.37167	5e-05	0.000219871	yes
G0s2	G0s2	G0s2	chr1:193272159-193273188	OK	9.52087	1.67021	-2.51106	-4.05155	5e-05	0.000219871	yes
Gabra2	Gabra2	Gabra2	chr5:70961056-71095849	OK	11.7759	23.463	0.994558	3.84684	5e-05	0.000219871	yes
Gabra5	Gabra5	Gabra5	chr7:57387271-57510009	OK	3.4077	0.980823	-1.79673	-2.98961	5e-05	0.000219871	yes
Gabrb2	Gabrb2	Gabrb2	chr11:42419756-42632591	OK	5.35282	1.0025	-2.4167	-6.46493	5e-05	0.000219871	yes
Gabrb3	Gabrb3	Gabrb3	chr7:57590517-57828801	OK	21.6861	15.6808	-0.467775	-2.06308	5e-05	0.000219871	yes
Gabrg1	Gabrg1	Gabrg1	chr5:70751046-70842617	OK	7.45254	0.774671	-3.26608	-7.01976	5e-05	0.000219871	yes
Gadd45a	Gadd45a	Gadd45a	chr6:67035095-67080652	OK	17.9346	38.0728	1.08602	4.18401	5e-05	0.000219871	yes
Gadl1	Gadl1	Gadl1	chr9:115909454-116076176	OK	2.06023	4.978	1.27276	3.23919	5e-05	0.000219871	yes
Gal3st1	Gal3st1	Gal3st1	chr11:3983635-3999328	OK	9.11073	1.94251	-2.22964	-4.15756	5e-05	0.000219871	yes
Galm	Galm	Galm	chr17:80127470-80185032	OK	9.95351	1.38781	-2.8424	-5.90044	5e-05	0.000219871	yes
Galnt1	Galnt1	Galnt1	chr18:24205343-24286816	OK	17.493	11.4103	-0.616439	-2.44593	5e-05	0.000219871	yes
Galnt16	Galnt16	Galnt16	chr12:80518989-80603896	OK	7.17047	0.189165	-5.24435	-6.17219	5e-05	0.000219871	yes
Galnt2	Galnt2	Galnt2	chr8:124231393-124345723	OK	10.3342	5.59986	-0.88396	-3.16753	5e-05	0.000219871	yes
Galnt3	Galnt3	Galnt3	chr2:66082765-66124793	OK	1.59467	3.84135	1.26836	2.94584	5e-05	0.000219871	yes
Garem	Garem	Garem	chr18:21127341-21300139	OK	4.63854	1.40526	-1.72283	-4.31644	5e-05	0.000219871	yes
Gas2	Gas2	Gas2	chr7:51879144-51994458	OK	7.49744	3.54963	-1.07873	-2.78555	5e-05	0.000219871	yes
Gas2l3	Gas2l3	Gas2l3	chr10:89408822-89443967	OK	7.86012	1.23414	-2.67104	-6.98641	5e-05	0.000219871	yes
Gas5	Gas5	Gas5	chr1:161035165-161038537	OK	5.47199	15.8505	1.53439	4.51513	5e-05	0.000219871	yes
Gas6	Gas6	Gas6	chr8:13465373-13494535	OK	78.763	31.8719	-1.30523	-6.26568	5e-05	0.000219871	yes
Gas7	Gas7	Gas7	chr11:67532997-67688992	OK	10.1283	0.543217	-4.22071	-8.83071	5e-05	0.000219871	yes
Gatm	Gatm	Gatm	chr2:122594472-122611277	OK	101.873	18.6685	-2.44809	-11.091	5e-05	0.000219871	yes
Gbf1	Gbf1	Gbf1	chr19:46152557-46286510	OK	36.4265	26.9743	-0.433405	-2.08289	5e-05	0.000219871	yes
Gbp2	Gbp2	Gbp2	chr3:142620662-142638008	OK	4.56311	1.84721	-1.30466	-2.55924	5e-05	0.000219871	yes
Gch1	Gch1	Gch1	chr14:47153894-47189402	OK	1.31756	4.15424	1.65672	3.34445	5e-05	0.000219871	yes
Gcnt2	Gcnt2	Gcnt2	chr13:40859767-40960892	OK	111.801	168.346	0.590487	2.6378	5e-05	0.000219871	yes
Gcsh	Gcsh	Gcsh	chr8:116981827-116993449	OK	53.1941	29.0117	-0.874633	-3.91921	5e-05	0.000219871	yes
Gdf11	Gdf11	Gdf11	chr10:128884545-128891718	OK	11.0703	5.4599	-1.01974	-2.90498	5e-05	0.000219871	yes
Gfra2	Gfra2	Gfra2	chr14:70890129-70979838	OK	68.3953	177.267	1.37395	6.65803	5e-05	0.000219871	yes
Ggta1	Ggta1	Ggta1	chr2:35400178-35461425	OK	8.74979	13.6284	0.639297	2.31873	5e-05	0.000219871	yes
Gid4	Gid4	Gid4	chr11:60417144-60445277	OK	12.5474	7.44505	-0.753035	-2.93682	5e-05	0.000219871	yes
Git1	Git1	Git1	chr11:77493411-77507774	OK	28.2066	19.8448	-0.50727	-2.30371	5e-05	0.000219871	yes
Gja1	Gja1	Gja1	chr10:56377299-56390419	OK	19.1208	4.50863	-2.08438	-6.77228	5e-05	0.000219871	yes
Gjb1	Gjb1	Gjb1	chrX:101377336-101385624	OK	4.98418	0.343683	-3.85821	-4.25168	5e-05	0.000219871	yes
Gjc3	Gjc3	Gjc3	chr5:137953808-137962959	OK	20.1718	0.617458	-5.02986	-8.87402	5e-05	0.000219871	yes
Gkn3	Gkn3	Gkn3	chr6:87383318-87388935	OK	1.55253	0	#NAME?	#NAME?	5e-05	0.000219871	yes
Glb1l2	Glb1l2	Glb1l2	chr9:26763043-26806417	OK	4.0927	1.047	-1.96679	-4.10046	5e-05	0.000219871	yes
Gldn	Gldn	Gldn	chr9:54268579-54341777	OK	8.78097	0.635351	-3.78875	-7.11931	5e-05	0.000219871	yes
Glg1	Glg1	Glg1	chr8:111157557-111259202	OK	76.3142	56.4426	-0.435168	-2.15263	5e-05	0.000219871	yes
Glrb	Glrb	Glrb	chr3:80843598-80913660	OK	76.1778	29.4547	-1.37087	-6.17675	5e-05	0.000219871	yes
Glrx	Glrx	Glrx	chr13:75839885-75850151	OK	18.6786	6.31517	-1.56449	-4.54253	5e-05	0.000219871	yes
Gltpd1	Gltpd1	Gltpd1	chr4:155864722-155869440	OK	29.5401	19.3458	-0.610656	-2.67212	5e-05	0.000219871	yes
Glul	Glul	Glul	chr1:153899925-153909723	OK	184.154	128.328	-0.521074	-2.40463	5e-05	0.000219871	yes
Gm11549	Gm11549	Gm11549	chr3:36515056-36521445	OK	3.66638	9.28461	1.34048	3.71912	5e-05	0.000219871	yes
Gm13498	Gm13498	Gm13498	chr2:50909683-50911846	OK	2.56652	6.71282	1.3871	3.26755	5e-05	0.000219871	yes
Gm13826	Gm13826	Gm13826	chr5:115102921-115110268	OK	71.9509	123.14	0.775217	2.94337	5e-05	0.000219871	yes
Gm13889	Gm13889	Gm13889	chr2:93955809-93957100	OK	78.923	123.286	0.64349	3.38604	5e-05	0.000219871	yes
Gm15800	Gm15800	Gm15800	chr5:121220218-121368577	OK	29.3377	20.9478	-0.485953	-2.27579	5e-05	0.000219871	yes
Gm16532	Gm16532	Gm16532	chr7:6415174-6431086	OK	3.39185	1.00192	-1.7593	-3.00505	5e-05	0.000219871	yes
Gm16551	Gm16551	Gm16551	chr9:74848436-74852872	OK	7.9737	0.612927	-3.70146	-6.07522	5e-05	0.000219871	yes
Gm16702	Gm16702	Gm16702	chr17:8372395-8422726	OK	3.31534	7.87118	1.24742	2.9151	5e-05	0.000219871	yes
Gm20139	Gm20139	Gm20139	chr10:19141748-19207947	OK	0.370484	1.53032	2.04635	3.35537	5e-05	0.000219871	yes
Gm2115	Gm2115	Gm2115	chr7:84528953-84578339	OK	26.0376	15.8175	-0.719079	-2.85697	5e-05	0.000219871	yes
Gm266	Gm266	Gm266	chr12:111484608-111485823	OK	1.02517	0	#NAME?	#NAME?	5e-05	0.000219871	yes
Gm2a	Gm2a	Gm2a	chr11:55097984-55113028	OK	10.9721	4.44262	-1.30436	-4.53948	5e-05	0.000219871	yes
Gm4980	Gm4980	Gm4980	chr7:99624066-99627103	OK	24.5778	15.1287	-0.700071	-2.97149	5e-05	0.000219871	yes
Gm527	Gm527	Gm527	chr12:64917910-64924591	OK	5.7805	13.3832	1.21116	3.39283	5e-05	0.000219871	yes
Gm6548	Gm6548	Gm6548	chr17:78850504-78852544	OK	11.8954	20.1281	0.758807	2.84667	5e-05	0.000219871	yes
Gm7271	Gm7271	Gm7271	chr5:76484076-76516628	OK	47.0629	174.27	1.88867	9.5164	5e-05	0.000219871	yes
Gm9866	Gm9866	Gm9866	chr12:27140795-27160516	OK	4.18936	0.862335	-2.28041	-3.01096	5e-05	0.000219871	yes
Gna14	Gna14	Gna14	chr19:16435666-16610818	OK	33.7869	77.4094	1.19605	5.79254	5e-05	0.000219871	yes
Gnai1	Gnai1	Gnai1	chr5:18265134-18360413	OK	59.7728	25.0302	-1.25582	-5.94145	5e-05	0.000219871	yes
Gnai2	Gnai2	Gnai2	chr9:107614137-107635342	OK	117.317	158.576	0.434761	2.25095	5e-05	0.000219871	yes
Gnal	Gnal	Gnal	chr18:67088297-67245830	OK	104.709	177.252	0.759407	3.18679	5e-05	0.000219871	yes
Gnao1	Gnao1	Gnao1	chr8:93810837-93969388	OK	305.811	558.236	0.868235	3.40322	5e-05	0.000219871	yes
Gnaq	Gnaq	Gnaq	chr19:16132830-16387453	OK	103.772	183.723	0.824113	3.65529	5e-05	0.000219871	yes
Gnb2	Gnb2	Gnb2	chr5:137528128-137533229	OK	139.399	220.471	0.661371	3.08896	5e-05	0.000219871	yes
Gnb4	Gnb4	Gnb4	chr3:32583527-32616535	OK	37.1262	69.8156	0.911112	4.41902	5e-05	0.000219871	yes
Gng11	Gng11	Gng11	chr6:4003986-4008446	OK	9.10329	2.12484	-2.09904	-3.68368	5e-05	0.000219871	yes
Gng12	Gng12	Gng12	chr6:66896396-67021361	OK	9.77698	6.49491	-0.59008	-2.06342	5e-05	0.000219871	yes
Gng2	Gng2	Gng2	chr14:19872558-19977249	OK	107.657	182.451	0.761068	3.43842	5e-05	0.000219871	yes
Gng7	Gng7	Gng7	chr10:80948623-81014925	OK	5.5715	0.918	-2.6015	-4.85353	5e-05	0.000219871	yes
Gng8	Gng8	Gng8	chr7:16891785-16895435	OK	9.25247	2.8291	-1.70949	-3.39107	5e-05	0.000219871	yes
Golga7b	Golga7b	Golga7b	chr19:42247577-42270348	OK	25.2693	42.4878	0.749662	3.21907	5e-05	0.000219871	yes
Golim4	Golim4	Golim4	chr3:75876182-75956949	OK	17.9355	7.31659	-1.29357	-4.97203	5e-05	0.000219871	yes
Got1	Got1	Got1	chr19:43499752-43524605	OK	120.935	76.7778	-0.655476	-3.35994	5e-05	0.000219871	yes
Gpam	Gpam	Gpam	chr19:55069733-55099447	OK	21.8238	2.34424	-3.21871	-9.548	5e-05	0.000219871	yes
Gpatch11	Gpatch11	Gpatch11	chr17:78835515-78848308	OK	10.4553	14.9091	0.511949	2.11764	5e-05	0.000219871	yes
Gpc3	Gpc3	Gpc3	chrX:52272426-52619047	OK	15.4852	4.60658	-1.74912	-4.80794	5e-05	0.000219871	yes
Gpc4	Gpc4	Gpc4	chrX:52053017-52164923	OK	3.9457	0.444387	-3.15039	-4.29902	5e-05	0.000219871	yes
Gpc6	Gpc6	Gpc6	chr14:116925296-117979529	OK	4.3977	0.412252	-3.41515	-6.3704	5e-05	0.000219871	yes
Gpd1	Gpd1	Gpd1	chr15:99717592-99725007	OK	12.8563	0.617883	-4.379	-7.50965	5e-05	0.000219871	yes
Gpd1l	Gpd1l	Gpd1l	chr9:114899338-114933987	OK	39.6072	67.3265	0.765413	3.73376	5e-05	0.000219871	yes
Gpm6b	Gpm6b	Gpm6b	chrX:166238942-166389033	OK	110.609	2.65574	-5.38022	-13.6251	5e-05	0.000219871	yes
Gpnmb	Gpnmb	Gpnmb	chr6:49036517-49058182	OK	1.71284	0	#NAME?	#NAME?	5e-05	0.000219871	yes
Gpr124	Gpr124	Gpr124	chr8:27085840-27123436	OK	4.3787	0.801014	-2.4506	-5.36684	5e-05	0.000219871	yes
Gpr125	Gpr125	Gpr125	chr5:49959950-50058996	OK	10.3094	6.0478	-0.769481	-2.85744	5e-05	0.000219871	yes
Gpr126	Gpr126	Gpr126	chr10:14402584-14545036	OK	8.69059	0.223022	-5.2842	-8.15317	5e-05	0.000219871	yes
Gpr133	Gpr133	Gpr133	chr5:129096749-129204599	OK	1.76725	3.7458	1.08377	2.87597	5e-05	0.000219871	yes
Gpr137c	Gpr137c	Gpr137c	chr14:45219716-45280976	OK	9.53005	5.31066	-0.843593	-2.56107	5e-05	0.000219871	yes
Gpr151	Gpr151	Gpr151	chr18:42578019-42579652	OK	0.837626	2.85308	1.76814	2.57903	5e-05	0.000219871	yes
Gpr153	Gpr153	Gpr153	chr4:152274361-152285337	OK	21.3428	11.1727	-0.933767	-3.92219	5e-05	0.000219871	yes
Gpr158	Gpr158	Gpr158	chr2:21367566-21830542	OK	40.6674	8.13834	-2.32107	-10.3015	5e-05	0.000219871	yes
Gpr162	Gpr162	Gpr162	chr6:124858444-124863917	OK	10.1986	23.9063	1.22902	4.79319	5e-05	0.000219871	yes
Gpr179	Gpr179	Gpr179	chr11:97332108-97352073	OK	0.801764	1.84786	1.20461	2.97073	5e-05	0.000219871	yes
Gpr35	Gpr35	Gpr35	chr1:92973118-92986391	OK	8.8864	22.9123	1.36645	5.39971	5e-05	0.000219871	yes
Gpr37l1	Gpr37l1	Gpr37l1	chr1:135160249-135167681	OK	43.5701	0.746391	-5.86726	-9.61228	5e-05	0.000219871	yes
Gpr64	Gpr64	Gpr64	chrX:160390689-160498076	OK	16.4661	8.84449	-0.896649	-3.49985	5e-05	0.000219871	yes
Gprc5b	Gprc5b	Gprc5b	chr7:118842217-118995211	OK	30.3309	5.17323	-2.55165	-6.09037	5e-05	0.000219871	yes
Gprc5c	Gprc5c	Gprc5c	chr11:114851531-114872617	OK	15.9249	7.35424	-1.11463	-3.15497	5e-05	0.000219871	yes
Gprin1	Gprin1	Gprin1	chr13:54736672-54749669	OK	3.99786	6.86501	0.780035	2.50155	5e-05	0.000219871	yes
Gpt2	Gpt2	Gpt2	chr8:85492616-85527558	OK	26.2042	14.975	-0.807245	-3.53596	5e-05	0.000219871	yes
Gpx1	Gpx1	Gpx1	chr9:108339079-108340344	OK	133.712	238.258	0.833397	4.59223	5e-05	0.000219871	yes
Gpx8	Gpx8	Gpx8	chr13:113035378-113091135	OK	15.4392	2.58409	-2.57887	-4.17414	5e-05	0.000219871	yes
Gramd1b	Gramd1b	Gramd1b	chr9:40297906-40455764	OK	36.149	23.6728	-0.610724	-2.58967	5e-05	0.000219871	yes
Gramd4	Gramd4	Gramd4	chr15:86057694-86137636	OK	13.1833	20.2314	0.617888	2.53386	5e-05	0.000219871	yes
Grasp	Grasp	Grasp	chr15:101221190-101232756	OK	3.62441	1.09716	-1.72398	-2.55594	5e-05	0.000219871	yes
Grb10	Grb10	Grb10	chr11:11930498-12037420	OK	10.8128	5.94393	-0.863258	-3.14196	5e-05	0.000219871	yes
Greb1	Greb1	Greb1	chr12:16670614-16800886	OK	2.52742	0.708634	-1.83455	-4.15801	5e-05	0.000219871	yes
Greb1l	Greb1l	Greb1l	chr18:10325178-10562941	OK	1.41416	0.584216	-1.27538	-2.70912	5e-05	0.000219871	yes
Grem2	Grem2	Grem2	chr1:174833784-174921819	OK	1.47119	0.317258	-2.21325	-3.01372	5e-05	0.000219871	yes
Grhl3	Grhl3	Grhl3	chr4:135541887-135573620	OK	3.72934	8.25651	1.14661	3.27013	5e-05	0.000219871	yes
Grhpr	Grhpr	Grhpr	chr4:44981410-44990696	OK	7.21735	0.860097	-3.0689	-4.38498	5e-05	0.000219871	yes
Gria3	Gria3	Gria3	chrX:41401300-41678601	OK	5.90801	2.05337	-1.52468	-3.99193	5e-05	0.000219871	yes
Gria4	Gria4	Gria4	chr9:4417892-4796234	OK	29.0596	15.5532	-0.901804	-3.04801	5e-05	0.000219871	yes
Grid1	Grid1	Grid1	chr14:34820135-35581115	OK	5.46416	0.380906	-3.84249	-5.49183	5e-05	0.000219871	yes
Grid2	Grid2	Grid2	chr6:63256856-64666279	OK	2.65638	0.346099	-2.94021	-3.97277	5e-05	0.000219871	yes
Grid2ip	Grid2ip	Grid2ip	chr5:143357337-143391798	OK	1.95074	0.397538	-2.29486	-3.12216	5e-05	0.000219871	yes
Grik1	Grik1	Grik1	chr16:87895896-88290258	OK	85.2794	202.837	1.25005	5.65729	5e-05	0.000219871	yes
Grik2	Grik2	Grik2	chr10:49099462-49788754	OK	3.66269	1.10529	-1.72847	-3.7706	5e-05	0.000219871	yes
Grik3	Grik3	Grik3	chr4:125490830-125714173	OK	4.39468	0.616767	-2.83296	-6.67972	5e-05	0.000219871	yes
Grik4	Grik4	Grik4	chr9:42520411-42944371	OK	21.2993	29.8478	0.486821	2.21953	5e-05	0.000219871	yes
Grin1	Grin1	Grin1	chr2:25289910-25319187	OK	42.6687	30.76	-0.472122	-2.14049	5e-05	0.000219871	yes
Grip1	Grip1	Grip1	chr10:119454033-120112965	OK	8.87331	15.775	0.830099	3.29421	5e-05	0.000219871	yes
Grk6	Grk6	Grk6	chr13:55445071-55460927	OK	21.0334	31.4649	0.581058	2.43583	5e-05	0.000219871	yes
Grm4	Grm4	Grm4	chr17:27422387-27503533	OK	10.1537	1.40604	-2.8523	-6.74144	5e-05	0.000219871	yes
Grm8	Grm8	Grm8	chr6:27275120-28134369	OK	9.36516	2.30104	-2.02501	-5.33864	5e-05	0.000219871	yes
Gsap	Gsap	Gsap	chr5:21186266-21291701	OK	2.86524	0.570227	-2.32905	-4.00754	5e-05	0.000219871	yes
Gsn	Gsn	Gsn	chr2:35256358-35307902	OK	116.688	20.4571	-2.51198	-10.586	5e-05	0.000219871	yes
Gsta4	Gsta4	Gsta4	chr9:78191965-78209349	OK	16.0367	3.24334	-2.30583	-5.06046	5e-05	0.000219871	yes
Gstk1	Gstk1	Gstk1	chr6:42245934-42250441	OK	7.84202	1.39367	-2.49233	-4.0236	5e-05	0.000219871	yes
Gstt1	Gstt1	Gstt1	chr10:75783812-75798584	OK	11.9991	5.05486	-1.24719	-3.06392	5e-05	0.000219871	yes
Gtpbp2	Gtpbp2	Gtpbp2	chr17:46161031-46169370	OK	15.3827	22.7822	0.566597	2.23986	5e-05	0.000219871	yes
Gtpbp6	Gtpbp6	Gtpbp6	chr5:110099968-110108197	OK	12.4196	20.6244	0.731737	2.29596	5e-05	0.000219871	yes
Gucd1	Gucd1	Gucd1	chr10:75506813-75517322	OK	11.2307	17.0291	0.600559	2.36923	5e-05	0.000219871	yes
Gucy1a2	Gucy1a2	Gucy1a2	chr9:3532348-3905787	OK	5.98262	4.11532	-0.539772	-2.26489	5e-05	0.000219871	yes
Gucy1a3	Gucy1a3	Gucy1a3	chr3:82092426-82145877	OK	1.75121	0.303875	-2.52681	-3.49925	5e-05	0.000219871	yes
Gulp1	Gulp1	Gulp1	chr1:44551670-44796836	OK	8.49719	0.987825	-3.10466	-5.71084	5e-05	0.000219871	yes
Gyg	Gyg	Gyg	chr3:20122083-20155116	OK	94.5626	45.331	-1.06077	-5.2568	5e-05	0.000219871	yes
Gypa	Gypa	Gypa	chr8:80494044-80510785	OK	0.202132	25.7526	6.99328	7.26854	5e-05	0.000219871	yes
H13	H13	H13	chr2:152669460-152708668	OK	30.316	50.314	0.73088	2.83576	5e-05	0.000219871	yes
H2-Ab1	H2-Ab1	H2-Ab1	chr17:34263226-34269418	OK	11.3641	1.26749	-3.16444	-5.32913	5e-05	0.000219871	yes
H2-D1	H2-D1	H2-D1	chr17:35263093-35267497	OK	95.4935	149.629	0.647916	3.002	5e-05	0.000219871	yes
H2-Eb1	H2-Eb1	H2-Eb1	chr17:34305866-34316674	OK	9.79743	0.900041	-3.44434	-5.67109	5e-05	0.000219871	yes
H2afy	H2afy	H2afy	chr13:56073621-56135550	OK	24.2043	41.9047	0.791849	3.16401	5e-05	0.000219871	yes
Habp4	Habp4	Habp4	chr13:64161865-64186537	OK	61.4006	38.3502	-0.679018	-3.29439	5e-05	0.000219871	yes
Hadh	Hadh	Hadh	chr3:131233419-131272101	OK	27.3365	17.9873	-0.603849	-2.45651	5e-05	0.000219871	yes
Hadha	Hadha	Hadha	chr5:30103583-30154980	OK	52.6842	36.7935	-0.517919	-2.38808	5e-05	0.000219871	yes
Hagh	Hagh	Hagh	chr17:24850489-24864450	OK	84.8859	122.645	0.530897	2.33833	5e-05	0.000219871	yes
Haghl	Haghl	Haghl	chr17:25773775-25785586	OK	56.8316	30.0128	-0.921118	-3.00039	5e-05	0.000219871	yes
Hal	Hal	Hal	chr10:93488767-93516743	OK	3.42255	6.08885	0.831098	2.22922	5e-05	0.000219871	yes
Hapln1	Hapln1	Hapln1	chr13:89540635-89611832	OK	12.3731	0.588749	-4.39341	-8.90746	5e-05	0.000219871	yes
Hapln4	Hapln4	Hapln4	chr8:70083528-70090862	OK	26.2265	1.91961	-3.77214	-10.2828	5e-05	0.000219871	yes
Haus4	Haus4	Haus4	chr14:54541784-54554361	OK	9.32055	18.1198	0.959076	3.18094	5e-05	0.000219871	yes
Hba-a2	Hba-a2	Hba-a2	chr11:32283671-32284493	OK	63.594	1957.3	4.94383	15.4305	5e-05	0.000219871	yes
Hbb-b1	Hbb-b1,Hbb-bs	Hbb-b1,Hbb-bs	chr7:103826522-103827929	OK	155.108	3377.95	4.4448	8.88419	5e-05	0.000219871	yes
Hbb-bs	Hbb-bs	Hbb-bs	chr7:103826522-103827929	OK	96.2702	3953.83	5.36002	9.72443	5e-05	0.000219871	yes
Hbb-bt	Hbb-bt	Hbb-bt	chr7:103812523-103813923	OK	51.1775	1034.35	4.33707	20.3392	5e-05	0.000219871	yes
Hbegf	Hbegf	Hbegf	chr18:36504926-36515805	OK	5.92081	1.38657	-2.09427	-4.23734	5e-05	0.000219871	yes
Hcn1	Hcn1	Hcn1	chr13:117602319-117981028	OK	23.6555	11.7425	-1.01043	-4.54863	5e-05	0.000219871	yes
Hcn3	Hcn3	Hcn3	chr3:89146774-89160157	OK	11.1843	20.5054	0.874528	3.57752	5e-05	0.000219871	yes
Hdac3	Hdac3	Hdac3	chr18:37936970-37954988	OK	36.4644	24.8352	-0.554104	-2.46455	5e-05	0.000219871	yes
Hdac9	Hdac9	Hdac9	chr12:34047581-34917095	OK	7.66699	11.987	0.64474	2.43997	5e-05	0.000219871	yes
Heatr5a	Heatr5a	Heatr5a	chr12:51875872-51971321	OK	15.5287	8.31561	-0.901038	-3.95594	5e-05	0.000219871	yes
Hebp2	Hebp2	Hebp2	chr10:18540122-18546076	OK	29.7194	14.006	-1.08536	-4.28678	5e-05	0.000219871	yes
Heg1	Heg1	Heg1	chr16:33684465-33768195	OK	7.07451	1.51188	-2.22629	-5.84835	5e-05	0.000219871	yes
Hepacam	Hepacam	Hepacam	chr9:37367605-37386571	OK	9.27856	0.203929	-5.50776	-5.9302	5e-05	0.000219871	yes
Hes6	Hes6	Hes6	chr1:91411482-91413222	OK	13.1416	26.1314	0.991645	3.56367	5e-05	0.000219871	yes
Hexim1	Hexim1	Hexim1	chr11:103116324-103119724	OK	20.4274	28.6751	0.48929	2.2133	5e-05	0.000219871	yes
Hey1	Hey1	Hey1	chr3:8663358-8667038	OK	13.761	7.63872	-0.849188	-2.84719	5e-05	0.000219871	yes
Hey2	Hey2	Hey2	chr10:30832358-30842783	OK	18.6154	0.986342	-4.23827	-8.28014	5e-05	0.000219871	yes
Heyl	Heyl	Heyl	chr4:123233555-123249870	OK	3.26411	0.149388	-4.44955	-5.14216	5e-05	0.000219871	yes
Hfe	Hfe	Hfe	chr13:23703840-23710811	OK	3.53069	0.721839	-2.2902	-3.16473	5e-05	0.000219871	yes
Hgf	Hgf	Hgf	chr5:16553494-16619439	OK	4.1966	1.57637	-1.41261	-2.58493	5e-05	0.000219871	yes
Hhatl	Hhatl	Hhatl	chr9:121784015-121792507	OK	17.1002	1.55341	-3.4605	-6.45126	5e-05	0.000219871	yes
Hivep3	Hivep3	Hivep3	chr4:119814677-120135411	OK	2.93228	5.09581	0.797285	2.90267	5e-05	0.000219871	yes
Hlf	Hlf	Hlf	chr11:90336534-90390917	OK	2.72783	1.34725	-1.01773	-2.46097	5e-05	0.000219871	yes
Hmbs	Hmbs	Hmbs	chr9:44336347-44344228	OK	6.04483	20.2652	1.74523	4.52393	5e-05	0.000219871	yes
Hmgcs2	Hmgcs2	Hmgcs2	chr3:98280430-98310738	OK	30.4608	0.806659	-5.23885	-10.2888	5e-05	0.000219871	yes
Hmgn1	Hmgn1	Hmgn1	chr16:96121587-96127725	OK	23.3538	10.7806	-1.11522	-3.68271	5e-05	0.000219871	yes
Hmmr	Hmmr	Hmmr	chr11:40701387-40733437	OK	0.246277	1.53347	2.63845	3.39933	5e-05	0.000219871	yes
Hmox1	Hmox1	Hmox1	chr8:75093617-75100593	OK	14.2657	30.6412	1.10292	4.24467	5e-05	0.000219871	yes
Hn1	Hn1	Hn1	chr11:115497352-115514370	OK	82.0384	117.124	0.513663	2.69893	5e-05	0.000219871	yes
Hnmt	Hnmt	Hnmt	chr2:24002912-24049379	OK	8.03238	2.34519	-1.77612	-3.83034	5e-05	0.000219871	yes
Hnrnpm	Hnrnpm	Hnrnpm	chr17:33646232-33685458	OK	40.4298	69.2374	0.776134	3.46445	5e-05	0.000219871	yes
Homer2	Homer2	Homer2	chr7:81600480-81706925	OK	8.37204	11.4433	0.450849	1.99217	5e-05	0.000219871	yes
Hook1	Hook1	Hook1	chr4:95959710-96024274	OK	2.17373	4.57825	1.07463	2.67749	5e-05	0.000219871	yes
Hopx	Hopx	Hopx	chr5:77086985-77115123	OK	146.112	40.489	-1.85148	-7.43278	5e-05	0.000219871	yes
Hoxb8	Hoxb8	Hoxb8	chr11:96281904-96285325	OK	5.38421	0.784156	-2.77952	-4.89201	5e-05	0.000219871	yes
Hoxb9	Hoxb9	Hoxb9	chr11:96271329-96276593	OK	4.00658	0.795543	-2.33236	-4.01574	5e-05	0.000219871	yes
Hoxd1	Hoxd1	Hoxd1	chr2:74762979-74765142	OK	16.6988	6.61489	-1.33596	-4.22325	5e-05	0.000219871	yes
Hoxd3	Hoxd3	Hoxd3	chr2:74710043-74748271	OK	1.20557	4.082	1.75956	3.084	5e-05	0.000219871	yes
Hpca	Hpca	Hpca	chr4:129105529-129121925	OK	17.3732	35.5195	1.03175	3.50774	5e-05	0.000219871	yes
Hpcal1	Hpcal1	Hpcal1	chr12:17690813-17791926	OK	78.9773	126.529	0.679955	3.54189	5e-05	0.000219871	yes
Hras	Hras	Hras	chr7:141189933-141194004	OK	38.365	55.058	0.521161	2.24286	5e-05	0.000219871	yes
Hrasls	Hrasls	Hrasls	chr16:29209694-29230530	OK	3.64567	1.2051	-1.59703	-3.16579	5e-05	0.000219871	yes
Hrh1	Hrh1	Hrh1	chr6:114397935-114483296	OK	0.998586	3.43802	1.78362	3.44795	5e-05	0.000219871	yes
Hs3st1	Hs3st1	Hs3st1	chr5:39613934-39644631	OK	8.11326	1.59272	-2.34879	-4.48455	5e-05	0.000219871	yes
Hs3st2	Hs3st2	Hs3st2	chr7:121392295-121501768	OK	27.4816	2.77199	-3.30947	-8.96249	5e-05	0.000219871	yes
Hs3st4	Hs3st4	Hs3st4	chr7:123983180-124398989	OK	2.83	0.700755	-2.01382	-3.33891	5e-05	0.000219871	yes
Hs6st2	Hs6st2	Hs6st2	chrX:51386636-51681602	OK	29.3921	60.0057	1.02967	4.68446	5e-05	0.000219871	yes
Hsbp1l1	Hsbp1l1	Hsbp1l1	chr18:80229755-80247102	OK	21.3241	37.973	0.832488	3.39999	5e-05	0.000219871	yes
Hsd17b11	Hsd17b11	Hsd17b11	chr5:103989764-104021796	OK	62.2216	27.8939	-1.15746	-5.32161	5e-05	0.000219871	yes
Hsd17b7	Hsd17b7	Hsd17b7	chr1:169949536-169969205	OK	24.0389	14.8747	-0.692504	-3.09899	5e-05	0.000219871	yes
Hsdl2	Hsdl2	Hsdl2	chr4:59581562-59618694	OK	41.6312	24.444	-0.768183	-3.53397	5e-05	0.000219871	yes
Hspa12a	Hspa12a	Hspa12a	chr19:58795750-58860984	OK	162.817	107.902	-0.593536	-2.66209	5e-05	0.000219871	yes
Hspa1b	Hspa1b	Hspa1b	chr17:34956428-34959238	OK	7.25762	16.7635	1.20776	4.32738	5e-05	0.000219871	yes
Hspb6	Hspb6	Hspb6	chr7:30553301-30555439	OK	8.55716	2.05686	-2.05669	-4.03033	5e-05	0.000219871	yes
Hspb8	Hspb8	Hspb8	chr5:116408494-116422864	OK	182.092	255.11	0.486452	2.55061	5e-05	0.000219871	yes
Hspg2	Hspg2	Hspg2	chr4:137468802-137570630	OK	17.5662	2.24802	-2.96607	-11.1795	5e-05	0.000219871	yes
Htr1d	Htr1d	Htr1d	chr4:136423523-136444401	OK	18.5369	6.73259	-1.46117	-4.80729	5e-05	0.000219871	yes
Htr3a	Htr3a	Htr3a	chr9:48899212-48911099	OK	70.9188	14.6301	-2.27723	-8.72836	5e-05	0.000219871	yes
Htr3b	Htr3b	Htr3b	chr9:48935007-48964990	OK	11.7577	4.81663	-1.28751	-3.90901	5e-05	0.000219871	yes
Htr4	Htr4	Htr4	chr18:62324203-62467802	OK	3.12981	6.08992	0.960346	2.98374	5e-05	0.000219871	yes
Htr7	Htr7	Htr7	chr19:35958728-36057360	OK	6.60622	0.683087	-3.27368	-5.852	5e-05	0.000219871	yes
Htra1	Htra1	Htra1	chr7:130936202-130985658	OK	73.7341	12.0408	-2.6144	-10.6392	5e-05	0.000219871	yes
Hypk	Hypk	Hypk	chr2:121457087-121458440	OK	95.6832	154.252	0.68895	4.03584	5e-05	0.000219871	yes
I730030J21Rik	I730030J21Rik	I730030J21Rik	chr15:100730504-100732737	OK	3.77109	0	#NAME?	#NAME?	5e-05	0.000219871	yes
Ica1l	Ica1l	Ica1l	chr1:59989067-60043087	OK	4.244	7.76989	0.87247	2.77238	5e-05	0.000219871	yes
Icmt	Icmt	Icmt	chr4:152297213-152318625	OK	47.2822	72.5743	0.61816	2.98059	5e-05	0.000219871	yes
Id3	Id3	Id3	chr4:136143821-136145392	OK	71.5407	25.4703	-1.48995	-6.44725	5e-05	0.000219871	yes
Id4	Id4	Id4	chr13:48044230-48264036	OK	27.4859	41.4835	0.593846	2.26565	5e-05	0.000219871	yes
Idh3a	Idh3a	Idh3a	chr9:54586510-54604662	OK	73.1214	53.4873	-0.451099	-2.24799	5e-05	0.000219871	yes
Idh3g	Idh3g	Idh3g	chrX:73778962-73786897	OK	65.4726	45.4393	-0.526951	-2.54163	5e-05	0.000219871	yes
Ier2	Ier2	Ier2	chr8:84661330-84662852	OK	24.7225	12.7226	-0.958433	-3.41073	5e-05	0.000219871	yes
Ier3	Ier3	Ier3	chr17:35821712-35822911	OK	19.0557	31.2557	0.713899	2.7187	5e-05	0.000219871	yes
Iffo2	Iffo2	Iffo2	chr4:139530547-139620382	OK	3.72046	0.549987	-2.75801	-5.15103	5e-05	0.000219871	yes
Ifit1	Ifit1	Ifit1	chr19:34640888-34650009	OK	9.09196	18.3208	1.01082	3.78242	5e-05	0.000219871	yes
Ifit2	Ifit2	Ifit2	chr19:34550693-34576534	OK	9.76742	16.2305	0.732655	2.98524	5e-05	0.000219871	yes
Ifitm2	Ifitm2	Ifitm2	chr7:140954838-140955961	OK	28.6905	10.5216	-1.44722	-4.33484	5e-05	0.000219871	yes
Ifitm3	Ifitm3	Ifitm3	chr7:141009589-141010744	OK	50.5241	24.3859	-1.05092	-4.11541	5e-05	0.000219871	yes
Ifnar1	Ifnar1	Ifnar1	chr16:91485214-91510522	OK	16.0892	22.1612	0.461948	2.15614	5e-05	0.000219871	yes
Ifngr1	Ifngr1	Ifngr1	chr10:19591957-19610225	OK	16.0809	7.75901	-1.0514	-3.54796	5e-05	0.000219871	yes
Ifrd2	Ifrd2	Ifrd2	chr9:107587717-107593038	OK	1.76227	5.10185	1.53359	3.06816	5e-05	0.000219871	yes
Ift140	Ift140	Ift140	chr17:25016085-25099497	OK	9.00213	13.0779	0.538794	2.15903	5e-05	0.000219871	yes
Igdcc4	Igdcc4	Igdcc4	chr9:65101485-65137947	OK	3.10854	0.522671	-2.57226	-4.99811	5e-05	0.000219871	yes
Igf2	Igf2	Igf2	chr7:142650767-142670356	OK	13.7769	0.372469	-5.20898	-7.19482	5e-05	0.000219871	yes
Igf2r	Igf2r	Igf2r	chr17:12682405-12868143	OK	8.23682	4.9649	-0.730322	-2.97401	5e-05	0.000219871	yes
Igfbp4	Igfbp4	Igfbp4	chr11:99041259-99052643	OK	74.3154	4.35705	-4.09224	-12.4832	5e-05	0.000219871	yes
Igfbp5	Igfbp5	Igfbp5	chr1:72858064-72874865	OK	42.8562	2.79181	-3.94023	-13.6947	5e-05	0.000219871	yes
Igfbp6	Igfbp6	Igfbp6	chr15:102144185-102149512	OK	19.8049	0.661733	-4.90347	-6.31185	5e-05	0.000219871	yes
Iglon5	Iglon5	Iglon5	chr7:43472906-43490023	OK	13.3418	8.17354	-0.706921	-2.49201	5e-05	0.000219871	yes
Igsf11	Igsf11	Igsf11	chr16:38902344-39027157	OK	9.93646	0.703359	-3.8204	-7.09795	5e-05	0.000219871	yes
Igsf21	Igsf21	Igsf21	chr4:140026851-140246811	OK	13.4824	2.81361	-2.26059	-5.65726	5e-05	0.000219871	yes
Igsf3	Igsf3	Igsf3	chr3:101377124-101463060	OK	20.2002	28.2404	0.48339	2.30212	5e-05	0.000219871	yes
Igsf8	Igsf8	Igsf8	chr1:172312406-172319835	OK	47.7268	65.422	0.454975	2.23288	5e-05	0.000219871	yes
Ikbip	Ikbip	Ikbip	chr10:91083038-91102613	OK	10.3041	4.01849	-1.3585	-2.67884	5e-05	0.000219871	yes
Il10rb	Il10rb	Il10rb	chr16:91406234-91425834	OK	35.3498	49.4475	0.484197	2.27049	5e-05	0.000219871	yes
Il16	Il16	Il16	chr7:83643062-83735490	OK	4.09407	1.17801	-1.79718	-4.30018	5e-05	0.000219871	yes
Il1rap	Il1rap	Il1rap	chr16:26581704-26755502	OK	3.20212	1.2233	-1.38825	-2.85749	5e-05	0.000219871	yes
Il31ra	Il31ra	Il31ra	chr13:112522806-112580662	OK	6.35222	20.2027	1.66922	6.07722	5e-05	0.000219871	yes
Il34	Il34	Il34	chr8:110741828-110805924	OK	13.4723	3.26259	-2.0459	-4.55782	5e-05	0.000219871	yes
Il4ra	Il4ra	Il4ra	chr7:125552281-125579474	OK	8.57857	14.8218	0.788915	3.27733	5e-05	0.000219871	yes
Ilvbl	Ilvbl	Ilvbl	chr10:78574499-78584502	OK	14.6343	7.62261	-0.941	-3.21293	5e-05	0.000219871	yes
Impa2	Impa2	Impa2	chr18:67289222-67318841	OK	5.18496	1.4039	-1.88489	-3.23591	5e-05	0.000219871	yes
Impact	Impact	Impact	chr18:12972251-12992948	OK	39.0591	64.9521	0.733719	3.59082	5e-05	0.000219871	yes
Inf2	Inf2	Inf2	chr12:112588783-112615557	OK	14.5271	8.47031	-0.778264	-3.16977	5e-05	0.000219871	yes
Inhbb	Inhbb	Inhbb	chr1:119415464-119422248	OK	3.09501	0.396234	-2.96552	-4.71105	5e-05	0.000219871	yes
Inmt	Inmt	Inmt	chr6:55170626-55174990	OK	2.03308	0	#NAME?	#NAME?	5e-05	0.000219871	yes
Inpp5j	Inpp5j	Inpp5j	chr11:3494271-3504821	OK	19.1604	9.20597	-1.05748	-4.22208	5e-05	0.000219871	yes
Insc	Insc	Insc	chr7:114745765-114850380	OK	6.10612	1.6062	-1.92661	-4.03711	5e-05	0.000219871	yes
Insm1	Insm1	Insm1	chr2:146221996-146225018	OK	3.41746	10.5448	1.62554	4.80637	5e-05	0.000219871	yes
Insm2	Insm2	Insm2	chr12:55598916-55602017	OK	6.3283	15.813	1.32122	4.70674	5e-05	0.000219871	yes
Iqcg	Iqcg	Iqcg	chr16:32914099-33056186	OK	3.54449	7.15002	1.01237	1.96749	5e-05	0.000219871	yes
Iqgap1	Iqgap1	Iqgap1	chr7:80711582-80803331	OK	10.0614	5.28366	-0.929218	-3.70777	5e-05	0.000219871	yes
Iqgap3	Iqgap3	Iqgap3	chr3:88082050-88121048	OK	1.33967	3.00173	1.16391	2.90744	5e-05	0.000219871	yes
Iqsec1	Iqsec1	Iqsec1	chr6:90659597-90810123	OK	33.9261	7.43489	-2.19001	-9.08329	5e-05	0.000219871	yes
Irf2	Irf2	Irf2	chr8:46739744-46847458	OK	12.2905	22.779	0.890161	3.54437	5e-05	0.000219871	yes
Irf6	Irf6	Irf6	chr1:193153111-193172035	OK	2.78778	5.02536	0.85011	2.40472	5e-05	0.000219871	yes
Irs1	Irs1	Irs1	chr1:82233104-82291439	OK	2.23399	0.335214	-2.73647	-5.30118	5e-05	0.000219871	yes
Irs2	Irs2	Irs2	chr8:10986963-11054541	OK	10.3221	5.57399	-0.88896	-2.9976	5e-05	0.000219871	yes
Irs3	Irs3	Irs3	chr5:137643031-137645714	OK	0.916665	2.71156	1.56466	2.61032	5e-05	0.000219871	yes
Isg15	Isg15	Isg15	chr4:156199423-156200818	OK	7.47716	18.6832	1.32118	3.48697	5e-05	0.000219871	yes
Isg20	Isg20	Isg20	chr7:78913423-78920396	OK	1.74712	29.3999	4.07277	6.01027	5e-05	0.000219871	yes
Isl1	Isl1	Isl1	chr13:116298269-116309688	OK	36.9439	51.3377	0.474682	2.27887	5e-05	0.000219871	yes
Isl2	Isl2	Isl2	chr9:55541148-55546178	OK	81.7221	190.99	1.2247	6.35089	5e-05	0.000219871	yes
Islr	Islr	Islr	chr9:58156263-58159221	OK	16.8173	0.583136	-4.84997	-6.49779	5e-05	0.000219871	yes
Itfg3	Itfg3	Itfg3	chr17:26212691-26244242	OK	19.8154	9.42624	-1.07186	-3.79653	5e-05	0.000219871	yes
Itga3	Itga3	Itga3	chr11:95044481-95076714	OK	22.0751	30.7228	0.476892	2.24359	5e-05	0.000219871	yes
Itga6	Itga6	Itga6	chr2:71786938-71858427	OK	20.0813	8.08349	-1.3128	-5.40734	5e-05	0.000219871	yes
Itga9	Itga9	Itga9	chr9:118606708-118901003	OK	1.8467	0.471102	-1.97083	-3.17755	5e-05	0.000219871	yes
Itgav	Itgav	Itgav	chr2:83724396-83806917	OK	12.931	0.728384	-4.14999	-9.86003	5e-05	0.000219871	yes
Itgb3	Itgb3	Itgb3	chr11:104607999-104670471	OK	6.89186	0.174023	-5.30754	-7.01714	5e-05	0.000219871	yes
Itgb4	Itgb4	Itgb4	chr11:115974724-116012719	OK	7.85818	0.970158	-3.0179	-4.73691	5e-05	0.000219871	yes
Itgb5	Itgb5	Itgb5	chr16:33829664-33949338	OK	9.74407	0.838363	-3.53888	-6.6034	5e-05	0.000219871	yes
Itgb6	Itgb6	Itgb6	chr2:60598291-60722603	OK	0.998258	0.0913791	-3.44948	-3.189	5e-05	0.000219871	yes
Itgb8	Itgb8	Itgb8	chr12:119162802-119238276	OK	25.5496	0.175833	-7.18296	-8.00901	5e-05	0.000219871	yes
Itih5	Itih5	Itih5	chr2:10153542-10256529	OK	20.6955	4.92855	-2.07008	-8.26814	5e-05	0.000219871	yes
Itm2a	Itm2a	Itm2a	chrX:107397194-107403360	OK	41.8335	12.8126	-1.70709	-6.53515	5e-05	0.000219871	yes
Itm2b	Itm2b	Itm2b	chr14:73362231-73385271	OK	451.969	274.34	-0.72026	-3.65144	5e-05	0.000219871	yes
Itm2c	Itm2c	Itm2c	chr1:85894509-85908698	OK	180.56	100.408	-0.84661	-4.3978	5e-05	0.000219871	yes
Itpkb	Itpkb	Itpkb	chr1:180326968-180423659	OK	32.2869	54.2524	0.748735	3.36006	5e-05	0.000219871	yes
Itpr3	Itpr3	Itpr3	chr17:27057303-27122223	OK	14.6661	0.973976	-3.91245	-10.7581	5e-05	0.000219871	yes
Itpripl2	Itpripl2	Itpripl2	chr7:118485111-118491975	OK	4.99057	1.04909	-2.25007	-5.87437	5e-05	0.000219871	yes
Itsn1	Itsn1	Itsn1	chr16:91729370-91920579	OK	12.3569	8.4532	-0.54775	-2.09312	5e-05	0.000219871	yes
Ivd	Ivd	Ivd	chr2:118861999-118881357	OK	12.1922	6.76126	-0.850595	-2.68107	5e-05	0.000219871	yes
Ivns1abp	Ivns1abp	Ivns1abp	chr1:151344497-151364445	OK	79.5024	138.076	0.796394	3.6673	5e-05	0.000219871	yes
Izumo4	Izumo4	Izumo4	chr10:80702692-80705382	OK	13.6158	25.4237	0.900891	3.03166	5e-05	0.000219871	yes
Jag1	Jag1	Jag1	chr2:137081450-137116520	OK	7.52089	0.829902	-3.17989	-7.21433	5e-05	0.000219871	yes
Jam2	Jam2	Jam2	chr16:84774122-84826375	OK	16.866	6.49747	-1.37617	-5.40464	5e-05	0.000219871	yes
Jam3	Jam3	Jam3	chr9:27097383-27155421	OK	30.5318	7.22031	-2.08018	-7.10335	5e-05	0.000219871	yes
Jph4	Jph4	Jph4	chr14:55106825-55116935	OK	50.6527	76.8172	0.60079	2.94451	5e-05	0.000219871	yes
Jun	Jun	Jun	chr4:95049035-95052222	OK	118.207	64.0068	-0.885021	-4.1948	5e-05	0.000219871	yes
Junb	Junb	Junb	chr8:84976908-84978748	OK	66.8822	43.9769	-0.604878	-2.81584	5e-05	0.000219871	yes
Kank1	Kank1	Kank1	chr19:25237201-25434496	OK	6.58474	1.37	-2.26496	-6.02852	5e-05	0.000219871	yes
Kank2	Kank2	Kank2	chr9:21766772-21798546	OK	4.9814	1.04326	-2.25546	-5.2415	5e-05	0.000219871	yes
Kank4	Kank4	Kank4	chr4:98754891-98817537	OK	30.1532	7.00402	-2.10606	-8.61396	5e-05	0.000219871	yes
Kat2b	Kat2b	Kat2b	chr17:53566970-53672721	OK	9.92688	5.87114	-0.757699	-2.58921	5e-05	0.000219871	yes
Kazald1	Kazald1	Kazald1	chr19:45076138-45079289	OK	5.16113	0.969525	-2.41234	-3.70804	5e-05	0.000219871	yes
Kazn	Kazn	Kazn	chr4:142102389-142239401	OK	15.8538	6.40483	-1.3076	-4.46586	5e-05	0.000219871	yes
Kbtbd8	Kbtbd8	Kbtbd8	chr6:95117879-95129793	OK	1.90251	3.38416	0.830896	2.05116	5e-05	0.000219871	yes
Kcna1	Kcna1	Kcna1	chr6:126636462-126645801	OK	99.1854	12.0506	-3.04102	-13.4334	5e-05	0.000219871	yes
Kcna2	Kcna2	Kcna2	chr3:107101566-107115005	OK	69.7651	24.3011	-1.52148	-6.95081	5e-05	0.000219871	yes
Kcna3	Kcna3	Kcna3	chr3:107036161-107038129	OK	0.328046	1.62404	2.30761	2.63574	5e-05	0.000219871	yes
Kcna4	Kcna4	Kcna4	chr2:107290588-107298504	OK	7.53034	12.3911	0.718513	2.86414	5e-05	0.000219871	yes
Kcnab1	Kcnab1	Kcnab1	chr3:65109367-65378225	OK	62.6625	91.5469	0.546908	2.62896	5e-05	0.000219871	yes
Kcnc1	Kcnc1	Kcnc1	chr7:46396467-46438704	OK	21.3975	3.89842	-2.45648	-8.4267	5e-05	0.000219871	yes
Kcnc2	Kcnc2	Kcnc2	chr10:112271122-112466304	OK	6.04687	12.1185	1.00295	4.05289	5e-05	0.000219871	yes
Kcnc3	Kcnc3	Kcnc3	chr7:44590885-44604751	OK	32.2655	5.99438	-2.42831	-9.432	5e-05	0.000219871	yes
Kcnc4	Kcnc4	Kcnc4	chr3:107438302-107458898	OK	33.5738	22.9424	-0.54932	-2.47962	5e-05	0.000219871	yes
Kcnd3	Kcnd3	Kcnd3	chr3:105448189-105674002	OK	38.4005	79.7905	1.05509	4.20377	5e-05	0.000219871	yes
Kcne4	Kcne4	Kcne4	chr1:78816948-78820025	OK	1.90745	0.383316	-2.31504	-2.89174	5e-05	0.000219871	yes
Kcng2	Kcng2	Kcng2	chr18:80294543-80364254	OK	4.65535	11.0753	1.25039	3.90227	5e-05	0.000219871	yes
Kcng3	Kcng3	Kcng3	chr17:83585956-83631895	OK	3.65145	7.74312	1.08445	3.24335	5e-05	0.000219871	yes
Kcng4	Kcng4	Kcng4	chr8:119623853-119635680	OK	5.17658	0.887003	-2.54499	-5.20423	5e-05	0.000219871	yes
Kcnh2	Kcnh2	Kcnh2	chr5:24319588-24351604	OK	33.348	10.9381	-1.60824	-6.9739	5e-05	0.000219871	yes
Kcnh5	Kcnh5	Kcnh5	chr12:74897216-75177332	OK	3.06574	0.255359	-3.58564	-4.86416	5e-05	0.000219871	yes
Kcnh6	Kcnh6	Kcnh6	chr11:106008202-106034064	OK	11.2649	32.0067	1.50654	6.19778	5e-05	0.000219871	yes
Kcnh7	Kcnh7	Kcnh7	chr2:62702945-63184287	OK	13.5821	9.14499	-0.570658	-2.2429	5e-05	0.000219871	yes
Kcnip1	Kcnip1	Kcnip1	chr11:33629340-33993193	OK	17.4521	5.72824	-1.60724	-3.26681	5e-05	0.000219871	yes
Kcnip2	Kcnip2	Kcnip2	chr19:45792345-45816063	OK	54.5379	129.711	1.24997	5.63544	5e-05	0.000219871	yes
Kcnip3	Kcnip3	Kcnip3	chr2:127456497-127522094	OK	85.5713	49.6871	-0.784255	-3.63192	5e-05	0.000219871	yes
Kcnip4	Kcnip4	Kcnip4	chr5:48389502-49285659	OK	87.0295	195.867	1.1703	5.9389	5e-05	0.000219871	yes
Kcnj10	Kcnj10	Kcnj10	chr1:172341209-172374085	OK	25.1946	0.152984	-7.36359	-9.4592	5e-05	0.000219871	yes
Kcnj12	Kcnj12	Kcnj12	chr11:61022563-61073267	OK	16.4833	23.884	0.535037	2.29899	5e-05	0.000219871	yes
Kcnj6	Kcnj6	Kcnj6	chr16:94748682-94997696	OK	0.674143	2.10084	1.63984	2.2812	5e-05	0.000219871	yes
Kcnk1	Kcnk1	Kcnk1	chr8:125995101-126030688	OK	43.7343	7.42451	-2.5584	-9.3141	5e-05	0.000219871	yes
Kcnk12	Kcnk12	Kcnk12	chr17:87745820-87797994	OK	7.44636	20.0779	1.431	4.79764	5e-05	0.000219871	yes
Kcnk13	Kcnk13	Kcnk13	chr12:99964498-100062682	OK	4.61203	9.89282	1.10098	3.22755	5e-05	0.000219871	yes
Kcnk18	Kcnk18	Kcnk18	chr19:59219647-59237370	OK	4.73889	8.11874	0.776706	2.405	5e-05	0.000219871	yes
Kcnk2	Kcnk2	Kcnk2	chr1:189207929-189402273	OK	6.61575	3.53945	-0.902381	-2.47526	5e-05	0.000219871	yes
Kcnk3	Kcnk3	Kcnk3	chr5:30573986-30625270	OK	6.80124	3.2793	-1.05241	-2.87555	5e-05	0.000219871	yes
Kcnk5	Kcnk5	Kcnk5	chr14:20140057-20181782	OK	2.75495	0.218176	-3.65847	-4.07807	5e-05	0.000219871	yes
Kcnmb1	Kcnmb1	Kcnmb1	chr11:33629340-33993193	OK	11.2669	18.8194	0.740134	2.51923	5e-05	0.000219871	yes
Kcnn1	Kcnn1	Kcnn1	chr8:70842048-70857008	OK	9.03001	19.9238	1.1417	4.66867	5e-05	0.000219871	yes
Kcnn4	Kcnn4	Kcnn4	chr7:24370262-24385212	OK	7.90658	3.61177	-1.13035	-2.53187	5e-05	0.000219871	yes
Kcnq2	Kcnq2	Kcnq2	chr2:181075578-181135225	OK	24.9988	14.9445	-0.742239	-2.85681	5e-05	0.000219871	yes
Kcnq3	Kcnq3	Kcnq3	chr15:65994914-66286224	OK	5.03976	1.15566	-2.12464	-4.27645	5e-05	0.000219871	yes
Kcnq4	Kcnq4	Kcnq4	chr4:120697472-120747176	OK	16.7859	1.31109	-3.67841	-7.94	5e-05	0.000219871	yes
Kcnq5	Kcnq5	Kcnq5	chr1:21398402-21961942	OK	6.93256	2.85743	-1.27867	-4.2969	5e-05	0.000219871	yes
Kcns1	Kcns1	Kcns1	chr2:164163618-164171113	OK	34.1256	8.99663	-1.9234	-7.52873	5e-05	0.000219871	yes
Kcns3	Kcns3	Kcns3	chr12:11090201-11150842	OK	23.3065	13.1257	-0.828344	-3.19868	5e-05	0.000219871	yes
Kcnt1	Kcnt1	Kcnt1	chr2:25863853-25918273	OK	30.7203	67.6819	1.13957	5.29958	5e-05	0.000219871	yes
Kctd1	Kctd1	Kctd1	chr18:14968684-15151446	OK	7.46294	3.89244	-0.939072	-2.27755	5e-05	0.000219871	yes
Kctd12	Kctd12	Kctd12	chr14:102976580-102982637	OK	5.7537	1.52623	-1.91451	-5.11533	5e-05	0.000219871	yes
Kctd16	Kctd16	Kctd16	chr18:40258360-40531184	OK	16.5833	27.6342	0.736729	2.81224	5e-05	0.000219871	yes
Kctd8	Kctd8	Kctd8	chr5:69109284-69341709	OK	23.9238	39.3445	0.717717	3.30751	5e-05	0.000219871	yes
Kdsr	Kdsr	Kdsr	chr1:106720409-106759742	OK	11.18	16.6336	0.573182	2.50515	5e-05	0.000219871	yes
Kif11	Kif11	Kif11	chr19:37376402-37421859	OK	0.631244	2.20066	1.80167	3.36232	5e-05	0.000219871	yes
Kif19a	Kif19a	Kif19a	chr11:114765388-114790575	OK	7.03806	0.642715	-3.45293	-6.01662	5e-05	0.000219871	yes
Kif1c	Kif1c	Kif1c	chr11:70700547-70731970	OK	7.19399	3.37544	-1.09172	-3.75745	5e-05	0.000219871	yes
Kif21b	Kif21b	Kif21b	chr1:136131400-136178014	OK	2.25168	0.756008	-1.57453	-3.87262	5e-05	0.000219871	yes
Kif22	Kif22	Kif22	chr7:127027730-127042420	OK	1.18407	3.33883	1.49559	2.62551	5e-05	0.000219871	yes
Kif23	Kif23	Kif23	chr9:61917277-61946799	OK	0.78142	4.16384	2.41374	4.50069	5e-05	0.000219871	yes
Kifc1	Kifc1	Kifc1	chr17:33875665-33890633	OK	0.407315	1.90434	2.22507	2.84693	5e-05	0.000219871	yes
Kifc2	Kifc2	Kifc2	chr15:76660640-76668196	OK	13.7947	21.0911	0.61252	2.55549	5e-05	0.000219871	yes
Kirrel	Kirrel	Kirrel	chr3:87078591-87174747	OK	6.49831	0.382193	-4.08769	-7.50258	5e-05	0.000219871	yes
Kit	Kit	Kit	chr5:75574986-75656721	OK	23.8542	12.1066	-0.978447	-4.09922	5e-05	0.000219871	yes
Kitl	Kitl	Kitl	chr10:100015823-100100412	OK	23.8046	10.7671	-1.14461	-4.9915	5e-05	0.000219871	yes
Klf10	Klf10	Klf10	chr15:38291463-38300711	OK	8.93888	14.3649	0.684381	2.4076	5e-05	0.000219871	yes
Klf12	Klf12	Klf12	chr14:99870639-100149796	OK	2.11081	0.764212	-1.46575	-3.03213	5e-05	0.000219871	yes
Klf15	Klf15	Klf15	chr6:90462625-90475209	OK	3.41076	0.271319	-3.65203	-4.13306	5e-05	0.000219871	yes
Klf5	Klf5	Klf5	chr14:99298690-99313409	OK	14.1979	43.5496	1.61698	6.49484	5e-05	0.000219871	yes
Klf6	Klf6	Klf6	chr13:5861488-5870393	OK	28.4809	18.7655	-0.601913	-2.71112	5e-05	0.000219871	yes
Klf7	Klf7	Klf7	chr1:64035670-64121389	OK	61.001	95.9163	0.652943	2.81297	5e-05	0.000219871	yes
Klf8	Klf8	Klf8	chrX:153238044-153396134	OK	4.31985	7.00744	0.697906	2.33359	5e-05	0.000219871	yes
Klhdc8b	Klhdc8b	Klhdc8b	chr9:108447638-108465945	OK	10.3035	20.3593	0.982552	3.36248	5e-05	0.000219871	yes
Klhl13	Klhl13	Klhl13	chrX:23219270-23365082	OK	11.152	1.99697	-2.48142	-6.05716	5e-05	0.000219871	yes
Klhl2	Klhl2	Klhl2	chr8:64739674-64849924	OK	20.0227	37.28	0.896767	4.09469	5e-05	0.000219871	yes
Klhl23	Klhl23	Klhl23	chr2:69822369-69836651	OK	1.85952	0.47775	-1.9606	-3.2837	5e-05	0.000219871	yes
Klhl29	Klhl29	Klhl29	chr12:5077465-5375682	OK	7.89542	15.5997	0.982427	4.26364	5e-05	0.000219871	yes
Klhl5	Klhl5	Klhl5	chr5:65131230-65168142	OK	36.8512	64.2216	0.801345	3.90709	5e-05	0.000219871	yes
Kndc1	Kndc1	Kndc1	chr7:139894695-139941540	OK	3.98169	0.967615	-2.04087	-5.26161	5e-05	0.000219871	yes
Kntc1	Kntc1	Kntc1	chr5:123749725-123821593	OK	0.944889	2.35265	1.31607	3.14729	5e-05	0.000219871	yes
Krit1	Krit1	Krit1	chr5:3803164-3844515	OK	5.49104	9.17818	0.741128	2.76634	5e-05	0.000219871	yes
Krt222	Krt222	Krt222	chr11:99233097-99244067	OK	18.339	11.6541	-0.654071	-2.58053	5e-05	0.000219871	yes
Krt27	Krt27	Krt27	chr11:99345565-99351094	OK	1.35563	4.51088	1.73445	2.99356	5e-05	0.000219871	yes
Ksr1	Ksr1	Ksr1	chr11:79014800-79146354	OK	5.23715	2.01611	-1.3772	-3.51539	5e-05	0.000219871	yes
Lama2	Lama2	Lama2	chr10:26981284-27616942	OK	7.47464	0.32226	-4.53571	-9.15149	5e-05	0.000219871	yes
Lama4	Lama4	Lama4	chr10:38965514-39110188	OK	13.0669	3.02725	-2.10984	-7.35671	5e-05	0.000219871	yes
Lama5	Lama5	Lama5	chr2:180176372-180225859	OK	1.61045	0.788946	-1.02947	-2.59318	5e-05	0.000219871	yes
Lamb1	Lamb1	Lamb1	chr12:31265293-31329639	OK	28.5008	6.75975	-2.07596	-8.78095	5e-05	0.000219871	yes
Lamb2	Lamb2	Lamb2	chr9:108479861-108490530	OK	9.51887	4.61646	-1.044	-3.80223	5e-05	0.000219871	yes
Lamc1	Lamc1	Lamc1	chr1:153218921-153332786	OK	18.01	2.9482	-2.61089	-9.75328	5e-05	0.000219871	yes
Lamc3	Lamc3	Lamc3	chr2:31887280-31946535	OK	1.6197	0.293551	-2.46405	-3.72297	5e-05	0.000219871	yes
Lamp1	Lamp1	Lamp1	chr8:13159134-13175338	OK	253.326	184.717	-0.455674	-2.30457	5e-05	0.000219871	yes
Lancl1	Lancl1	Lancl1	chr1:67000516-67038872	OK	38.3511	24.2304	-0.662453	-3.00117	5e-05	0.000219871	yes
Lancl3	Lancl3	Lancl3	chrX:9199972-9268085	OK	9.46441	0.87436	-3.43621	-7.28717	5e-05	0.000219871	yes
Lap3	Lap3	Lap3	chr5:45493373-45512691	OK	25.1905	45.7901	0.862155	3.94274	5e-05	0.000219871	yes
Laptm4b	Laptm4b	Laptm4b	chr15:34238025-34284295	OK	59.0952	23.9561	-1.30265	-5.91585	5e-05	0.000219871	yes
Large	Large	Large	chr8:72814598-73352556	OK	39.8424	25.4809	-0.64489	-2.87343	5e-05	0.000219871	yes
Lats2	Lats2	Lats2	chr14:57689661-57746123	OK	16.3859	24.0178	0.55165	2.31177	5e-05	0.000219871	yes
Lbh	Lbh	Lbh	chr17:72918304-72941946	OK	34.9467	57.0966	0.708249	3.42603	5e-05	0.000219871	yes
Lbp	Lbp	Lbp	chr2:158306492-158332852	OK	5.45301	1.01787	-2.4215	-4.53337	5e-05	0.000219871	yes
Lbr	Lbr	Lbr	chr1:181815314-181842401	OK	6.22334	12.3986	0.994419	3.48928	5e-05	0.000219871	yes
Lca5	Lca5	Lca5	chr9:83391354-83454574	OK	1.36829	2.62866	0.941957	1.92997	5e-05	0.000219871	yes
Lclat1	Lclat1	Lclat1	chr17:73107984-73243366	OK	23.1676	34.5864	0.578095	2.58285	5e-05	0.000219871	yes
Lcorl	Lcorl	Lcorl	chr5:45669924-45857540	OK	6.83288	12.5249	0.87423	3.10363	5e-05	0.000219871	yes
Lcp1	Lcp1	Lcp1	chr14:75004109-75388146	OK	61.0843	38.0893	-0.681416	-2.92926	5e-05	0.000219871	yes
Ldb2	Ldb2	Ldb2	chr5:44472132-44799746	OK	47.2482	119.582	1.33967	6.14685	5e-05	0.000219871	yes
Ldhb	Ldhb	Ldhb	chr6:142490248-142507943	OK	130.996	26.4035	-2.31072	-10.6054	5e-05	0.000219871	yes
Ldlrad3	Ldlrad3	Ldlrad3	chr2:101950200-102186460	OK	5.39257	1.42451	-1.92051	-4.31581	5e-05	0.000219871	yes
Leng8	Leng8	Leng8	chr7:4137055-4148173	OK	8.73878	20.4569	1.22708	5.17187	5e-05	0.000219871	yes
Leo1	Leo1	Leo1	chr9:75441523-75466432	OK	14.1059	20.914	0.568172	2.24396	5e-05	0.000219871	yes
Lepr	Lepr	Lepr	chr4:101717406-101815354	OK	1.82478	0.600869	-1.6026	-2.85079	5e-05	0.000219871	yes
Leprel4	Leprel4	Leprel4	chr11:100408749-100414819	OK	4.29372	1.0915	-1.97591	-3.37617	5e-05	0.000219871	yes
Lgals1	Lgals1	Lgals1	chr15:78926724-78930465	OK	173.94	89.4927	-0.958747	-5.38873	5e-05	0.000219871	yes
Lgals3	Lgals3	Lgals3	chr14:47373859-47386167	OK	4.03869	14.2712	1.82115	3.91272	5e-05	0.000219871	yes
Lgals9	Lgals9	Lgals9	chr11:78962978-78984924	OK	52.4455	96.0884	0.873543	3.79525	5e-05	0.000219871	yes
Lgalsl	Lgalsl	Lgalsl	chr11:20823354-20831108	OK	14.9075	9.02621	-0.723844	-2.83399	5e-05	0.000219871	yes
Lgi2	Lgi2	Lgi2	chr5:52537863-52566280	OK	19.917	2.28186	-3.12572	-7.50332	5e-05	0.000219871	yes
Lgi3	Lgi3	Lgi3	chr14:70530820-70538324	OK	66.7493	6.69236	-3.31816	-12.6732	5e-05	0.000219871	yes
Lgi4	Lgi4	Lgi4	chr7:31059934-31076697	OK	24.2186	0.972627	-4.63809	-8.79967	5e-05	0.000219871	yes
Lgmn	Lgmn	Lgmn	chr12:102394097-102439697	OK	188.024	103.17	-0.865897	-4.52574	5e-05	0.000219871	yes
Lgr4	Lgr4	Lgr4	chr2:109917646-110014257	OK	20.1066	4.02562	-2.32039	-8.52974	5e-05	0.000219871	yes
Lhfp	Lhfp	Lhfp	chr3:53041546-53261679	OK	22.9137	3.90496	-2.55283	-7.37575	5e-05	0.000219871	yes
Lhfpl1	Lhfpl1	Lhfpl1	chrX:145290358-145348894	OK	20.1078	4.62982	-2.11872	-6.11601	5e-05	0.000219871	yes
Lhfpl4	Lhfpl4	Lhfpl4	chr6:113168086-113195384	OK	129.726	93.5089	-0.472291	-2.23822	5e-05	0.000219871	yes
Lhpp	Lhpp	Lhpp	chr7:132610642-132706419	OK	4.082	1.27472	-1.6791	-2.82987	5e-05	0.000219871	yes
Lifr	Lifr	Lifr	chr15:7129571-7197489	OK	114.786	165.066	0.524095	1.9426	5e-05	0.000219871	yes
Lima1	Lima1	Lima1	chr15:99778467-99875456	OK	5.60807	3.1818	-0.817661	-2.30808	5e-05	0.000219871	yes
Limch1	Limch1	Limch1	chr5:66745839-67057159	OK	22.8104	1.80414	-3.66031	-10.8328	5e-05	0.000219871	yes
Limd1	Limd1	Limd1	chr9:123478700-123521552	OK	5.81346	2.58579	-1.16879	-3.48182	5e-05	0.000219871	yes
Lime1	Lime1	Lime1	chr2:181381234-181383628	OK	5.03112	9.63985	0.93813	2.62893	5e-05	0.000219871	yes
Lin28b	Lin28b	Lin28b	chr10:45376618-45470201	OK	0.535819	1.49244	1.47785	2.63507	5e-05	0.000219871	yes
Lingo2	Lingo2	Lingo2	chr4:35706647-36951744	OK	5.6638	2.0646	-1.45591	-3.7173	5e-05	0.000219871	yes
Lingo4	Lingo4	Lingo4	chr3:94399218-94404501	OK	3.09527	0.482977	-2.68004	-4.06574	5e-05	0.000219871	yes
Lmbr1l	Lmbr1l	Lmbr1l	chr15:98903920-98918098	OK	5.90722	10.4778	0.826782	2.51194	5e-05	0.000219871	yes
Lmbrd1	Lmbrd1	Lmbrd1	chr1:24678543-24766301	OK	37.9998	26.0272	-0.545973	-2.62078	5e-05	0.000219871	yes
Lmcd1	Lmcd1	Lmcd1	chr6:112273757-112330423	OK	2.92669	0.906558	-1.6908	-2.24019	5e-05	0.000219871	yes
Lmnb1	Lmnb1	Lmnb1	chr18:56707812-56753424	OK	1.94739	4.2447	1.12412	2.54378	5e-05	0.000219871	yes
Lmo4	Lmo4	Lmo4	chr3:144188529-144205255	OK	22.557	9.60908	-1.2311	-3.72692	5e-05	0.000219871	yes
Lmtk2	Lmtk2	Lmtk2	chr5:144100435-144188204	OK	8.53348	4.51441	-0.918595	-3.65473	5e-05	0.000219871	yes
Lmtk3	Lmtk3	Lmtk3	chr7:45783946-45804142	OK	1.25379	3.64816	1.54087	3.50775	5e-05	0.000219871	yes
Lonrf1	Lonrf1	Lonrf1	chr8:36216063-36249516	OK	10.4328	15.3163	0.553948	2.26129	5e-05	0.000219871	yes
Lox	Lox	Lox	chr18:52516059-52529867	OK	6.21158	0.304594	-4.35	-6.05644	5e-05	0.000219871	yes
Loxl4	Loxl4	Loxl4	chr19:42592278-42612806	OK	1.60977	0.409503	-1.97491	-3.20044	5e-05	0.000219871	yes
Lpar1	Lpar1	Lpar1	chr4:58435251-58553491	OK	44.2857	4.26764	-3.37533	-10.9549	5e-05	0.000219871	yes
Lpar3	Lpar3	Lpar3	chr3:146220960-146286214	OK	33.3301	65.0331	0.96435	4.53646	5e-05	0.000219871	yes
Lpar5	Lpar5	Lpar5	chr6:125067919-125082472	OK	8.18619	22.2504	1.44257	3.91424	5e-05	0.000219871	yes
Lpcat3	Lpcat3	Lpcat3	chr6:124663103-124712178	OK	13.7224	24.1941	0.818121	2.94982	5e-05	0.000219871	yes
Lphn1	Lphn1	Lphn1	chr8:83900097-83941954	OK	32.2575	21.2708	-0.600757	-2.87835	5e-05	0.000219871	yes
Lphn2	Lphn2	Lphn2	chr3:148815585-148954635	OK	6.64403	1.82821	-1.86163	-5.53392	5e-05	0.000219871	yes
Lpl	Lpl	Lpl	chr8:68880554-68906932	OK	2.60145	0.702769	-1.88819	-3.48273	5e-05	0.000219871	yes
Lrfn2	Lrfn2	Lrfn2	chr17:48932581-49097590	OK	4.35346	0.90399	-2.26778	-4.2749	5e-05	0.000219871	yes
Lrig1	Lrig1	Lrig1	chr6:94500313-94700145	OK	4.96306	1.845	-1.42761	-2.65854	5e-05	0.000219871	yes
Lrp1	Lrp1	Lrp1	chr10:127538157-127621148	OK	13.0741	4.99233	-1.38893	-6.22722	5e-05	0.000219871	yes
Lrp4	Lrp4	Lrp4	chr2:91457530-91513901	OK	2.3599	0.480693	-2.29554	-4.58999	5e-05	0.000219871	yes
Lrp5	Lrp5	Lrp5	chr19:3584824-3686564	OK	3.47242	0.734585	-2.24094	-4.59283	5e-05	0.000219871	yes
Lrp6	Lrp6	Lrp6	chr6:134446477-134566913	OK	9.23492	4.74724	-0.960011	-3.97021	5e-05	0.000219871	yes
Lrp8	Lrp8	Lrp8	chr4:107802258-107876840	OK	5.17825	10.1655	0.973143	3.77311	5e-05	0.000219871	yes
Lrpap1	Lrpap1	Lrpap1	chr5:35091505-35105697	OK	70.1992	50.4188	-0.477492	-2.36133	5e-05	0.000219871	yes
Lrrc10b	Lrrc10b	Lrrc10b	chr19:10455370-10457447	OK	0.688486	2.98492	2.11619	3.15595	5e-05	0.000219871	yes
Lrrc16b	Lrrc16b	Lrrc16b	chr14:55491092-55508264	OK	13.8522	21.931	0.662858	2.93094	5e-05	0.000219871	yes
Lrrc20	Lrrc20	Lrrc20	chr10:61475832-61582228	OK	11.9572	7.0714	-0.757816	-2.56703	5e-05	0.000219871	yes
Lrrc3	Lrrc3	Lrrc3	chr10:77897575-77902536	OK	6.87661	14.4667	1.07296	4.16255	5e-05	0.000219871	yes
Lrrc45	Lrrc45	Lrrc45	chr11:120713952-120721127	OK	4.78961	8.68751	0.859036	2.51694	5e-05	0.000219871	yes
Lrrc49	Lrrc49	Lrrc49	chr9:60587234-60688134	OK	84.8574	43.1855	-0.974493	-4.45859	5e-05	0.000219871	yes
Lrrc4c	Lrrc4c	Lrrc4c	chr2:96318168-97631664	OK	11.5447	2.54119	-2.18366	-5.86232	5e-05	0.000219871	yes
Lrrc59	Lrrc59	Lrrc59	chr11:94629823-94653754	OK	70.0136	96.7757	0.467009	2.34879	5e-05	0.000219871	yes
Lrrc75b	Lrrc75b	Lrrc75b	chr10:75550124-75560330	OK	40.3832	63.1005	0.643895	3.14472	5e-05	0.000219871	yes
Lrrc8b	Lrrc8b	Lrrc8b	chr5:105415774-105486189	OK	23.9728	33.9846	0.50348	2.28111	5e-05	0.000219871	yes
Lrrc8d	Lrrc8d	Lrrc8d	chr5:105699968-105815215	OK	32.5873	50.397	0.629029	2.9075	5e-05	0.000219871	yes
Lrrk2	Lrrk2	Lrrk2	chr15:91673223-91816124	OK	10.8543	4.38769	-1.30673	-5.25316	5e-05	0.000219871	yes
Lrrn2	Lrrn2	Lrrn2	chr1:132880354-132940005	OK	10.1737	1.56312	-2.70234	-6.57786	5e-05	0.000219871	yes
Lrrn4	Lrrn4	Lrrn4	chr2:132868515-132880862	OK	0.96967	2.61018	1.42859	2.73701	5e-05	0.000219871	yes
Lrrtm4	Lrrtm4	Lrrtm4	chr6:80018876-80810143	OK	1.39732	0.320527	-2.12414	-2.57825	5e-05	0.000219871	yes
Lss	Lss	Lss	chr10:76531626-76562226	OK	13.2072	7.02835	-0.910069	-3.05247	5e-05	0.000219871	yes
Ltbp1	Ltbp1	Ltbp1	chr17:75005528-75392967	OK	1.15277	0.292689	-1.97767	-3.09676	5e-05	0.000219871	yes
Ltbp4	Ltbp4	Ltbp4	chr7:27305140-27337612	OK	9.97981	2.58437	-1.9492	-5.89517	5e-05	0.000219871	yes
Ltbr	Ltbr	Ltbr	chr6:125306570-125313870	OK	7.581	2.27541	-1.73626	-3.96183	5e-05	0.000219871	yes
Ltv1	Ltv1	Ltv1	chr10:13178637-13193137	OK	13.0106	20.1568	0.631579	2.34307	5e-05	0.000219871	yes
Luc7l2	Luc7l2	Luc7l2	chr6:38551443-38609470	OK	24.3159	35.9973	0.565993	2.37288	5e-05	0.000219871	yes
Luc7l3	Luc7l3	Luc7l3	chr11:94291138-94321911	OK	17.4366	39.5349	1.18101	5.17738	5e-05	0.000219871	yes
Lum	Lum	Lum	chr10:97565500-97572703	OK	15.4158	0.406812	-5.2439	-6.06094	5e-05	0.000219871	yes
Lurap1	Lurap1	Lurap1	chr4:116136727-116144616	OK	6.01706	2.44896	-1.29689	-2.64051	5e-05	0.000219871	yes
Luzp1	Luzp1	Luzp1	chr4:136469760-136549318	OK	22.9614	11.2342	-1.03132	-4.71329	5e-05	0.000219871	yes
Luzp2	Luzp2	Luzp2	chr7:54835244-55268888	OK	37.6919	53.456	0.504099	2.44944	5e-05	0.000219871	yes
Lxn	Lxn	Lxn	chr3:67430114-67475068	OK	184.94	476.185	1.36446	5.47027	5e-05	0.000219871	yes
Ly6h	Ly6h	Ly6h	chr15:75564744-75567182	OK	33.713	12.5092	-1.43031	-3.76345	5e-05	0.000219871	yes
Ly86	Ly86	Ly86	chr13:37345344-37419036	OK	58.9898	178.365	1.5963	8.36651	5e-05	0.000219871	yes
Lynx1	Lynx1	Lynx1	chr15:74747855-74752979	OK	157.363	28.7309	-2.45342	-11.5027	5e-05	0.000219871	yes
Lypd2	Lypd2	Lypd2	chr15:74732251-74734313	OK	3.31616	0	#NAME?	#NAME?	5e-05	0.000219871	yes
Lyst	Lyst	Lyst	chr13:13590408-13777440	OK	8.72546	11.876	0.444752	2.03263	5e-05	0.000219871	yes
Lyz2	Lyz2	Lyz2	chr10:117277540-117282272	OK	19.0984	0.590848	-5.01452	-6.16579	5e-05	0.000219871	yes
Lzts2	Lzts2	Lzts2	chr19:45015175-45045772	OK	9.42414	5.08573	-0.889908	-2.62679	5e-05	0.000219871	yes
Maf	Maf	Maf	chr8:115703252-115706894	OK	25.6127	1.69089	-3.92101	-10.0449	5e-05	0.000219871	yes
Mafg	Mafg	Mafg	chr11:120628350-120633547	OK	32.091	46.7751	0.543569	2.49217	5e-05	0.000219871	yes
Mafk	Mafk	Mafk	chr5:139791535-139802652	OK	5.724	9.51285	0.732853	2.35785	5e-05	0.000219871	yes
Mag	Mag	Mag	chr7:30899182-30914832	OK	10.9632	1.04016	-3.3978	-6.13027	5e-05	0.000219871	yes
Maged2	Maged2	Maged2	chrX:150806420-150814339	OK	29.8403	16.6176	-0.844552	-3.17431	5e-05	0.000219871	yes
Magee2	Magee2	Magee2	chrX:104854951-104857267	OK	2.91156	1.11671	-1.38254	-2.43884	5e-05	0.000219871	yes
Magi1	Magi1	Magi1	chr6:93675452-94283917	OK	41.8162	80.4143	0.94339	4.25005	5e-05	0.000219871	yes
Magi3	Magi3	Magi3	chr3:104013264-104220406	OK	54.14	96.6172	0.835586	3.81975	5e-05	0.000219871	yes
Mal	Mal	Mal	chr2:127633225-127656695	OK	70.8689	16.299	-2.12037	-8.73845	5e-05	0.000219871	yes
Mal2	Mal2	Mal2	chr15:54571365-54602846	OK	89.8087	217.472	1.2759	6.29581	5e-05	0.000219871	yes
Malat1	Malat1	Malat1	chr19:5795689-5802671	OK	49.1384	108.138	1.13795	5.14927	5e-05	0.000219871	yes
Mamdc2	Mamdc2	Mamdc2	chr19:23302608-23448322	OK	4.13671	0.250807	-4.04384	-5.22373	5e-05	0.000219871	yes
Man1a2	Man1a2	Man1a2	chr3:100562204-100685473	OK	30.7139	21.4603	-0.517227	-2.47614	5e-05	0.000219871	yes
Man1c1	Man1c1	Man1c1	chr4:134561689-134704290	OK	11.7934	17.1298	0.538532	2.21585	5e-05	0.000219871	yes
Manba	Manba	Manba	chr3:135485610-135571403	OK	2.95734	1.41111	-1.06747	-2.32139	5e-05	0.000219871	yes
Manf	Manf	Manf	chr9:106887414-106891938	OK	24.9568	36.1477	0.534473	2.39728	5e-05	0.000219871	yes
Mansc1	Mansc1	Mansc1	chr6:134609206-134632488	OK	5.38926	2.34268	-1.20193	-2.77442	5e-05	0.000219871	yes
Map1b	Map1b	Map1b	chr13:99421463-99516602	OK	752.194	340.085	-1.14521	-3.27655	5e-05	0.000219871	yes
Map1s	Map1s	Map1s	chr8:70905973-70917529	OK	18.0411	24.8869	0.464104	2.04329	5e-05	0.000219871	yes
Map2	Map2	Map2	chr1:66175328-66442583	OK	29.2416	9.80663	-1.57619	-6.53775	5e-05	0.000219871	yes
Map2k6	Map2k6	Map2k6	chr11:110399121-110513637	OK	4.82506	1.77102	-1.44596	-2.90752	5e-05	0.000219871	yes
Map7	Map7	Map7	chr10:20148919-20281590	OK	17.0187	28.3914	0.738335	3.09378	5e-05	0.000219871	yes
Map7d2	Map7d2	Map7d2	chrX:159414577-159498947	OK	189.067	78.678	-1.26487	-6.05093	5e-05	0.000219871	yes
Map9	Map9	Map9	chr3:82358071-82395268	OK	15.5461	21.1858	0.446543	2.05841	5e-05	0.000219871	yes
Mapk10	Mapk10	Mapk10	chr5:102907947-103211334	OK	50.5465	37.668	-0.424272	-1.97988	5e-05	0.000219871	yes
Mapk11	Mapk11	Mapk11	chr15:89142483-89149606	OK	45.9643	65.7406	0.51627	2.54355	5e-05	0.000219871	yes
Mapk4	Mapk4	Mapk4	chr18:73928485-74064949	OK	7.01155	12.0766	0.784404	2.92219	5e-05	0.000219871	yes
Mapk7	Mapk7	Mapk7	chr11:61488811-61494266	OK	7.52896	14.6973	0.965026	3.28315	5e-05	0.000219871	yes
Mapk8ip1	Mapk8ip1	Mapk8ip1	chr2:92383675-92401263	OK	169.301	121.413	-0.479669	-2.20747	5e-05	0.000219871	yes
Mapkapk2	Mapkapk2	Mapkapk2	chr1:131053703-131097543	OK	14.2798	5.16772	-1.46638	-4.69778	5e-05	0.000219871	yes
Mapkbp1	Mapkbp1	Mapkbp1	chr2:119972698-120027403	OK	2.49575	1.4991	-0.735378	-1.91217	5e-05	0.000219871	yes
2011-03-01	2011-03-01	39141	chr15:26309071-26409573	OK	10.5145	21.0836	1.00374	3.45728	5e-05	0.000219871	yes
2004-03-01	2004-03-01	36585	chr1:72427111-72536564	OK	5.39699	8.94051	0.728201	2.5692	5e-05	0.000219871	yes
Marcks	Marcks	Marcks	chr10:37133242-37138926	OK	39.9127	26.9838	-0.564756	-2.66989	5e-05	0.000219871	yes
Marcksl1	Marcksl1	Marcksl1	chr4:129513580-129515981	OK	11.1254	4.70922	-1.2403	-3.29699	5e-05	0.000219871	yes
Matn2	Matn2	Matn2	chr15:34306680-34436240	OK	34.3979	4.18158	-3.0402	-9.92075	5e-05	0.000219871	yes
Matn4	Matn4	Matn4	chr2:164389392-164415448	OK	11.0272	0.348619	-4.98327	-5.80737	5e-05	0.000219871	yes
Mb21d2	Mb21d2	Mb21d2	chr16:28826175-28929698	OK	7.15722	12.2722	0.777918	2.77064	5e-05	0.000219871	yes
Mbnl2	Mbnl2	Mbnl2	chr14:120275668-120431698	OK	153.729	227.483	0.565373	2.43605	5e-05	0.000219871	yes
Mboat2	Mboat2	Mboat2	chr12:24831598-24960299	OK	22.7847	4.49233	-2.34253	-7.06291	5e-05	0.000219871	yes
Mbp	Mbp	Mbp	chr18:82475122-82585637	OK	593.438	343.218	-0.78997	-2.62656	5e-05	0.000219871	yes
Mcam	Mcam	Mcam	chr9:44134657-44142726	OK	78.077	51.7849	-0.592366	-2.9212	5e-05	0.000219871	yes
Mcf2	Mcf2	Mcf2	chrX:60055955-60179089	OK	1.63544	0.298412	-2.4543	-3.09815	5e-05	0.000219871	yes
Mcf2l	Mcf2l	Mcf2l	chr8:12915892-13020509	OK	19.5324	28.0354	0.521381	2.34523	5e-05	0.000219871	yes
Mcfd2	Mcfd2	Mcfd2	chr17:87254442-87265947	OK	34.8722	48.9333	0.48874	2.05747	5e-05	0.000219871	yes
Mcm5	Mcm5	Mcm5	chr8:75109527-75128439	OK	1.39539	3.05764	1.13175	2.41322	5e-05	0.000219871	yes
Mctp1	Mctp1	Mctp1	chr13:76384960-77031810	OK	13.3755	7.24454	-0.884627	-3.43465	5e-05	0.000219871	yes
Mdfic	Mdfic	Mdfic	chr6:15720660-15802169	OK	3.66978	0.436409	-3.07194	-4.71548	5e-05	0.000219871	yes
Mdga1	Mdga1	Mdga1	chr17:29827957-29887882	OK	6.92624	1.60106	-2.11305	-6.50633	5e-05	0.000219871	yes
Mdh1	Mdh1	Mdh1	chr11:21556691-21571934	OK	321.438	183.767	-0.806665	-4.13424	5e-05	0.000219871	yes
Me1	Me1	Me1	chr9:86581362-86701253	OK	31.4796	20.3274	-0.630987	-2.8394	5e-05	0.000219871	yes
Me3	Me3	Me3	chr7:89632817-89854359	OK	1.75763	0.268656	-2.7098	-3.74977	5e-05	0.000219871	yes
Med10	Med10	Med10	chr13:69809881-69816094	OK	28.5195	54.5568	0.935808	4.0102	5e-05	0.000219871	yes
Medag	Medag	Medag	chr5:149411805-149431703	OK	4.29961	0.436328	-3.30072	-4.90457	5e-05	0.000219871	yes
Mef2a	Mef2a	Mef2a	chr7:67231162-67372858	OK	34.2831	49.2413	0.522374	2.45203	5e-05	0.000219871	yes
Mef2c	Mef2c	Mef2c	chr13:83504033-83667079	OK	7.08589	4.73346	-0.582054	-2.10744	5e-05	0.000219871	yes
Meg3	Meg3	Meg3	chr12:109540995-109571729	OK	38.0262	206.413	2.44047	6.24309	5e-05	0.000219871	yes
Megf10	Megf10	Megf10	chr18:57133089-57297467	OK	8.55432	0.103723	-6.36584	-8.17961	5e-05	0.000219871	yes
Megf9	Megf9	Megf9	chr4:70431926-70534928	OK	40.8033	15.5433	-1.39239	-6.1549	5e-05	0.000219871	yes
Meis2	Meis2	Meis2	chr2:115861263-116065058	OK	7.48913	0.946096	-2.98474	-6.45566	5e-05	0.000219871	yes
Mertk	Mertk	Mertk	chr2:128698996-128802188	OK	3.98807	0.892289	-2.16011	-4.15701	5e-05	0.000219871	yes
Mesdc1	Mesdc1	Mesdc1	chr7:83880494-83884341	OK	15.0591	29.933	0.991104	4.42359	5e-05	0.000219871	yes
Metrn	Metrn	Metrn	chr17:25794570-25797045	OK	21.6256	1.00627	-4.42565	-7.3637	5e-05	0.000219871	yes
Metrnl	Metrnl	Metrnl	chr11:121702426-121717389	OK	5.73036	0.62558	-3.19536	-5.0145	5e-05	0.000219871	yes
Mettl9	Mettl9	Mettl9	chr7:121034444-121076835	OK	12.8391	5.3408	-1.26541	-3.63989	5e-05	0.000219871	yes
Mex3b	Mex3b	Mex3b	chr7:82867332-82871576	OK	3.73299	6.54178	0.809349	2.39842	5e-05	0.000219871	yes
Mex3d	Mex3d	Mex3d	chr10:80380354-80387651	OK	5.90083	11.4837	0.960591	3.31518	5e-05	0.000219871	yes
Mfap3l	Mfap3l	Mfap3l	chr8:60632859-60676731	OK	21.4545	5.40374	-1.98925	-7.92162	5e-05	0.000219871	yes
Mfap4	Mfap4	Mfap4	chr11:61485443-61488704	OK	7.10272	0.610132	-3.54118	-4.8832	5e-05	0.000219871	yes
Mfap5	Mfap5	Mfap5	chr6:122513675-122529287	OK	21.0542	1.12948	-4.22038	-7.24236	5e-05	0.000219871	yes
Mfge8	Mfge8	Mfge8	chr7:79133767-79149060	OK	8.88372	2.29791	-1.95084	-4.00886	5e-05	0.000219871	yes
Mfn1	Mfn1	Mfn1	chr3:32529481-32579225	OK	18.105	25.1295	0.472998	2.16309	5e-05	0.000219871	yes
Mfsd2a	Mfsd2a	Mfsd2a	chr4:122946850-122961188	OK	18.5486	10.9672	-0.758112	-2.7527	5e-05	0.000219871	yes
Mfsd2b	Mfsd2b	Mfsd2b	chr12:4862437-4874359	OK	0.322602	2.2	2.76967	3.69059	5e-05	0.000219871	yes
Mgat4a	Mgat4a	Mgat4a	chr1:37439339-37541016	OK	13.3019	20.8685	0.6497	2.89907	5e-05	0.000219871	yes
Mgat4b	Mgat4b	Mgat4b	chr11:50225334-50235103	OK	38.5623	66.2632	0.781016	3.47393	5e-05	0.000219871	yes
Mgp	Mgp	Mgp	chr6:136872434-136875805	OK	56.1066	15.1364	-1.89015	-6.50964	5e-05	0.000219871	yes
Mgst1	Mgst1	Mgst1	chr6:138140536-138156752	OK	17.1533	1.9763	-3.11761	-5.79676	5e-05	0.000219871	yes
Mgst3	Mgst3	Mgst3	chr1:167372383-167393797	OK	116.609	75.7295	-0.622745	-3.41864	5e-05	0.000219871	yes
Mia3	Mia3	Mia3	chr1:183326235-183369565	OK	27.8047	18.3554	-0.599122	-2.81376	5e-05	0.000219871	yes
Miat	Miat	Miat	chr5:112213227-112228948	OK	18.1515	59.2417	1.70653	7.65706	5e-05	0.000219871	yes
Mical1	Mical1	Mical1	chr10:41476313-41487030	OK	23.9169	46.8253	0.969254	4.28055	5e-05	0.000219871	yes
Mical2	Mical2	Mical2	chr7:112225835-112355194	OK	8.48064	4.25317	-0.995633	-2.96307	5e-05	0.000219871	yes
Mink1	Mink1	Mink1	chr11:70562880-70614482	OK	49.6519	71.6285	0.528686	2.47335	5e-05	0.000219871	yes
Mirg	Mirg	Mirg	chr12:109734980-109749457	OK	4.23411	15.2178	1.84563	3.86618	5e-05	0.000219871	yes
Mitf	Mitf	Mitf	chr6:97807057-98021358	OK	1.33453	0.454975	-1.55247	-2.34943	5e-05	0.000219871	yes
Mki67	Mki67	Mki67	chr7:135689787-135716379	OK	0.369636	10.0538	4.76549	10.2192	5e-05	0.000219871	yes
Mkrn1	Mkrn1	Mkrn1	chr6:39397820-39420369	OK	40.6156	61.4153	0.596565	2.86401	5e-05	0.000219871	yes
Mlip	Mlip	Mlip	chr9:77102083-77347870	OK	11.6836	1.77668	-2.71723	-5.1907	5e-05	0.000219871	yes
Mmd2	Mmd2	Mmd2	chr5:142563480-142608752	OK	58.5913	0.421553	-7.11883	-9.45111	5e-05	0.000219871	yes
Mme	Mme	Mme	chr3:63295434-63383713	OK	7.49425	0.658162	-3.50927	-7.35882	5e-05	0.000219871	yes
Mmp14	Mmp14	Mmp14	chr14:54431603-54441258	OK	17.0109	0.840333	-4.33935	-8.03593	5e-05	0.000219871	yes
Mmp15	Mmp15	Mmp15	chr8:95352336-95374293	OK	46.7876	24.1396	-0.954726	-4.54085	5e-05	0.000219871	yes
Mmp17	Mmp17	Mmp17	chr5:129584213-129608211	OK	4.40699	7.52857	0.772581	2.40414	5e-05	0.000219871	yes
Mmp2	Mmp2	Mmp2	chr8:92827327-92853420	OK	5.32526	0.307919	-4.11223	-5.45509	5e-05	0.000219871	yes
Mmp25	Mmp25	Mmp25	chr17:23629457-23645269	OK	18.018	39.5623	1.13469	5.12849	5e-05	0.000219871	yes
Mmp28	Mmp28	Mmp28	chr11:83441875-83462961	OK	3.02106	0.489598	-2.62539	-3.24776	5e-05	0.000219871	yes
Mnt	Mnt	Mnt	chr11:74830923-74845725	OK	12.3251	17.5931	0.51341	2.21824	5e-05	0.000219871	yes
Mob3b	Mob3b	Mob3b	chr4:34949073-35157484	OK	6.38812	2.17823	-1.55223	-4.64985	5e-05	0.000219871	yes
Mobp	Mobp	Mobp	chr9:120149741-120176091	OK	0.494799	8.57956	4.11599	4.38453	5e-05	0.000219871	yes
Moxd1	Moxd1	Moxd1	chr10:24223516-24302783	OK	14.6084	31.5741	1.11195	4.82652	5e-05	0.000219871	yes
Mpi	Mpi	Mpi	chr9:57544267-57552752	OK	32.6716	20.5216	-0.670897	-2.81795	5e-05	0.000219871	yes
Mpp2	Mpp2	Mpp2	chr11:102057016-102088515	OK	7.66258	3.3273	-1.20348	-3.72343	5e-05	0.000219871	yes
Mpped2	Mpped2	Mpped2	chr2:106693458-106868360	OK	20.0778	34.9805	0.80095	3.24273	5e-05	0.000219871	yes
Mpz	Mpz	Mpz	chr1:171150712-171161123	OK	1585.64	79.5886	-4.31636	-14.4855	5e-05	0.000219871	yes
Mpzl1	Mpzl1	Mpzl1	chr1:165592180-165634541	OK	14.4805	5.92511	-1.2892	-3.74198	5e-05	0.000219871	yes
Mr1	Mr1	Mr1	chr1:155127877-155146780	OK	3.16819	0.339021	-3.22421	-4.12332	5e-05	0.000219871	yes
Mrc1	Mrc1	Mrc1	chr2:14229413-14332023	OK	2.10412	0.323252	-2.70248	-4.00901	5e-05	0.000219871	yes
Mrc2	Mrc2	Mrc2	chr11:105292645-105351145	OK	2.08928	0.23574	-3.14774	-4.53183	5e-05	0.000219871	yes
Mrgpra3	Mrgpra3	Mrgpra3	chr7:47588949-47601372	OK	14.0776	62.2377	2.14438	8.33276	5e-05	0.000219871	yes
Mrgprb4	Mrgprb4	Mrgprb4	chr7:48198212-48199178	OK	13.4722	25.0583	0.895306	3.01687	5e-05	0.000219871	yes
Mrgprb5	Mrgprb5	Mrgprb5	chr7:48168016-48168985	OK	5.94189	19.335	1.70222	4.5454	5e-05	0.000219871	yes
Mrgprd	Mrgprd	Mrgprd	chr7:145314834-145324059	OK	66.7719	134.11	1.0061	4.92443	5e-05	0.000219871	yes
Mrgprx1	Mrgprx1	Mrgprx1	chr7:48020970-48027597	OK	14.431	46.0247	1.67324	6.32514	5e-05	0.000219871	yes
Mrm1	Mrm1	Mrm1	chr11:84813060-84819515	OK	8.22271	15.3124	0.89701	3.18968	5e-05	0.000219871	yes
Mrvi1	Mrvi1	Mrvi1	chr7:110868257-110982461	OK	1.6965	0.234577	-2.85443	-4.04228	5e-05	0.000219871	yes
Ms4a3	Ms4a3	Ms4a3	chr19:11629496-11640834	OK	5.0909	12.9377	1.34558	3.3274	5e-05	0.000219871	yes
Ms4a6c	Ms4a6c	Ms4a6c	chr19:11469367-11482196	OK	0.913721	0	#NAME?	#NAME?	5e-05	0.000219871	yes
Msantd2	Msantd2	Msantd2	chr9:37489320-37524150	OK	2.10882	5.11001	1.27689	2.77497	5e-05	0.000219871	yes
Msi2	Msi2	Msi2	chr11:88339381-88718267	OK	16.9945	11.0541	-0.62049	-2.64898	5e-05	0.000219871	yes
Mst1r	Mst1r	Mst1r	chr9:107906888-107920383	OK	2.3233	5.43661	1.22653	2.64108	5e-05	0.000219871	yes
Mt1	Mt1	Mt1	chr8:94179088-94180327	OK	128.34	27.4935	-2.2228	-9.77247	5e-05	0.000219871	yes
Mt2	Mt2	Mt2	chr8:94172617-94173567	OK	76.9997	24.1133	-1.67502	-6.81782	5e-05	0.000219871	yes
Mt3	Mt3	Mt3	chr8:94152606-94154148	OK	317.882	225.379	-0.49614	-3.43499	5e-05	0.000219871	yes
Mtap	Mtap	Mtap	chr4:89137369-89181090	OK	11.6586	4.65551	-1.32438	-4.05675	5e-05	0.000219871	yes
Mtcl1	Mtcl1	Mtcl1	chr17:66336981-66449750	OK	24.0222	37.933	0.659085	3.09052	5e-05	0.000219871	yes
Mtfp1	Mtfp1	Mtfp1	chr11:4091480-4095431	OK	10.1266	4.1458	-1.28843	-3.17399	5e-05	0.000219871	yes
Mtfr1l	Mtfr1l	Mtfr1l	chr4:134525554-134535387	OK	58.7917	82.5182	0.4891	2.1966	5e-05	0.000219871	yes
Mtmr10	Mtmr10	Mtmr10	chr7:64287669-64340806	OK	4.26284	1.60731	-1.40717	-3.69698	5e-05	0.000219871	yes
Mtmr2	Mtmr2	Mtmr2	chr9:13749180-13806481	OK	27.5695	19.2386	-0.519069	-2.16077	5e-05	0.000219871	yes
Mtmr4	Mtmr4	Mtmr4	chr11:87592216-87616296	OK	34.7532	24.3377	-0.513957	-2.45979	5e-05	0.000219871	yes
Mtmr6	Mtmr6	Mtmr6	chr14:60265204-60302371	OK	181.893	129.995	-0.484631	-2.30725	5e-05	0.000219871	yes
Mtss1	Mtss1	Mtss1	chr15:58941233-59082026	OK	16.2765	23.3956	0.523443	2.2903	5e-05	0.000219871	yes
Mtss1l	Mtss1l	Mtss1l	chr8:110721483-110741400	OK	18.9029	9.8827	-0.935633	-3.93851	5e-05	0.000219871	yes
Mtx3	Mtx3	Mtx3	chr13:92844786-92858230	OK	12.1656	7.66098	-0.667203	-2.79332	5e-05	0.000219871	yes
Musk	Musk	Musk	chr4:58285961-58374303	OK	1.60751	0	#NAME?	#NAME?	5e-05	0.000219871	yes
Mvp	Mvp	Mvp	chr7:126986859-127014594	OK	20.6043	35.3945	0.78058	3.50915	5e-05	0.000219871	yes
Mxd1	Mxd1	Mxd1	chr6:86647044-86669159	OK	3.12438	5.10969	0.709666	2.12947	5e-05	0.000219871	yes
Mxi1	Mxi1	Mxi1	chr19:53310505-53375810	OK	10.1103	3.56674	-1.50314	-4.97437	5e-05	0.000219871	yes
Mxra7	Mxra7	Mxra7	chr11:116803399-116828046	OK	16.5252	5.93019	-1.47852	-4.46042	5e-05	0.000219871	yes
Mxra8	Mxra8	Mxra8	chr4:155839679-155844102	OK	14.8885	1.50534	-3.30603	-7.00406	5e-05	0.000219871	yes
Myadm	Myadm	Myadm	chr7:3289037-3299349	OK	64.868	102.636	0.661964	3.09879	5e-05	0.000219871	yes
Myadml2	Myadml2	Myadml2	chr11:120646030-120648337	OK	3.32932	0.525706	-2.6629	-3.05309	5e-05	0.000219871	yes
Myh10	Myh10	Myh10	chr11:68691914-68816624	OK	39.81	10.9343	-1.86427	-8.54415	5e-05	0.000219871	yes
Myh11	Myh11	Myh11	chr16:14194526-14291408	OK	4.79411	0.149392	-5.00409	-6.22569	5e-05	0.000219871	yes
Myh14	Myh14	Myh14	chr7:44605802-44670843	OK	22.6266	14.927	-0.600095	-2.66068	5e-05	0.000219871	yes
Myh9	Myh9	Myh9	chr15:77760584-77842175	OK	54.5248	83.7774	0.619648	2.90463	5e-05	0.000219871	yes
Myl9	Myl9	Myl9	chr2:156775463-156781657	OK	17.8889	0.901042	-4.31132	-6.18195	5e-05	0.000219871	yes
Mylip	Mylip	Mylip	chr13:45389741-45411940	OK	4.26616	2.02332	-1.07621	-2.48977	5e-05	0.000219871	yes
Mylk	Mylk	Mylk	chr16:34784949-35002434	OK	2.46145	0.499887	-2.29984	-4.68101	5e-05	0.000219871	yes
Myo1a	Myo1a	Myo1a	chr10:127705255-127720940	OK	10.8712	30.2437	1.47612	6.12162	5e-05	0.000219871	yes
Myo6	Myo6	Myo6	chr9:80165033-80311729	OK	4.85531	2.74068	-0.82503	-2.78706	5e-05	0.000219871	yes
Myo7a	Myo7a	Myo7a	chr7:98051053-98119493	OK	3.8692	1.87452	-1.04552	-3.06503	5e-05	0.000219871	yes
Myt1	Myt1	Myt1	chr2:181763331-181827775	OK	15.019	33.4874	1.15683	5.124	5e-05	0.000219871	yes
Myt1l	Myt1l	Myt1l	chr12:29528383-29923209	OK	20.4567	32.7807	0.680273	3.24274	5e-05	0.000219871	yes
N28178	N28178	N28178	chr4:42917250-42941607	OK	260.47	536.951	1.04367	4.31645	5e-05	0.000219871	yes
N4bp2l1	N4bp2l1	N4bp2l1	chr5:150571642-150594525	OK	4.54131	10.2614	1.17605	3.23228	5e-05	0.000219871	yes
Nagk	Nagk	Nagk	chr6:83795056-83802556	OK	44.0442	66.6892	0.598501	2.43121	5e-05	0.000219871	yes
Nap1l2	Nap1l2	Nap1l2	chrX:103184058-103186664	OK	69.0614	48.5467	-0.508507	-2.51593	5e-05	0.000219871	yes
Nat8l	Nat8l	Nat8l	chr5:33995983-34005916	OK	105.018	37.9505	-1.46844	-6.89023	5e-05	0.000219871	yes
Nav1	Nav1	Nav1	chr1:135434579-135585355	OK	22.5518	31.3373	0.474638	2.21853	5e-05	0.000219871	yes
Nav2	Nav2	Nav2	chr7:48959072-49610088	OK	2.05533	0.880985	-1.22218	-3.2414	5e-05	0.000219871	yes
Nav3	Nav3	Nav3	chr10:109683438-110000219	OK	1.7448	0.526542	-1.72844	-3.56573	5e-05	0.000219871	yes
Nbeal2	Nbeal2	Nbeal2	chr9:110624788-110654161	OK	0.887227	1.81676	1.03399	2.50212	5e-05	0.000219871	yes
Nbl1	Nbl1	Nbl1	chr4:139082291-139092970	OK	90.5025	216.711	1.25974	6.55826	5e-05	0.000219871	yes
Ncam2	Ncam2	Ncam2	chr16:81200696-81624287	OK	10.6048	1.64412	-2.68933	-6.52068	5e-05	0.000219871	yes
Ncan	Ncan	Ncan	chr8:70093084-70120844	OK	3.29796	1.55536	-1.08432	-2.98579	5e-05	0.000219871	yes
Ncapd3	Ncapd3	Ncapd3	chr9:27030174-27095315	OK	2.44547	4.32426	0.822342	2.4318	5e-05	0.000219871	yes
Nceh1	Nceh1	Nceh1	chr3:27183003-27244911	OK	27.9406	19.4389	-0.523415	-2.40939	5e-05	0.000219871	yes
Nckap5l	Nckap5l	Nckap5l	chr15:99422033-99457748	OK	7.9067	12.7379	0.687977	2.7706	5e-05	0.000219871	yes
Ncmap	Ncmap	Ncmap	chr4:135369576-135398227	OK	40.9055	3.0946	-3.72447	-7.92366	5e-05	0.000219871	yes
Ncoa1	Ncoa1	Ncoa1	chr12:4247361-4477182	OK	16.3484	11.9	-0.458187	-2.06767	5e-05	0.000219871	yes
Ndc1	Ndc1	Ndc1	chr4:107367783-107414338	OK	9.29572	5.44035	-0.772868	-2.39222	5e-05	0.000219871	yes
Ndn	Ndn	Ndn	chr7:62348276-62349927	OK	117.846	188.35	0.67651	3.56672	5e-05	0.000219871	yes
Ndnf	Ndnf	Ndnf	chr6:65671610-65706930	OK	3.38642	0.906201	-1.90186	-4.07056	5e-05	0.000219871	yes
Ndp	Ndp	Ndp	chrX:16885521-16911764	OK	9.56626	3.16237	-1.59695	-3.98693	5e-05	0.000219871	yes
Ndrg1	Ndrg1	Ndrg1	chr15:66929317-66969641	OK	169.853	13.9414	-3.60684	-15.6421	5e-05	0.000219871	yes
Ndrg2	Ndrg2	Ndrg2	chr14:51905270-51913488	OK	82.4777	20.2232	-2.02799	-8.32645	5e-05	0.000219871	yes
Ndrg3	Ndrg3	Ndrg3	chr2:156927341-156992111	OK	61.122	31.1575	-0.972111	-4.27337	5e-05	0.000219871	yes
Ndst3	Ndst3	Ndst3	chr3:123526165-123672392	OK	3.69179	6.97403	0.91767	3.11698	5e-05	0.000219871	yes
Ndst4	Ndst4	Ndst4	chr3:125404090-125724986	OK	16.6083	1.58038	-3.39356	-8.50235	5e-05	0.000219871	yes
Ndufaf2	Ndufaf2	Ndufaf2	chr13:108052588-108158625	OK	42.405	21.9887	-0.947472	-3.6312	5e-05	0.000219871	yes
Ndufb5	Ndufb5	Ndufb5	chr3:32737062-32751559	OK	80.6226	53.1183	-0.601976	-2.98459	5e-05	0.000219871	yes
Ndufs1	Ndufs1	Ndufs1	chr1:63114470-63176822	OK	78.2737	57.1999	-0.452515	-2.08282	5e-05	0.000219871	yes
Ndufv2	Ndufv2	Ndufv2	chr17:66078794-66101559	OK	91.3647	60.4757	-0.595281	-2.6202	5e-05	0.000219871	yes
Neat1	Neat1	Neat1	chr19:5842301-5845478	OK	26.3253	15.0584	-0.805881	-3.17726	5e-05	0.000219871	yes
Necab3	Necab3	Necab3	chr2:154544404-154558853	OK	57.6898	41.4339	-0.477506	-2.13524	5e-05	0.000219871	yes
Nedd4l	Nedd4l	Nedd4l	chr18:64887755-65751537	OK	54.1916	93.6837	0.789728	3.51141	5e-05	0.000219871	yes
Nefh	Nefh	Nefh	chr11:4938755-5042794	OK	757.806	96.2175	-2.97746	-8.57513	5e-05	0.000219871	yes
Nefl	Nefl	Nefl	chr14:68083883-68087737	OK	2464.02	1121.4	-1.13572	-3.51226	5e-05	0.000219871	yes
Nefm	Nefm	Nefm	chr14:68119544-68131371	OK	1526.75	423.19	-1.85109	-6.34452	5e-05	0.000219871	yes
Negr1	Negr1	Negr1	chr3:156561793-157316464	OK	8.87115	1.8731	-2.24369	-6.16119	5e-05	0.000219871	yes
Nek1	Nek1	Nek1	chr8:60993219-61130234	OK	23.2814	38.5064	0.725918	3.41955	5e-05	0.000219871	yes
Nek6	Nek6	Nek6	chr2:38511696-38587490	OK	7.63141	2.21761	-1.78294	-4.33744	5e-05	0.000219871	yes
Nek7	Nek7	Nek7	chr1:138484713-138619696	OK	100.536	68.4092	-0.55545	-2.77377	5e-05	0.000219871	yes
Nes	Nes	Nes	chr3:87971092-87980451	OK	8.04752	0.947718	-3.08601	-7.7142	5e-05	0.000219871	yes
Net1	Net1	Net1	chr13:3882017-3918220	OK	8.17102	4.88365	-0.742555	-2.31982	5e-05	0.000219871	yes
Neto1	Neto1	Neto1	chr18:86394951-86501897	OK	3.54697	1.68753	-1.07167	-2.44399	5e-05	0.000219871	yes
Neurl1a	Neurl1a	Neurl1a	chr19:47178819-47259441	OK	10.5139	19.7116	0.906746	3.56302	5e-05	0.000219871	yes
Nf1	Nf1	Nf1	chr11:79339891-79581609	OK	21.407	8.8908	-1.2677	-5.69803	5e-05	0.000219871	yes
Nfasc	Nfasc	Nfasc	chr1:132564689-132741797	OK	36.9147	7.26481	-2.3452	-10.3159	5e-05	0.000219871	yes
Nfia	Nfia	Nfia	chr4:97567874-98118876	OK	15.63	2.29993	-2.76466	-9.92176	5e-05	0.000219871	yes
Nfib	Nfib	Nfib	chr4:82290172-82505779	OK	10.7334	4.81675	-1.15597	-4.62501	5e-05	0.000219871	yes
Nfic	Nfic	Nfic	chr10:81396190-81427173	OK	77.4962	42.6293	-0.86228	-3.98568	5e-05	0.000219871	yes
Nfix	Nfix	Nfix	chr8:84701456-84800338	OK	5.1714	1.07596	-2.26493	-5.04361	5e-05	0.000219871	yes
Nfkb1	Nfkb1	Nfkb1	chr3:135584654-135691547	OK	7.86843	3.67912	-1.09671	-3.51012	5e-05	0.000219871	yes
Ngef	Ngef	Ngef	chr1:87476828-87573870	OK	3.48494	0.962345	-1.85651	-3.09267	5e-05	0.000219871	yes
Ngfr	Ngfr	Ngfr	chr11:95568820-95587698	OK	254.907	107.554	-1.24491	-5.91558	5e-05	0.000219871	yes
Ngfrap1	Ngfrap1	Ngfrap1	chrX:136270252-136271978	OK	124.467	297.984	1.25947	5.67323	5e-05	0.000219871	yes
Ngp	Ngp	Ngp	chr9:110419807-110423012	OK	8.23148	0.655285	-3.65096	-4.30051	5e-05	0.000219871	yes
Nhsl1	Nhsl1	Nhsl1	chr10:18407674-18533891	OK	2.39766	1.05752	-1.18095	-2.81301	5e-05	0.000219871	yes
Nid1	Nid1	Nid1	chr13:13437601-13512275	OK	27.793	0.824093	-5.07577	-11.9469	5e-05	0.000219871	yes
Nid2	Nid2	Nid2	chr14:19751256-19823823	OK	7.33907	0.383951	-4.2566	-3.62683	5e-05	0.000219871	yes
Nipal2	Nipal2	Nipal2	chr15:34572798-34679204	OK	10.0304	15.005	0.58107	2.22235	5e-05	0.000219871	yes
Nipsnap3b	Nipsnap3b	Nipsnap3b	chr4:53011923-53022059	OK	22.0686	36.8	0.737709	3.10542	5e-05	0.000219871	yes
Nkain1	Nkain1	Nkain1	chr4:130530130-130574036	OK	5.79097	12.8652	1.1516	3.73081	5e-05	0.000219871	yes
Nkain2	Nkain2	Nkain2	chr10:31689318-32889915	OK	12.7566	5.22559	-1.28758	-3.85731	5e-05	0.000219871	yes
Nkiras1	Nkiras1	Nkiras1	chr14:18271141-18331844	OK	25.119	16.4707	-0.608876	-2.24228	5e-05	0.000219871	yes
Nktr	Nktr	Nktr	chr9:121719180-121759943	OK	7.72408	14.4296	0.901595	3.79111	5e-05	0.000219871	yes
Nlgn1	Nlgn1	Nlgn1	chr3:25431840-26331909	OK	2.91274	0.15075	-4.27215	-5.17366	5e-05	0.000219871	yes
Nln	Nln	Nln	chr13:104023438-104109614	OK	3.83862	1.76716	-1.11915	-2.68743	5e-05	0.000219871	yes
Nnat	Nnat	Nnat	chr2:157556361-157566361	OK	13.8098	34.3594	1.31501	2.65341	5e-05	0.000219871	yes
Nod1	Nod1	Nod1	chr6:54923941-54972612	OK	4.40517	1.79139	-1.29812	-3.13247	5e-05	0.000219871	yes
Nog	Nog	Nog	chr11:89300637-89302559	OK	2.94987	6.66094	1.17507	2.76103	5e-05	0.000219871	yes
Nol3	Nol3	Nol3	chr8:105276446-105289528	OK	42.3412	64.7975	0.613878	2.65211	5e-05	0.000219871	yes
Nol4	Nol4	Nol4	chr18:22693154-23041653	OK	1.51917	3.66621	1.27101	2.79426	5e-05	0.000219871	yes
Nos1	Nos1	Nos1	chr5:117867118-117953813	OK	2.4925	0.97374	-1.35598	-2.79812	5e-05	0.000219871	yes
Nos1ap	Nos1ap	Nos1ap	chr1:170317495-170589849	OK	3.24548	1.35431	-1.26087	-2.29114	5e-05	0.000219871	yes
Notch1	Notch1	Notch1	chr2:26457901-26503822	OK	6.86269	0.66804	-3.36077	-8.47027	5e-05	0.000219871	yes
Notch2	Notch2	Notch2	chr3:98013537-98150367	OK	3.92591	0.28822	-3.76778	-7.47139	5e-05	0.000219871	yes
Notch3	Notch3	Notch3	chr17:32120892-32166852	OK	3.22713	0.120967	-4.73756	-5.95143	5e-05	0.000219871	yes
Nova1	Nova1	Nova1	chr12:46694516-46818775	OK	1.12948	0.25767	-2.13206	-3.31528	5e-05	0.000219871	yes
Npc1	Npc1	Npc1	chr18:12168729-12236386	OK	16.4243	8.6294	-0.928497	-3.12069	5e-05	0.000219871	yes
Npc2	Npc2	Npc2	chr12:84754558-84773112	OK	35.8586	25.6635	-0.482602	-2.24549	5e-05	0.000219871	yes
Nppb	Nppb	Nppb	chr4:147985787-147987205	OK	11.5426	34.9622	1.59883	3.7954	5e-05	0.000219871	yes
Nptn	Nptn	Nptn	chr9:58582239-58741559	OK	226.019	104.322	-1.1154	-5.73242	5e-05	0.000219871	yes
Nptx1	Nptx1	Nptx1	chr11:119538718-119547820	OK	62.0886	22.0872	-1.49112	-7.08516	5e-05	0.000219871	yes
Nptx2	Nptx2	Nptx2	chr5:144545886-144557478	OK	45.6728	113.352	1.31141	6.4733	5e-05	0.000219871	yes
Nptxr	Nptxr	Nptxr	chr15:79786350-79834333	OK	20.273	59.214	1.54638	3.41949	5e-05	0.000219871	yes
Npy2r	Npy2r	Npy2r	chr3:82538382-82548085	OK	8.22588	16.8471	1.03426	3.62417	5e-05	0.000219871	yes
Nr1d1	Nr1d1	Nr1d1	chr11:98767931-98775377	OK	13.1252	3.1715	-2.0491	-5.85303	5e-05	0.000219871	yes
Nr1d2	Nr1d2	Nr1d2	chr14:18204055-18239106	OK	18.4947	5.89195	-1.65029	-6.40056	5e-05	0.000219871	yes
Nr2f1	Nr2f1	Nr2f1	chr13:78188972-78236564	OK	7.0682	0.221892	-4.99341	-5.14401	5e-05	0.000219871	yes
Nr2f2	Nr2f2	Nr2f2	chr7:70351949-70411146	OK	12.2439	2.20149	-2.47551	-7.13758	5e-05	0.000219871	yes
Nr3c1	Nr3c1	Nr3c1	chr18:39410544-39487245	OK	12.1163	7.04338	-0.782613	-3.23061	5e-05	0.000219871	yes
Nr3c2	Nr3c2	Nr3c2	chr8:76902507-77243639	OK	5.54409	2.34776	-1.23967	-3.42027	5e-05	0.000219871	yes
Nr4a1	Nr4a1	Nr4a1	chr15:101266845-101274794	OK	41.0628	7.11489	-2.52892	-8.53377	5e-05	0.000219871	yes
Nr4a2	Nr4a2	Nr4a2	chr2:57107225-57124003	OK	4.39484	1.81495	-1.27588	-2.6402	5e-05	0.000219871	yes
Nrarp	Nrarp	Nrarp	chr2:25180757-25183332	OK	12.7331	3.42075	-1.8962	-5.41397	5e-05	0.000219871	yes
Nrcam	Nrcam	Nrcam	chr12:44328884-44601846	OK	20.6487	5.35426	-1.9473	-8.01986	5e-05	0.000219871	yes
Nrg1	Nrg1	Nrg1	chr8:31818027-31918203	OK	34.8248	21.6349	-0.686752	-2.99386	5e-05	0.000219871	yes
Nrg2	Nrg2	Nrg2	chr18:36017657-36197160	OK	2.98258	6.13335	1.04011	2.53792	5e-05	0.000219871	yes
Nrn1	Nrn1	Nrn1	chr13:36725621-36734477	OK	332.066	532.674	0.681784	3.47735	5e-05	0.000219871	yes
Nrn1l	Nrn1l	Nrn1l	chr8:105893569-105895015	OK	18.4387	46.5793	1.33695	4.92163	5e-05	0.000219871	yes
Nrp2	Nrp2	Nrp2	chr1:62703316-62818692	OK	15.6997	5.10068	-1.62197	-5.98187	5e-05	0.000219871	yes
Nrsn1	Nrsn1	Nrsn1	chr13:25252038-25269996	OK	45.1705	78.562	0.798452	3.9419	5e-05	0.000219871	yes
Nsg1	Nsg1	Nsg1	chr5:38039229-38159467	OK	58.9809	16.4636	-1.84097	-4.93684	5e-05	0.000219871	yes
Nsg2	Nsg2	Nsg2	chr11:32000418-32059211	OK	86.6828	160.373	0.887617	4.13739	5e-05	0.000219871	yes
Nsun4	Nsun4	Nsun4	chr4:116031769-116053876	OK	7.53558	4.40541	-0.774442	-2.44302	5e-05	0.000219871	yes
Nt5c	Nt5c	Nt5c	chr11:115475676-115491814	OK	46.189	74.5666	0.690981	2.30388	5e-05	0.000219871	yes
Nt5dc3	Nt5dc3	Nt5dc3	chr10:86779004-86838389	OK	20.95	15.0496	-0.477221	-2.17784	5e-05	0.000219871	yes
Nt5e	Nt5e	Nt5e	chr9:88327608-88372089	OK	16.3601	41.2015	1.33251	5.99445	5e-05	0.000219871	yes
Ntm	Ntm	Ntm	chr9:28995963-29963129	OK	6.23039	1.86285	-1.74181	-3.53929	5e-05	0.000219871	yes
Ntn1	Ntn1	Ntn1	chr11:68209363-68386826	OK	2.66781	0.303094	-3.13782	-4.84705	5e-05	0.000219871	yes
Ntng1	Ntng1	Ntng1	chr3:109780049-110143472	OK	14.5793	1.19496	-3.60889	-8.11839	5e-05	0.000219871	yes
Ntng2	Ntng2	Ntng2	chr2:29194820-29252993	OK	25.9492	3.54405	-2.87222	-6.25953	5e-05	0.000219871	yes
Ntrk1	Ntrk1	Ntrk1	chr3:87778243-87795162	OK	146.787	87.0517	-0.753776	-3.77307	5e-05	0.000219871	yes
Ntrk2	Ntrk2	Ntrk2	chr13:58806568-59133970	OK	46.2385	4.36039	-3.40657	-13.5141	5e-05	0.000219871	yes
Ntrk3	Ntrk3	Ntrk3	chr7:78192113-78577838	OK	29.22	10.957	-1.4151	-5.3885	5e-05	0.000219871	yes
Nts	Nts	Nts	chr10:102481755-102490418	OK	5.18462	17.1737	1.72789	4.56246	5e-05	0.000219871	yes
Nudt7	Nudt7	Nudt7	chr8:114133573-114152312	OK	16.1364	7.8814	-1.0338	-2.41968	5e-05	0.000219871	yes
Nup93	Nup93	Nup93	chr8:94214600-94315066	OK	38.9466	63.1548	0.697394	3.4033	5e-05	0.000219871	yes
Nusap1	Nusap1	Nusap1	chr2:119609531-119650160	OK	0.216987	4.09208	4.23715	3.78271	5e-05	0.000219871	yes
Nwd1	Nwd1	Nwd1	chr8:72646710-72714748	OK	2.73355	0.0692404	-5.30302	-5.74059	5e-05	0.000219871	yes
Nxpe2	Nxpe2	Nxpe2	chr9:48318003-48340898	OK	3.11021	12.3391	1.98815	5.89911	5e-05	0.000219871	yes
Nxpe3	Nxpe3	Nxpe3	chr16:55839952-55895279	OK	12.4913	7.42637	-0.75019	-3.14332	5e-05	0.000219871	yes
Nxpe4	Nxpe4	Nxpe4	chr9:48362040-48400025	OK	3.7046	7.37013	0.992373	2.90621	5e-05	0.000219871	yes
Nxph3	Nxph3	Nxph3	chr11:95509845-95514565	OK	5.79728	15.6915	1.43653	4.47315	5e-05	0.000219871	yes
Nxt2	Nxt2	Nxt2	chrX:142226769-142239700	OK	16.0641	9.38502	-0.775409	-2.62091	5e-05	0.000219871	yes
Nyap1	Nyap1	Nyap1	chr5:137730962-137739998	OK	31.5156	57.1982	0.859902	4.14325	5e-05	0.000219871	yes
Nyap2	Nyap2	Nyap2	chr1:81077316-81271651	OK	1.826	0.83595	-1.12719	-2.24154	5e-05	0.000219871	yes
Nynrin	Nynrin	Nynrin	chr14:55854114-55874736	OK	2.29563	1.2417	-0.88657	-2.2998	5e-05	0.000219871	yes
Oaf	Oaf	Oaf	chr9:43221277-43239816	OK	4.60573	0.298154	-3.9493	-4.6617	5e-05	0.000219871	yes
Oas3	Oas3	Oas3	chr5:120753097-120777659	OK	0.0813801	1.07989	3.73006	3.61068	5e-05	0.000219871	yes
Oat	Oat	Oat	chr7:132557474-132576398	OK	52.5569	23.2978	-1.17369	-5.3386	5e-05	0.000219871	yes
Ociad2	Ociad2	Ociad2	chr5:73322198-73338639	OK	3.00614	0.564106	-2.41387	-3.47483	5e-05	0.000219871	yes
Odf2	Odf2	Odf2	chr2:29889719-29931746	OK	10.5923	17.5315	0.726938	2.57782	5e-05	0.000219871	yes
Ogdhl	Ogdhl	Ogdhl	chr14:32322018-32347820	OK	14.345	3.83162	-1.90452	-6.14403	5e-05	0.000219871	yes
Ogn	Ogn	Ogn	chr13:49464058-49652731	OK	46.9717	3.29179	-3.83485	-8.17102	5e-05	0.000219871	yes
Olfm2	Olfm2	Olfm2	chr9:20667985-20728214	OK	6.72234	1.37158	-2.29313	-4.03179	5e-05	0.000219871	yes
Olfm3	Olfm3	Olfm3	chr3:114863252-115125764	OK	1.549	0.296801	-2.38377	-3.20033	5e-05	0.000219871	yes
Olfml2a	Olfml2a	Olfml2a	chr2:38931979-38960585	OK	11.5974	0.326215	-5.15183	-6.72639	5e-05	0.000219871	yes
Olfml2b	Olfml2b	Olfml2b	chr1:170644531-170682789	OK	11.3565	1.51112	-2.90983	-6.91581	5e-05	0.000219871	yes
Opcml	Opcml	Opcml	chr9:27791268-28925048	OK	23.5295	11.0465	-1.09088	-4.89303	5e-05	0.000219871	yes
Oprd1	Oprd1	Oprd1	chr4:132110725-132144486	OK	4.83553	2.22282	-1.12128	-2.99107	5e-05	0.000219871	yes
Oprl1	Oprl1	Oprl1	chr2:181715015-181720985	OK	8.79847	3.96903	-1.14846	-3.22496	5e-05	0.000219871	yes
Osbp2	Osbp2	Osbp2	chr11:3703730-3863903	OK	6.32977	3.9247	-0.68957	-2.17281	5e-05	0.000219871	yes
Osbpl3	Osbpl3	Osbpl3	chr6:50293326-50456170	OK	72.5162	105.722	0.543907	2.4391	5e-05	0.000219871	yes
Osbpl6	Osbpl6	Osbpl6	chr2:76406507-76600647	OK	11.5383	16.5378	0.519334	2.25134	5e-05	0.000219871	yes
Osbpl8	Osbpl8	Osbpl8	chr10:111164801-111297247	OK	15.3315	23.5772	0.620892	2.82909	5e-05	0.000219871	yes
Osmr	Osmr	Osmr	chr15:6813576-6874313	OK	10.5765	28.7426	1.44233	6.18155	5e-05	0.000219871	yes
Ostf1	Ostf1	Ostf1	chr19:18580363-18631813	OK	100.854	136.307	0.434583	2.28693	5e-05	0.000219871	yes
Otoa	Otoa	Otoa	chr7:121083437-121163089	OK	1.7636	3.37152	0.934874	2.17793	5e-05	0.000219871	yes
Otud7b	Otud7b	Otud7b	chr3:96080595-96161129	OK	12.9196	5.81468	-1.15179	-4.74077	5e-05	0.000219871	yes
Oxr1	Oxr1	Oxr1	chr15:41447481-41861047	OK	88.3703	60.209	-0.553584	-2.38674	5e-05	0.000219871	yes
P2rx2	P2rx2	P2rx2	chr5:110339811-110343035	OK	1.94761	6.54405	1.74848	3.27805	5e-05	0.000219871	yes
P2rx3	P2rx3	P2rx3	chr2:84996551-85035834	OK	111.77	211.955	0.923227	4.24444	5e-05	0.000219871	yes
P2rx5	P2rx5	P2rx5	chr11:73160529-73172687	OK	6.04563	2.35216	-1.36191	-3.14421	5e-05	0.000219871	yes
P2rx6	P2rx6	P2rx6	chr16:17561884-17572012	OK	14.4395	1.59217	-3.18095	-6.44493	5e-05	0.000219871	yes
P2rx7	P2rx7	P2rx7	chr5:122643910-122691432	OK	5.55197	0.654403	-3.08475	-3.98966	5e-05	0.000219871	yes
P2ry1	P2ry1	P2ry1	chr3:61002784-61008982	OK	22.9793	57.7654	1.32987	5.78179	5e-05	0.000219871	yes
Pabpc1	Pabpc1	Pabpc1	chr15:36595657-36608973	OK	44.2272	81.0673	0.874186	4.21348	5e-05	0.000219871	yes
Pabpc4	Pabpc4	Pabpc4	chr4:123282910-123298835	OK	3.17997	6.54203	1.04072	2.66689	5e-05	0.000219871	yes
Pabpn1	Pabpn1	Pabpn1	chr14:54894142-54898927	OK	52.1674	90.3958	0.793107	3.92657	5e-05	0.000219871	yes
Pacs1	Pacs1	Pacs1	chr19:5133684-5273119	OK	9.13783	4.3951	-1.05596	-3.62305	5e-05	0.000219871	yes
Pacsin1	Pacsin1	Pacsin1	chr17:27655590-27711117	OK	82.257	113.168	0.460261	2.13427	5e-05	0.000219871	yes
Pacsin3	Pacsin3	Pacsin3	chr2:91256164-91264680	OK	5.56057	0.962771	-2.52997	-3.77267	5e-05	0.000219871	yes
Padi2	Padi2	Padi2	chr4:140906359-140957902	OK	1.53102	0.207054	-2.88641	-3.51981	5e-05	0.000219871	yes
Pafah1b3	Pafah1b3	Pafah1b3	chr7:25295048-25297955	OK	17.7411	33.8242	0.930965	3.39607	5e-05	0.000219871	yes
Pak1	Pak1	Pak1	chr7:97842938-97912381	OK	44.4698	13.2773	-1.74386	-7.57219	5e-05	0.000219871	yes
Pak4	Pak4	Pak4	chr7:28558818-28598184	OK	4.08585	8.26713	1.01675	2.79607	5e-05	0.000219871	yes
Pald1	Pald1	Pald1	chr10:61319656-61383523	OK	4.83466	1.23856	-1.96475	-4.58408	5e-05	0.000219871	yes
Palm2	Palm2	Palm2	chr4:57568247-57717128	OK	14.0831	27.5765	0.969474	4.5509	5e-05	0.000219871	yes
Palm3	Palm3	Palm3	chr8:84021473-84042575	OK	28.1291	14.0748	-0.998952	-4.08843	5e-05	0.000219871	yes
Pank1	Pank1	Pank1	chr19:34806935-34879455	OK	3.64282	1.91009	-0.931414	-2.73526	5e-05	0.000219871	yes
Papln	Papln	Papln	chr12:83763633-83792384	OK	4.27954	0.110552	-5.27467	-5.04217	5e-05	0.000219871	yes
Pappa	Pappa	Pappa	chr4:65124173-65357509	OK	1.72055	0.466546	-1.88278	-4.25117	5e-05	0.000219871	yes
Pappa2	Pappa2	Pappa2	chr1:158711730-158957438	OK	1.12856	0.07865	-3.8429	-4.15151	5e-05	0.000219871	yes
Paqr5	Paqr5	Paqr5	chr9:61953737-62026790	OK	11.8149	32.6304	1.46561	6.28357	5e-05	0.000219871	yes
Paqr6	Paqr6	Paqr6	chr3:88364588-88368541	OK	11.0556	0.334148	-5.04815	-5.69587	5e-05	0.000219871	yes
Paqr8	Paqr8	Paqr8	chr1:20890621-20938756	OK	22.2662	11.989	-0.893141	-3.8811	5e-05	0.000219871	yes
Paqr9	Paqr9	Paqr9	chr9:95559816-95562121	OK	30.5211	16.4079	-0.895415	-3.77942	5e-05	0.000219871	yes
Pard3	Pard3	Pard3	chr8:127064055-127612286	OK	5.50679	0.980545	-2.48956	-5.18971	5e-05	0.000219871	yes
Pard3b	Pard3b	Pard3b	chr1:61638823-62642284	OK	1.14165	0.355547	-1.683	-3.05998	5e-05	0.000219871	yes
Pard6g	Pard6g	Pard6g	chr18:80046894-80119640	OK	4.29298	0.302945	-3.82485	-5.24357	5e-05	0.000219871	yes
Parp14	Parp14	Parp14	chr16:35832877-35871382	OK	3.05105	1.47596	-1.04765	-2.90226	5e-05	0.000219871	yes
Parp3	Parp3	Parp3	chr9:106470352-106476651	OK	5.87475	1.02965	-2.51238	-4.76479	5e-05	0.000219871	yes
Parva	Parva	Parva	chr7:112427705-112591688	OK	61.7935	19.8662	-1.63714	-7.6417	5e-05	0.000219871	yes
Pbx1	Pbx1	Pbx1	chr1:168119363-168432169	OK	11.5731	2.90488	-1.99422	-6.87451	5e-05	0.000219871	yes
Pbxip1	Pbxip1	Pbxip1	chr3:89436703-89450952	OK	7.41001	0.796887	-3.21703	-6.71929	5e-05	0.000219871	yes
Pcbd1	Pcbd1	Pcbd1	chr10:61089330-61094329	OK	29.3864	47.5706	0.69492	2.92907	5e-05	0.000219871	yes
Pcdh10	Pcdh10	Pcdh10	chr3:45378397-45439309	OK	16.9015	4.86973	-1.79524	-6.04571	5e-05	0.000219871	yes
Pcdh11x	Pcdh11x	Pcdh11x	chrX:120290326-120910618	OK	0.85607	0.239218	-1.8394	-2.85762	5e-05	0.000219871	yes
Pcdh17	Pcdh17	Pcdh17	chr14:84443562-84537060	OK	7.00822	2.72374	-1.36346	-4.87234	5e-05	0.000219871	yes
Pcdh18	Pcdh18	Pcdh18	chr3:49743295-49757316	OK	2.67415	0.419775	-2.67139	-4.54171	5e-05	0.000219871	yes
Pcdh19	Pcdh19	Pcdh19	chrX:133582860-133688993	OK	1.27419	0.562756	-1.179	-2.56542	5e-05	0.000219871	yes
Pcdh7	Pcdh7	Pcdh7	chr5:57718020-58132240	OK	16.6081	1.51855	-3.45112	-10.3658	5e-05	0.000219871	yes
Pcdh8	Pcdh8	Pcdh8	chr14:79766771-79771312	OK	2.07183	0.526896	-1.97531	-3.06111	5e-05	0.000219871	yes
Pcdh9	Pcdh9	Pcdh9	chr14:93013699-93890669	OK	22.4547	4.13015	-2.44275	-8.93853	5e-05	0.000219871	yes
Pcgf1	Pcgf1	Pcgf1	chr6:83078389-83080855	OK	9.93021	20.9747	1.07876	3.24834	5e-05	0.000219871	yes
Pcgf6	Pcgf6	Pcgf6	chr19:47033618-47050845	OK	2.88951	6.03753	1.06313	2.51461	5e-05	0.000219871	yes
Pcmtd2	Pcmtd2	Pcmtd2	chr2:181837853-181857460	OK	12.3601	25.147	1.02469	4.02267	5e-05	0.000219871	yes
Pcna	Pcna	Pcna	chr2:132249285-132253180	OK	10.9499	19.698	0.847129	2.79031	5e-05	0.000219871	yes
Pcnx	Pcnx	Pcnx	chr12:81860029-82000924	OK	11.1899	8.19699	-0.44903	-2.04417	5e-05	0.000219871	yes
Pcolce	Pcolce	Pcolce	chr5:137605106-137611404	OK	14.4317	0.967401	-3.89898	-6.10366	5e-05	0.000219871	yes
Pcolce2	Pcolce2	Pcolce2	chr9:95637627-95695551	OK	20.6551	10.6191	-0.959836	-3.4582	5e-05	0.000219871	yes
Pcp4	Pcp4	Pcp4	chr16:96467605-96525793	OK	419.103	91.9509	-2.18837	-13.1744	5e-05	0.000219871	yes
Pcp4l1	Pcp4l1	Pcp4l1	chr1:171173263-171196268	OK	189.449	54.1665	-1.80633	-9.1958	5e-05	0.000219871	yes
Pcsk1	Pcsk1	Pcsk1	chr13:75089986-75132498	OK	30.7619	8.22708	-1.90269	-7.15666	5e-05	0.000219871	yes
Pcsk6	Pcsk6	Pcsk6	chr7:65862135-66050386	OK	3.05834	0.158363	-4.27144	-4.68806	5e-05	0.000219871	yes
Pctp	Pctp	Pctp	chr11:89983416-90002894	OK	18.0005	5.3615	-1.74732	-5.3616	5e-05	0.000219871	yes
Pcx	Pcx	Pcx	chr19:4510471-4621752	OK	17.8705	6.37091	-1.488	-4.56235	5e-05	0.000219871	yes
Pde10a	Pde10a	Pde10a	chr17:8526800-8986648	OK	6.65739	10.7498	0.691278	2.82134	5e-05	0.000219871	yes
Pde11a	Pde11a	Pde11a	chr2:75991131-76338653	OK	13.8868	24.3954	0.812893	3.38778	5e-05	0.000219871	yes
Pde1a	Pde1a	Pde1a	chr2:79834452-80129412	OK	2.12789	0.601753	-1.82218	-2.70117	5e-05	0.000219871	yes
Pde1c	Pde1c	Pde1c	chr6:56069803-56369634	OK	17.0232	28.4675	0.74181	3.11551	5e-05	0.000219871	yes
Pde4a	Pde4a	Pde4a	chr9:21165713-21226281	OK	2.34539	0.973043	-1.26925	-2.43403	5e-05	0.000219871	yes
Pde4b	Pde4b	Pde4b	chr4:102254741-102607262	OK	6.73167	3.24255	-1.05383	-2.96231	5e-05	0.000219871	yes
Pde4c	Pde4c	Pde4c	chr8:70724063-70751176	OK	2.32634	12.2795	2.40012	6.49692	5e-05	0.000219871	yes
Pde4dip	Pde4dip	Pde4dip	chr3:97689828-97888707	OK	43.7654	29.4373	-0.572146	-2.64108	5e-05	0.000219871	yes
Pde5a	Pde5a	Pde5a	chr3:122729157-122859374	OK	1.27349	0.159932	-2.99326	-3.75881	5e-05	0.000219871	yes
Pde6d	Pde6d	Pde6d	chr1:86543014-86582501	OK	46.2263	80.6614	0.803164	3.92388	5e-05	0.000219871	yes
Pde7b	Pde7b	Pde7b	chr10:20398003-20725068	OK	4.31804	0.376891	-3.51816	-5.56884	5e-05	0.000219871	yes
Pdgfc	Pdgfc	Pdgfc	chr3:81036415-81214031	OK	2.5106	0.101168	-4.63321	-4.33233	5e-05	0.000219871	yes
Pdhb	Pdhb	Pdhb	chr14:8165990-8172992	OK	73.899	46.1105	-0.680459	-3.33383	5e-05	0.000219871	yes
Pdia4	Pdia4	Pdia4	chr6:47796140-47813512	OK	30.2086	21.3658	-0.499659	-2.02132	5e-05	0.000219871	yes
Pdk3	Pdk3	Pdk3	chrX:93764615-93832095	OK	27.5094	14.6859	-0.90549	-3.63074	5e-05	0.000219871	yes
Pdk4	Pdk4	Pdk4	chr6:5483350-5496278	OK	2.96717	0.209958	-3.82091	-4.63677	5e-05	0.000219871	yes
Pdlim1	Pdlim1	Pdlim1	chr19:40222238-40271616	OK	6.50473	15.5801	1.26014	3.72369	5e-05	0.000219871	yes
Pdlim2	Pdlim2	Pdlim2	chr14:70164217-70177672	OK	10.2102	19.1391	0.906507	2.63431	5e-05	0.000219871	yes
Pdzd2	Pdzd2	Pdzd2	chr15:12357053-12592556	OK	9.68724	1.05433	-3.19975	-10.6357	5e-05	0.000219871	yes
Pdzd4	Pdzd4	Pdzd4	chrX:73793356-73824969	OK	26.6612	37.2805	0.483679	2.14233	5e-05	0.000219871	yes
Peg10	Peg10	Peg10	chr6:4747305-4760516	OK	4.88197	1.42223	-1.77931	-5.00272	5e-05	0.000219871	yes
Peli2	Peli2	Peli2	chr14:48120868-48260883	OK	9.09826	4.38897	-1.05171	-3.81483	5e-05	0.000219871	yes
Per1	Per1	Per1	chr11:69098955-69109957	OK	8.33332	4.29207	-0.957219	-3.17122	5e-05	0.000219871	yes
Per3	Per3	Per3	chr4:151003654-151044665	OK	2.6061	0.888841	-1.55189	-3.39117	5e-05	0.000219871	yes
Pfkl	Pfkl	Pfkl	chr10:77986948-78009796	OK	25.7561	40.1815	0.641621	3.0241	5e-05	0.000219871	yes
Pgf	Pgf	Pgf	chr12:85166638-85177313	OK	6.83809	0.449826	-3.92616	-3.86213	5e-05	0.000219871	yes
Pgm2l1	Pgm2l1	Pgm2l1	chr7:100227606-100278872	OK	72.8988	112.672	0.628158	2.75075	5e-05	0.000219871	yes
Pgr	Pgr	Pgr	chr9:8899832-8968611	OK	1.72309	0.330448	-2.38251	-4.12344	5e-05	0.000219871	yes
Phactr1	Phactr1	Phactr1	chr13:42680622-43138512	OK	40.4785	57.1806	0.498369	2.31897	5e-05	0.000219871	yes
Phactr3	Phactr3	Phactr3	chr2:178118974-178338492	OK	5.98244	10.6482	0.831805	3.05301	5e-05	0.000219871	yes
Phb	Phb	Phb	chr11:95666956-95680773	OK	16.2794	9.75431	-0.73894	-2.52471	5e-05	0.000219871	yes
Phlda1	Phlda1	Phlda1	chr10:111506285-111508649	OK	11.7005	5.87795	-0.99319	-2.96842	5e-05	0.000219871	yes
Phlda3	Phlda3	Phlda3	chr1:135766084-135769134	OK	21.5701	5.43806	-1.98787	-5.69694	5e-05	0.000219871	yes
Phldb1	Phldb1	Phldb1	chr9:44686307-44735198	OK	10.6933	6.23837	-0.777463	-3.05121	5e-05	0.000219871	yes
Phldb2	Phldb2	Phldb2	chr16:45746230-45844378	OK	2.85451	1.43854	-0.988644	-2.33794	5e-05	0.000219871	yes
Phlpp1	Phlpp1	Phlpp1	chr1:106171868-106394245	OK	6.60745	1.43626	-2.20178	-6.1668	5e-05	0.000219871	yes
Phospho1	Phospho1	Phospho1	chr11:95824499-95845731	OK	26.4106	8.79936	-1.58565	-5.54051	5e-05	0.000219871	yes
Phyh	Phyh	Phyh	chr2:4918995-4938743	OK	48.1998	27.5324	-0.807897	-3.6047	5e-05	0.000219871	yes
Phyhip	Phyhip	Phyhip	chr14:70457516-70468824	OK	2.98881	1.1765	-1.34507	-2.55647	5e-05	0.000219871	yes
Phyhipl	Phyhipl	Phyhipl	chr10:70440667-70599291	OK	44.8915	10.736	-2.06399	-6.15809	5e-05	0.000219871	yes
Pi16	Pi16	Pi16	chr17:29318881-29328902	OK	5.60092	1.39668	-2.00366	-3.94588	5e-05	0.000219871	yes
Pi4k2b	Pi4k2b	Pi4k2b	chr5:52741573-52769344	OK	3.08561	6.34115	1.03919	2.6622	5e-05	0.000219871	yes
Pid1	Pid1	Pid1	chr1:84036292-84284645	OK	6.98671	0.605778	-3.52775	-5.40169	5e-05	0.000219871	yes
Piezo2	Piezo2	Piezo2	chr18:63010212-63387183	OK	69.1812	99.7844	0.528435	2.26789	5e-05	0.000219871	yes
Pigz	Pigz	Pigz	chr16:31933850-31946046	OK	15.0259	7.85891	-0.935047	-3.17199	5e-05	0.000219871	yes
Pik3c2b	Pik3c2b	Pik3c2b	chr1:133046011-133108688	OK	1.55275	0.625613	-1.31148	-2.8105	5e-05	0.000219871	yes
Pik3cd	Pik3cd	Pik3cd	chr4:149649167-149701629	OK	16.6954	24.0902	0.528992	2.28553	5e-05	0.000219871	yes
Pik3r3	Pik3r3	Pik3r3	chr4:116221913-116303056	OK	16.5461	11.0231	-0.585963	-2.52158	5e-05	0.000219871	yes
Pip4k2a	Pip4k2a	Pip4k2a	chr2:18842255-18998121	OK	37.8318	23.0483	-0.714936	-3.32183	5e-05	0.000219871	yes
Pisd-ps3	Pisd-ps3	Pisd-ps3	chrUn_JH584304:52673-59689	OK	10.6369	20.1336	0.92052	3.58796	5e-05	0.000219871	yes
Pitpnc1	Pitpnc1	Pitpnc1	chr11:107207891-107470720	OK	65.7978	120.758	0.876006	4.07121	5e-05	0.000219871	yes
Pitpnm2	Pitpnm2	Pitpnm2	chr5:124118688-124249760	OK	45.5515	66.9324	0.555205	2.5693	5e-05	0.000219871	yes
Pitpnm3	Pitpnm3	Pitpnm3	chr11:72047527-72135889	OK	1.2112	0.387786	-1.6431	-2.74386	5e-05	0.000219871	yes
Pkd2	Pkd2	Pkd2	chr5:104459456-104505819	OK	6.21872	2.12099	-1.55188	-4.51236	5e-05	0.000219871	yes
Pkia	Pkia	Pkia	chr3:7366603-7445365	OK	38.9521	53.225	0.450404	2.19401	5e-05	0.000219871	yes
Pkig	Pkig	Pkig	chr2:163658385-163726158	OK	21.4591	41.9132	0.965818	3.15052	5e-05	0.000219871	yes
Pkm	Pkm	Pkm	chr9:59656367-59679375	OK	387.279	273.435	-0.502176	-2.18187	5e-05	0.000219871	yes
Pknox2	Pknox2	Pknox2	chr9:36890978-37147322	OK	20.9052	31.6497	0.598329	2.57136	5e-05	0.000219871	yes
Pkp4	Pkp4	Pkp4	chr2:59160849-59355205	OK	10.2769	15.2051	0.565151	2.24329	5e-05	0.000219871	yes
Pla2g16	Pla2g16	Pla2g16	chr19:7557458-7588545	OK	19.8942	2.88128	-2.78756	-8.21672	5e-05	0.000219871	yes
Pla2g6	Pla2g6	Pla2g6	chr15:79286227-79328371	OK	12.034	18.2956	0.604385	2.31175	5e-05	0.000219871	yes
Plagl1	Plagl1	Plagl1	chr10:13090787-13131695	OK	16.012	27.1259	0.760513	3.49701	5e-05	0.000219871	yes
Plat	Plat	Plat	chr8:22757743-22782848	OK	7.65492	3.15578	-1.27839	-3.3065	5e-05	0.000219871	yes
Plaur	Plaur	Plaur	chr7:24462499-24475873	OK	3.06948	9.23192	1.58864	3.5892	5e-05	0.000219871	yes
Plbd2	Plbd2	Plbd2	chr5:120476546-120503623	OK	69.4885	38.2412	-0.861647	-3.97777	5e-05	0.000219871	yes
Plcb1	Plcb1	Plcb1	chr2:134786163-135475258	OK	8.63125	3.72633	-1.21181	-4.41591	5e-05	0.000219871	yes
Plcb3	Plcb3	Plcb3	chr19:6953712-6969814	OK	113.299	236.447	1.06138	4.59492	5e-05	0.000219871	yes
Plcb4	Plcb4	Plcb4	chr2:135741829-136013068	OK	12.9215	6.04479	-1.09601	-3.95882	5e-05	0.000219871	yes
Plce1	Plce1	Plce1	chr19:38524196-38785100	OK	5.16373	0.402951	-3.67974	-8.0276	5e-05	0.000219871	yes
Plch2	Plch2	Plch2	chr4:154983114-155010984	OK	0.878891	0.208433	-2.0761	-2.56553	5e-05	0.000219871	yes
Plcl1	Plcl1	Plcl1	chr1:55405945-55754285	OK	3.47142	5.29757	0.609804	2.09361	5e-05	0.000219871	yes
Plcl2	Plcl2	Plcl2	chr17:50509546-50688494	OK	4.73354	10.5475	1.15591	4.00792	5e-05	0.000219871	yes
Plcxd3	Plcxd3	Plcxd3	chr15:4375490-4575579	OK	19.7767	36.6044	0.888216	3.79552	5e-05	0.000219871	yes
Pld1	Pld1	Pld1	chr3:27938679-28133362	OK	2.72421	1.36116	-1.001	-2.26413	5e-05	0.000219871	yes
Pld5	Pld5	Pld5	chr1:175962305-176275312	OK	19.7142	34.3149	0.799603	3.46795	5e-05	0.000219871	yes
Plekha2	Plekha2	Plekha2	chr8:25039143-25101811	OK	8.07817	2.15742	-1.90472	-5.66122	5e-05	0.000219871	yes
Plekha3	Plekha3	Plekha3	chr2:76675314-76697335	OK	12.8034	18.4039	0.523484	2.13413	5e-05	0.000219871	yes
Plekha4	Plekha4	Plekha4	chr7:45526329-45554229	OK	40.6349	3.33491	-3.607	-10.8845	5e-05	0.000219871	yes
Plekha5	Plekha5	Plekha5	chr6:140424098-140594906	OK	6.34873	14.1264	1.15386	4.54548	5e-05	0.000219871	yes
Plekha6	Plekha6	Plekha6	chr1:133246096-133303435	OK	54.1547	80.5455	0.572717	2.66581	5e-05	0.000219871	yes
Plekha7	Plekha7	Plekha7	chr7:116124117-116189841	OK	2.70538	0.460698	-2.55394	-4.27757	5e-05	0.000219871	yes
Plekhb1	Plekhb1	Plekhb1	chr7:100643895-100662394	OK	106.665	9.63659	-3.46842	-11.3588	5e-05	0.000219871	yes
Plekhd1	Plekhd1	Plekhd1	chr12:80692600-80724216	OK	30.4667	20.0382	-0.604481	-2.72141	5e-05	0.000219871	yes
Plekhg1	Plekhg1	Plekhg1	chr10:3740376-3967302	OK	6.82457	2.70296	-1.3362	-4.51833	5e-05	0.000219871	yes
Plekhg2	Plekhg2	Plekhg2	chr7:28359603-28372662	OK	4.15593	0.862766	-2.26813	-4.77097	5e-05	0.000219871	yes
Plekhg5	Plekhg5	Plekhg5	chr4:152086862-152115404	OK	5.12584	1.40349	-1.86877	-4.15991	5e-05	0.000219871	yes
Plekhh1	Plekhh1	Plekhh1	chr12:79029162-79103939	OK	5.90942	3.35297	-0.817577	-2.55927	5e-05	0.000219871	yes
Plin3	Plin3	Plin3	chr17:56278961-56290511	OK	10.6008	0.627396	-4.07865	-6.45685	5e-05	0.000219871	yes
Pllp	Pllp	Pllp	chr8:94674894-94696242	OK	31.3727	4.17334	-2.91024	-8.33207	5e-05	0.000219871	yes
Plod1	Plod1	Plod1	chr4:147909752-147936776	OK	11.7884	5.7197	-1.04335	-3.57811	5e-05	0.000219871	yes
Plod2	Plod2	Plod2	chr9:92538800-92608427	OK	3.86564	1.2709	-1.60485	-3.25652	5e-05	0.000219871	yes
Plp1	Plp1	Plp1	chrX:136822745-136838582	OK	191.808	6.93454	-4.78972	-15.8239	5e-05	0.000219871	yes
Pls1	Pls1	Pls1	chr9:95752641-95845279	OK	10.8785	1.20103	-3.17914	-7.32123	5e-05	0.000219871	yes
Plscr2	Plscr2	Plscr2	chr9:92275601-92297752	OK	5.28177	1.0595	-2.31764	-3.54082	5e-05	0.000219871	yes
Plscr4	Plscr4	Plscr4	chr9:92457377-92492516	OK	5.84289	0.635708	-3.20025	-5.57056	5e-05	0.000219871	yes
Plxdc2	Plxdc2	Plxdc2	chr2:16356303-16755839	OK	8.00547	1.05369	-2.92554	-7.88375	5e-05	0.000219871	yes
Plxna1	Plxna1	Plxna1	chr6:89316313-89362613	OK	10.3714	6.69875	-0.630653	-2.69874	5e-05	0.000219871	yes
[truncated: 21,992 more rows]

## Sheet: Genes depleted from MACS DRG
gene	locus	FPKM dissociated DRG	FPKM MACS DRG	log2 fold change	test stat	p value	q value	significant
Kcnj10	chr1:172341209-172374085	25.1946	0.152984	-7.36359	-9.4592	5e-05	0.000219871	yes
Itgb8	chr12:119162802-119238276	25.5496	0.175833	-7.18296	-8.00901	5e-05	0.000219871	yes
Ednrb	chr14:103814614-103844476	63.0298	0.435286	-7.17793	-9.05927	5e-05	0.000219871	yes
Mmd2	chr5:142563480-142608752	58.5913	0.421553	-7.11883	-9.45111	5e-05	0.000219871	yes
Prss35	chr9:86743632-86757506	29.8687	0.222888	-7.06617	-7.76757	5e-05	0.000219871	yes
Slc1a3	chr15:8634123-8710807	5.94844	0.0466953	-6.99309	-5.50891	0.0013	0.00437522	yes
Acsbg1	chr9:54604996-54661885	30.7905	0.274382	-6.81015	-8.4511	5e-05	0.000219871	yes
H2-Aa	chr17:34282750-34287771	15.3354	0.155553	-6.62331	-4.93994	0.00835	0.0222717	yes
Abca8a	chr11:110025633-110095937	64.7776	0.685194	-6.56284	-13.6938	5e-05	0.000219871	yes
Wnt6	chr1:74771891-74785319	7.69204	0.0863859	-6.47643	-4.63768	0.0033	0.00985617	yes
Megf10	chr18:57133089-57297467	8.55432	0.103723	-6.36584	-8.17961	5e-05	0.000219871	yes
Sostdc1	chr12:36314168-36318452	32.9999	0.402764	-6.35638	-8.31419	5e-05	0.000219871	yes
Pdlim4	chr11:54054927-54069017	8.68026	0.110235	-6.29908	-4.25176	0.0188	0.0446748	yes
Apoe	chr7:19696243-19699166	2422.41	31.0456	-6.28591	-22.5683	5e-05	0.000219871	yes
Ttyh1	chr7:4074124-4136926	38.9537	0.572892	-6.08735	-7.68795	0.0003	0.00116377	yes
Serpine2	chr1:79794320-79858665	62.9212	0.949496	-6.05024	-10.8229	5e-05	0.000219871	yes
Lect1	chr14:79637689-79662170	14.1165	0.218615	-6.01284	-5.33366	0.0002	0.000802844	yes
Fabp7	chr10:57784922-57788450	322.961	5.21266	-5.95319	-15.4609	5e-05	0.000219871	yes
Lrrc4b	chr7:44442486-44463344	6.80041	0.111772	-5.92699	-5.3449	0.00015	0.000614592	yes
Fbln2	chr6:91212763-91272540	48.9744	0.834781	-5.87449	-12.3804	5e-05	0.000219871	yes
Gpr37l1	chr1:135160249-135167681	43.5701	0.746391	-5.86726	-9.61228	5e-05	0.000219871	yes
Enpp1	chr10:24641410-24712102	6.59106	0.114287	-5.84978	-5.53691	5e-05	0.000219871	yes
Vtn	chr11:78499119-78502325	6.82521	0.120689	-5.8215	-4.45956	0.00105	0.00360703	yes
5930403L14Rik	chr4:154316124-154636873	11.4213	0.208707	-5.77411	-5.41136	5e-05	0.000219871	yes
Col28a1	chr6:7997807-8192617	33.1054	0.614241	-5.75212	-10.7355	5e-05	0.000219871	yes
Sod3	chr5:52363803-52369738	12.9546	0.248172	-5.70598	-6.23726	5e-05	0.000219871	yes
Fxyd1	chr7:31051677-31055656	65.3426	1.25831	-5.69846	-4.61305	0.0064	0.0176269	yes
Fbln5	chr12:101746564-101819119	21.2586	0.412582	-5.68722	-10.2579	5e-05	0.000219871	yes
Slc7a2	chr8:40862366-40922070	18.812	0.374503	-5.65053	-10.4021	5e-05	0.000219871	yes
Alpl	chr4:137741730-137796384	6.06153	0.128618	-5.55852	-4.35782	5e-05	0.000219871	yes
2900052N01Rik	chr9:46913602-46927366	5.43881	0.116746	-5.54185	-4.94216	5e-05	0.000219871	yes
Daam2	chr17:49456021-49564337	15.142	0.329591	-5.52173	-9.32276	5e-05	0.000219871	yes
Hepacam	chr9:37367605-37386571	9.27856	0.203929	-5.50776	-5.9302	5e-05	0.000219871	yes
Sfrp5	chr19:42197970-42202252	78.3842	1.83902	-5.41355	-11.8306	5e-05	0.000219871	yes
Atp1a2	chr1:172271708-172298064	68.4787	1.64184	-5.38227	-15.3734	5e-05	0.000219871	yes
Gpm6b	chrX:166238942-166389033	110.609	2.65574	-5.38022	-13.6251	5e-05	0.000219871	yes
Atp1b2	chr11:69599749-69605960	40.6936	0.994554	-5.35461	-11.1367	5e-05	0.000219871	yes
Itgb3	chr11:104607999-104670471	6.89186	0.174023	-5.30754	-7.01714	5e-05	0.000219871	yes
Axl	chr7:25756499-25788733	9.43099	0.241007	-5.29026	-6.20726	0.0051	0.0144638	yes
Gpr126	chr10:14402584-14545036	8.69059	0.223022	-5.2842	-8.15317	5e-05	0.000219871	yes
Galnt16	chr12:80518989-80603896	7.17047	0.189165	-5.24435	-6.17219	5e-05	0.000219871	yes
Lum	chr10:97565500-97572703	15.4158	0.406812	-5.2439	-6.06094	5e-05	0.000219871	yes
Hmgcs2	chr3:98280430-98310738	30.4608	0.806659	-5.23885	-10.2888	5e-05	0.000219871	yes
Erbb3	chr10:128569367-128589501	16.3533	0.433455	-5.23755	-7.00858	0.00435	0.0125514	yes
Col12a1	chr9:79598986-79718722	5.36985	0.144592	-5.21482	-7.95421	5e-05	0.000219871	yes
Igf2	chr7:142650767-142670356	13.7769	0.372469	-5.20898	-7.19482	5e-05	0.000219871	yes
Col14a1	chr15:55307749-55520803	6.97519	0.194136	-5.16709	-7.33951	5e-05	0.000219871	yes
Olfml2a	chr2:38931979-38960585	11.5974	0.326215	-5.15183	-6.72639	5e-05	0.000219871	yes
Cmtm5	chr14:54936469-54939277	32.7856	0.927592	-5.14343	-4.74703	0.0082	0.0219201	yes
Fam129a	chr1:151571372-151719347	10.7947	0.311801	-5.11355	-7.77189	5e-05	0.000219871	yes
Nid1	chr13:13437601-13512275	27.793	0.824093	-5.07577	-11.9469	5e-05	0.000219871	yes
Paqr6	chr3:88364588-88368541	11.0556	0.334148	-5.04815	-5.69587	5e-05	0.000219871	yes
Col3a1	chr1:45311537-45349706	58.3065	1.76569	-5.04535	-13.7115	5e-05	0.000219871	yes
Gjc3	chr5:137953808-137962959	20.1718	0.617458	-5.02986	-8.87402	5e-05	0.000219871	yes
Aspa	chr11:73304987-73324637	25.0348	0.7685	-5.02575	-7.00197	5e-05	0.000219871	yes
Lyz2	chr10:117277540-117282272	19.0984	0.590848	-5.01452	-6.16579	5e-05	0.000219871	yes
Sox10	chr15:79154912-79164490	32.1017	0.999371	-5.00549	-9.57313	5e-05	0.000219871	yes
Nr2f1	chr13:78188972-78236564	7.0682	0.221892	-4.99341	-5.14401	5e-05	0.000219871	yes
Matn4	chr2:164389392-164415448	11.0272	0.348619	-4.98327	-5.80737	5e-05	0.000219871	yes
Nkain4	chr2:180934771-180954699	9.42345	0.303027	-4.95874	-3.67405	0.0001	0.000421844	yes
Cldn19	chr4:119255440-119262438	32.0812	1.07181	-4.90361	-5.15799	5e-05	0.000219871	yes
Igfbp6	chr15:102144185-102149512	19.8049	0.661733	-4.90347	-6.31185	5e-05	0.000219871	yes
Pdpn	chr4:143267408-143299564	15.3054	0.513838	-4.89659	-5.27847	0.00585	0.016305	yes
Acta2	chr19:34240335-34255373	9.69859	0.327343	-4.8889	-6.19865	5e-05	0.000219871	yes
Cdh19	chr1:110889194-110977372	22.623	0.770168	-4.87647	-8.52508	5e-05	0.000219871	yes
F3	chr3:121723536-121735052	9.85746	0.336104	-4.87424	-5.41875	5e-05	0.000219871	yes
Angpt2	chr8:18595172-18803188	7.446	0.256793	-4.85779	-3.15475	0.0014	0.00465742	yes
Islr	chr9:58156263-58159221	16.8173	0.583136	-4.84997	-6.49779	5e-05	0.000219871	yes
Smoc2	chr17:14279505-14404790	10.6943	0.378917	-4.81881	-5.51713	0.0065	0.0178689	yes
Plp1	chrX:136822745-136838582	191.808	6.93454	-4.78972	-15.8239	5e-05	0.000219871	yes
Foxd3	chr4:99656298-99658671	7.39769	0.270783	-4.77186	-5.48993	5e-05	0.000219871	yes
Calb2	chr8:110142537-110168206	11.9156	0.438182	-4.76518	-4.9239	0.0095	0.0248446	yes
Ptgfrn	chr3:101040235-101110166	15.7544	0.62322	-4.65987	-10.2401	5e-05	0.000219871	yes
Col1a2	chr6:4505696-4541543	88.9173	3.5199	-4.65886	-14.5349	5e-05	0.000219871	yes
Cryab	chr9:50751071-50756635	119.196	4.74589	-4.65052	-9.64532	5e-05	0.000219871	yes
Lgi4	chr7:31059934-31076697	24.2186	0.972627	-4.63809	-8.79967	5e-05	0.000219871	yes
C1qb	chr4:136880144-136886177	5.82643	0.237638	-4.61578	-3.86433	0.00095	0.00329852	yes
Lama2	chr10:26981284-27616942	7.47464	0.32226	-4.53571	-9.15149	5e-05	0.000219871	yes
Plxnb3	chrX:73757102-73772510	5.46038	0.237569	-4.52258	-6.56308	5e-05	0.000219871	yes
Col1a1	chr11:94936269-94951856	48.0789	2.11365	-4.5076	-12.096	5e-05	0.000219871	yes
Vstm2b	chr7:40899277-40929968	7.28504	0.321825	-4.50059	-4.75044	5e-05	0.000219871	yes
Emp2	chr16:10281748-10313968	24.8144	1.10581	-4.488	-10.1269	5e-05	0.000219871	yes
Prx	chr7:27499323-27520041	96.1528	4.33405	-4.47154	-15.3458	5e-05	0.000219871	yes
Adamts5	chr16:85858156-85901125	10.7471	0.491002	-4.45207	-9.64921	5e-05	0.000219871	yes
Metrn	chr17:25794570-25797045	21.6256	1.00627	-4.42565	-7.3637	5e-05	0.000219871	yes
Art3	chr5:92331840-92414627	40.1301	1.88399	-4.41282	-8.47388	5e-05	0.000219871	yes
Sema3b	chr9:107597673-107609241	50.442	2.3835	-4.40347	-11.6314	5e-05	0.000219871	yes
Cdo1	chr18:46713204-46728342	10.6261	0.50393	-4.39824	-5.87746	5e-05	0.000219871	yes
Hapln1	chr13:89540635-89611832	12.3731	0.588749	-4.39341	-8.90746	5e-05	0.000219871	yes
Cd74	chr18:60803848-60812652	28.3717	1.35495	-4.38814	-6.56362	5e-05	0.000219871	yes
Gpd1	chr15:99717592-99725007	12.8563	0.617883	-4.379	-7.50965	5e-05	0.000219871	yes
C1qtnf5	chr9:44101769-44109187	6.84385	0.332178	-4.36478	-3.30564	0.0133	0.0332175	yes
Lox	chr18:52516059-52529867	6.21158	0.304594	-4.35	-6.05644	5e-05	0.000219871	yes
Entpd2	chr2:25395873-25401323	13.1568	0.645193	-4.34994	-6.66018	5e-05	0.000219871	yes
Pmp2	chr3:10179850-10183885	24.5919	1.20624	-4.3496	-7.55768	5e-05	0.000219871	yes
Mmp14	chr14:54431603-54441258	17.0109	0.840333	-4.33935	-8.03593	5e-05	0.000219871	yes
Stxbp6	chr12:44852485-45074483	9.77266	0.487413	-4.32554	-7.8055	5e-05	0.000219871	yes
Mpz	chr1:171150712-171161123	1585.64	79.5886	-4.31636	-14.4855	5e-05	0.000219871	yes
Myl9	chr2:156775463-156781657	17.8889	0.901042	-4.31132	-6.18195	5e-05	0.000219871	yes
Reln	chr5:21884453-22344705	9.58975	0.483958	-4.30854	-10.0965	5e-05	0.000219871	yes
Vldlr	chr19:27217019-27254231	8.83414	0.453293	-4.28457	-9.1808	5e-05	0.000219871	yes
Nid2	chr14:19751256-19823823	7.33907	0.383951	-4.2566	-3.62683	5e-05	0.000219871	yes
Hey2	chr10:30832358-30842783	18.6154	0.986342	-4.23827	-8.28014	5e-05	0.000219871	yes
Emid1	chr11:5106265-5152222	5.4516	0.289518	-4.23495	-4.7781	5e-05	0.000219871	yes
Gas7	chr11:67532997-67688992	10.1283	0.543217	-4.22071	-8.83071	5e-05	0.000219871	yes
Mfap5	chr6:122513675-122529287	21.0542	1.12948	-4.22038	-7.24236	5e-05	0.000219871	yes
Folh1	chr7:86718975-86775864	11.0373	0.600043	-4.20118	-6.87854	5e-05	0.000219871	yes
Ptprz1	chr6:22875501-23052916	14.7545	0.80686	-4.1927	-11.1717	5e-05	0.000219871	yes
Frmd6	chr12:70825513-70902234	6.60218	0.36171	-4.19004	-6.88595	5e-05	0.000219871	yes
Fmo1	chr1:162829560-162866548	14.1248	0.784276	-4.17072	-6.83229	5e-05	0.000219871	yes
Tspan18	chr2:93201759-93334487	17.1885	0.961535	-4.15996	-9.14483	5e-05	0.000219871	yes
Itgav	chr2:83724396-83806917	12.931	0.728384	-4.14999	-9.86003	5e-05	0.000219871	yes
Efemp1	chr11:28853204-28926743	12.2345	0.704853	-4.11749	-6.56933	5e-05	0.000219871	yes
Tgfbi	chr13:56609602-56639339	13.0564	0.752411	-4.11709	-7.33789	5e-05	0.000219871	yes
Ugt8a	chr3:125865342-125938550	34.004	1.96259	-4.11488	-10.6806	5e-05	0.000219871	yes
Rgs6	chr12:82617037-83158813	9.02694	0.521426	-4.1137	-5.69688	5e-05	0.000219871	yes
Mmp2	chr8:92827327-92853420	5.32526	0.307919	-4.11223	-5.45509	5e-05	0.000219871	yes
Igfbp4	chr11:99041259-99052643	74.3154	4.35705	-4.09224	-12.4832	5e-05	0.000219871	yes
Kirrel	chr3:87078591-87174747	6.49831	0.382193	-4.08769	-7.50258	5e-05	0.000219871	yes
Rdh5	chr10:128913590-128919297	8.30093	0.488886	-4.0857	-5.10114	5e-05	0.000219871	yes
Plin3	chr17:56278961-56290511	10.6008	0.627396	-4.07865	-6.45685	5e-05	0.000219871	yes
Clec3b	chr9:123150945-123157432	5.70519	0.342192	-4.05939	-3.96659	0.0003	0.00116377	yes
Trf	chr9:103208875-103230286	12.1067	0.73474	-4.04243	-6.81746	5e-05	0.000219871	yes
Cldn11	chr3:31149919-31164326	5.18246	0.319319	-4.02057	-4.42445	5e-05	0.000219871	yes
Pmepa1	chr2:173224464-173276533	18.2138	1.12624	-4.01544	-9.95566	5e-05	0.000219871	yes
Bcan	chr3:87987530-88000356	38.949	2.44179	-3.99558	-10.1537	5e-05	0.000219871	yes
Smco3	chr6:136828842-136840557	10.6301	0.680909	-3.96455	-5.04404	0.0065	0.0178689	yes
Igfbp5	chr1:72858064-72874865	42.8562	2.79181	-3.94023	-13.6947	5e-05	0.000219871	yes
Pgf	chr12:85166638-85177313	6.83809	0.449826	-3.92616	-3.86213	5e-05	0.000219871	yes
Maf	chr8:115703252-115706894	25.6127	1.69089	-3.92101	-10.0449	5e-05	0.000219871	yes
Aif1l	chr2:31950302-31973442	11.5161	0.76034	-3.92086	-7.25852	5e-05	0.000219871	yes
Itpr3	chr17:27057303-27122223	14.6661	0.973976	-3.91245	-10.7581	5e-05	0.000219871	yes
Ptgfr	chr3:151798609-151837528	14.1675	0.942385	-3.91012	-8.91657	5e-05	0.000219871	yes
Ppp1r14c	chr10:3366149-3464975	9.61387	0.641843	-3.90482	-6.59176	5e-05	0.000219871	yes
Pcolce	chr5:137605106-137611404	14.4317	0.967401	-3.89898	-6.10366	5e-05	0.000219871	yes
Sh3bp5	chr14:31373963-31436033	16.6056	1.11319	-3.89889	-7.90759	5e-05	0.000219871	yes
Ptgds	chr2:25466711-25469749	73.402	4.93235	-3.89547	-9.32054	5e-05	0.000219871	yes
Apod	chr16:31296191-31314596	116.26	7.97112	-3.86642	-13.4457	5e-05	0.000219871	yes
Ccnd1	chr7:144929930-144939925	12.6538	0.87194	-3.8592	-7.62691	5e-05	0.000219871	yes
Grid1	chr14:34820135-35581115	5.46416	0.380906	-3.84249	-5.49183	5e-05	0.000219871	yes
Egfl8	chr17:34605860-34615971	27.7101	1.93696	-3.83855	-2.07438	0.0119	0.0301811	yes
Ogn	chr13:49464058-49652731	46.9717	3.29179	-3.83485	-8.17102	5e-05	0.000219871	yes
Igsf11	chr16:38902344-39027157	9.93646	0.703359	-3.8204	-7.09795	5e-05	0.000219871	yes
Gldn	chr9:54268579-54341777	8.78097	0.635351	-3.78875	-7.11931	5e-05	0.000219871	yes
Rasa3	chr8:13567217-13677587	8.21679	0.595607	-3.78614	-6.98705	5e-05	0.000219871	yes
Hapln4	chr8:70083528-70090862	26.2265	1.91961	-3.77214	-10.2828	5e-05	0.000219871	yes
Cotl1	chr8:119809213-119840579	24.2518	1.80734	-3.74615	-8.04865	5e-05	0.000219871	yes
Spp1	chr5:104435110-104441053	96.3289	7.25024	-3.73187	-10.3365	5e-05	0.000219871	yes
Ncmap	chr4:135369576-135398227	40.9055	3.0946	-3.72447	-7.92366	5e-05	0.000219871	yes
Ano1	chr7:144588548-144738592	5.62826	0.427588	-3.7184	-6.18259	5e-05	0.000219871	yes
Col15a1	chr4:47208011-47313165	11.4195	0.868457	-3.7169	-8.59047	5e-05	0.000219871	yes
Gm16551	chr9:74848436-74852872	7.9737	0.612927	-3.70146	-6.07522	5e-05	0.000219871	yes
Plce1	chr19:38524196-38785100	5.16373	0.402951	-3.67974	-8.0276	5e-05	0.000219871	yes
Kcnq4	chr4:120697472-120747176	16.7859	1.31109	-3.67841	-7.94	5e-05	0.000219871	yes
Limch1	chr5:66745839-67057159	22.8104	1.80414	-3.66031	-10.8328	5e-05	0.000219871	yes
Col5a2	chr1:45374330-45503282	8.25474	0.656611	-3.65211	-8.23303	5e-05	0.000219871	yes
Ngp	chr9:110419807-110423012	8.23148	0.655285	-3.65096	-4.30051	5e-05	0.000219871	yes
Sparc	chr11:55394158-55420080	449.942	35.8506	-3.64967	-14.2683	5e-05	0.000219871	yes
Lrrc4	chr6:28480347-28888832	5.20926	0.419421	-3.63461	-2.28943	0.00285	0.00866826	yes
Bgn	chrX:73483634-73495936	38.635	3.11384	-3.63314	-10.2253	5e-05	0.000219871	yes
Slc35f1	chr10:52690500-53111622	18.9917	1.53496	-3.6291	-10.2225	5e-05	0.000219871	yes
Ntng1	chr3:109780049-110143472	14.5793	1.19496	-3.60889	-8.11839	5e-05	0.000219871	yes
Plekha4	chr7:45526329-45554229	40.6349	3.33491	-3.607	-10.8845	5e-05	0.000219871	yes
Ndrg1	chr15:66929317-66969641	169.853	13.9414	-3.60684	-15.6421	5e-05	0.000219871	yes
Zcchc24	chr14:25711639-25768856	11.8036	0.977873	-3.59344	-8.11428	5e-05	0.000219871	yes
Egr2	chr10:67537868-67542188	17.3605	1.43991	-3.59177	-7.66536	5e-05	0.000219871	yes
Tmem28	chrX:99821068-99846345	5.94622	0.500392	-3.57084	-4.56228	5e-05	0.000219871	yes
Sema5a	chr15:32244812-32696341	16.8652	1.42085	-3.56922	-12.0903	5e-05	0.000219871	yes
Slc17a7	chr7:45163920-45176139	99.4313	8.43941	-3.55849	-13.1127	5e-05	0.000219871	yes
Cox7a1	chr7:30184170-30186030	8.40184	0.713997	-3.55671	-4.00994	0.0188	0.0446748	yes
Esrrg	chr1:187609005-188214884	12.0086	1.02165	-3.55509	-8.40281	5e-05	0.000219871	yes
Sfrp1	chr8:23411501-23449632	14.7879	1.25957	-3.55342	-8.94748	5e-05	0.000219871	yes
Shc4	chr2:125627446-125724148	10.1574	0.866664	-3.55091	-3.58663	5e-05	0.000219871	yes
Mfap4	chr11:61485443-61488704	7.10272	0.610132	-3.54118	-4.8832	5e-05	0.000219871	yes
Itgb5	chr16:33829664-33949338	9.74407	0.838363	-3.53888	-6.6034	5e-05	0.000219871	yes
Pid1	chr1:84036292-84284645	6.98671	0.605778	-3.52775	-5.40169	5e-05	0.000219871	yes
Mme	chr3:63295434-63383713	7.49425	0.658162	-3.50927	-7.35882	5e-05	0.000219871	yes
Afap1l2	chr19:56912353-57008575	9.9244	0.879094	-3.49689	-6.88148	5e-05	0.000219871	yes
Fkbp9	chr6:56832058-56879360	28.0435	2.50325	-3.48579	-9.89098	5e-05	0.000219871	yes
Slc9a3r1	chr11:115163340-115181178	45.1303	4.05773	-3.47535	-10.251	5e-05	0.000219871	yes
Plekhb1	chr7:100643895-100662394	106.665	9.63659	-3.46842	-11.3588	5e-05	0.000219871	yes
Slit2	chr5:47983154-48306282	6.95541	0.628728	-3.46763	-8.19377	5e-05	0.000219871	yes
Prss12	chr3:123446912-123506602	11.6342	1.05308	-3.46568	-6.86391	5e-05	0.000219871	yes
Hhatl	chr9:121784015-121792507	17.1002	1.55341	-3.4605	-6.45126	5e-05	0.000219871	yes
Kif19a	chr11:114765388-114790575	7.03806	0.642715	-3.45293	-6.01662	5e-05	0.000219871	yes
Pcdh7	chr5:57718020-58132240	16.6081	1.51855	-3.45112	-10.3658	5e-05	0.000219871	yes
Clrn1	chr3:58844027-58885212	6.78095	0.621293	-3.44814	-5.48991	5e-05	0.000219871	yes
H2-Eb1	chr17:34305866-34316674	9.79743	0.900041	-3.44434	-5.67109	5e-05	0.000219871	yes
Lancl3	chrX:9199972-9268085	9.46441	0.87436	-3.43621	-7.28717	5e-05	0.000219871	yes
Ntrk2	chr13:58806568-59133970	46.2385	4.36039	-3.40657	-13.5141	5e-05	0.000219871	yes
Dcn	chr10:97479499-97518162	111.308	10.5119	-3.40447	-11.7438	5e-05	0.000219871	yes
Syt2	chr1:134646680-134749417	80.1341	7.5725	-3.40357	-13.2133	5e-05	0.000219871	yes
Mag	chr7:30899182-30914832	10.9632	1.04016	-3.3978	-6.13027	5e-05	0.000219871	yes
Ndst4	chr3:125404090-125724986	16.6083	1.58038	-3.39356	-8.50235	5e-05	0.000219871	yes
Lpar1	chr4:58435251-58553491	44.2857	4.26764	-3.37533	-10.9549	5e-05	0.000219871	yes
Sbspon	chr1:15853861-15892722	5.23768	0.505002	-3.37457	-5.17104	5e-05	0.000219871	yes
Fa2h	chr8:111345137-111393821	15.5782	1.50761	-3.36919	-6.99778	5e-05	0.000219871	yes
Notch1	chr2:26457901-26503822	6.86269	0.66804	-3.36077	-8.47027	5e-05	0.000219871	yes
Sv2b	chr7:75114894-75331419	81.7942	7.99197	-3.35538	-13.8193	5e-05	0.000219871	yes
Sdc4	chr2:164424246-164443188	31.4659	3.07479	-3.35523	-9.58584	5e-05	0.000219871	yes
Omg	chr11:79339891-79581609	10.5255	1.03362	-3.34811	-2.89138	0.00015	0.000614592	yes
Pvalb	chr15:78191117-78206351	101.564	10.0061	-3.34343	-11.1878	5e-05	0.000219871	yes
Rnf128	chrX:139563339-139673145	5.7481	0.573888	-3.32424	-4.97167	5e-05	0.000219871	yes
Lgi3	chr14:70530820-70538324	66.7493	6.69236	-3.31816	-12.6732	5e-05	0.000219871	yes
Hs3st2	chr7:121392295-121501768	27.4816	2.77199	-3.30947	-8.96249	5e-05	0.000219871	yes
Mxra8	chr4:155839679-155844102	14.8885	1.50534	-3.30603	-7.00406	5e-05	0.000219871	yes
Ctsc	chr7:88278092-88310875	7.84143	0.797797	-3.29702	-5.77485	5e-05	0.000219871	yes
Tbx2	chr11:85832614-85841948	9.8292	1.00398	-3.29135	-7.13782	5e-05	0.000219871	yes
Creg2	chr1:39618405-39651182	6.97584	0.716755	-3.28282	-7.33916	5e-05	0.000219871	yes
Epha6	chr16:59613320-60605531	5.67428	0.586697	-3.27375	-3.72229	5e-05	0.000219871	yes
Htr7	chr19:35958728-36057360	6.60622	0.683087	-3.27368	-5.852	5e-05	0.000219871	yes
Gabrg1	chr5:70751046-70842617	7.45254	0.774671	-3.26608	-7.01976	5e-05	0.000219871	yes
Fam107a	chr14:8296277-8309776	5.78171	0.602355	-3.26281	-5.52101	5e-05	0.000219871	yes
Cald1	chr6:34709443-34775469	12.9579	1.35248	-3.26015	-7.98356	5e-05	0.000219871	yes
Qk	chr17:10206470-10319361	61.5446	6.43838	-3.25686	-12.1261	5e-05	0.000219871	yes
Fgl2	chr5:21292960-21424677	8.14094	0.855365	-3.25058	-6.26217	5e-05	0.000219871	yes
Fgf9	chr14:58072685-58112720	7.38422	0.782698	-3.23792	-6.72499	5e-05	0.000219871	yes
Bcat1	chr6:144993834-145076157	16.0024	1.69719	-3.23707	-10.342	5e-05	0.000219871	yes
Ston1	chr17:88626554-88645724	8.04137	0.857758	-3.2288	-6.22921	5e-05	0.000219871	yes
Antxr1	chr6:87133852-87335775	7.72148	0.825728	-3.22514	-7.21489	5e-05	0.000219871	yes
Fam19a2	chr10:123264075-123741204	22.5623	2.41491	-3.22387	-9.36291	5e-05	0.000219871	yes
Gpam	chr19:55069733-55099447	21.8238	2.34424	-3.21871	-9.548	5e-05	0.000219871	yes
Pbxip1	chr3:89436703-89450952	7.41001	0.796887	-3.21703	-6.71929	5e-05	0.000219871	yes
Ctsk	chr3:95499209-95509387	6.35636	0.687518	-3.20873	-4.61689	5e-05	0.000219871	yes
Plscr4	chr9:92457377-92492516	5.84289	0.635708	-3.20025	-5.57056	5e-05	0.000219871	yes
Pdzd2	chr15:12357053-12592556	9.68724	1.05433	-3.19975	-10.6357	5e-05	0.000219871	yes
Metrnl	chr11:121702426-121717389	5.73036	0.62558	-3.19536	-5.0145	5e-05	0.000219871	yes
Sh3bgr	chr16:96200469-96228933	18.6019	2.03652	-3.19127	-6.63776	5e-05	0.000219871	yes
Cntf	chr19:12763527-12796123	22.6159	2.48451	-3.18631	-2.20498	0.0177	0.0424717	yes
P2rx6	chr16:17561884-17572012	14.4395	1.59217	-3.18095	-6.44493	5e-05	0.000219871	yes
Jag1	chr2:137081450-137116520	7.52089	0.829902	-3.17989	-7.21433	5e-05	0.000219871	yes
Pls1	chr9:95752641-95845279	10.8785	1.20103	-3.17914	-7.32123	5e-05	0.000219871	yes
Tagln	chr9:45863690-45936058	15.4728	1.7199	-3.16933	-1.79131	0.0182	0.0434827	yes
H2-Ab1	chr17:34263226-34269418	11.3641	1.26749	-3.16444	-5.32913	5e-05	0.000219871	yes
Scara3	chr14:65919394-65953744	5.3096	0.598083	-3.15018	-5.45299	5e-05	0.000219871	yes
Cyp2d22	chr15:82370526-82380260	6.86665	0.773666	-3.14982	-5.22302	5e-05	0.000219871	yes
Vsnl1	chr12:11325244-11436649	98.6559	11.1329	-3.14758	-12.5333	5e-05	0.000219871	yes
Shox2	chr3:66973265-66981771	5.12968	0.579471	-3.14606	-4.17596	5e-05	0.000219871	yes
Lgi2	chr5:52537863-52566280	19.917	2.28186	-3.12572	-7.50332	5e-05	0.000219871	yes
Ryr2	chr13:11553102-12106945	8.46634	0.972755	-3.12159	-10.7176	5e-05	0.000219871	yes
Mgst1	chr6:138140536-138156752	17.1533	1.9763	-3.11761	-5.79676	5e-05	0.000219871	yes
Gulp1	chr1:44551670-44796836	8.49719	0.987825	-3.10466	-5.71084	5e-05	0.000219871	yes
Coro6	chr11:77463912-77469501	11.7761	1.36956	-3.10408	-4.59851	5e-05	0.000219871	yes
Rasl10b	chr11:83410071-83421038	21.9423	2.56074	-3.09908	-9.1656	5e-05	0.000219871	yes
Nes	chr3:87971092-87980451	8.04752	0.947718	-3.08601	-7.7142	5e-05	0.000219871	yes
P2rx7	chr5:122643910-122691432	5.55197	0.654403	-3.08475	-3.98966	5e-05	0.000219871	yes
Fcgrt	chr7:45092992-45103822	18.6433	2.21879	-3.07081	-6.99142	5e-05	0.000219871	yes
Grhpr	chr4:44981410-44990696	7.21735	0.860097	-3.0689	-4.38498	5e-05	0.000219871	yes
Pnmal2	chr7:16944681-16948828	12.1941	1.47324	-3.04912	-7.87226	5e-05	0.000219871	yes
Abca8b	chr11:109933405-109995816	14.0633	1.70236	-3.04633	-9.3374	5e-05	0.000219871	yes
Kcna1	chr6:126636462-126645801	99.1854	12.0506	-3.04102	-13.4334	5e-05	0.000219871	yes
Matn2	chr15:34306680-34436240	34.3979	4.18158	-3.0402	-9.92075	5e-05	0.000219871	yes
Itgb4	chr11:115974724-116012719	7.85818	0.970158	-3.0179	-4.73691	5e-05	0.000219871	yes
Vwa1	chr4:155768494-155774561	36.1144	4.46135	-3.01702	-9.97422	5e-05	0.000219871	yes
Angptl4	chr17:33774899-33781575	9.28338	1.14799	-3.01554	-5.31903	5e-05	0.000219871	yes
Timp3	chr10:86048745-86498896	93.0543	11.5094	-3.01526	-5.93736	5e-05	0.000219871	yes
Cyp39a1	chr17:43667371-43751431	6.07857	0.753067	-3.01288	-5.15614	5e-05	0.000219871	yes
Sh3pxd2b	chr11:32347810-32428183	13.2238	1.63924	-3.01204	-9.56577	5e-05	0.000219871	yes
Slitrk1	chr14:108909988-108914239	12.6511	1.57583	-3.00507	-7.99635	5e-05	0.000219871	yes
Chadl	chr15:81663888-81697287	9.21761	1.15722	-2.99373	-3.27238	5e-05	0.000219871	yes
Meis2	chr2:115861263-116065058	7.48913	0.946096	-2.98474	-6.45566	5e-05	0.000219871	yes
Nefh	chr11:4938755-5042794	757.806	96.2175	-2.97746	-8.57513	5e-05	0.000219871	yes
Casp12	chr9:5345475-5373034	5.16157	0.657605	-2.97252	-4.84135	5e-05	0.000219871	yes
Hspg2	chr4:137468802-137570630	17.5662	2.24802	-2.96607	-11.1795	5e-05	0.000219871	yes
Cyp2j9	chr4:96568428-96591485	16.0874	2.07284	-2.95626	-6.82002	5e-05	0.000219871	yes
Slc36a2	chr11:55158467-55185077	8.5043	1.09738	-2.95413	-5.28829	5e-05	0.000219871	yes
Dmd	chrX:82948869-85205050	6.39557	0.828573	-2.94837	-8.98965	5e-05	0.000219871	yes
Serpinh1	chr7:99345374-99353239	37.6943	4.88711	-2.94729	-8.45663	5e-05	0.000219871	yes
Rassf8	chr6:145808382-145817584	5.27543	0.684644	-2.94586	-4.19281	5e-05	0.000219871	yes
Plxdc2	chr2:16356303-16755839	8.00547	1.05369	-2.92554	-7.88375	5e-05	0.000219871	yes
Frrs1l	chr4:56960135-56990391	13.1994	1.7441	-2.91992	-7.79125	5e-05	0.000219871	yes
Rasgrf2	chr13:91880406-91988042	9.99967	1.32437	-2.91657	-8.05245	5e-05	0.000219871	yes
Pllp	chr8:94674894-94696242	31.3727	4.17334	-2.91024	-8.33207	5e-05	0.000219871	yes
Olfml2b	chr1:170644531-170682789	11.3565	1.51112	-2.90983	-6.91581	5e-05	0.000219871	yes
Col23a1	chr11:51289919-51583925	7.21712	0.961263	-2.90842	-6.93311	5e-05	0.000219871	yes
Syde1	chr10:78584502-78591964	5.36622	0.716861	-2.90414	-5.28622	5e-05	0.000219871	yes
Cela1	chr15:100674421-100687920	9.88513	1.32847	-2.89549	-4.89713	5e-05	0.000219871	yes
Clec2l	chr6:38663068-38680865	128.219	17.277	-2.89168	-12.2669	5e-05	0.000219871	yes
Faim2	chr15:99497004-99528165	54.0537	7.32331	-2.88383	-11.5107	5e-05	0.000219871	yes
Cabp7	chr11:4738820-4746778	12.9625	1.75968	-2.88095	-4.87738	5e-05	0.000219871	yes
Col5a1	chr2:27886424-28039510	5.27863	0.717108	-2.8799	-6.92296	5e-05	0.000219871	yes
Sparcl1	chr5:104079108-104114088	183.564	25.0465	-2.87361	-12.9922	5e-05	0.000219871	yes
Ntng2	chr2:29194820-29252993	25.9492	3.54405	-2.87222	-6.25953	5e-05	0.000219871	yes
Sfrp4	chr13:19623174-19632823	14.5396	1.99556	-2.86512	-6.28014	5e-05	0.000219871	yes
Arhgap19	chr19:41766587-41802084	13.974	1.91887	-2.86441	-7.96083	5e-05	0.000219871	yes
Grm4	chr17:27422387-27503533	10.1537	1.40604	-2.8523	-6.74144	5e-05	0.000219871	yes
Col6a1	chr10:76708791-76726044	8.95657	1.24659	-2.84496	-6.29799	5e-05	0.000219871	yes
Galm	chr17:80127470-80185032	9.95351	1.38781	-2.8424	-5.90044	5e-05	0.000219871	yes
Yap1	chr9:7932000-8004596	8.8971	1.24152	-2.84123	-6.45056	5e-05	0.000219871	yes
Hspb2	chr9:50751071-50756635	5.04117	0.707618	-2.83271	-2.04606	0.0145	0.03579	yes
Smtn	chr11:3517521-3539292	12.9367	1.83056	-2.82111	-6.72706	5e-05	0.000219871	yes
Calb1	chr4:15881263-15906709	27.6068	3.93815	-2.80944	-8.89015	5e-05	0.000219871	yes
S100b	chr10:76253835-76261319	416.322	59.6898	-2.80215	-13.9124	5e-05	0.000219871	yes
Dbi	chr1:120113279-120121096	279.419	40.2192	-2.79648	-9.42924	5e-05	0.000219871	yes
Thy1	chr9:44043383-44048579	508.722	73.6375	-2.78837	-13.7786	5e-05	0.000219871	yes
Pla2g16	chr19:7557458-7588545	19.8942	2.88128	-2.78756	-8.21672	5e-05	0.000219871	yes
Sipa1l1	chr12:82170015-82451784	7.33265	1.06506	-2.7834	-7.43391	5e-05	0.000219871	yes
Fam19a1	chr6:96113153-96657198	10.6261	1.54535	-2.78161	-6.28894	5e-05	0.000219871	yes
Hoxb8	chr11:96281904-96285325	5.38421	0.784156	-2.77952	-4.89201	5e-05	0.000219871	yes
Ppp1r9a	chr6:4903319-5165661	8.44914	1.23132	-2.7786	-8.61399	5e-05	0.000219871	yes
Fam212b	chr3:105704598-105720842	8.14496	1.1957	-2.76805	-6.5862	5e-05	0.000219871	yes
Nfia	chr4:97567874-98118876	15.63	2.29993	-2.76466	-9.92176	5e-05	0.000219871	yes
Fat1	chr8:44950207-45052257	6.67431	0.993606	-2.74787	-9.05839	5e-05	0.000219871	yes
Wwtr1	chr3:57455643-57575910	8.61247	1.28484	-2.74484	-6.58083	5e-05	0.000219871	yes
Smr2	chr5:88086555-88109053	9.52474	1.42168	-2.74408	-2.95938	5e-05	0.000219871	yes
Drp2	chrX:134404779-134456573	36.09	5.40295	-2.73978	-11.0193	5e-05	0.000219871	yes
Add3	chr19:53140442-53247326	19.041	2.85555	-2.73726	-8.35062	5e-05	0.000219871	yes
Dlg2	chr7:91090785-92449246	15.8526	2.40128	-2.72284	-8.92634	5e-05	0.000219871	yes
Rhbdl3	chr11:80300911-80355986	6.35879	0.963506	-2.72239	-5.74092	5e-05	0.000219871	yes
Rgcc	chr14:79288749-79301635	34.1231	5.18032	-2.71964	-7.06743	5e-05	0.000219871	yes
Mlip	chr9:77102083-77347870	11.6836	1.77668	-2.71723	-5.1907	5e-05	0.000219871	yes
Tmem229b	chr12:78961794-79007277	70.3215	10.7757	-2.70618	-11.081	5e-05	0.000219871	yes
Lrrn2	chr1:132880354-132940005	10.1737	1.56312	-2.70234	-6.57786	5e-05	0.000219871	yes
Rell1	chr5:63908897-63968897	7.78305	1.19794	-2.69978	-5.8888	5e-05	0.000219871	yes
Syt12	chr19:4425456-4477143	6.1837	0.957147	-2.69166	-5.03774	5e-05	0.000219871	yes
Ncam2	chr16:81200696-81624287	10.6048	1.64412	-2.68933	-6.52068	5e-05	0.000219871	yes
Vim	chr2:13574310-13582826	312.036	48.3967	-2.68873	-13.2708	5e-05	0.000219871	yes
Trappc3l	chr10:34037596-34109815	51.4782	8.05384	-2.67621	-7.27822	5e-05	0.000219871	yes
Gas2l3	chr10:89408822-89443967	7.86012	1.23414	-2.67104	-6.98641	5e-05	0.000219871	yes
6530402F18Rik	chr2:29194820-29252993	6.46804	1.01626	-2.67005	-4.62711	5e-05	0.000219871	yes
2009-09-01	chr11:117199660-117362325	23.0594	3.64082	-2.66302	-7.67621	5e-05	0.000219871	yes
Epn3	chr11:94489598-94499974	18.2142	2.88252	-2.65967	-8.30678	5e-05	0.000219871	yes
Baiap2l1	chr5:144244436-144361005	13.8361	2.19214	-2.65803	-4.955	5e-05	0.000219871	yes
Foxo1	chr3:52268336-52350109	6.60329	1.04655	-2.65755	-6.51828	5e-05	0.000219871	yes
Sepp1	chr15:3270766-3280508	179.046	28.5544	-2.64855	-11.0834	5e-05	0.000219871	yes
Rsph9	chr17:46129276-46144198	6.75744	1.08564	-2.63793	-3.8879	5e-05	0.000219871	yes
Dag1	chr9:108204860-108263958	61.8579	9.94435	-2.63701	-11.2806	5e-05	0.000219871	yes
Slc43a3	chr2:84936645-84958509	19.8969	3.21972	-2.62754	-7.38402	5e-05	0.000219871	yes
Chp2	chr7:122219495-122222539	32.192	5.22032	-2.62449	-7.19816	5e-05	0.000219871	yes
Pcdhac1	chr18:36930284-37841872	19.8747	3.2426	-2.61571	-2.1019	0.00105	0.00360703	yes
Htra1	chr7:130936202-130985658	73.7341	12.0408	-2.6144	-10.6392	5e-05	0.000219871	yes
Lamc1	chr1:153218921-153332786	18.01	2.9482	-2.61089	-9.75328	5e-05	0.000219871	yes
Pon2	chr6:5264623-5298373	18.5683	3.04864	-2.60661	-6.66655	5e-05	0.000219871	yes
Pth1r	chr9:110722084-110747145	12.5398	2.06236	-2.60414	-5.60238	5e-05	0.000219871	yes
Gng7	chr10:80948623-81014925	5.5715	0.918	-2.6015	-4.85353	5e-05	0.000219871	yes
Sipa1l2	chr8:125418062-125492710	6.54748	1.0909	-2.58542	-6.80037	5e-05	0.000219871	yes
Gpx8	chr13:113035378-113091135	15.4392	2.58409	-2.57887	-4.17414	5e-05	0.000219871	yes
Cp	chr3:19957053-20035310	14.3095	2.40115	-2.57517	-2.94288	0.0001	0.000421844	yes
S100a16	chr3:90541222-90543151	35.2284	5.91706	-2.57379	-7.21677	5e-05	0.000219871	yes
Dhrs3	chr4:144892826-144927645	5.89778	0.991389	-2.57265	-3.41161	5e-05	0.000219871	yes
Ddn	chr15:98803781-98807925	5.69686	0.961112	-2.56739	-4.90773	5e-05	0.000219871	yes
Sema3g	chr14:31217872-31229511	11.1768	1.88807	-2.56552	-6.67311	5e-05	0.000219871	yes
Caskin2	chr11:115799351-115813592	9.45282	1.60161	-2.56122	-6.84319	5e-05	0.000219871	yes
Smpd2	chr10:41487171-41490340	5.52525	0.936956	-2.55999	-4.0054	5e-05	0.000219871	yes
Kcnk1	chr8:125995101-126030688	43.7343	7.42451	-2.5584	-9.3141	5e-05	0.000219871	yes
Lhfp	chr3:53041546-53261679	22.9137	3.90496	-2.55283	-7.37575	5e-05	0.000219871	yes
Gprc5b	chr7:118842217-118995211	30.3309	5.17323	-2.55165	-6.09037	5e-05	0.000219871	yes
Kcng4	chr8:119623853-119635680	5.17658	0.887003	-2.54499	-5.20423	5e-05	0.000219871	yes
Cxcr4	chr1:128588198-128592299	14.2569	2.45109	-2.54017	-5.90931	5e-05	0.000219871	yes
Thrsp	chr7:97412956-97417510	13.3788	2.30316	-2.53826	-5.04084	5e-05	0.000219871	yes
Col4a1	chr8:11198422-11312826	29.4197	5.08217	-2.53327	-9.79307	5e-05	0.000219871	yes
Pacsin3	chr2:91256164-91264680	5.56057	0.962771	-2.52997	-3.77267	5e-05	0.000219871	yes
Nr4a1	chr15:101266845-101274794	41.0628	7.11489	-2.52892	-8.53377	5e-05	0.000219871	yes
Fstl5	chr3:76074560-76710005	12.9749	2.25151	-2.52676	-7.40526	5e-05	0.000219871	yes
Cgnl1	chr9:71626508-71771602	26.7935	4.65777	-2.52417	-10.1608	5e-05	0.000219871	yes
B3galt5	chr16:96235800-96319858	8.93456	1.56191	-2.51609	-6.59715	5e-05	0.000219871	yes
Astn2	chr4:65380802-66404483	12.683	2.22068	-2.51382	-4.40526	5e-05	0.000219871	yes
Parp3	chr9:106470352-106476651	5.87475	1.02965	-2.51238	-4.76479	5e-05	0.000219871	yes
Gsn	chr2:35256358-35307902	116.688	20.4571	-2.51198	-10.586	5e-05	0.000219871	yes
G0s2	chr1:193272159-193273188	9.52087	1.67021	-2.51106	-4.05155	5e-05	0.000219871	yes
Sulf2	chr2:166073898-166155683	19.6662	3.46445	-2.50502	-7.82299	5e-05	0.000219871	yes
Epb4.1l4b	chr4:57061725-57143156	7.25299	1.27878	-2.5038	-5.39716	5e-05	0.000219871	yes
Gstk1	chr6:42245934-42250441	7.84202	1.39367	-2.49233	-4.0236	5e-05	0.000219871	yes
Pard3	chr8:127064055-127612286	5.50679	0.980545	-2.48956	-5.18971	5e-05	0.000219871	yes
Prex2	chr1:10993464-11303682	5.36132	0.95525	-2.48864	-6.3406	5e-05	0.000219871	yes
Klhl13	chrX:23219270-23365082	11.152	1.99697	-2.48142	-6.05716	5e-05	0.000219871	yes
Nr2f2	chr7:70351949-70411146	12.2439	2.20149	-2.47551	-7.13758	5e-05	0.000219871	yes
Fads6	chr11:115283365-115297546	11.3872	2.05714	-2.4687	-4.92139	5e-05	0.000219871	yes
Fam181b	chr7:93079878-93081721	8.09885	1.4638	-2.468	-4.7863	5e-05	0.000219871	yes
Chst2	chr9:95400925-95407270	12.5514	2.28038	-2.4605	-8.13831	5e-05	0.000219871	yes
Kcnc1	chr7:46396467-46438704	21.3975	3.89842	-2.45648	-8.4267	5e-05	0.000219871	yes
Lynx1	chr15:74747855-74752979	157.363	28.7309	-2.45342	-11.5027	5e-05	0.000219871	yes
Gatm	chr2:122594472-122611277	101.873	18.6685	-2.44809	-11.091	5e-05	0.000219871	yes
Pcdh9	chr14:93013699-93890669	22.4547	4.13015	-2.44275	-8.93853	5e-05	0.000219871	yes
Fn1	chr1:71585472-71653234	9.59686	1.76716	-2.44113	-7.55966	5e-05	0.000219871	yes
Rab34	chr11:78188426-78192193	7.62756	1.40459	-2.44107	-3.56758	5e-05	0.000219871	yes
Ppargc1a	chr5:51454248-51553921	5.94364	1.09743	-2.43722	-6.24597	5e-05	0.000219871	yes
Fam178b	chr1:36562695-36683183	27.914	5.17682	-2.43085	-5.14558	5e-05	0.000219871	yes
Cpne6	chr14:55510447-55517431	176.898	32.8155	-2.43047	-10.5227	5e-05	0.000219871	yes
Fgfr1	chr8:25518758-25575718	58.6167	10.8813	-2.42945	-10.3281	5e-05	0.000219871	yes
Kcnc3	chr7:44590885-44604751	32.2655	5.99438	-2.42831	-9.432	5e-05	0.000219871	yes
Lbp	chr2:158306492-158332852	5.45301	1.01787	-2.4215	-4.53337	5e-05	0.000219871	yes
Ppap2b	chr4:105157346-105232767	35.0753	6.55448	-2.4199	-8.97234	5e-05	0.000219871	yes
Gabrb2	chr11:42419756-42632591	5.35282	1.0025	-2.4167	-6.46493	5e-05	0.000219871	yes
Anxa1	chr19:20373433-20390671	5.86754	1.10015	-2.41506	-3.90335	5e-05	0.000219871	yes
Kazald1	chr19:45076138-45079289	5.16113	0.969525	-2.41234	-3.70804	5e-05	0.000219871	yes
Fgf11	chr11:69796067-69801716	6.27778	1.19037	-2.39884	-4.47047	5e-05	0.000219871	yes
Eln	chr5:134702595-134747254	7.15667	1.36641	-2.3889	-5.53646	5e-05	0.000219871	yes
Cbln2	chr18:86713047-86718283	20.4512	3.90535	-2.38866	-6.99441	5e-05	0.000219871	yes
Rcsd1	chr1:165648944-165708094	6.5528	1.25387	-2.38572	-4.51379	5e-05	0.000219871	yes
Tmem163	chr1:127490341-127678021	17.5376	3.37005	-2.37961	-6.86467	5e-05	0.000219871	yes
Cdc42ep1	chr15:78842646-78855529	7.0332	1.36037	-2.37018	-4.51514	5e-05	0.000219871	yes
Relt	chr7:100845847-100863413	8.56521	1.66179	-2.36575	-5.43664	5e-05	0.000219871	yes
Fxyd7	chr7:31042514-31051454	231.684	45.2761	-2.35534	-12.0918	5e-05	0.000219871	yes
Hs3st1	chr5:39613934-39644631	8.11326	1.59272	-2.34879	-4.48455	5e-05	0.000219871	yes
Nfasc	chr1:132564689-132741797	36.9147	7.26481	-2.3452	-10.3159	5e-05	0.000219871	yes
Flt3	chr5:147330741-147400489	8.79299	1.73178	-2.3441	-5.99858	5e-05	0.000219871	yes
Mboat2	chr12:24831598-24960299	22.7847	4.49233	-2.34253	-7.06291	5e-05	0.000219871	yes
Fam198b	chr3:79885929-79946278	9.73123	1.92898	-2.33478	-7.26506	5e-05	0.000219871	yes
Chpt1	chr10:88459586-88503970	12.9387	2.57725	-2.32779	-5.32596	5e-05	0.000219871	yes
Pxn	chr5:115506675-115555987	12.3559	2.46504	-2.32552	-6.26744	5e-05	0.000219871	yes
Emp1	chr6:135362930-135383173	6.46847	1.29207	-2.32374	-4.44364	5e-05	0.000219871	yes
Cadm4	chr7:24482022-24504533	70.3086	14.0618	-2.32192	-9.84787	5e-05	0.000219871	yes
Chrna3	chr9:55011342-55026559	9.20085	1.84125	-2.32108	-5.77257	5e-05	0.000219871	yes
Gpr158	chr2:21367566-21830542	40.6674	8.13834	-2.32107	-10.3015	5e-05	0.000219871	yes
Lgr4	chr2:109917646-110014257	20.1066	4.02562	-2.32039	-8.52974	5e-05	0.000219871	yes
Scn1a	chr2:66270781-66440837	28.2254	5.6526	-2.32001	-9.96199	5e-05	0.000219871	yes
Plscr2	chr9:92275601-92297752	5.28177	1.0595	-2.31764	-3.54082	5e-05	0.000219871	yes
Ldhb	chr6:142490248-142507943	130.996	26.4035	-2.31072	-10.6054	5e-05	0.000219871	yes
Slco5a1	chr1:12866549-12991135	8.62223	1.74367	-2.30593	-7.63038	5e-05	0.000219871	yes
Gsta4	chr9:78191965-78209349	16.0367	3.24334	-2.30583	-5.06046	5e-05	0.000219871	yes
Olfm2	chr9:20667985-20728214	6.72234	1.37158	-2.29313	-4.03179	5e-05	0.000219871	yes
Unc80	chr1:66468446-66699148	19.8359	4.05141	-2.29162	-9.93692	5e-05	0.000219871	yes
Rhoj	chr12:75308312-75401455	5.24169	1.07774	-2.28202	-4.19368	5e-05	0.000219871	yes
Htr3a	chr9:48899212-48911099	70.9188	14.6301	-2.27723	-8.72836	5e-05	0.000219871	yes
Kank1	chr19:25237201-25434496	6.58474	1.37	-2.26496	-6.02852	5e-05	0.000219871	yes
Nfix	chr8:84701456-84800338	5.1714	1.07596	-2.26493	-5.04361	5e-05	0.000219871	yes
Igsf21	chr4:140026851-140246811	13.4824	2.81361	-2.26059	-5.65726	5e-05	0.000219871	yes
Sgk1	chr10:21882183-21999902	24.1679	5.05052	-2.25859	-6.58631	5e-05	0.000219871	yes
Dbp	chr7:45705246-45718002	17.1149	3.57876	-2.25772	-3.74093	5e-05	0.000219871	yes
Negr1	chr3:156561793-157316464	8.87115	1.8731	-2.24369	-6.16119	5e-05	0.000219871	yes
Ust	chr10:8204752-8518825	22.1575	4.70093	-2.23678	-8.23489	5e-05	0.000219871	yes
Chrna7	chr7:63098691-63212526	34.4394	7.32868	-2.23243	-7.79312	5e-05	0.000219871	yes
Gal3st1	chr11:3983635-3999328	9.11073	1.94251	-2.22964	-4.15756	5e-05	0.000219871	yes
Heg1	chr16:33684465-33768195	7.07451	1.51188	-2.22629	-5.84835	5e-05	0.000219871	yes
Sorcs1	chr19:50143300-50678646	11.2034	2.39639	-2.225	-6.34047	5e-05	0.000219871	yes
Rcn3	chr7:45082913-45092213	14.1017	3.01871	-2.22387	-5.16785	5e-05	0.000219871	yes
Mt1	chr8:94179088-94180327	128.34	27.4935	-2.2228	-9.77247	5e-05	0.000219871	yes
Tmem47	chrX:81070643-81097875	52.8972	11.3417	-2.22156	-9.75448	5e-05	0.000219871	yes
Rgma	chr7:73310379-73419899	5.0141	1.08349	-2.21031	-4.28606	5e-05	0.000219871	yes
Phlpp1	chr1:106171868-106394245	6.60745	1.43626	-2.20178	-6.1668	5e-05	0.000219871	yes
Clu	chr14:65968482-65981545	251.457	55.0709	-2.19095	-11.0569	5e-05	0.000219871	yes
Iqsec1	chr6:90659597-90810123	33.9261	7.43489	-2.19001	-9.08329	5e-05	0.000219871	yes
Pcp4	chr16:96467605-96525793	419.103	91.9509	-2.18837	-13.1744	5e-05	0.000219871	yes
AI464131	chr4:41495600-41503075	8.40502	1.84435	-2.18814	-5.94032	5e-05	0.000219871	yes
Scn4b	chr9:45139041-45154061	144.293	31.7115	-2.18592	-10.3644	5e-05	0.000219871	yes
Lrrc4c	chr2:96318168-97631664	11.5447	2.54119	-2.18366	-5.86232	5e-05	0.000219871	yes
Capg	chr6:72544390-72562983	19.8828	4.39084	-2.17895	-4.77514	5e-05	0.000219871	yes
Arap2	chr5:62602445-62766177	9.42169	2.08957	-2.17278	-7.23191	5e-05	0.000219871	yes
Clic4	chr4:135213969-135272760	34.2337	7.60614	-2.17018	-8.68752	5e-05	0.000219871	yes
Shpk	chr11:73199481-73224506	7.39158	1.64957	-2.16379	-4.95144	5e-05	0.000219871	yes
Clmp	chr9:40685963-40784046	18.2657	4.09623	-2.15677	-6.86541	5e-05	0.000219871	yes
Sash1	chr10:8722218-8886070	8.57433	1.9301	-2.15135	-6.89997	5e-05	0.000219871	yes
Sult1a1	chr7:126672869-126676357	8.35574	1.88139	-2.15097	-4.08037	5e-05	0.000219871	yes
Scn8a	chr15:100870644-101045938	36.3577	8.27855	-2.13481	-9.63408	5e-05	0.000219871	yes
Tspan6	chrX:133891069-133898429	6.16762	1.40517	-2.13397	-3.9773	5e-05	0.000219871	yes
Rassf4	chr6:116633007-116673836	17.2808	3.94627	-2.13061	-7.09752	5e-05	0.000219871	yes
Kcnq3	chr15:65994914-66286224	5.03976	1.15566	-2.12464	-4.27645	5e-05	0.000219871	yes
F2r	chr13:95601788-95618433	10.0867	2.31431	-2.1238	-5.72413	5e-05	0.000219871	yes
Mal	chr2:127633225-127656695	70.8689	16.299	-2.12037	-8.73845	5e-05	0.000219871	yes
Lhfpl1	chrX:145290358-145348894	20.1078	4.62982	-2.11872	-6.11601	5e-05	0.000219871	yes
S100a9	chr3:90692629-90695721	28.9284	6.66451	-2.11791	-3.30566	5e-05	0.000219871	yes
Tcn2	chr11:3917077-3932078	17.4188	4.01677	-2.11654	-5.41575	5e-05	0.000219871	yes
Bace2	chr16:97356727-97439012	5.10275	1.17761	-2.11542	-4.66242	5e-05	0.000219871	yes
Mdga1	chr17:29827957-29887882	6.92624	1.60106	-2.11305	-6.50633	5e-05	0.000219871	yes
Lama4	chr10:38965514-39110188	13.0669	3.02725	-2.10984	-7.35671	5e-05	0.000219871	yes
Cthrc1	chr15:39076931-39087119	6.18176	1.43252	-2.10947	-3.54778	5e-05	0.000219871	yes
Kank4	chr4:98754891-98817537	30.1532	7.00402	-2.10606	-8.61396	5e-05	0.000219871	yes
Syt3	chr7:44384125-44400030	18.671	4.34501	-2.10337	-5.98521	5e-05	0.000219871	yes
Gng11	chr6:4003986-4008446	9.10329	2.12484	-2.09904	-3.68368	5e-05	0.000219871	yes
Hbegf	chr18:36504926-36515805	5.92081	1.38657	-2.09427	-4.23734	5e-05	0.000219871	yes
Rab31	chr17:65651725-65772752	13.1244	3.08167	-2.09047	-6.35552	5e-05	0.000219871	yes
Gja1	chr10:56377299-56390419	19.1208	4.50863	-2.08438	-6.77228	5e-05	0.000219871	yes
Ecscr	chr18:35713088-35721491	5.80319	1.36988	-2.0828	-3.37171	5e-05	0.000219871	yes
Jam3	chr9:27097383-27155421	30.5318	7.22031	-2.08018	-7.10335	5e-05	0.000219871	yes
Adam23	chr1:63445903-63596515	117.114	27.7044	-2.07972	-9.21479	5e-05	0.000219871	yes
Lamb1	chr12:31265293-31329639	28.5008	6.75975	-2.07596	-8.78095	5e-05	0.000219871	yes
Shroom2	chrX:152609508-152769486	7.06751	1.6791	-2.07351	-5.35602	5e-05	0.000219871	yes
Slc16a6	chr11:109440077-109573329	6.19415	1.4735	-2.07166	-4.73347	5e-05	0.000219871	yes
S100a4	chr3:90603769-90606045	35.8161	8.52247	-2.07127	-6.00627	5e-05	0.000219871	yes
Itih5	chr2:10153542-10256529	20.6955	4.92855	-2.07008	-8.26814	5e-05	0.000219871	yes
Phyhipl	chr10:70440667-70599291	44.8915	10.736	-2.06399	-6.15809	5e-05	0.000219871	yes
Tuba4a	chr1:75210828-75219253	179.361	43.1094	-2.0568	-7.89711	5e-05	0.000219871	yes
Hspb6	chr7:30553301-30555439	8.55716	2.05686	-2.05669	-4.03033	5e-05	0.000219871	yes
Rhobtb3	chr13:75869536-75943824	12.1141	2.92217	-2.05158	-6.74799	5e-05	0.000219871	yes
Nr1d1	chr11:98767931-98775377	13.1252	3.1715	-2.0491	-5.85303	5e-05	0.000219871	yes
Il34	chr8:110741828-110805924	13.4723	3.26259	-2.0459	-4.55782	5e-05	0.000219871	yes
Copz2	chr11:96849875-96861202	6.33057	1.53671	-2.04249	-2.59953	5e-05	0.000219871	yes
Stxbp5l	chr16:37107309-37384958	6.71742	1.63294	-2.04044	-7.02574	5e-05	0.000219871	yes
Cntn1	chr15:92051164-92341967	133.551	32.5727	-2.03565	-9.17051	5e-05	0.000219871	yes
Ndrg2	chr14:51905270-51913488	82.4777	20.2232	-2.02799	-8.32645	5e-05	0.000219871	yes
Tex40	chr19:6922425-6925380	5.96139	1.46459	-2.02515	-3.08541	0.00025	0.000985076	yes
Grm8	chr6:27275120-28134369	9.36516	2.30104	-2.02501	-5.33864	5e-05	0.000219871	yes
Epb4.1l2	chr10:25359797-25523518	28.3289	6.96479	-2.02412	-7.79518	5e-05	0.000219871	yes
Prkcb	chr7:122289124-122634401	17.6231	4.33283	-2.02409	-8.34149	5e-05	0.000219871	yes
Asic3	chr5:24413450-24417834	55.5911	13.7055	-2.02009	-8.21304	5e-05	0.000219871	yes
Cygb	chr11:116645594-116654313	24.0753	5.9422	-2.01849	-6.77345	5e-05	0.000219871	yes
Arhgef6	chrX:57231484-57338729	9.2474	2.28345	-2.01783	-5.99806	5e-05	0.000219871	yes
Tgfbr3	chr5:107106569-107289595	15.8089	3.90405	-2.01769	-7.57544	5e-05	0.000219871	yes
Arhgef40	chr14:51984832-52020733	10.9518	2.709	-2.01533	-5.16667	5e-05	0.000219871	yes
Arhgef4	chr1:34801721-34812754	33.2762	8.25592	-2.01099	-7.70243	5e-05	0.000219871	yes
Chrm2	chr6:36333137-36524774	5.13508	1.27531	-2.00954	-3.36167	5e-05	0.000219871	yes
Vamp1	chr6:125215580-125222306	294.394	73.1802	-2.00822	-9.04773	5e-05	0.000219871	yes
Fam19a5	chr15:87544298-87759364	19.4303	4.84334	-2.00424	-5.91349	5e-05	0.000219871	yes
Pi16	chr17:29318881-29328902	5.60092	1.39668	-2.00366	-3.94588	5e-05	0.000219871	yes
D930028M14Rik	chr7:25152456-25156630	31.5562	7.89256	-1.99936	-4.8	5e-05	0.000219871	yes
Dpysl4	chr7:139086000-139101791	6.52482	1.63442	-1.99716	-4.43453	5e-05	0.000219871	yes
Zeb2	chr2:44983511-45114084	12.8427	3.22343	-1.99428	-7.70262	5e-05	0.000219871	yes
Pbx1	chr1:168119363-168432169	11.5731	2.90488	-1.99422	-6.87451	5e-05	0.000219871	yes
Ehd2	chr7:15948986-15967535	19.0004	4.77005	-1.99395	-6.6793	5e-05	0.000219871	yes
Mfap3l	chr8:60632859-60676731	21.4545	5.40374	-1.98925	-7.92162	5e-05	0.000219871	yes
Phlda3	chr1:135766084-135769134	21.5701	5.43806	-1.98787	-5.69694	5e-05	0.000219871	yes
Ptk2b	chr14:66153256-66281052	10.8918	2.75609	-1.98255	-5.57675	5e-05	0.000219871	yes
Egr1	chr18:34861206-34864956	78.8381	19.9715	-1.98095	-8.14586	5e-05	0.000219871	yes
Cntn4	chr6:105677744-106699305	5.95131	1.51905	-1.97003	-4.43419	5e-05	0.000219871	yes
Asrgl1	chr19:9111718-9135566	21.2845	5.43817	-1.96861	-6.37535	5e-05	0.000219871	yes
Slc12a4	chr8:105943589-105966115	8.20358	2.10118	-1.96506	-5.07106	5e-05	0.000219871	yes
Frmpd4	chrX:167471305-168577233	8.94312	2.29317	-1.96344	-6.70712	5e-05	0.000219871	yes
Slc27a1	chr8:71568926-71586708	24.9366	6.41419	-1.95892	-7.02378	5e-05	0.000219871	yes
Calml4	chr9:62838786-62875917	11.9283	3.07677	-1.9549	-1.86756	0.00185	0.00593853	yes
Col4a2	chr8:11312828-11449287	16.5672	4.27547	-1.95417	-7.23005	5e-05	0.000219871	yes
Mfge8	chr7:79133767-79149060	8.88372	2.29791	-1.95084	-4.00886	5e-05	0.000219871	yes
Pvrl4	chr1:171370172-171388287	9.71545	2.51441	-1.95006	-5.16742	5e-05	0.000219871	yes
Ltbp4	chr7:27305140-27337612	9.97981	2.58437	-1.9492	-5.89517	5e-05	0.000219871	yes
Nrcam	chr12:44328884-44601846	20.6487	5.35426	-1.9473	-8.01986	5e-05	0.000219871	yes
Elfn1	chr5:139907942-139974724	13.2786	3.45912	-1.94063	-6.18407	5e-05	0.000219871	yes
Ptn	chr6:36715662-36811361	58.8375	15.3287	-1.9405	-8.13763	5e-05	0.000219871	yes
Rnf130	chr11:50025330-50125719	35.5496	9.29208	-1.93576	-5.33458	5e-05	0.000219871	yes
Cyr61	chr3:145646970-145649985	28.9348	7.57396	-1.93369	-6.41811	5e-05	0.000219871	yes
Aifm3	chr16:17489676-17507485	8.1168	2.12729	-1.9319	-4.09908	5e-05	0.000219871	yes
Tnfrsf12a	chr17:23660522-23677449	9.18984	2.40858	-1.93186	-1.37433	0.01615	0.0392781	yes
Adra2c	chr5:35278565-35281763	7.28412	1.91107	-1.93037	-4.80274	5e-05	0.000219871	yes
Efemp2	chr19:5474689-5481854	7.48938	1.96899	-1.92739	-3.3964	5e-05	0.000219871	yes
Insc	chr7:114745765-114850380	6.10612	1.6062	-1.92661	-4.03711	5e-05	0.000219871	yes
S100a8	chr3:90669070-90670034	39.4618	10.4023	-1.92356	-5.78542	5e-05	0.000219871	yes
Kcns1	chr2:164163618-164171113	34.1256	8.99663	-1.9234	-7.52873	5e-05	0.000219871	yes
Bai3	chr1:25067475-25829707	6.62058	1.74704	-1.92205	-5.29944	5e-05	0.000219871	yes
Tst	chr15:78399555-78405859	5.06021	1.33651	-1.92073	-3.04215	0.0001	0.000421844	yes
Ldlrad3	chr2:101950200-102186460	5.39257	1.42451	-1.92051	-4.31581	5e-05	0.000219871	yes
Brinp1	chr4:68761371-68954397	10.9991	2.90759	-1.91948	-5.62103	5e-05	0.000219871	yes
Whrn	chr4:63414909-63495991	7.89266	2.08958	-1.9173	-4.93118	5e-05	0.000219871	yes
Prima1	chr12:103196907-103242146	7.77854	2.06296	-1.91478	-3.45078	5e-05	0.000219871	yes
Fos	chr12:85473900-85477270	191.273	50.7324	-1.91465	-8.27265	5e-05	0.000219871	yes
Kctd12	chr14:102976580-102982637	5.7537	1.52623	-1.91451	-5.11533	5e-05	0.000219871	yes
Arhgef10	chr8:14911662-15001085	11.166	2.97605	-1.90764	-6.26007	5e-05	0.000219871	yes
Amotl2	chr9:102717803-102733417	6.86292	1.82937	-1.90748	-5.07766	5e-05	0.000219871	yes
Plekha2	chr8:25039143-25101811	8.07817	2.15742	-1.90472	-5.66122	5e-05	0.000219871	yes
Ogdhl	chr14:32322018-32347820	14.345	3.83162	-1.90452	-6.14403	5e-05	0.000219871	yes
Pcsk1	chr13:75089986-75132498	30.7619	8.22708	-1.90269	-7.15666	5e-05	0.000219871	yes
Anxa4	chr6:86736839-86793584	10.8054	2.89267	-1.90128	-4.74813	5e-05	0.000219871	yes
Arhgef3	chr14:27143992-27403911	10.427	2.79184	-1.90104	-5.26626	5e-05	0.000219871	yes
Nrarp	chr2:25180757-25183332	12.7331	3.42075	-1.8962	-5.41397	5e-05	0.000219871	yes
Clstn3	chr6:124430755-124464784	32.4001	8.71812	-1.89391	-7.88092	5e-05	0.000219871	yes
Cntnap1	chr11:101176116-101190720	52.6172	14.1763	-1.89205	-8.73358	5e-05	0.000219871	yes
Mgp	chr6:136872434-136875805	56.1066	15.1364	-1.89015	-6.50964	5e-05	0.000219871	yes
Impa2	chr18:67289222-67318841	5.18496	1.4039	-1.88489	-3.23591	5e-05	0.000219871	yes
Slc8a3	chr12:81197914-81333180	6.45292	1.76048	-1.87398	-4.95453	5e-05	0.000219871	yes
Plekhg5	chr4:152086862-152115404	5.12584	1.40349	-1.86877	-4.15991	5e-05	0.000219871	yes
Enah	chr1:181896385-182019980	31.6686	8.68309	-1.86677	-8.34193	5e-05	0.000219871	yes
Myh10	chr11:68691914-68816624	39.81	10.9343	-1.86427	-8.54415	5e-05	0.000219871	yes
Lphn2	chr3:148815585-148954635	6.64403	1.82821	-1.86163	-5.53392	5e-05	0.000219871	yes
Bai1	chr15:74516195-74589464	8.98018	2.47432	-1.85971	-6.17748	5e-05	0.000219871	yes
Sorbs3	chr14:70180467-70207671	12.6557	3.49379	-1.85692	-4.43219	5e-05	0.000219871	yes
Tyro3	chr2:119797739-119818103	14.9379	4.13663	-1.85245	-6.04746	5e-05	0.000219871	yes
Ctdsp1	chr1:74391608-74397285	9.97583	2.76338	-1.852	-4.60466	5e-05	0.000219871	yes
Hopx	chr5:77086985-77115123	146.112	40.489	-1.85148	-7.43278	5e-05	0.000219871	yes
Nefm	chr14:68119544-68131371	1526.75	423.19	-1.85109	-6.34452	5e-05	0.000219871	yes
Csrp1	chr1:135729196-135752229	69.4418	19.2635	-1.84994	-8.11567	5e-05	0.000219871	yes
Nsg1	chr5:38039229-38159467	58.9809	16.4636	-1.84097	-4.93684	5e-05	0.000219871	yes
Fgf18	chr11:33116977-33147400	8.89955	2.48733	-1.83914	-3.44147	5e-05	0.000219871	yes
Snta1	chr2:154376313-154408084	9.5487	2.67081	-1.83803	-4.49541	5e-05	0.000219871	yes
Dhh	chr15:98893026-98898540	27.9354	7.82425	-1.83607	-6.67248	5e-05	0.000219871	yes
Serpinb1a	chr13:32842091-32851185	36.3579	10.2389	-1.8282	-6.87727	5e-05	0.000219871	yes
Tpcn1	chr5:120534156-120588613	22.6167	6.40217	-1.82076	-7.21503	5e-05	0.000219871	yes
Ankrd29	chr18:12252356-12305720	16.5674	4.73012	-1.8084	-6.12122	5e-05	0.000219871	yes
Pcp4l1	chr1:171173263-171196268	189.449	54.1665	-1.80633	-9.1958	5e-05	0.000219871	yes
Vwa7	chr17:35016578-35028016	34.4356	9.85386	-1.80514	-7.52034	5e-05	0.000219871	yes
C030006K11Rik	chr15:76715275-76723845	6.16515	1.7665	-1.80324	-2.4661	0.0001	0.000421844	yes
Pcdh10	chr3:45378397-45439309	16.9015	4.86973	-1.79524	-6.04571	5e-05	0.000219871	yes
Zfp36l2	chr17:84183927-84187947	10.0283	2.89361	-1.79313	-5.2245	5e-05	0.000219871	yes
Ecm1	chr3:95734147-95739569	5.34965	1.55312	-1.78427	-3.05956	5e-05	0.000219871	yes
Nek6	chr2:38511696-38587490	7.63141	2.21761	-1.78294	-4.33744	5e-05	0.000219871	yes
Tns3	chr11:8431651-8664535	17.3398	5.04336	-1.78163	-7.37999	5e-05	0.000219871	yes
Hnmt	chr2:24002912-24049379	8.03238	2.34519	-1.77612	-3.83034	5e-05	0.000219871	yes
Tnfrsf1a	chr6:125349722-125362483	13.2894	3.88691	-1.77359	-4.95865	5e-05	0.000219871	yes
Slc39a1	chr3:90248191-90253612	14.351	4.20698	-1.77029	-5.24957	5e-05	0.000219871	yes
Asic1	chr15:99670717-99701130	31.4513	9.23602	-1.76778	-7.03658	5e-05	0.000219871	yes
Fam155a	chr8:9206009-9771023	9.68929	2.86198	-1.75938	-4.97678	5e-05	0.000219871	yes
Ramp2	chr11:101246333-101248250	17.9183	5.30928	-1.75485	-4.33877	5e-05	0.000219871	yes
Gpc3	chrX:52272426-52619047	15.4852	4.60658	-1.74912	-4.80794	5e-05	0.000219871	yes
Pctp	chr11:89983416-90002894	18.0005	5.3615	-1.74732	-5.3616	5e-05	0.000219871	yes
Tbc1d10a	chr11:4186832-4215505	12.5814	3.75128	-1.74584	-4.65389	5e-05	0.000219871	yes
Pak1	chr7:97842938-97912381	44.4698	13.2773	-1.74386	-7.57219	5e-05	0.000219871	yes
Wls	chr3:159839694-159935175	25.1833	7.52547	-1.74261	-5.95693	5e-05	0.000219871	yes
Ntm	chr9:28995963-29963129	6.23039	1.86285	-1.74181	-3.53929	5e-05	0.000219871	yes
Ltbr	chr6:125306570-125313870	7.581	2.27541	-1.73626	-3.96183	5e-05	0.000219871	yes
Olfml3	chr3:103193822-103854618	17.6392	5.2957	-1.73589	-1.60965	0.01285	0.0322027	yes
Cacng5	chr11:107874604-107915055	9.00442	2.70511	-1.73494	-4.78436	5e-05	0.000219871	yes
Ptch1	chr13:63511532-63565520	7.75943	2.33709	-1.73124	-5.02069	5e-05	0.000219871	yes
Bcl2	chr1:106538177-106714290	12.0971	3.64418	-1.731	-6.25369	5e-05	0.000219871	yes
Arpp21	chr9:112065090-112348925	7.2922	2.2136	-1.71996	-4.27197	5e-05	0.000219871	yes
Camk1d	chr2:5293456-5714762	16.9505	5.16418	-1.71471	-6.77243	5e-05	0.000219871	yes
6430571L13Rik	chr9:107340639-107349683	5.64271	1.71922	-1.71464	-3.75668	5e-05	0.000219871	yes
C1qtnf1	chr11:118428456-118454995	22.6804	6.9306	-1.71039	-6.59028	5e-05	0.000219871	yes
Gng8	chr7:16891785-16895435	9.25247	2.8291	-1.70949	-3.39107	5e-05	0.000219871	yes
Itm2a	chrX:107397194-107403360	41.8335	12.8126	-1.70709	-6.53515	5e-05	0.000219871	yes
Opn3	chr1:175662420-175692632	5.81988	1.79446	-1.69744	-2.17231	0.0014	0.00465742	yes
Sgce	chr6:4674349-4747204	15.1228	4.69474	-1.6876	-4.17884	5e-05	0.000219871	yes
Fscn1	chr5:142960354-142973189	15.0379	4.68152	-1.68356	-5.31644	5e-05	0.000219871	yes
Srd5a1	chr13:69573448-69611463	7.49961	2.3374	-1.68191	-4.18556	5e-05	0.000219871	yes
Chn2	chr6:54039931-54430221	15.8871	4.958	-1.68002	-5.6006	5e-05	0.000219871	yes
Sort1	chr3:108284063-108361519	16.5974	5.18997	-1.67716	-6.65745	5e-05	0.000219871	yes
Mt2	chr8:94172617-94173567	76.9997	24.1133	-1.67502	-6.81782	5e-05	0.000219871	yes
Tead1	chr7:112679319-112906805	5.66077	1.78061	-1.66863	-5.48512	5e-05	0.000219871	yes
1190002N15Rik	chr9:94517863-94538081	19.8782	6.26193	-1.66651	-6.36877	5e-05	0.000219871	yes
Slc22a23	chr13:34179157-34345182	12.6591	4.00598	-1.65995	-6.24417	5e-05	0.000219871	yes
Abhd4	chr14:54254128-54269169	66.4998	21.0835	-1.65724	-6.9797	5e-05	0.000219871	yes
Adam17	chr12:21316391-21373632	8.34927	2.65196	-1.65459	-3.52774	5e-05	0.000219871	yes
Cnnm1	chr19:43440435-43497213	9.20314	2.92519	-1.6536	-5.38025	5e-05	0.000219871	yes
Endod1	chr9:14353989-14381242	186.025	59.1903	-1.65206	-7.78311	5e-05	0.000219871	yes
Nr1d2	chr14:18204055-18239106	18.4947	5.89195	-1.65029	-6.40056	5e-05	0.000219871	yes
St3gal3	chr4:117932152-118134946	11.7656	3.77258	-1.64095	-4.30648	5e-05	0.000219871	yes
Tesc	chr5:118027823-118061870	46.8229	15.0287	-1.6395	-6.00357	5e-05	0.000219871	yes
Zfp36l1	chr12:80107759-80113013	13.2581	4.25874	-1.63837	-5.11846	5e-05	0.000219871	yes
Parva	chr7:112427705-112591688	61.7935	19.8662	-1.63714	-7.6417	5e-05	0.000219871	yes
Prrg3	chrX:71963020-71972728	9.49706	3.05496	-1.63633	-5.60764	5e-05	0.000219871	yes
Slitrk3	chr3:73048124-73056943	22.912	7.39193	-1.63208	-6.40372	5e-05	0.000219871	yes
2310022B05Rik	chr8:124635755-124663369	24.661	7.97955	-1.62785	-6.37637	5e-05	0.000219871	yes
Sec14l2	chr11:4097039-4118729	9.00618	2.92173	-1.62409	-4.2824	5e-05	0.000219871	yes
Rcn1	chr2:105385947-105399319	16.5798	5.38031	-1.62367	-5.55289	5e-05	0.000219871	yes
Nrp2	chr1:62703316-62818692	15.6997	5.10068	-1.62197	-5.98187	5e-05	0.000219871	yes
Cyp2j6	chr4:96516137-96553651	22.0422	7.1634	-1.62155	-6.24793	5e-05	0.000219871	yes
Cpq	chr15:33083128-33653436	14.2881	4.65382	-1.61832	-4.17046	5e-05	0.000219871	yes
Rxra	chr2:27677200-27763319	7.63767	2.48884	-1.61766	-4.82889	5e-05	0.000219871	yes
Epas1	chr17:86753863-86833410	48.9765	15.9707	-1.61667	-7.44254	5e-05	0.000219871	yes
Abhd3	chr18:10644410-10706696	15.5885	5.08519	-1.61611	-4.77432	5e-05	0.000219871	yes
Zfp804a	chr2:82053657-82259878	7.15236	2.34298	-1.61008	-4.58725	5e-05	0.000219871	yes
Kcnh2	chr5:24319588-24351604	33.348	10.9381	-1.60824	-6.9739	5e-05	0.000219871	yes
B930041F14Rik	chr4:155694341-155696483	15.1733	4.97769	-1.60799	-4.88192	5e-05	0.000219871	yes
Kcnip1	chr11:33629340-33993193	17.4521	5.72824	-1.60724	-3.26681	5e-05	0.000219871	yes
Strbp	chr2:37569867-37647285	8.92605	2.9326	-1.60584	-6.82292	5e-05	0.000219871	yes
Ndp	chrX:16885521-16911764	9.56626	3.16237	-1.59695	-3.98693	5e-05	0.000219871	yes
Stx1b	chr7:127806843-127824531	64.7792	21.4625	-1.59371	-6.9618	5e-05	0.000219871	yes
Syndig1l	chr12:84677277-84698807	7.08531	2.35805	-1.58723	-3.85597	5e-05	0.000219871	yes
Ddit4	chr10:59949674-59951770	61.7588	20.5583	-1.58692	-6.87028	5e-05	0.000219871	yes
Sft2d2	chr1:165174340-165194433	9.31092	3.10164	-1.58589	-5.3807	5e-05	0.000219871	yes
Phospho1	chr11:95824499-95845731	26.4106	8.79936	-1.58565	-5.54051	5e-05	0.000219871	yes
Spock1	chr13:57421194-57908332	100.11	33.3959	-1.58385	-7.25923	5e-05	0.000219871	yes
Efhd1	chr1:87264363-87310791	10.5939	3.53432	-1.58373	-4.01542	5e-05	0.000219871	yes
Sh3gl2	chr4:85205455-85389379	60.5803	20.2411	-1.58156	-7.26214	5e-05	0.000219871	yes
Ptchd2	chr4:148236856-148287965	6.06519	2.02698	-1.58122	-5.34317	5e-05	0.000219871	yes
Fam81a	chr9:70089309-70141557	12.1227	4.06269	-1.5772	-4.84703	5e-05	0.000219871	yes
Satb1	chr17:51736186-51833290	10.4825	3.51308	-1.57718	-5.57317	5e-05	0.000219871	yes
Map2	chr1:66175328-66442583	29.2416	9.80663	-1.57619	-6.53775	5e-05	0.000219871	yes
Cntfr	chr4:41657497-41697091	40.8066	13.7286	-1.57162	-5.73279	5e-05	0.000219871	yes
Ctnnal1	chr4:56810934-56865211	18.6752	6.28447	-1.57126	-5.68354	5e-05	0.000219871	yes
Glrx	chr13:75839885-75850151	18.6786	6.31517	-1.56449	-4.54253	5e-05	0.000219871	yes
Slc5a5	chr8:70882888-70892757	7.22275	2.4456	-1.56236	-4.0275	5e-05	0.000219871	yes
Tgfbr2	chr9:116087694-116175363	10.3232	3.50313	-1.55917	-4.95695	5e-05	0.000219871	yes
Slc41a1	chr1:131828011-131848864	7.79671	2.64652	-1.55877	-4.77601	5e-05	0.000219871	yes
Wipi1	chr11:109573520-109611389	11.3462	3.85929	-1.55581	-4.09628	5e-05	0.000219871	yes
S100a1	chr3:90511033-90514330	27.8945	9.50313	-1.55351	-4.52542	5e-05	0.000219871	yes
Mob3b	chr4:34949073-35157484	6.38812	2.17823	-1.55223	-4.64985	5e-05	0.000219871	yes
Pkd2	chr5:104459456-104505819	6.21872	2.12099	-1.55188	-4.51236	5e-05	0.000219871	yes
Scn1b	chr7:31116523-31126945	193.692	66.127	-1.55045	-8.06608	5e-05	0.000219871	yes
Dclk2	chr3:86786149-86920884	17.4125	6.0082	-1.53511	-5.50332	5e-05	0.000219871	yes
Zfp385a	chr15:103313894-103340086	18.6448	6.44735	-1.53199	-5.12826	5e-05	0.000219871	yes
Cish	chr9:107296688-107301961	7.53431	2.61018	-1.52933	-3.66319	5e-05	0.000219871	yes
St5	chr7:109523910-109617147	6.23564	2.16089	-1.52891	-3.48106	5e-05	0.000219871	yes
Sema3f	chr9:107681501-107710475	12.2461	4.24658	-1.52794	-4.96676	5e-05	0.000219871	yes
Trim16	chr11:62820252-62842948	7.65988	2.65816	-1.52689	-4.42122	5e-05	0.000219871	yes
Tnfsf12	chr11:69682576-69696098	9.13249	3.17063	-1.52624	-2.61114	5e-05	0.000219871	yes
Gria3	chrX:41401300-41678601	5.90801	2.05337	-1.52468	-3.99193	5e-05	0.000219871	yes
Kcna2	chr3:107101566-107115005	69.7651	24.3011	-1.52148	-6.95081	5e-05	0.000219871	yes
Arhgap29	chr3:121953325-122016153	5.07345	1.77595	-1.51438	-4.06573	5e-05	0.000219871	yes
Cplx2	chr13:54371348-54383917	91.5765	32.083	-1.51317	-7.27435	5e-05	0.000219871	yes
Slitrk4	chrX:64269443-64276996	9.45339	3.31734	-1.51081	-4.72788	5e-05	0.000219871	yes
Rhbdf1	chr11:32209584-32222293	6.98968	2.45757	-1.50799	-3.57532	5e-05	0.000219871	yes
Adcy1	chr11:7063488-7178505	10.097	3.55615	-1.50553	-6.30535	5e-05	0.000219871	yes
Rimbp2	chr5:128760400-128953362	5.77428	2.03486	-1.50472	-4.07162	5e-05	0.000219871	yes
Mxi1	chr19:53310505-53375810	10.1103	3.56674	-1.50314	-4.97437	5e-05	0.000219871	yes
Slc6a8	chrX:73673132-73682500	15.5398	5.49319	-1.50025	-5.20519	5e-05	0.000219871	yes
C2cd2	chr16:97855208-97922633	9.48226	3.3614	-1.49617	-5.26304	5e-05	0.000219871	yes
Wnk2	chr13:49036301-49148328	5.0459	1.79009	-1.49508	-4.4577	5e-05	0.000219871	yes
Nptx1	chr11:119538718-119547820	62.0886	22.0872	-1.49112	-7.08516	5e-05	0.000219871	yes
Id3	chr4:136143821-136145392	71.5407	25.4703	-1.48995	-6.44725	5e-05	0.000219871	yes
Pcx	chr19:4510471-4621752	17.8705	6.37091	-1.488	-4.56235	5e-05	0.000219871	yes
Bhlhe40	chr6:108577035-108666925	12.3953	4.41993	-1.4877	-4.40538	5e-05	0.000219871	yes
Serpinb1b	chr13:33084102-33094380	8.6381	3.09122	-1.48254	-3.50468	5e-05	0.000219871	yes
Fads2	chr19:10064163-10101503	74.7192	26.8055	-1.47895	-6.7427	5e-05	0.000219871	yes
Mxra7	chr11:116803399-116828046	16.5252	5.93019	-1.47852	-4.46042	5e-05	0.000219871	yes
Tceal6	chrX:135208685-135210687	9.04678	3.25228	-1.47595	-3.17143	5e-05	0.000219871	yes
S1pr3	chr13:51408617-51422797	50.9584	18.3313	-1.47501	-6.82528	5e-05	0.000219871	yes
Abcd2	chr15:91145870-91191807	8.68106	3.13521	-1.46931	-4.97546	5e-05	0.000219871	yes
Stbd1	chr5:92603050-92606579	50.1852	18.1272	-1.4691	-6.36365	5e-05	0.000219871	yes
Nat8l	chr5:33995983-34005916	105.018	37.9505	-1.46844	-6.89023	5e-05	0.000219871	yes
Mapkapk2	chr1:131053703-131097543	14.2798	5.16772	-1.46638	-4.69778	5e-05	0.000219871	yes
Wwc2	chr8:47827605-47990551	5.31608	1.92591	-1.46482	-4.10836	5e-05	0.000219871	yes
Tagln3	chr16:45711229-45724531	230.343	83.5932	-1.46233	-7.90852	5e-05	0.000219871	yes
Htr1d	chr4:136423523-136444401	18.5369	6.73259	-1.46117	-4.80729	5e-05	0.000219871	yes
Agap2	chr10:127078906-127093169	6.54103	2.37693	-1.46042	-4.5473	5e-05	0.000219871	yes
Erbb2ip	chr13:103818785-103920586	7.24944	2.63632	-1.45934	-4.69085	5e-05	0.000219871	yes
Lingo2	chr4:35706647-36951744	5.6638	2.0646	-1.45591	-3.7173	5e-05	0.000219871	yes
Cnp	chr11:100574938-100581739	94.8766	34.6607	-1.45275	-6.46062	5e-05	0.000219871	yes
Tgfbr1	chr4:47353304-47414924	6.26922	2.29209	-1.45162	-4.44652	5e-05	0.000219871	yes
Cebpd	chr16:15887285-16146851	6.82274	2.50178	-1.4474	-2.71713	5e-05	0.000219871	yes
Ifitm2	chr7:140954838-140955961	28.6905	10.5216	-1.44722	-4.33484	5e-05	0.000219871	yes
Clvs2	chr10:33512333-33624600	5.01973	1.84539	-1.44368	-3.16377	5e-05	0.000219871	yes
Esrra	chr19:6909697-6921808	25.207	9.28727	-1.4405	-4.53934	5e-05	0.000219871	yes
Scrt1	chr15:76516202-76522129	30.2916	11.1636	-1.44011	-6.2043	5e-05	0.000219871	yes
Col6a2	chr10:76595755-76623404	9.60968	3.54669	-1.43802	-4.39131	5e-05	0.000219871	yes
Faah	chr4:115996655-116017902	7.21931	2.67178	-1.43406	-4.11845	5e-05	0.000219871	yes
Ly6h	chr15:75564744-75567182	33.713	12.5092	-1.43031	-3.76345	5e-05	0.000219871	yes
Sdc2	chr15:32920722-33034721	12.5715	4.67019	-1.4286	-4.70262	5e-05	0.000219871	yes
B3galt1	chr2:68104671-68122882	14.8136	5.51171	-1.42635	-5.53981	5e-05	0.000219871	yes
Cd164	chr10:41519499-41531042	145.748	54.3047	-1.42433	-7.08348	5e-05	0.000219871	yes
Fosb	chr7:19302695-19310045	38.4316	14.3224	-1.42402	-5.47134	5e-05	0.000219871	yes
6030419C18Rik	chr9:58488602-58499742	67.4093	25.1221	-1.42399	-6.59245	5e-05	0.000219871	yes
Sec24d	chr3:123267495-123365636	5.9026	2.20543	-1.42029	-3.82615	5e-05	0.000219871	yes
Fam57b	chr7:126816884-126830219	111.33	41.7024	-1.41664	-6.35517	5e-05	0.000219871	yes
Ntrk3	chr7:78192113-78577838	29.22	10.957	-1.4151	-5.3885	5e-05	0.000219871	yes
Rimkla	chr4:119465284-119492598	56.1137	21.0567	-1.41408	-6.63101	5e-05	0.000219871	yes
Entpd1	chr19:40659793-40741602	6.35125	2.38472	-1.41322	-3.93382	5e-05	0.000219871	yes
Soat1	chr1:156428107-156474328	8.62368	3.24481	-1.41017	-4.60299	5e-05	0.000219871	yes
Vat1l	chr8:114205639-114374070	115.437	43.5114	-1.40765	-6.67849	5e-05	0.000219871	yes
Sulf1	chr1:12692429-12860372	10.002	3.7886	-1.40056	-4.56874	5e-05	0.000219871	yes
Ctso	chr3:81932615-81956725	5.43632	2.0592	-1.40054	-3.53002	5e-05	0.000219871	yes
Ache	chr5:137288253-137294466	62.0343	23.4999	-1.40041	-5.8134	5e-05	0.000219871	yes
Tmem56	chr3:121202009-121263316	34.9266	13.2718	-1.39597	-6.42393	5e-05	0.000219871	yes
Celsr2	chr3:108390847-108415494	9.02004	3.43379	-1.39333	-5.48253	5e-05	0.000219871	yes
Megf9	chr4:70431926-70534928	40.8033	15.5433	-1.39239	-6.1549	5e-05	0.000219871	yes
Ccdc157	chr11:4135159-4160293	7.93645	3.02455	-1.39177	-3.62795	5e-05	0.000219871	yes
Chchd10	chr10:75935572-75940672	79.5787	30.335	-1.3914	-6.02503	5e-05	0.000219871	yes
Cd81	chr7:143021783-143067930	105.319	40.1968	-1.38961	-5.76913	5e-05	0.000219871	yes
Lrp1	chr10:127538157-127621148	13.0741	4.99233	-1.38893	-6.22722	5e-05	0.000219871	yes
Rnd2	chr11:101468337-101471306	31.1892	11.9276	-1.38674	-4.40783	5e-05	0.000219871	yes
Atp11a	chr8:12757015-12868728	105.764	40.517	-1.38425	-6.14065	5e-05	0.000219871	yes
Cntnap2	chr6:45060060-47301371	53.0097	20.3186	-1.38346	-5.8988	5e-05	0.000219871	yes
Csad	chr15:102176997-102189043	6.66299	2.55594	-1.38231	-3.29307	5e-05	0.000219871	yes
Pwwp2b	chr7:139248481-139267253	5.20483	1.99934	-1.38033	-2.79993	5e-05	0.000219871	yes
Ksr1	chr11:79014800-79146354	5.23715	2.01611	-1.3772	-3.51539	5e-05	0.000219871	yes
Adamts1	chr16:85793827-85803115	5.9316	2.28407	-1.37681	-3.97195	5e-05	0.000219871	yes
Jam2	chr16:84774122-84826375	16.866	6.49747	-1.37617	-5.40464	5e-05	0.000219871	yes
Slc4a2	chr5:24425231-24440947	24.6259	9.48744	-1.37609	-5.46179	5e-05	0.000219871	yes
Crim1	chr17:78200247-78418152	6.92804	2.67145	-1.37482	-2.63751	5e-05	0.000219871	yes
Ptprd	chr4:75941236-78211895	5.41246	2.08741	-1.37457	-4.711	5e-05	0.000219871	yes
Fam13a	chr6:58933535-59024502	7.30391	2.8205	-1.37272	-4.14813	5e-05	0.000219871	yes
Glrb	chr3:80843598-80913660	76.1778	29.4547	-1.37087	-6.17675	5e-05	0.000219871	yes
Ctns	chr11:73183132-73199019	11.6342	4.51044	-1.36703	-4.35095	5e-05	0.000219871	yes
Psph	chr5:129765557-129787253	9.1155	3.5406	-1.36433	-3.25716	5e-05	0.000219871	yes
Zfp36	chr7:28376783-28379228	58.0225	22.5454	-1.36378	-5.5476	5e-05	0.000219871	yes
Pcdh17	chr14:84443562-84537060	7.00822	2.72374	-1.36346	-4.87234	5e-05	0.000219871	yes
P2rx5	chr11:73160529-73172687	6.04563	2.35216	-1.36191	-3.14421	5e-05	0.000219871	yes
Ikbip	chr10:91083038-91102613	10.3041	4.01849	-1.3585	-2.67884	5e-05	0.000219871	yes
Sall2	chr14:52311176-52328670	8.74472	3.42676	-1.35157	-4.30385	5e-05	0.000219871	yes
Txnip	chr3:96555767-96566801	37.6929	14.8018	-1.34852	-5.25493	5e-05	0.000219871	yes
Ckmt1	chr2:121358640-121380940	213.358	83.8295	-1.34774	-6.14327	5e-05	0.000219871	yes
4931406C07Rik	chr9:15283336-15357788	10.8699	4.28656	-1.34244	-2.79258	5e-05	0.000219871	yes
Csrnp1	chr9:119971165-119984658	5.14864	2.03128	-1.3418	-3.12811	5e-05	0.000219871	yes
Smpd3	chr8:106252547-106337988	12.1851	4.81322	-1.34004	-4.99751	5e-05	0.000219871	yes
Dtx4	chr19:12466335-12501996	5.4597	2.15665	-1.34003	-4.03848	5e-05	0.000219871	yes
Aatk	chr11:120007315-120047145	60.6649	23.9899	-1.33843	-5.99598	5e-05	0.000219871	yes
Plekhg1	chr10:3740376-3967302	6.82457	2.70296	-1.3362	-4.51833	5e-05	0.000219871	yes
Hoxd1	chr2:74762979-74765142	16.6988	6.61489	-1.33596	-4.22325	5e-05	0.000219871	yes
Htr1b	chr9:81631391-81645156	6.60054	2.62054	-1.33272	-1.91985	0.0007	0.00250591	yes
Ppap2a	chr13:112800776-112927380	54.0447	21.4821	-1.33102	-3.72245	5e-05	0.000219871	yes
Mtap	chr4:89137369-89181090	11.6586	4.65551	-1.32438	-4.05675	5e-05	0.000219871	yes
Slc24a3	chr2:145242610-145641939	11.8614	4.76739	-1.31501	-4.12241	5e-05	0.000219871	yes
2004-09-01	chr11:87578388-87590539	28.005	11.2672	-1.31356	-3.95979	5e-05	0.000219871	yes
Itga6	chr2:71786938-71858427	20.0813	8.08349	-1.3128	-5.40734	5e-05	0.000219871	yes
Tmc7	chr7:118535843-118584686	6.78059	2.73036	-1.31232	-3.95617	5e-05	0.000219871	yes
Fndc3b	chr3:27416161-27710439	5.1013	2.05428	-1.31223	-3.98335	5e-05	0.000219871	yes
Cpt1a	chr19:3323300-3385733	54.1929	21.8541	-1.3102	-6.18922	5e-05	0.000219871	yes
Kazn	chr4:142102389-142239401	15.8538	6.40483	-1.3076	-4.46586	5e-05	0.000219871	yes
Yes1	chr5:32611170-32687066	5.56137	2.24703	-1.30742	-3.41393	5e-05	0.000219871	yes
Cttnbp2nl	chr3:105001914-105053146	12.5393	5.06693	-1.30727	-4.66876	5e-05	0.000219871	yes
Lrrk2	chr15:91673223-91816124	10.8543	4.38769	-1.30673	-5.25316	5e-05	0.000219871	yes
Gas6	chr8:13465373-13494535	78.763	31.8719	-1.30523	-6.26568	5e-05	0.000219871	yes
Gm2a	chr11:55097984-55113028	10.9721	4.44262	-1.30436	-4.53948	5e-05	0.000219871	yes
Laptm4b	chr15:34238025-34284295	59.0952	23.9561	-1.30265	-5.91585	5e-05	0.000219871	yes
Rell2	chr18:37955558-37969731	71.0642	28.9049	-1.29781	-5.31883	5e-05	0.000219871	yes
Lurap1	chr4:116136727-116144616	6.01706	2.44896	-1.29689	-2.64051	5e-05	0.000219871	yes
Acsl6	chr11:54303823-54361539	48.3725	19.7084	-1.29538	-5.37429	5e-05	0.000219871	yes
Elmo1	chr13:20090506-20608356	26.8146	10.9256	-1.2953	-5.28685	5e-05	0.000219871	yes
Pou4f3	chr18:42394596-42396093	8.7204	3.55514	-1.29449	-2.85996	0.00015	0.000614592	yes
Golim4	chr3:75876182-75956949	17.9355	7.31659	-1.29357	-4.97203	5e-05	0.000219871	yes
Cfh	chr1:140085854-140183411	9.70794	3.96591	-1.29151	-4.20404	5e-05	0.000219871	yes
Mpzl1	chr1:165592180-165634541	14.4805	5.92511	-1.2892	-3.74198	5e-05	0.000219871	yes
Mtfp1	chr11:4091480-4095431	10.1266	4.1458	-1.28843	-3.17399	5e-05	0.000219871	yes
Ermp1	chr19:29609882-29648420	48.227	19.7498	-1.288	-6.10541	5e-05	0.000219871	yes
Nkain2	chr10:31689318-32889915	12.7566	5.22559	-1.28758	-3.85731	5e-05	0.000219871	yes
Htr3b	chr9:48935007-48964990	11.7577	4.81663	-1.28751	-3.90901	5e-05	0.000219871	yes
Slc20a2	chr8:22462613-22569616	7.21514	2.96192	-1.2845	-2.82483	5e-05	0.000219871	yes
Pros1	chr16:62854333-62929340	6.38568	2.62319	-1.28352	-3.43136	5e-05	0.000219871	yes
Prickle2	chr6:92370891-92706184	9.82021	4.03931	-1.28165	-4.85654	5e-05	0.000219871	yes
Kcnq5	chr1:21398402-21961942	6.93256	2.85743	-1.27867	-4.2969	5e-05	0.000219871	yes
Plat	chr8:22757743-22782848	7.65492	3.15578	-1.27839	-3.3065	5e-05	0.000219871	yes
Fbxo44	chr4:148152798-148160094	38.0899	15.7522	-1.27386	-4.40954	5e-05	0.000219871	yes
2410131K14Rik	chr5:118245226-118263114	7.50736	3.11353	-1.26975	-3.3953	5e-05	0.000219871	yes
Nf1	chr11:79339891-79581609	21.407	8.8908	-1.2677	-5.69803	5e-05	0.000219871	yes
Mettl9	chr7:121034444-121076835	12.8391	5.3408	-1.26541	-3.63989	5e-05	0.000219871	yes
Map7d2	chrX:159414577-159498947	189.067	78.678	-1.26487	-6.05093	5e-05	0.000219871	yes
Angptl2	chr2:33133418-33371494	8.0046	3.33435	-1.26342	-2.30745	0.0001	0.000421844	yes
Hoxb7	chr11:96286645-96290163	6.16815	2.58246	-1.25609	-2.51825	0.0002	0.000802844	yes
Gnai1	chr5:18265134-18360413	59.7728	25.0302	-1.25582	-5.94145	5e-05	0.000219871	yes
Tlcd1	chr11:78178148-78180819	7.00038	2.93449	-1.25432	-2.28495	5e-05	0.000219871	yes
Cnr1	chr4:33924631-33948831	12.0143	5.04595	-1.25155	-4.81302	5e-05	0.000219871	yes
Slc9a1	chr4:133369771-133423698	17.4539	7.3448	-1.24876	-4.81055	5e-05	0.000219871	yes
Abcg2	chr6:58596671-58692451	39.9816	16.8365	-1.24774	-5.37155	5e-05	0.000219871	yes
Gstt1	chr10:75783812-75798584	11.9991	5.05486	-1.24719	-3.06392	5e-05	0.000219871	yes
Ngfr	chr11:95568820-95587698	254.907	107.554	-1.24491	-5.91558	5e-05	0.000219871	yes
Slco3a1	chr7:74275417-74554780	18.7021	7.89807	-1.24362	-4.29672	5e-05	0.000219871	yes
Btbd11	chr10:85386813-85660292	5.72653	2.42337	-1.24065	-3.16727	5e-05	0.000219871	yes
Marcksl1	chr4:129513580-129515981	11.1254	4.70922	-1.2403	-3.29699	5e-05	0.000219871	yes
Nr3c2	chr8:76902507-77243639	5.54409	2.34776	-1.23967	-3.42027	5e-05	0.000219871	yes
Spsb1	chr4:149896283-149955006	12.1764	5.16616	-1.23692	-4.09633	5e-05	0.000219871	yes
Slc6a17	chr3:107467547-107518018	57.9275	24.5995	-1.23562	-5.88915	5e-05	0.000219871	yes
Stk32c	chr7:139103637-139242973	23.0583	9.8032	-1.23396	-4.23669	5e-05	0.000219871	yes
Dcun1d4	chr5:73481054-73560794	19.5436	8.32429	-1.2313	-4.75983	5e-05	0.000219871	yes
Lmo4	chr3:144188529-144205255	22.557	9.60908	-1.2311	-3.72692	5e-05	0.000219871	yes
Dock5	chr14:67751927-67933572	13.8497	5.90966	-1.2287	-5.27658	5e-05	0.000219871	yes
Ell2	chr13:75707483-75772358	11.3074	4.85331	-1.22023	-4.1425	5e-05	0.000219871	yes
Plcb1	chr2:134786163-135475258	8.63125	3.72633	-1.21181	-4.41591	5e-05	0.000219871	yes
Slc38a1	chr15:96571417-96642913	15.4975	6.69967	-1.20988	-4.98198	5e-05	0.000219871	yes
Socs3	chr11:117966086-117969366	36.5794	15.8162	-1.20963	-4.90642	5e-05	0.000219871	yes
Aldoc	chr11:78324197-78326760	92.7866	40.2529	-1.20482	-5.85269	5e-05	0.000219871	yes
Nrsn2	chr2:152345668-152376566	5.17561	2.24538	-1.20477	-1.9873	0.00055	0.0020157	yes
Mpp2	chr11:102057016-102088515	7.66258	3.3273	-1.20348	-3.72343	5e-05	0.000219871	yes
Mansc1	chr6:134609206-134632488	5.38926	2.34268	-1.20193	-2.77442	5e-05	0.000219871	yes
Scarb1	chr5:125277086-125341094	11.3725	4.95366	-1.19898	-3.30782	5e-05	0.000219871	yes
Fbxo2	chr4:148160667-148166417	204.747	89.2248	-1.19833	-6.4736	5e-05	0.000219871	yes
Cables2	chr2:180258538-180273465	11.0985	4.85462	-1.19293	-3.79555	5e-05	0.000219871	yes
Col16a1	chr4:130047839-130099277	5.88578	2.57723	-1.19141	-3.54944	5e-05	0.000219871	yes
Resp18	chr1:75272201-75278380	105.52	46.2174	-1.19101	-5.90012	5e-05	0.000219871	yes
Dgat2	chr7:99153662-99182713	7.94136	3.48702	-1.18739	-3.1192	5e-05	0.000219871	yes
Asah2	chr19:31984650-32103140	10.2727	4.51344	-1.18652	-4.25204	5e-05	0.000219871	yes
Secisbp2l	chr2:125736985-125782870	49.5331	21.7868	-1.18494	-5.60801	5e-05	0.000219871	yes
Atp1b1	chr1:164307674-164458355	730.843	321.556	-1.18449	-4.58673	5e-05	0.000219871	yes
Fam213b	chr4:154896429-154899043	47.9384	21.0977	-1.1841	-4.62344	5e-05	0.000219871	yes
Fgf1	chr18:38838672-38971274	223.184	98.2757	-1.18333	-5.44299	5e-05	0.000219871	yes
Dexi	chr16:10530206-10543054	32.5904	14.3993	-1.17845	-4.45574	5e-05	0.000219871	yes
Extl2	chr3:116007448-116029016	37.6849	16.6537	-1.17814	-4.82193	5e-05	0.000219871	yes
Oat	chr7:132557474-132576398	52.5569	23.2978	-1.17369	-5.3386	5e-05	0.000219871	yes
Soga1	chr2:157010441-157079265	5.06129	2.24445	-1.17314	-4.47166	5e-05	0.000219871	yes
Cyp1b1	chr17:79706952-79715041	6.99411	3.10691	-1.17066	-3.75417	5e-05	0.000219871	yes
Adcy3	chr12:4133396-4240123	7.76877	3.45525	-1.1689	-2.85741	5e-05	0.000219871	yes
Limd1	chr9:123478700-123521552	5.81346	2.58579	-1.16879	-3.48182	5e-05	0.000219871	yes
Ddah2	chr17:35059034-35062099	16.5143	7.35969	-1.166	-2.9609	5e-05	0.000219871	yes
Zak	chr2:72285636-72442610	8.6358	3.85058	-1.16526	-3.93079	5e-05	0.000219871	yes
Clybl	chr14:122181693-122451146	18.9167	8.45687	-1.16147	-2.98531	5e-05	0.000219871	yes
Hsd17b11	chr5:103989764-104021796	62.2216	27.8939	-1.15746	-5.32161	5e-05	0.000219871	yes
Nfib	chr4:82290172-82505779	10.7334	4.81675	-1.15597	-4.62501	5e-05	0.000219871	yes
Ryk	chr9:102834919-102908307	7.60275	3.41213	-1.15585	-3.14846	5e-05	0.000219871	yes
Slc1a5	chr7:16781345-16798274	13.2701	5.95676	-1.15558	-3.8062	5e-05	0.000219871	yes
Otud7b	chr3:96080595-96161129	12.9196	5.81468	-1.15179	-4.74077	5e-05	0.000219871	yes
Ablim2	chr5:35757879-35884979	13.1203	5.91776	-1.14867	-3.87603	5e-05	0.000219871	yes
Oprl1	chr2:181715015-181720985	8.79847	3.96903	-1.14846	-3.22496	5e-05	0.000219871	yes
Spred1	chr2:117121070-117182277	21.1438	9.54993	-1.14667	-4.77829	5e-05	0.000219871	yes
Map1b	chr13:99421463-99516602	752.194	340.085	-1.14521	-3.27655	5e-05	0.000219871	yes
Kitl	chr10:100015823-100100412	23.8046	10.7671	-1.14461	-4.9915	5e-05	0.000219871	yes
Nefl	chr14:68083883-68087737	2464.02	1121.4	-1.13572	-3.51226	5e-05	0.000219871	yes
Col5a3	chr9:20770049-20815034	15.2275	6.93316	-1.1351	-4.51316	5e-05	0.000219871	yes
Myl6b	chr10:128494156-128498685	9.81871	4.47341	-1.13416	-2.62194	0.00015	0.000614592	yes
Asb13	chr13:3634031-3651779	28.4598	12.9675	-1.13402	-4.22888	5e-05	0.000219871	yes
Rps6ka1	chr4:133847290-133887797	5.09872	2.32523	-1.13276	-2.601	5e-05	0.000219871	yes
Kcnn4	chr7:24370262-24385212	7.90658	3.61177	-1.13035	-2.53187	5e-05	0.000219871	yes
Slc4a4	chr5:88887259-89239656	22.3113	10.213	-1.12736	-4.96058	5e-05	0.000219871	yes
Casc4	chr2:121866969-121936207	24.4771	11.2218	-1.12513	-4.48355	5e-05	0.000219871	yes
R3hcc1	chr14:69697303-69707580	13.3636	6.13156	-1.12399	-3.33975	5e-05	0.000219871	yes
Zfp365	chr10:67886104-67912662	27.0487	12.4159	-1.12337	-4.90187	5e-05	0.000219871	yes
Cdk17	chr10:93160875-93241342	11.7422	5.39181	-1.12286	-3.69874	5e-05	0.000219871	yes
Crtac1	chr19:42283036-42431783	15.4585	7.11016	-1.12045	-3.91357	5e-05	0.000219871	yes
Nptn	chr9:58582239-58741559	226.019	104.322	-1.1154	-5.73242	5e-05	0.000219871	yes
Hmgn1	chr16:96121587-96127725	23.3538	10.7806	-1.11522	-3.68271	5e-05	0.000219871	yes
Slc35b2	chr17:45564151-45567669	13.9649	6.44717	-1.11507	-3.56933	5e-05	0.000219871	yes
Gprc5c	chr11:114851531-114872617	15.9249	7.35424	-1.11463	-3.15497	5e-05	0.000219871	yes
Shisa4	chr1:135371455-135375063	47.1132	21.7808	-1.11307	-4.61481	5e-05	0.000219871	yes
1700086L19Rik	chr12:74284275-74295950	8.62843	3.98937	-1.11294	-1.76683	0.00085	0.00298332	yes
Vgll4	chr6:114862091-114921752	11.1172	5.14184	-1.11243	-2.85777	5e-05	0.000219871	yes
Cadps2	chr6:23262773-23839421	12.6614	5.87663	-1.10737	-3.98195	5e-05	0.000219871	yes
Tjp1	chr7:65296164-65371244	12.7833	5.94156	-1.10535	-4.37714	5e-05	0.000219871	yes
Agl	chr3:116739998-116808166	25.1387	11.6845	-1.10531	-5.1506	5e-05	0.000219871	yes
Csdc2	chr15:81936758-81950941	34.772	16.1715	-1.10448	-4.73871	5e-05	0.000219871	yes
Il11ra1	chr4:41760442-41774176	6.17228	2.87143	-1.10404	-2.17528	0.00075	0.00266977	yes
6430548M08Rik	chr8:120114151-120165307	53.167	24.8385	-1.09795	-5.0573	5e-05	0.000219871	yes
Ptrf	chr11:100956735-100970617	27.973	13.0721	-1.09755	-4.59013	5e-05	0.000219871	yes
Nfkb1	chr3:135584654-135691547	7.86843	3.67912	-1.09671	-3.51012	5e-05	0.000219871	yes
Foxj1	chr11:116330703-116335354	9.39115	4.39158	-1.09656	-3.23567	5e-05	0.000219871	yes
Plcb4	chr2:135741829-136013068	12.9215	6.04479	-1.09601	-3.95882	5e-05	0.000219871	yes
Kifc3	chr8:95081200-95142540	8.78105	4.11033	-1.09514	-2.17705	0.00015	0.000614592	yes
Zyx	chr6:42349827-42380558	31.3461	14.7074	-1.09175	-4.26406	5e-05	0.000219871	yes
Kif1c	chr11:70700547-70731970	7.19399	3.37544	-1.09172	-3.75745	5e-05	0.000219871	yes
Opcml	chr9:27791268-28925048	23.5295	11.0465	-1.09088	-4.89303	5e-05	0.000219871	yes
Comp	chr8:70373547-70382066	6.39873	3.01342	-1.08638	-2.73329	5e-05	0.000219871	yes
Rab30	chr7:92741713-92837117	9.25727	4.36239	-1.08547	-2.91978	5e-05	0.000219871	yes
Hebp2	chr10:18540122-18546076	29.7194	14.006	-1.08536	-4.28678	5e-05	0.000219871	yes
Ppm1h	chr10:122678761-122945793	29.6762	13.9937	-1.08452	-4.85245	5e-05	0.000219871	yes
Plxna2	chr1:194619828-194816868	21.5376	10.1588	-1.08413	-5.03001	5e-05	0.000219871	yes
Apbb2	chr5:66298724-66618817	21.9977	10.4003	-1.08072	-4.53479	5e-05	0.000219871	yes
Gas2	chr7:51879144-51994458	7.49744	3.54963	-1.07873	-2.78555	5e-05	0.000219871	yes
Rapgef5	chr12:117516478-117756978	11.0949	5.26012	-1.07673	-3.80082	5e-05	0.000219871	yes
Wfs1	chr5:36966103-36988982	28.4161	13.5051	-1.07321	-4.64195	5e-05	0.000219871	yes
Tnfrsf21	chr17:43016554-43089188	107.557	51.1507	-1.07228	-5.25606	5e-05	0.000219871	yes
Slc39a14	chr14:70303466-70351424	6.43985	3.0627	-1.07222	-3.25007	5e-05	0.000219871	yes
Itfg3	chr17:26212691-26244242	19.8154	9.42624	-1.07186	-3.79653	5e-05	0.000219871	yes
Bach1	chr16:87698953-87733346	5.14557	2.44816	-1.07163	-3.32276	5e-05	0.000219871	yes
Rnd3	chr2:51130438-51149111	9.61164	4.59127	-1.06589	-3.2747	5e-05	0.000219871	yes
Rem2	chr14:54476099-54480434	10.7027	5.11437	-1.06535	-3.02914	5e-05	0.000219871	yes
2011-09-01	chr5:93093456-93174958	16.7801	8.04127	-1.06126	-4.39753	5e-05	0.000219871	yes
Gyg	chr3:20122083-20155116	94.5626	45.331	-1.06077	-5.2568	5e-05	0.000219871	yes
Inpp5j	chr11:3494271-3504821	19.1604	9.20597	-1.05748	-4.22208	5e-05	0.000219871	yes
Vwf	chr6:125552947-125686679	7.63825	3.67308	-1.05625	-4.02012	5e-05	0.000219871	yes
Pacs1	chr19:5133684-5273119	9.13783	4.3951	-1.05596	-3.62305	5e-05	0.000219871	yes
Snn	chr16:11066297-11134532	47.9723	23.0761	-1.0558	-4.48784	5e-05	0.000219871	yes
Pde4b	chr4:102254741-102607262	6.73167	3.24255	-1.05383	-2.96231	5e-05	0.000219871	yes
Kcnk3	chr5:30573986-30625270	6.80124	3.2793	-1.05241	-2.87555	5e-05	0.000219871	yes
Peli2	chr14:48120868-48260883	9.09826	4.38897	-1.05171	-3.81483	5e-05	0.000219871	yes
Ifngr1	chr10:19591957-19610225	16.0809	7.75901	-1.0514	-3.54796	5e-05	0.000219871	yes
Ifitm3	chr7:141009589-141010744	50.5241	24.3859	-1.05092	-4.11541	5e-05	0.000219871	yes
Atp8a2	chr14:59647740-60086834	67.7877	32.7494	-1.04956	-5.04835	5e-05	0.000219871	yes
Fam171a1	chr2:3118387-3227809	20.8079	10.0873	-1.04459	-4.3889	5e-05	0.000219871	yes
Lamb2	chr9:108479861-108490530	9.51887	4.61646	-1.044	-3.80223	5e-05	0.000219871	yes
Plod1	chr4:147909752-147936776	11.7884	5.7197	-1.04335	-3.57811	5e-05	0.000219871	yes
Atp2b3	chrX:73503085-73573270	21.0347	10.2092	-1.0429	-4.67191	5e-05	0.000219871	yes
Dlc1	chr8:36567738-36952442	13.9867	6.79585	-1.04133	-4.12559	5e-05	0.000219871	yes
Atp2b2	chr6:113745667-114042080	41.2503	20.1219	-1.03564	-4.76626	5e-05	0.000219871	yes
Rab11fip5	chr6:85334961-85374634	44.1667	21.5502	-1.03526	-4.61695	5e-05	0.000219871	yes
Rnaset2b	chr17:8128590-8147832	5.2354	2.55628	-1.03425	-1.90197	0.00365	0.0107538	yes
Nudt7	chr8:114133573-114152312	16.1364	7.8814	-1.0338	-2.41968	5e-05	0.000219871	yes
Luzp1	chr4:136469760-136549318	22.9614	11.2342	-1.03132	-4.71329	5e-05	0.000219871	yes
Gdf11	chr10:128884545-128891718	11.0703	5.4599	-1.01974	-2.90498	5e-05	0.000219871	yes
Sord	chr2:122234838-122265337	16.0903	7.94071	-1.01885	-3.52847	5e-05	0.000219871	yes
Fam126b	chr1:58522805-58586333	16.4941	8.14049	-1.01876	-4.55129	5e-05	0.000219871	yes
Reep3	chr10:67005074-67096988	10.6478	5.26767	-1.01531	-3.72022	5e-05	0.000219871	yes
Hcn1	chr13:117602319-117981028	23.6555	11.7425	-1.01043	-4.54863	5e-05	0.000219871	yes
Mab21l2	chr3:86224689-86782694	7.09614	3.53258	-1.00631	-1.81649	0.0009	0.00313888	yes
Tjp2	chr19:24094501-24225026	5.10703	2.54718	-1.00358	-2.76667	5e-05	0.000219871	yes
Aldh2	chr5:121567686-121593824	66.1298	33.0229	-1.00183	-4.7898	5e-05	0.000219871	yes
Rasal2	chr1:157135182-157420236	11.599	5.79522	-1.00106	-4.14885	5e-05	0.000219871	yes
Palm3	chr8:84021473-84042575	28.1291	14.0748	-0.998952	-4.08843	5e-05	0.000219871	yes
Adcy9	chr16:4284885-4420498	11.9706	5.99053	-0.998737	-4.11159	5e-05	0.000219871	yes
Mical2	chr7:112225835-112355194	8.48064	4.25317	-0.995633	-2.96307	5e-05	0.000219871	yes
Tcf12	chr9:71844251-72111819	9.35937	4.6949	-0.995316	-3.28762	5e-05	0.000219871	yes
Zfp191	chr18:24012266-24020771	16.377	8.21567	-0.995223	-3.75406	5e-05	0.000219871	yes
Bckdhb	chr9:83948780-84124240	15.851	7.9522	-0.995146	-3.02536	5e-05	0.000219871	yes
Psat1	chr19:15905122-15925059	32.4496	16.2831	-0.99482	-3.79398	5e-05	0.000219871	yes
Phlda1	chr10:111506285-111508649	11.7005	5.87795	-0.99319	-2.96842	5e-05	0.000219871	yes
Sema7a	chr9:57940134-57962865	43.3853	21.7957	-0.993159	-4.53759	5e-05	0.000219871	yes
Hes1	chr16:30065356-30067796	6.37874	3.20511	-0.992895	-2.16973	0.00045	0.00168221	yes
Agpat3	chr10:78271562-78351700	48.7026	24.4961	-0.991445	-4.68205	5e-05	0.000219871	yes
Adcy2	chr13:68620042-68999541	11.7739	5.9228	-0.991241	-3.6442	5e-05	0.000219871	yes
Selm	chr11:3514701-3517351	88.1792	44.4575	-0.988012	-4.79839	5e-05	0.000219871	yes
Arl5b	chr2:15055361-15079191	6.57365	3.31669	-0.986953	-2.89384	5e-05	0.000219871	yes
Rnf157	chr11:116336344-116413032	118.216	59.7213	-0.985104	-4.73126	5e-05	0.000219871	yes
Ado	chr10:67544510-67548955	10.8193	5.4738	-0.982988	-3.60007	5e-05	0.000219871	yes
Kit	chr5:75574986-75656721	23.8542	12.1066	-0.978447	-4.09922	5e-05	0.000219871	yes
Timp2	chr11:118301060-118355411	368.712	187.25	-0.977529	-4.29431	5e-05	0.000219871	yes
C530008M17Rik	chr5:76840598-76873554	14.0471	7.14613	-0.975044	-4.12837	5e-05	0.000219871	yes
Lrrc49	chr9:60587234-60688134	84.8574	43.1855	-0.974493	-4.45859	5e-05	0.000219871	yes
Atpaf1	chr4:115784813-115812314	6.55136	3.335	-0.974108	-2.49443	5e-05	0.000219871	yes
Plxnb2	chr15:89155545-89180788	7.08937	3.61166	-0.972994	-3.3653	5e-05	0.000219871	yes
Tenc1	chr15:102102987-102116401	6.80555	3.46767	-0.972746	-3.14493	5e-05	0.000219871	yes
Ndrg3	chr2:156927341-156992111	61.122	31.1575	-0.972111	-4.27337	5e-05	0.000219871	yes
Nmnat1	chr4:149468786-149485142	5.62547	2.87247	-0.969682	-1.84129	0.00445	0.0128065	yes
Cds1	chr5:101765129-101823852	28.9997	14.8583	-0.964768	-4.25908	5e-05	0.000219871	yes
Ctnnd2	chr15:30172592-31029343	21.1986	10.877	-0.962685	-4.28389	5e-05	0.000219871	yes
Lrp6	chr6:134446477-134566913	9.23492	4.74724	-0.960011	-3.97021	5e-05	0.000219871	yes
Oxa1l	chr14:54360840-54417702	15.1702	7.79896	-0.959889	-1.89629	0.00175	0.00565998	yes
Pcolce2	chr9:95637627-95695551	20.6551	10.6191	-0.959836	-3.4582	5e-05	0.000219871	yes
Lgals1	chr15:78926724-78930465	173.94	89.4927	-0.958747	-5.38873	5e-05	0.000219871	yes
Ier2	chr8:84661330-84662852	24.7225	12.7226	-0.958433	-3.41073	5e-05	0.000219871	yes
Per1	chr11:69098955-69109957	8.33332	4.29207	-0.957219	-3.17122	5e-05	0.000219871	yes
Prrt3	chr6:113493638-113501931	16.4018	8.45517	-0.955952	-3.56413	5e-05	0.000219871	yes
Mmp15	chr8:95352336-95374293	46.7876	24.1396	-0.954726	-4.54085	5e-05	0.000219871	yes
Pcdhac2	chr18:36930284-37841872	44.557	23.0055	-0.953674	-1.75124	0.00055	0.0020157	yes
Pygb	chr2:150786795-150831748	331.909	171.42	-0.95325	-4.22165	5e-05	0.000219871	yes
Rnf215	chr11:4135159-4160293	14.1334	7.31497	-0.950184	-2.39855	5e-05	0.000219871	yes
Ndufaf2	chr13:108052588-108158625	42.405	21.9887	-0.947472	-3.6312	5e-05	0.000219871	yes
Fuca1	chr4:135920725-135940300	15.8614	8.2363	-0.945453	-3.37986	5e-05	0.000219871	yes
Pxdn	chr12:29938035-30017658	7.20376	3.74416	-0.944109	-3.39597	5e-05	0.000219871	yes
Ggct	chr6:54985094-54992867	7.93236	4.12915	-0.941904	-2.2343	0.0004	0.00151277	yes
Ckb	chr12:111669354-111672338	344.38	179.287	-0.941732	-5.06228	5e-05	0.000219871	yes
Ilvbl	chr10:78574499-78584502	14.6343	7.62261	-0.941	-3.21293	5e-05	0.000219871	yes
Dclk1	chr3:55242525-55539068	48.4825	25.2572	-0.940767	-4.39838	5e-05	0.000219871	yes
Lmo1	chr7:109138571-109170308	9.31748	4.85653	-0.940014	-2.22112	0.0007	0.00250591	yes
Kctd1	chr18:14968684-15151446	7.46294	3.89244	-0.939072	-2.27755	5e-05	0.000219871	yes
Arhgef17	chr7:100869745-100932161	18.6709	9.74366	-0.938258	-4.24539	5e-05	0.000219871	yes
Tsc22d3	chrX:140539528-140600522	132.738	69.3709	-0.93618	-4.31554	5e-05	0.000219871	yes
Mtss1l	chr8:110721483-110741400	18.9029	9.8827	-0.935633	-3.93851	5e-05	0.000219871	yes
1810011O10Rik	chr8:24437615-24438946	9.19387	4.80675	-0.935611	-2.30881	5e-05	0.000219871	yes
Pigz	chr16:31933850-31946046	15.0259	7.85891	-0.935047	-3.17199	5e-05	0.000219871	yes
Fbxo31	chr8:121549442-121578806	61.5806	32.2298	-0.934081	-4.51606	5e-05	0.000219871	yes
Gpr153	chr4:152274361-152285337	21.3428	11.1727	-0.933767	-3.92219	5e-05	0.000219871	yes
Iqgap1	chr7:80711582-80803331	10.0614	5.28366	-0.929218	-3.70777	5e-05	0.000219871	yes
Npc1	chr18:12168729-12236386	16.4243	8.6294	-0.928497	-3.12069	5e-05	0.000219871	yes
Camk2g	chr14:20734872-20794088	127.027	66.7463	-0.928379	-4.26955	5e-05	0.000219871	yes
Slc25a29	chr12:108825877-108835876	5.94745	3.12521	-0.928317	-2.19623	0.0001	0.000421844	yes
Rgl1	chr1:152517529-152625111	22.3681	11.7663	-0.926782	-3.95311	5e-05	0.000219871	yes
H2-DMa	chr17:34122831-34139101	6.23419	3.28031	-0.92637	-2.11854	0.00065	0.00234272	yes
Ppt1	chr4:122836226-122859175	34.5838	18.2331	-0.923538	-4.03699	5e-05	0.000219871	yes
Slc29a4	chr5:142702100-142722490	21.1664	11.1627	-0.923086	-3.65061	5e-05	0.000219871	yes
Ttc39b	chr4:83220300-83324189	12.6052	6.65157	-0.922248	-3.98965	5e-05	0.000219871	yes
Haghl	chr17:25773775-25785586	56.8316	30.0128	-0.921118	-3.00039	5e-05	0.000219871	yes
Gadd45b	chr10:80930090-80932204	9.23552	4.88345	-0.919292	-2.2487	0.00025	0.000985076	yes
Lmtk2	chr5:144100435-144188204	8.53348	4.51441	-0.918595	-3.65473	5e-05	0.000219871	yes
Bend6	chr1:33852051-33907621	56.9043	30.1094	-0.918323	-4.33572	5e-05	0.000219871	yes
Fkbp7	chr2:76663033-76673098	6.20035	3.29075	-0.913931	-1.78138	0.00715	0.0194343	yes
Cxxc5	chr18:35829817-35861688	15.0501	7.98991	-0.913518	-3.13442	5e-05	0.000219871	yes
Zfp651	chr9:121760032-121771742	9.34925	4.9723	-0.910937	-3.52377	5e-05	0.000219871	yes
Lss	chr10:76531626-76562226	13.2072	7.02835	-0.910069	-3.05247	5e-05	0.000219871	yes
Zdhhc22	chr12:86983380-86988676	10.2419	5.46437	-0.90636	-2.08683	0.00325	0.00972654	yes
Pdk3	chrX:93764615-93832095	27.5094	14.6859	-0.90549	-3.63074	5e-05	0.000219871	yes
Wdfy2	chr14:62837689-62956886	13.5815	7.26086	-0.903427	-2.62146	5e-05	0.000219871	yes
St8sia1	chr6:142814230-142964452	18.9406	10.1307	-0.90275	-4.05192	5e-05	0.000219871	yes
Kcnk2	chr1:189207929-189402273	6.61575	3.53945	-0.902381	-2.47526	5e-05	0.000219871	yes
Gria4	chr9:4417892-4796234	29.0596	15.5532	-0.901804	-3.04801	5e-05	0.000219871	yes
Heatr5a	chr12:51875872-51971321	15.5287	8.31561	-0.901038	-3.95594	5e-05	0.000219871	yes
Aga	chr8:53511701-53523422	12.4625	6.6807	-0.899526	-2.11358	5e-05	0.000219871	yes
Camkk1	chr11:73019007-73042065	12.8457	6.89116	-0.898469	-3.28359	5e-05	0.000219871	yes
Caly	chr7:140069879-140082548	8.6109	4.62119	-0.897899	-1.62997	0.0019	0.00607991	yes
Shf	chr2:122348891-122368918	14.3839	7.72607	-0.896651	-2.75649	5e-05	0.000219871	yes
Gpr64	chrX:160390689-160498076	16.4661	8.84449	-0.896649	-3.49985	5e-05	0.000219871	yes
Ano4	chr10:88948993-89257790	14.9185	8.01579	-0.896187	-3.37506	5e-05	0.000219871	yes
Paqr9	chr9:95559816-95562121	30.5211	16.4079	-0.895415	-3.77942	5e-05	0.000219871	yes
Vstm2a	chr11:16257723-16284551	11.385	6.12494	-0.894363	-2.98059	5e-05	0.000219871	yes
Paqr8	chr1:20890621-20938756	22.2662	11.989	-0.893141	-3.8811	5e-05	0.000219871	yes
Ptpn13	chr5:103425191-103598361	7.20173	3.88003	-0.892275	-3.43468	5e-05	0.000219871	yes
Smad9	chr3:54755581-54801269	17.909	9.65131	-0.891891	-3.83256	5e-05	0.000219871	yes
Snap25	chr2:136713449-136782428	744.637	401.372	-0.891598	-3.61459	5e-05	0.000219871	yes
Ackr1	chr1:173331885-173333503	114.735	61.8528	-0.891396	-4.60543	5e-05	0.000219871	yes
Tor1aip1	chr1:156004598-156068859	8.1805	4.41029	-0.891317	-1.83567	0.00085	0.00298332	yes
Lzts2	chr19:45015175-45045772	9.42414	5.08573	-0.889908	-2.62679	5e-05	0.000219871	yes
Irs2	chr8:10986963-11054541	10.3221	5.57399	-0.88896	-2.9976	5e-05	0.000219871	yes
Slc30a1	chr1:191894071-191913247	6.8155	3.68552	-0.886953	-2.84107	5e-05	0.000219871	yes
Tm7sf3	chr6:146602275-146634592	22.0922	11.9474	-0.886841	-3.68916	5e-05	0.000219871	yes
Sdc3	chr4:130792536-130826318	64.1488	34.694	-0.886738	-4.28508	5e-05	0.000219871	yes
Jun	chr4:95049035-95052222	118.207	64.0068	-0.885021	-4.1948	5e-05	0.000219871	yes
Mctp1	chr13:76384960-77031810	13.3755	7.24454	-0.884627	-3.43465	5e-05	0.000219871	yes
Galnt2	chr8:124231393-124345723	10.3342	5.59986	-0.88396	-3.16753	5e-05	0.000219871	yes
Synj1	chr16:90936096-91044379	51.9966	28.1823	-0.883627	-4.0459	5e-05	0.000219871	yes
Susd4	chr1:182764905-182895654	37.9244	20.5801	-0.881872	-3.83097	5e-05	0.000219871	yes
Wwp1	chr4:19608299-19709004	12.2852	6.67441	-0.880209	-3.50554	5e-05	0.000219871	yes
Slc24a2	chr4:86983125-87230540	63.3139	34.4208	-0.87924	-3.97659	5e-05	0.000219871	yes
Focad	chr4:88094629-88411011	6.14994	3.34627	-0.878019	-2.85939	5e-05	0.000219871	yes
Pmp22	chr11:62951192-63386069	875.285	476.72	-0.87661	-3.46116	5e-05	0.000219871	yes
Fam102a	chr2:32535358-32569750	26.5366	14.471	-0.874823	-3.89822	5e-05	0.000219871	yes
Gcsh	chr8:116981827-116993449	53.1941	29.0117	-0.874633	-3.91921	5e-05	0.000219871	yes
Chgb	chr2:132781277-132795072	51.5181	28.1173	-0.873623	-4.12648	5e-05	0.000219871	yes
Calu	chr6:29348105-29380513	54.2177	29.6218	-0.872105	-4.15031	5e-05	0.000219871	yes
Apcdd1	chr18:62922326-62953195	5.39474	2.94826	-0.87169	-2.19903	0.0001	0.000421844	yes
Rxrg	chr1:167598361-167639623	5.54938	3.03327	-0.871451	-1.83546	0.00045	0.00168221	yes
9330102E08Rik	chr6:128169699-128183803	5.78629	3.16707	-0.869491	-2.53598	5e-05	0.000219871	yes
Enpp5	chr17:44078845-44086561	71.2358	39.0576	-0.866998	-3.88392	5e-05	0.000219871	yes
Lgmn	chr12:102394097-102439697	188.024	103.17	-0.865897	-4.52574	5e-05	0.000219871	yes
Ctdsp2	chr10:126978716-126999975	17.113	9.39949	-0.864436	-3.36296	5e-05	0.000219871	yes
Arhgef9	chrX:95048934-95166539	14.8642	8.16937	-0.863543	-3.41048	5e-05	0.000219871	yes
Grb10	chr11:11930498-12037420	10.8128	5.94393	-0.863258	-3.14196	5e-05	0.000219871	yes
Nfic	chr10:81396190-81427173	77.4962	42.6293	-0.86228	-3.98568	5e-05	0.000219871	yes
Plbd2	chr5:120476546-120503623	69.4885	38.2412	-0.861647	-3.97777	5e-05	0.000219871	yes
Amigo2	chr15:97244073-97385691	21.8272	12.0172	-0.861033	-3.23193	5e-05	0.000219871	yes
Cst3	chr2:148871731-148875468	413.606	227.914	-0.859764	-5.44184	5e-05	0.000219871	yes
Edil3	chr13:88821471-89323225	110.021	60.6635	-0.858879	-3.93933	5e-05	0.000219871	yes
Dock10	chr1:80501067-80758553	5.97374	3.29425	-0.858685	-2.97594	5e-05	0.000219871	yes
Tmem53	chr4:117251950-117268588	10.358	5.71627	-0.857605	-1.65562	0.0012	0.00406755	yes
H2-Q4	chr17:35379616-35384674	6.10836	3.38525	-0.85152	-1.9828	0.0009	0.00313888	yes
Ivd	chr2:118861999-118881357	12.1922	6.76126	-0.850595	-2.68107	5e-05	0.000219871	yes
Chml	chr1:175662420-175692632	8.37109	4.64512	-0.8497	-2.96419	5e-05	0.000219871	yes
Ezr	chr17:6738130-6782780	19.0796	10.5882	-0.849574	-3.38588	5e-05	0.000219871	yes
Dact3	chr7:16875316-16887301	12.3512	6.85561	-0.849295	-2.92885	5e-05	0.000219871	yes
Hey1	chr3:8663358-8667038	13.761	7.63872	-0.849188	-2.84719	5e-05	0.000219871	yes
Itm2c	chr1:85894509-85908698	180.56	100.408	-0.84661	-4.3978	5e-05	0.000219871	yes
Maged2	chrX:150806420-150814339	29.8403	16.6176	-0.844552	-3.17431	5e-05	0.000219871	yes
Bcar3	chr3:122419779-122530182	7.88578	4.39193	-0.844397	-2.626	5e-05	0.000219871	yes
Gpr137c	chr14:45219716-45280976	9.53005	5.31066	-0.843593	-2.56107	5e-05	0.000219871	yes
Elovl5	chr9:77917364-77984519	122.516	68.3282	-0.84242	-4.2362	5e-05	0.000219871	yes
Arhgdig	chr17:26199182-26201350	84.2727	47.0452	-0.841017	-4.12307	5e-05	0.000219871	yes
Slc22a17	chr14:54906726-54913132	76.319	42.6558	-0.839299	-4.12289	5e-05	0.000219871	yes
Ehd3	chr17:73804840-73832093	81.9319	45.8059	-0.838893	-4.12538	5e-05	0.000219871	yes
Ahcyl2	chr6:29768442-29912310	31.6014	17.6745	-0.838318	-3.77233	5e-05	0.000219871	yes
Kcnk4	chr19:6925689-6934515	5.19385	2.91195	-0.83482	-1.8301	0.0019	0.00607991	yes
Cplx1	chr5:108518553-108550027	533.362	299.185	-0.834076	-3.92495	5e-05	0.000219871	yes
Traf3	chr12:111166369-111267155	9.81435	5.50877	-0.833163	-3.26197	5e-05	0.000219871	yes
Mpp6	chr6:50110240-50198598	7.39065	4.15047	-0.832425	-2.02598	0.0001	0.000421844	yes
Ccdc184	chr15:98167805-98170134	8.86138	4.97842	-0.831843	-2.42814	5e-05	0.000219871	yes
1110008P14Rik	chr2:32379100-32381915	170.361	95.7207	-0.831694	-4.84872	5e-05	0.000219871	yes
Cyfip1	chr7:55842070-55962493	20.1487	11.3352	-0.829877	-3.10091	5e-05	0.000219871	yes
Synpo	chr18:60593989-60624305	11.3266	6.37661	-0.828848	-3.0612	5e-05	0.000219871	yes
Kcns3	chr12:11090201-11150842	23.3065	13.1257	-0.828344	-3.19868	5e-05	0.000219871	yes
Qsox1	chr1:155778154-155812899	23.6847	13.3431	-0.82786	-3.15744	5e-05	0.000219871	yes
Fam69b	chr2:26628456-26636497	30.9107	17.4236	-0.827064	-3.32675	5e-05	0.000219871	yes
Sacs	chr14:61138456-61258490	7.59747	4.28367	-0.826672	-2.47746	5e-05	0.000219871	yes
Slc19a2	chr1:164249045-164265385	9.14569	5.15714	-0.82652	-2.60745	5e-05	0.000219871	yes
Abhd2	chr7:79273265-79361601	53.6986	30.2841	-0.826323	-3.93005	5e-05	0.000219871	yes
Efr3a	chr15:65787040-65873812	27.406	15.4579	-0.82615	-3.79034	5e-05	0.000219871	yes
Zfp423	chr8:87661809-87959595	6.0219	3.40552	-0.822343	-2.64246	5e-05	0.000219871	yes
Ptprs	chr17:56412425-56476480	86.8029	49.1145	-0.821594	-3.79153	5e-05	0.000219871	yes
Arhgap35	chr7:16494472-16614993	49.5237	28.0281	-0.821248	-3.92708	5e-05	0.000219871	yes
Tenm3	chr8:48225664-48674690	10.087	5.71656	-0.819281	-3.49999	5e-05	0.000219871	yes
Sphkap	chr1:83255780-83408200	9.18719	5.20773	-0.818968	-3.17245	5e-05	0.000219871	yes
Lima1	chr15:99778467-99875456	5.60807	3.1818	-0.817661	-2.30808	5e-05	0.000219871	yes
Plekhh1	chr12:79029162-79103939	5.90942	3.35297	-0.817577	-2.55927	5e-05	0.000219871	yes
Cdr2l	chr11:115381915-115396132	40.4617	23.0282	-0.813151	-3.80167	5e-05	0.000219871	yes
Tmem245	chr4:56876012-56947429	7.72542	4.39698	-0.813101	-2.98319	5e-05	0.000219871	yes
Efcab14	chr4:115738072-115777327	14.0038	7.97253	-0.812712	-3.21644	5e-05	0.000219871	yes
Them6	chr15:74721233-74724373	151.154	86.0645	-0.812533	-4.27676	5e-05	0.000219871	yes
Smim19	chr8:22462613-22569616	15.2035	8.66286	-0.811487	-1.98392	0.00175	0.00565998	yes
Shh	chr5:28456839-28719209	10.9404	6.23915	-0.810245	-2.64076	5e-05	0.000219871	yes
Phyh	chr2:4918995-4938743	48.1998	27.5324	-0.807897	-3.6047	5e-05	0.000219871	yes
Scamp2	chr9:57560943-57588798	9.95445	5.68866	-0.807254	-2.47342	0.0001	0.000421844	yes
Gpt2	chr8:85492616-85527558	26.2042	14.975	-0.807245	-3.53596	5e-05	0.000219871	yes
Cdh2	chr18:16588876-16809049	22.6199	12.9288	-0.807	-3.56641	5e-05	0.000219871	yes
Mdh1	chr11:21556691-21571934	321.438	183.767	-0.806665	-4.13424	5e-05	0.000219871	yes
Cflar	chr1:58711507-58759203	8.27585	4.73366	-0.805951	-3.10363	5e-05	0.000219871	yes
Neat1	chr19:5842301-5845478	26.3253	15.0584	-0.805881	-3.17726	5e-05	0.000219871	yes
9530068E07Rik	chr11:52396427-52408723	79.2449	45.4378	-0.802425	-3.9703	5e-05	0.000219871	yes
Sccpdh	chr1:179668230-179687184	47.5252	27.279	-0.800899	-3.64461	5e-05	0.000219871	yes
Fzd3	chr14:65192440-65262463	7.08949	4.07173	-0.80004	-3.33589	5e-05	0.000219871	yes
Depdc5	chr5:32863720-32994233	17.2622	9.91511	-0.799917	-3.32844	5e-05	0.000219871	yes
Dagla	chr19:10245264-10304877	6.91777	3.97607	-0.798965	-2.80158	5e-05	0.000219871	yes
Fam210a	chr18:68260184-68300333	6.29907	3.63618	-0.792716	-3.02752	5e-05	0.000219871	yes
Rmdn2	chr17:79614899-79682152	8.13346	4.69736	-0.792019	-2.09359	0.0004	0.00151277	yes
Mbp	chr18:82475122-82585637	593.438	343.218	-0.78997	-2.62656	5e-05	0.000219871	yes
Mgat5	chr1:127204985-127482972	9.21118	5.32755	-0.789913	-2.54594	0.0001	0.000421844	yes
Zfp219	chr14:51984832-52020733	10.7308	6.22287	-0.786111	-1.79224	0.0004	0.00151277	yes
Ephx1	chr1:180989555-181017495	66.9222	38.8092	-0.786087	-3.77269	5e-05	0.000219871	yes
Spsb4	chr9:96943481-97018355	5.25271	3.04721	-0.785572	-1.8717	0.001	0.00345135	yes
Etv6	chr6:134035706-134270147	5.58357	3.23961	-0.785367	-2.57256	5e-05	0.000219871	yes
Kcnip3	chr2:127456497-127522094	85.5713	49.6871	-0.784255	-3.63192	5e-05	0.000219871	yes
Dlg1	chr16:31663442-31873356	6.56169	3.81057	-0.784061	-2.42702	5e-05	0.000219871	yes
Arhgap5	chr12:52516076-52567851	14.6771	8.52884	-0.783147	-3.25395	5e-05	0.000219871	yes
Nr3c1	chr18:39410544-39487245	12.1163	7.04338	-0.782613	-3.23061	5e-05	0.000219871	yes
Sp1	chr15:102406315-102436404	5.90861	3.43487	-0.782563	-2.8271	5e-05	0.000219871	yes
Rap1gap	chr4:137664725-137729861	34.8279	20.2535	-0.782071	-3.31302	5e-05	0.000219871	yes
Fut8	chr12:77238103-77475996	28.7673	16.7629	-0.779158	-3.11447	5e-05	0.000219871	yes
Inf2	chr12:112588783-112615557	14.5271	8.47031	-0.778264	-3.16977	5e-05	0.000219871	yes
Endog	chr2:30171523-30178459	9.71398	5.66607	-0.777715	-1.48668	0.01955	0.0461594	yes
Rapgef4	chr2:71981214-72257474	50.5687	29.5007	-0.777495	-3.56554	5e-05	0.000219871	yes
Phldb1	chr9:44686307-44735198	10.6933	6.23837	-0.777463	-3.05121	5e-05	0.000219871	yes
Atp2a2	chr5:122453512-122502225	120.303	70.233	-0.776456	-3.45912	5e-05	0.000219871	yes
Ttyh2	chr11:114344525-114757886	5.57206	3.25361	-0.776166	-1.96953	0.00035	0.00134243	yes
Nxt2	chrX:142226769-142239700	16.0641	9.38502	-0.775409	-2.62091	5e-05	0.000219871	yes
Nsun4	chr4:116031769-116053876	7.53558	4.40541	-0.774442	-2.44302	5e-05	0.000219871	yes
Tmem64	chr4:15265819-15286753	16.6794	9.75631	-0.773655	-3.24431	5e-05	0.000219871	yes
Ndc1	chr4:107367783-107414338	9.29572	5.44035	-0.772868	-2.39222	5e-05	0.000219871	yes
Sptb	chr12:76580487-76710547	18.7372	10.9672	-0.772705	-3.48581	5e-05	0.000219871	yes
Anp32a	chr9:62341342-62378805	26.8296	15.731	-0.770213	-3.13695	5e-05	0.000219871	yes
Arhgap44	chr11:64979034-65162961	37.2689	21.8575	-0.769839	-3.09584	5e-05	0.000219871	yes
Gpr125	chr5:49959950-50058996	10.3094	6.0478	-0.769481	-2.85744	5e-05	0.000219871	yes
Hsdl2	chr4:59581562-59618694	41.6312	24.444	-0.768183	-3.53397	5e-05	0.000219871	yes
Crtap	chr9:114368323-114390712	8.13491	4.78603	-0.765298	-1.75813	0.0007	0.00250591	yes
Ufsp1	chr5:137294668-137295664	8.24736	4.86008	-0.762952	-1.74569	0.00655	0.0179915	yes
Ppif	chr14:25694169-25701282	13.5474	7.98546	-0.762569	-2.19227	5e-05	0.000219871	yes
Tcf4	chr18:69344491-69687967	7.52204	4.43862	-0.761013	-2.77115	5e-05	0.000219871	yes
Prps2	chrX:167346332-167382699	10.5887	6.24918	-0.760792	-2.70616	5e-05	0.000219871	yes
Cnst	chr1:179546528-179627473	56.9871	33.674	-0.758999	-3.6887	5e-05	0.000219871	yes
A630007B06Rik	chr19:56790962-56813683	13.1814	7.7913	-0.758567	-2.69187	5e-05	0.000219871	yes
Mfsd2a	chr4:122946850-122961188	18.5486	10.9672	-0.758112	-2.7527	5e-05	0.000219871	yes
Lrrc20	chr10:61475832-61582228	11.9572	7.0714	-0.757816	-2.56703	5e-05	0.000219871	yes
Prdx4	chrX:155323919-155338454	28.1236	16.6331	-0.757724	-2.71409	5e-05	0.000219871	yes
Kat2b	chr17:53566970-53672721	9.92688	5.87114	-0.757699	-2.58921	5e-05	0.000219871	yes
Rab11fip4	chr11:79591211-79694012	24.1487	14.2842	-0.757528	-3.00975	5e-05	0.000219871	yes
Rcbtb1	chr14:59201227-59237265	23.8342	14.0994	-0.757401	-3.31651	5e-05	0.000219871	yes
Slc6a6	chr6:91684066-91759063	7.65895	4.53823	-0.755019	-2.76959	5e-05	0.000219871	yes
Ntrk1	chr3:87778243-87795162	146.787	87.0517	-0.753776	-3.77307	5e-05	0.000219871	yes
Mgrn1	chr16:4886099-4941020	18.4536	10.9463	-0.753456	-2.21082	0.0002	0.000802844	yes
Gid4	chr11:60417144-60445277	12.5474	7.44505	-0.753035	-2.93682	5e-05	0.000219871	yes
Cdc42ep2	chr19:5917555-5924816	19.2858	11.4586	-0.75111	-2.58336	5e-05	0.000219871	yes
Nxpe3	chr16:55839952-55895279	12.4913	7.42637	-0.75019	-3.14332	5e-05	0.000219871	yes
Vamp3	chr4:151047304-151057953	16.1245	9.59193	-0.749361	-2.64217	5e-05	0.000219871	yes
Auh	chr13:52835109-52929677	62.2905	37.0661	-0.74891	-3.5165	5e-05	0.000219871	yes
Rnft2	chr5:118190735-118245025	10.6657	6.34802	-0.748597	-2.68607	5e-05	0.000219871	yes
Tmx2	chr2:84671310-84715164	82.0674	48.9136	-0.746574	-2.66469	5e-05	0.000219871	yes
Fxyd5	chr7:31032722-31042331	10.7294	6.39515	-0.746523	-1.52516	0.0025	0.00773857	yes
Pigx	chr16:32084415-32099727	7.38508	4.4101	-0.743803	-1.30168	0.00995	0.0258583	yes
Net1	chr13:3882017-3918220	8.17102	4.88365	-0.742555	-2.31982	5e-05	0.000219871	yes
Kcnq2	chr2:181075578-181135225	24.9988	14.9445	-0.742239	-2.85681	5e-05	0.000219871	yes
Slitrk5	chr14:111675114-111683135	9.40817	5.63184	-0.740309	-2.7428	5e-05	0.000219871	yes
Ptgr1	chr4:58965589-58987078	5.85155	3.50473	-0.739517	-1.81866	0.0014	0.00465742	yes
Bcas1	chr2:170346990-170427845	11.0806	6.63673	-0.739493	-2.30068	5e-05	0.000219871	yes
Cdc26	chr4:62394588-62408623	17.6594	10.5806	-0.739023	-2.16685	0.0018	0.0058019	yes
Phb	chr11:95666956-95680773	16.2794	9.75431	-0.73894	-2.52471	5e-05	0.000219871	yes
Srgn	chr10:62494427-62507755	14.8104	8.88452	-0.737249	-2.05407	0.00185	0.00593853	yes
Vwa8	chr14:78849177-79202310	15.2364	9.15432	-0.735001	-2.97472	5e-05	0.000219871	yes
Igf2r	chr17:12682405-12868143	8.23682	4.9649	-0.730322	-2.97401	5e-05	0.000219871	yes
Tspan3	chr9:56135883-56161070	188.015	113.339	-0.730211	-3.85589	5e-05	0.000219871	yes
Rgs2	chr1:143999337-144004149	6.10268	3.68023	-0.729648	-2.04003	0.00025	0.000985076	yes
Fkbp14	chr6:54577604-54593128	9.9556	6.01105	-0.727891	-2.34012	5e-05	0.000219871	yes
Tsc22d4	chr5:137745968-137768453	23.3848	14.1259	-0.72723	-2.68853	5e-05	0.000219871	yes
Eid1	chr2:125627446-125724148	37.715	22.7892	-0.726788	-2.67978	5e-05	0.000219871	yes
Efhd2	chr4:141858141-141874920	19.4762	11.7867	-0.724549	-2.79961	5e-05	0.000219871	yes
Lgalsl	chr11:20823354-20831108	14.9075	9.02621	-0.723844	-2.83399	5e-05	0.000219871	yes
Fbxo7	chr10:86021928-86048328	17.5642	10.6414	-0.722951	-2.57016	5e-05	0.000219871	yes
Alg9	chr9:50775224-50843639	6.00503	3.64045	-0.722055	-1.82469	0.0004	0.00151277	yes
St3gal5	chr6:72097607-72154570	24.3513	14.7637	-0.721946	-2.60196	5e-05	0.000219871	yes
Gtdc1	chr2:44564411-44861622	8.96559	5.44	-0.720793	-2.21417	0.0001	0.000421844	yes
Tmem123	chr9:7764076-7794332	8.12963	4.93359	-0.720553	-2.05396	5e-05	0.000219871	yes
Itm2b	chr14:73362231-73385271	451.969	274.34	-0.72026	-3.65144	5e-05	0.000219871	yes
Hrsp12	chr15:34484021-34495246	32.3336	19.6369	-0.719467	-2.73577	0.0001	0.000421844	yes
4931406P16Rik	chr7:34236713-34285609	7.54893	4.58514	-0.719306	-2.62097	5e-05	0.000219871	yes
Gm2115	chr7:84528953-84578339	26.0376	15.8175	-0.719079	-2.85697	5e-05	0.000219871	yes
Epb4.1l1	chr2:156420908-156543214	42.155	25.6242	-0.718199	-3.3441	5e-05	0.000219871	yes
Atp1a1	chr3:101576218-101604707	1087.2	661.802	-0.716151	-2.18495	0.0002	0.000802844	yes
Rapgef2	chr3:79062528-79145875	9.24585	5.63009	-0.715647	-2.83544	5e-05	0.000219871	yes
Entpd6	chr2:150749080-150771674	11.6602	7.10156	-0.715388	-2.39325	5e-05	0.000219871	yes
Cbfb	chr8:105170673-105217988	125.799	76.6224	-0.715281	-3.33291	5e-05	0.000219871	yes
Pip4k2a	chr2:18842255-18998121	37.8318	23.0483	-0.714936	-3.32183	5e-05	0.000219871	yes
Prkrir	chr7:98703362-98718061	14.7396	8.99514	-0.71248	-2.75999	5e-05	0.000219871	yes
Sptbn2	chr19:4711222-4752352	30.0605	18.359	-0.711381	-3.3733	5e-05	0.000219871	yes
Sh3d19	chr3:86084433-86130521	9.43115	5.76029	-0.711293	-2.81857	5e-05	0.000219871	yes
Sorbs1	chr19:40292039-40513812	58.1062	35.54	-0.709249	-3.26922	5e-05	0.000219871	yes
Iglon5	chr7:43472906-43490023	13.3418	8.17354	-0.706921	-2.49201	5e-05	0.000219871	yes
Lyrm5	chr6:145211133-145216542	20.8659	12.7887	-0.706277	-2.13109	0.00015	0.000614592	yes
Fam101b	chr11:76019194-76027782	7.94659	4.87682	-0.704395	-2.28055	0.00015	0.000614592	yes
Tbx3	chr5:119670861-119684724	7.61028	4.67042	-0.704395	-2.31913	5e-05	0.000219871	yes
Bak1	chr17:27018034-27036378	6.86878	4.21565	-0.704301	-1.77561	0.0017	0.0055144	yes
Flna	chrX:74223460-74246534	16.7307	10.2864	-0.701762	-3.03334	5e-05	0.000219871	yes
Smpd1	chr7:105554359-105558389	43.019	26.4507	-0.701664	-3.23681	5e-05	0.000219871	yes
Cabp1	chr5:115168690-115186121	127.522	78.4129	-0.701583	-3.69799	5e-05	0.000219871	yes
Cd200	chr16:45382134-45409053	43.6974	26.8961	-0.70015	-3.22725	5e-05	0.000219871	yes
Gm4980	chr7:99624066-99627103	24.5778	15.1287	-0.700071	-2.97149	5e-05	0.000219871	yes
Sez6l2	chr7:126950534-126970606	58.778	36.1963	-0.699435	-3.21098	5e-05	0.000219871	yes
Ggcx	chr6:72414307-72431106	5.16515	3.1829	-0.698471	-1.91716	0.00045	0.00168221	yes
Ldb3	chr14:34526698-34588681	5.23159	3.22543	-0.697756	-1.36836	0.00865	0.0229473	yes
Slc25a10	chr11:120491836-120501161	7.3031	4.5037	-0.697397	-2.28605	5e-05	0.000219871	yes
Epb4.1l3	chr17:69156809-69289987	255.603	157.643	-0.697246	-2.9861	5e-05	0.000219871	yes
Prkaca	chr8:83972977-83996442	168.203	103.766	-0.696869	-3.26128	5e-05	0.000219871	yes
E2f6	chr12:16810964-16826752	25.8778	15.9733	-0.696053	-2.66273	5e-05	0.000219871	yes
Abcg4	chr9:44273189-44288244	19.2357	11.8843	-0.694727	-2.90125	5e-05	0.000219871	yes
Hsd17b7	chr1:169949536-169969205	24.0389	14.8747	-0.692504	-3.09899	5e-05	0.000219871	yes
Dok5	chr2:170731806-170879775	5.38984	3.33751	-0.691469	-1.39748	0.00605	0.0167919	yes
Rnf26	chr9:44110780-44113051	15.9474	9.87585	-0.691349	-2.50237	5e-05	0.000219871	yes
Osbp2	chr11:3703730-3863903	6.32977	3.9247	-0.68957	-2.17281	5e-05	0.000219871	yes
Lrrc24	chr15:76715275-76723845	7.00572	4.34691	-0.688542	-1.6132	0.005	0.0142106	yes
Cox5a	chr9:57521231-57532426	325.444	202.015	-0.687947	-4.3832	5e-05	0.000219871	yes
Cadm3	chr1:173334253-173367695	197.342	122.513	-0.687763	-3.21595	5e-05	0.000219871	yes
Nrg1	chr8:31818027-31918203	34.8248	21.6349	-0.686752	-2.99386	5e-05	0.000219871	yes
Cdh18	chr15:23036462-23474418	12.0425	7.48182	-0.686669	-2.39064	5e-05	0.000219871	yes
Dner	chr1:84369838-84696221	58.4211	36.311	-0.686085	-3.15356	5e-05	0.000219871	yes
Chga	chr12:102554968-102565027	106.543	66.2938	-0.684495	-3.49396	5e-05	0.000219871	yes
Xk	chrX:9272783-9313245	6.70342	4.17202	-0.684151	-2.28733	5e-05	0.000219871	yes
Rnf208	chr2:25242928-25244261	46.5738	28.995	-0.683714	-3.02455	5e-05	0.000219871	yes
Ninj1	chr13:49187546-49196251	19.7469	12.2986	-0.683137	-2.24919	0.0001	0.000421844	yes
Asah1	chr8:41340642-41374697	41.777	26.023	-0.682924	-3.10471	5e-05	0.000219871	yes
Dsel	chr1:111858701-111864918	7.22615	4.50265	-0.682453	-2.4718	5e-05	0.000219871	yes
Trip10	chr17:57249450-57263697	12.473	7.77463	-0.681964	-2.07685	5e-05	0.000219871	yes
Lcp1	chr14:75004109-75388146	61.0843	38.0893	-0.681416	-2.92926	5e-05	0.000219871	yes
S100a13	chr3:90514434-90524581	83.3079	51.97	-0.680775	-3.37437	5e-05	0.000219871	yes
Pdhb	chr14:8165990-8172992	73.899	46.1105	-0.680459	-3.33383	5e-05	0.000219871	yes
Tubgcp4	chr2:121171167-121271407	22.2198	13.874	-0.679461	-1.71696	0.00195	0.00621891	yes
Habp4	chr13:64161865-64186537	61.4006	38.3502	-0.679018	-3.29439	5e-05	0.000219871	yes
Siae	chr9:37613846-37648318	10.9902	6.8647	-0.678953	-2.43637	5e-05	0.000219871	yes
Sorl1	chr9:41968488-42124289	57.6161	36.0249	-0.677476	-3.24647	5e-05	0.000219871	yes
Foxo4	chrX:101254527-101260873	6.57925	4.11678	-0.676406	-1.99662	0.0003	0.00116377	yes
Txndc16	chr14:45134447-45219394	15.854	9.92351	-0.675925	-2.76218	5e-05	0.000219871	yes
Agap1	chr1:89454810-89895282	11.4998	7.20264	-0.675006	-2.89251	5e-05	0.000219871	yes
Gm7120	chr13:119487256-119610459	6.58435	4.1295	-0.673074	-1.57154	0.00415	0.0120214	yes
Dip2a	chr10:76263048-76345291	10.9985	6.90161	-0.672302	-2.76198	5e-05	0.000219871	yes
Mpi	chr9:57544267-57552752	32.6716	20.5216	-0.670897	-2.81795	5e-05	0.000219871	yes
Ctgf	chr10:24595441-24598682	8.67083	5.44751	-0.670574	-1.98704	0.00045	0.00168221	yes
Fam20b	chr1:156678570-156718910	35.7371	22.4571	-0.670249	-3.15133	5e-05	0.000219871	yes
Six4	chr12:73100258-73113245	12.0783	7.59412	-0.669462	-2.7341	5e-05	0.000219871	yes
Abl2	chr1:156558786-156649619	7.1971	4.53197	-0.667277	-2.69873	5e-05	0.000219871	yes
Mtx3	chr13:92844786-92858230	12.1656	7.66098	-0.667203	-2.79332	5e-05	0.000219871	yes
Bhlhb9	chrX:135885850-135891081	17.3999	10.9644	-0.666255	-2.42119	5e-05	0.000219871	yes
Ndufa12	chr10:94199008-94220948	23.8771	15.0495	-0.665912	-2.13269	0.0068	0.0185935	yes
Atp6v1g2	chr17:35236595-35238768	78.4557	49.4754	-0.665165	-3.28864	5e-05	0.000219871	yes
Atp5c1	chr2:10056030-10080510	150.965	95.3177	-0.663396	-2.97315	5e-05	0.000219871	yes
Abcg1	chr17:31057693-31117981	17.8968	11.3032	-0.662975	-2.93194	5e-05	0.000219871	yes
Lancl1	chr1:67000516-67038872	38.3511	24.2304	-0.662453	-3.00117	5e-05	0.000219871	yes
Mettl21a	chr1:64606479-64617168	7.01645	4.43401	-0.662128	-1.90135	0.0005	0.00185035	yes
Vkorc1	chr7:127893062-127895617	32.3424	20.4388	-0.662117	-2.42968	0.0003	0.00116377	yes
Tecr	chr8:83571697-83594491	329.347	208.213	-0.661548	-3.07761	5e-05	0.000219871	yes
Srgap2	chr1:131285250-131527361	7.73484	4.89411	-0.660325	-2.63303	5e-05	0.000219871	yes
Enpp2	chr15:54838678-54920146	7.59616	4.81336	-0.658226	-1.9774	0.00015	0.000614592	yes
Acss2	chr2:155518042-155562743	37.9424	24.0612	-0.657103	-2.79966	5e-05	0.000219871	yes
Tmbim6	chr15:99392946-99410049	151.87	96.3716	-0.656156	-3.06783	5e-05	0.000219871	yes
Got1	chr19:43499752-43524605	120.935	76.7778	-0.655476	-3.35994	5e-05	0.000219871	yes
Slc44a1	chr4:53440412-53622478	71.2694	45.2475	-0.655445	-3.01556	5e-05	0.000219871	yes
Klf2	chr8:72319061-72321654	13.3409	8.4774	-0.654159	-2.06799	0.00045	0.00168221	yes
Krt222	chr11:99233097-99244067	18.339	11.6541	-0.654071	-2.58053	5e-05	0.000219871	yes
Slc12a9	chr5:137314557-137333582	7.51979	4.77961	-0.6538	-2.0594	0.0003	0.00116377	yes
Ubtd2	chr11:32455371-32518709	15.1997	9.66815	-0.652727	-2.50069	5e-05	0.000219871	yes
Amer1	chrX:95420313-95444840	7.46344	4.75313	-0.650964	-2.60706	5e-05	0.000219871	yes
Eva1c	chr16:90830858-90904885	7.07297	4.50647	-0.650319	-1.58716	0.00195	0.00621891	yes
Chl1	chr6:103510875-103733035	18.7375	11.9756	-0.645831	-2.95687	5e-05	0.000219871	yes
Large	chr8:72814598-73352556	39.8424	25.4809	-0.64489	-2.87343	5e-05	0.000219871	yes
Fnta	chr8:25998721-26015601	63.4169	40.5642	-0.644661	-3.11509	5e-05	0.000219871	yes
Ankrd28	chr14:31700014-31830415	5.95258	3.80952	-0.643906	-2.15515	5e-05	0.000219871	yes
Podxl2	chr6:88842557-88874044	22.4889	14.4133	-0.641811	-2.37881	5e-05	0.000219871	yes
Cyp2u1	chr3:131290490-131303227	5.00679	3.20913	-0.641702	-1.56368	0.0049	0.0139473	yes
Eno2	chr6:124760054-124769509	310.035	198.734	-0.641593	-3.0897	5e-05	0.000219871	yes
Slc27a4	chr2:29802679-29817522	47.4651	30.4739	-0.639293	-3.0748	5e-05	0.000219871	yes
Sfxn5	chr6:85213050-85333422	11.593	7.44398	-0.639102	-2.37713	5e-05	0.000219871	yes
Sh3pxd2a	chr19:47260173-47464411	20.2646	13.0146	-0.638833	-2.94886	5e-05	0.000219871	yes
Slc12a2	chr18:57878677-57946821	45.4556	29.2053	-0.638231	-3.07884	5e-05	0.000219871	yes
Fam58b	chr11:78750505-78751729	9.22222	5.92714	-0.637778	-1.63102	0.00835	0.0222717	yes
Zfyve21	chr12:111814169-111828388	8.94175	5.75149	-0.636621	-1.63745	0.00605	0.0167919	yes
Sytl2	chr7:90302354-90410719	48.0606	30.9326	-0.63573	-2.60883	5e-05	0.000219871	yes
Creb3l2	chr6:37331020-37442148	5.12868	3.30326	-0.634695	-1.7532	0.0011	0.00376029	yes
AI593442	chr9:52673031-52679780	30.1856	19.4658	-0.632921	-2.87401	5e-05	0.000219871	yes
Me1	chr9:86581362-86701253	31.4796	20.3274	-0.630987	-2.8394	5e-05	0.000219871	yes
Plxna1	chr6:89316313-89362613	10.3714	6.69875	-0.630653	-2.69874	5e-05	0.000219871	yes
Sgpp2	chr1:78310345-78488897	75.2303	48.6069	-0.630154	-2.65283	5e-05	0.000219871	yes
Clstn1	chr4:149586467-149648899	205.565	132.837	-0.629934	-2.74159	5e-05	0.000219871	yes
Farp1	chr14:121035573-121283726	5.91269	3.82475	-0.628451	-2.05635	0.00025	0.000985076	yes
Slc25a20	chr9:108662097-108684641	15.7893	10.2223	-0.627225	-2.15055	0.0002	0.000802844	yes
Sh3kbp1	chrX:159627271-159975920	7.30191	4.72829	-0.626956	-2.09641	5e-05	0.000219871	yes
Sec14l1	chr11:117115171-117159268	25.2558	16.3651	-0.625992	-2.51104	5e-05	0.000219871	yes
Supt16	chr14:52110902-52197239	20.9472	13.5736	-0.62595	-2.58182	5e-05	0.000219871	yes
Fam53b	chr7:132712083-132813196	7.14852	4.63477	-0.625146	-2.08337	5e-05	0.000219871	yes
Tmem25	chr9:44793778-44799216	52.4986	34.0387	-0.625106	-2.97419	5e-05	0.000219871	yes
Rnf149	chr1:39551295-39577347	13.4471	8.72289	-0.624416	-2.19971	5e-05	0.000219871	yes
Cartpt	chr13:99898482-99900683	21.4776	13.9415	-0.62345	-1.51614	0.0035	0.0103602	yes
Tmem176a	chr6:48841482-48845364	67.6069	43.904	-0.622818	-2.39364	5e-05	0.000219871	yes
Mgst3	chr1:167372383-167393797	116.609	75.7295	-0.622745	-3.41864	5e-05	0.000219871	yes
Efnb2	chr8:8617438-8660773	12.8403	8.33992	-0.62257	-2.46098	5e-05	0.000219871	yes
Shroom3	chr5:92683434-92965759	5.13066	3.33686	-0.620655	-2.0827	5e-05	0.000219871	yes
Msi2	chr11:88339381-88718267	16.9945	11.0541	-0.62049	-2.64898	5e-05	0.000219871	yes
Tpgs2	chr18:24708622-25168877	24.1828	15.7445	-0.619131	-2.4163	5e-05	0.000219871	yes
Adam10	chr9:70679000-70780229	38.4709	25.0717	-0.617707	-2.92018	5e-05	0.000219871	yes
Slc43a2	chr11:75531693-75577572	17.9158	11.6819	-0.616955	-2.70305	5e-05	0.000219871	yes
Aco2	chr15:81872462-81926213	97.7651	63.7674	-0.6165	-2.97409	5e-05	0.000219871	yes
Galnt1	chr18:24205343-24286816	17.493	11.4103	-0.616439	-2.44593	5e-05	0.000219871	yes
Ric3	chr7:109010879-109083324	25.6948	16.7616	-0.616318	-2.37018	5e-05	0.000219871	yes
Cyb5d2	chr11:72777231-72795839	14.2958	9.3277	-0.615993	-2.20226	5e-05	0.000219871	yes
Vezf1	chr11:88068278-88084729	8.94114	5.83454	-0.615839	-2.25568	5e-05	0.000219871	yes
Nde1	chr16:14163274-14192923	7.37786	4.81533	-0.615569	-1.47911	0.00375	0.0110093	yes
Ckap4	chr10:84526304-84533888	15.6878	10.2433	-0.61496	-2.36299	5e-05	0.000219871	yes
Cacna2d3	chr14:28904942-29721864	21.5163	14.0648	-0.613341	-2.48677	5e-05	0.000219871	yes
Slc35e1	chr8:72477994-72492614	16.5632	10.8411	-0.61147	-2.73991	5e-05	0.000219871	yes
Dusp6	chr10:99263230-99267489	16.0694	10.518	-0.611453	-2.31164	5e-05	0.000219871	yes
Gramd1b	chr9:40297906-40455764	36.149	23.6728	-0.610724	-2.58967	5e-05	0.000219871	yes
Gltpd1	chr4:155864722-155869440	29.5401	19.3458	-0.610656	-2.67212	5e-05	0.000219871	yes
Nkiras1	chr14:18271141-18331844	25.119	16.4707	-0.608876	-2.24228	5e-05	0.000219871	yes
Elp3	chr14:65530445-65593112	42.1544	27.6473	-0.608543	-2.66973	5e-05	0.000219871	yes
Slc25a33	chr4:149744035-149774267	26.6901	17.5187	-0.607407	-2.47149	5e-05	0.000219871	yes
Ptgir	chr7:16906489-16910905	24.0398	15.7851	-0.606867	-2.61555	5e-05	0.000219871	yes
Oscp1	chr4:126058564-126089334	9.18925	6.03461	-0.606688	-1.81621	0.0019	0.00607991	yes
Cd63	chr10:128908918-128912818	14.6256	9.60944	-0.605969	-1.34215	0.0081	0.0217009	yes
Vps26a	chr10:62454842-62486805	22.9627	15.0901	-0.605688	-2.40051	5e-05	0.000219871	yes
Slc16a1	chr3:104638663-104658462	23.9102	15.716	-0.605394	-2.69032	5e-05	0.000219871	yes
Tm6sf1	chr7:81859000-81934459	22.3593	14.6977	-0.605291	-1.31501	0.0212	0.0495526	yes
Junb	chr8:84976908-84978748	66.8822	43.9769	-0.604878	-2.81584	5e-05	0.000219871	yes
Plekhd1	chr12:80692600-80724216	30.4667	20.0382	-0.604481	-2.72141	5e-05	0.000219871	yes
Stox2	chr8:47180047-47352348	6.01264	3.95491	-0.604353	-2.33188	5e-05	0.000219871	yes
Kcnj3	chr2:55437155-55595525	9.24897	6.08465	-0.604119	-1.68938	0.003	0.00906422	yes
Hadh	chr3:131233419-131272101	27.3365	17.9873	-0.603849	-2.45651	5e-05	0.000219871	yes
Rock2	chr12:16894977-16988274	13.5122	8.89384	-0.603384	-2.65384	5e-05	0.000219871	yes
Camk2b	chr11:5969665-6065748	20.2585	13.3374	-0.603051	-2.45939	5e-05	0.000219871	yes
Slc25a25	chr2:32414486-32455476	38.9412	25.6496	-0.602359	-2.80423	5e-05	0.000219871	yes
Pxmp4	chr2:154587043-154603673	10.9999	7.2467	-0.602091	-1.73153	0.00325	0.00972654	yes
Ndufb5	chr3:32737062-32751559	80.6226	53.1183	-0.601976	-2.98459	5e-05	0.000219871	yes
Klf6	chr13:5861488-5870393	28.4809	18.7655	-0.601913	-2.71112	5e-05	0.000219871	yes
Fntb	chr12:76837466-76921412	19.0711	12.5689	-0.601524	-2.37144	5e-05	0.000219871	yes
Sun2	chr15:79724067-79742536	21.9395	14.4618	-0.601285	-2.46948	5e-05	0.000219871	yes
Vma21	chrX:71816079-71824706	21.7937	14.368	-0.601056	-2.51174	5e-05	0.000219871	yes
Lphn1	chr8:83900097-83941954	32.2575	21.2708	-0.600757	-2.87835	5e-05	0.000219871	yes
Dennd5a	chr7:109893780-109960422	31.4773	20.7651	-0.600146	-2.81785	5e-05	0.000219871	yes
Myh14	chr7:44605802-44670843	22.6266	14.927	-0.600095	-2.66068	5e-05	0.000219871	yes
Mknk1	chr4:115839197-115879256	14.229	9.39198	-0.599335	-2.0155	0.00015	0.000614592	yes
Mia3	chr1:183326235-183369565	27.8047	18.3554	-0.599122	-2.81376	5e-05	0.000219871	yes
Grwd1	chr7:45825222-45830789	7.85998	5.18957	-0.598913	-1.63669	0.0034	0.0101093	yes
Atp9b	chr18:80734140-80934058	22.5713	14.9039	-0.598803	-2.63287	5e-05	0.000219871	yes
B630019K06Rik	chrX:8892352-8894964	17.0521	11.2598	-0.598768	-2.2952	5e-05	0.000219871	yes
Utrn	chr10:12382187-12861735	45.861	30.3118	-0.597385	-2.77095	5e-05	0.000219871	yes
Pttg1ip	chr10:77581766-77598732	39.1539	25.8832	-0.59714	-2.69887	5e-05	0.000219871	yes
Errfi1	chr4:150855090-150868880	15.2377	10.0749	-0.596878	-2.28374	5e-05	0.000219871	yes
Smim13	chr13:41249843-41276577	53.6957	35.5028	-0.596872	-2.90672	5e-05	0.000219871	yes
Prpf19	chr19:10895230-10909559	31.7512	21.0033	-0.596198	-2.72256	5e-05	0.000219871	yes
Ndufv2	chr17:66078794-66101559	91.3647	60.4757	-0.595281	-2.6202	5e-05	0.000219871	yes
Znrf1	chr8:111536639-111626030	10.8414	7.17898	-0.594698	-2.24956	5e-05	0.000219871	yes
Serpini1	chr3:75557532-75642523	59.4663	39.3836	-0.594475	-2.89498	5e-05	0.000219871	yes
Hspa12a	chr19:58795750-58860984	162.817	107.902	-0.593536	-2.66209	5e-05	0.000219871	yes
0610007P14Rik	chr12:85815454-85824545	22.8406	15.1484	-0.592433	-2.10513	0.00045	0.00168221	yes
Mcam	chr9:44134657-44142726	78.077	51.7849	-0.592366	-2.9212	5e-05	0.000219871	yes
Coq7	chr7:118525061-118533313	30.1207	19.9853	-0.591818	-2.18494	0.00085	0.00298332	yes
Hist1h2bc	chr13:23684198-23692480	60.1998	39.9442	-0.591772	-1.89504	0.00015	0.000614592	yes
Klf4	chr4:55527136-55532475	8.9856	5.96665	-0.590694	-1.89906	0.0002	0.000802844	yes
Tmem219	chr7:126886218-126898278	12.2472	8.13506	-0.59023	-1.24408	0.01405	0.0348479	yes
Gng12	chr6:66896396-67021361	9.77698	6.49491	-0.59008	-2.06342	5e-05	0.000219871	yes
Ltbp3	chr19:5740903-5771401	18.6844	12.4131	-0.589968	-1.9082	0.0005	0.00185035	yes
Ets2	chr16:95702406-95721049	10.655	7.0794	-0.589826	-2.12443	0.00015	0.000614592	yes
Pcca	chr14:122534327-122889944	9.27045	6.16169	-0.589314	-1.88034	0.0005	0.00185035	yes
Amph	chr13:18948350-19150919	76.6253	50.9397	-0.589031	-2.73325	5e-05	0.000219871	yes
Vhl	chr6:113624020-113631633	8.422	5.60599	-0.587195	-1.83263	0.0008	0.00282803	yes
Tmem246	chr4:49584505-49597870	34.445	22.931	-0.586998	-2.68242	5e-05	0.000219871	yes
Slc1a4	chr11:20302179-20332713	26.7883	17.837	-0.586729	-2.65081	5e-05	0.000219871	yes
Ankrd52	chr10:128377123-128394006	51.9278	34.5769	-0.586702	-2.74616	5e-05	0.000219871	yes
Tacc1	chr8:25154551-25201542	20.1257	13.4051	-0.586255	-2.55637	5e-05	0.000219871	yes
Entpd7	chr19:43689688-43753000	5.11133	3.40501	-0.586041	-1.43537	0.0067	0.0183427	yes
Pik3r3	chr4:116221913-116303056	16.5461	11.0231	-0.585963	-2.52158	5e-05	0.000219871	yes
Nit2	chr16:57156664-57167332	6.97139	4.64573	-0.585541	-1.37424	0.02135	0.0498242	yes
B2m	chr2:122120107-122186189	192.558	128.337	-0.58535	-2.55251	5e-05	0.000219871	yes
Stxbp3a	chr3:108793179-108840502	5.10722	3.40463	-0.585042	-1.46405	0.0082	0.0219201	yes
Ak1	chr2:32621757-32635058	73.1079	48.7398	-0.584927	-2.6086	5e-05	0.000219871	yes
Abhd12	chr2:150832514-150904731	141.321	94.2797	-0.583954	-3.03495	5e-05	0.000219871	yes
Mef2c	chr13:83504033-83667079	7.08589	4.73346	-0.582054	-2.10744	5e-05	0.000219871	yes
Ralgapa2	chr2:146241298-146512004	6.00242	4.01106	-0.581561	-2.24127	5e-05	0.000219871	yes
Tab3	chrX:85574021-85634469	9.44081	6.3198	-0.579032	-2.32487	5e-05	0.000219871	yes
Sarm1	chr11:78472329-78497754	14.9983	10.0469	-0.578051	-2.34882	5e-05	0.000219871	yes
1700020I14Rik	chr2:119594295-119600744	38.972	26.1184	-0.577371	-2.15245	5e-05	0.000219871	yes
Diras1	chr10:81019589-81025377	97.2451	65.2627	-0.575366	-2.8855	5e-05	0.000219871	yes
Sesn3	chr9:14276300-14326134	12.8192	8.60546	-0.574982	-1.94692	0.00035	0.00134243	yes
Usp24	chr4:106316212-106441327	6.23875	4.19254	-0.573432	-2.32223	5e-05	0.000219871	yes
Smad5	chr13:56703009-56742378	6.24693	4.20071	-0.572512	-2.02801	5e-05	0.000219871	yes
Pde4dip	chr3:97689828-97888707	43.7654	29.4373	-0.572146	-2.64108	5e-05	0.000219871	yes
Tomm20	chr8:126930663-126945921	41.7953	28.1187	-0.571811	-2.75672	5e-05	0.000219871	yes
Stk39	chr2:68210446-68471981	93.4277	62.869	-0.5715	-2.85613	5e-05	0.000219871	yes
Plvap	chr8:71497752-71511769	7.88902	5.30882	-0.571457	-1.58312	0.00505	0.0143435	yes
Kcnh7	chr2:62702945-63184287	13.5821	9.14499	-0.570658	-2.2429	5e-05	0.000219871	yes
Tmem127	chr2:127247974-127260764	40.1654	27.0553	-0.570045	-2.72091	5e-05	0.000219871	yes
Cnpy2	chr10:128322458-128327187	22.2934	15.0171	-0.570018	-1.94785	0.0021	0.00664933	yes
Fggy	chr4:95557506-95926939	6.89183	4.64293	-0.569852	-1.33376	0.0085	0.0226127	yes
BC048546	chr6:128539821-128581606	7.64434	5.15991	-0.567045	-2.00603	0.00025	0.000985076	yes
Twsg1	chr17:65923064-65951187	12.8331	8.6628	-0.566962	-2.23144	0.0001	0.000421844	yes
Rcbtb2	chr14:73142509-73184054	10.5322	7.11229	-0.566427	-1.92093	0.0001	0.000421844	yes
Slc35f6	chr5:30647935-30659729	17.3947	11.7529	-0.565639	-2.12606	5e-05	0.000219871	yes
Marcks	chr10:37133242-37138926	39.9127	26.9838	-0.564756	-2.66989	5e-05	0.000219871	yes
Ccdc126	chr6:49319352-49341581	9.65084	6.53898	-0.561589	-1.75045	0.00175	0.00565998	yes
Dnajb4	chr3:152183870-152210083	28.1628	19.085	-0.561352	-2.23745	5e-05	0.000219871	yes
Lmln	chr16:33062520-33125659	6.30438	4.27432	-0.56066	-1.71278	0.00065	0.00234272	yes
Aldh4a1	chr4:139622893-139649691	9.99589	6.7778	-0.560518	-1.85516	0.0003	0.00116377	yes
Fam73b	chr2:30364232-30385519	20.9865	14.238	-0.559709	-2.24546	5e-05	0.000219871	yes
Tmem141	chr2:25620065-25622005	13.4485	9.13356	-0.558191	-1.18106	0.019	0.0450774	yes
Emb	chr13:117220572-117274415	114.349	77.7107	-0.557259	-2.82844	5e-05	0.000219871	yes
Nek7	chr1:138484713-138619696	100.536	68.4092	-0.55545	-2.77377	5e-05	0.000219871	yes
Atat1	chr17:35897597-35910068	5.34623	3.63858	-0.555146	-1.18118	0.01995	0.0469868	yes
Dhrs4	chr14:55478757-55490340	13.148	8.95125	-0.554679	-1.36455	0.00755	0.0203838	yes
Etl4	chr2:20289912-20810535	18.7246	12.7491	-0.554532	-2.35639	5e-05	0.000219871	yes
Hdac3	chr18:37936970-37954988	36.4644	24.8352	-0.554104	-2.46455	5e-05	0.000219871	yes
Oxr1	chr15:41447481-41861047	88.3703	60.209	-0.553584	-2.38674	5e-05	0.000219871	yes
A830018L16Rik	chr1:11414104-11975902	20.0764	13.6792	-0.553516	-2.06226	5e-05	0.000219871	yes
Pisd	chr5:32736313-32785626	10.9821	7.484	-0.553274	-1.77913	0.0015	0.00495284	yes
Aak1	chr6:86849516-87003227	20.7214	14.1215	-0.55323	-2.57951	5e-05	0.000219871	yes
Ptgr2	chr12:84285295-84315832	16.463	11.2199	-0.553172	-2.0542	5e-05	0.000219871	yes
Ppp4r4	chr12:103532564-103613832	9.18531	6.26191	-0.552726	-1.94826	0.0004	0.00151277	yes
Dolk	chr2:30284228-30286354	20.5084	13.9815	-0.552695	-2.16033	5e-05	0.000219871	yes
Mob1a	chr6:83326038-83340949	11.1937	7.63602	-0.551791	-1.63281	0.00535	0.0150442	yes
Arl16	chr11:120458128-120467600	18.1966	12.4139	-0.551712	-1.52574	0.0024	0.00747963	yes
Inppl1	chr7:101818312-101838226	6.17904	4.2163	-0.551407	-1.7496	0.0006	0.00218147	yes
Btg2	chr1:134074864-134079155	22.0734	15.0649	-0.551116	-2.17408	5e-05	0.000219871	yes
Pde8b	chr13:95024104-95250304	5.42048	3.70014	-0.550841	-1.63615	0.00115	0.00391006	yes
Kcnc4	chr3:107438302-107458898	33.5738	22.9424	-0.54932	-2.47962	5e-05	0.000219871	yes
Sgsm2	chr11:74849263-74897080	9.71681	6.64108	-0.549064	-1.99867	5e-05	0.000219871	yes
Itsn1	chr16:91729370-91920579	12.3569	8.4532	-0.54775	-2.09312	5e-05	0.000219871	yes
Cox4i1	chr8:120668289-120674209	684.653	468.625	-0.546938	-3.65093	5e-05	0.000219871	yes
Tspyl4	chr10:34297420-34301320	179.051	122.564	-0.546829	-2.60322	5e-05	0.000219871	yes
Celf2	chr2:6539698-7396198	11.987	8.20925	-0.546146	-2.3165	5e-05	0.000219871	yes
Lmbrd1	chr1:24678543-24766301	37.9998	26.0272	-0.545973	-2.62078	5e-05	0.000219871	yes
Ttc3	chr16:94358762-94469221	92.6197	63.5145	-0.544233	-2.4193	5e-05	0.000219871	yes
Zyg11b	chr4:108227754-108301090	32.6128	22.3792	-0.543282	-2.59434	5e-05	0.000219871	yes
Ttc1	chr11:43730005-43747973	57.6576	39.5968	-0.542127	-2.56209	5e-05	0.000219871	yes
Cxx1c	chrX:53607921-53609134	93.0441	63.9132	-0.541801	-2.78158	5e-05	0.000219871	yes
Tmem59l	chr8:70483866-70487358	111.521	76.6435	-0.541087	-2.81024	5e-05	0.000219871	yes
Snx18	chr13:113592178-113618564	14.9721	10.29	-0.541033	-2.24887	5e-05	0.000219871	yes
Syn2	chr6:115134901-115282626	80.7326	55.5231	-0.540063	-2.6572	5e-05	0.000219871	yes
Gucy1a2	chr9:3532348-3905787	5.98262	4.11532	-0.539772	-2.26489	5e-05	0.000219871	yes
Flnb	chr14:7817956-7951587	10.7251	7.3815	-0.538998	-2.29322	5e-05	0.000219871	yes
Tmed7	chr18:46585927-46597535	39.6771	27.3708	-0.53567	-2.53019	5e-05	0.000219871	yes
Prkcdbp	chr7:105480615-105482197	20.0317	13.8268	-0.534812	-1.77315	0.00415	0.0120214	yes
Zdhhc15	chrX:104536969-104671064	8.83487	6.09895	-0.534647	-2.0572	5e-05	0.000219871	yes
Atp1a3	chr7:24978168-25005937	293.01	202.277	-0.534615	-2.23749	5e-05	0.000219871	yes
2900097C17Rik	chr2:156388062-156392979	216.672	149.593	-0.534472	-2.36712	5e-05	0.000219871	yes
Gstm1	chr3:108012249-108017973	8.64769	5.97058	-0.534443	-1.37453	0.02125	0.0496432	yes
St3gal2	chr8:110919864-110972497	23.3668	16.135	-0.534266	-2.40268	5e-05	0.000219871	yes
Ptpre	chr7:135537823-135686294	11.8362	8.18006	-0.53302	-2.14038	5e-05	0.000219871	yes
Nrep	chr18:33437018-33464029	17.8527	12.3433	-0.532415	-1.80423	0.00065	0.00234272	yes
Serp1	chr3:58521970-58557501	24.5648	16.9842	-0.532402	-1.69506	0.003	0.00906422	yes
Sat1	chrX:155213125-155216449	42.5894	29.4634	-0.531574	-1.82592	0.00025	0.000985076	yes
Dlat	chr9:50634632-50659780	43.8391	30.3344	-0.531265	-2.55433	5e-05	0.000219871	yes
Eme2	chr17:24892151-24895087	9.92718	6.87117	-0.530829	-1.49404	0.00875	0.0231617	yes
Sirt2	chr7:28766751-28788665	79.2319	54.8598	-0.53033	-2.35627	5e-05	0.000219871	yes
Pnkd	chr1:74285033-74353692	59.5857	41.2636	-0.530097	-1.86428	0.0003	0.00116377	yes
Cyc1	chr15:76343522-76345934	138.732	96.0945	-0.529771	-2.858	5e-05	0.000219871	yes
Pdpr	chr8:111094744-111145498	9.3104	6.45118	-0.529279	-1.68447	0.0024	0.00747963	yes
Elovl1	chr4:118428092-118437343	28.3939	19.6799	-0.528855	-2.1558	0.0001	0.000421844	yes
Ak3	chr19:29020831-29048729	31.9998	22.1793	-0.528853	-2.28485	5e-05	0.000219871	yes
Rab8b	chr9:66843663-66919705	13.0181	9.02294	-0.528849	-2.15214	5e-05	0.000219871	yes
Tgm2	chr2:158116404-158146392	6.1696	4.27727	-0.528487	-1.58881	0.0034	0.0101093	yes
Rnf13	chr3:57736065-57835233	69.1345	47.9546	-0.527736	-2.20869	5e-05	0.000219871	yes
Qpctl	chr7:19140216-19149196	6.63313	4.60118	-0.527686	-1.40778	0.01145	0.0291736	yes
Prepl	chr17:85028346-85090274	160.696	111.518	-0.527067	-2.4159	5e-05	0.000219871	yes
Idh3g	chrX:73778962-73786897	65.4726	45.4393	-0.526951	-2.54163	5e-05	0.000219871	yes
Carns1	chr19:4164323-4175479	7.74094	5.37457	-0.52636	-1.78859	0.0007	0.00250591	yes
Tspan13	chr12:36014554-36042478	82.4341	57.253	-0.525891	-2.6393	5e-05	0.000219871	yes
Dcbld1	chr10:52233618-52321377	12.2888	8.53758	-0.525445	-1.92518	0.0004	0.00151277	yes
Tubgcp2	chr7:139995954-140040605	15.1377	10.5221	-0.524721	-1.90263	0.00065	0.00234272	yes
Zscan29	chr2:121157426-121171149	5.38252	3.74359	-0.523857	-1.29359	0.0112	0.0286301	yes
Nceh1	chr3:27183003-27244911	27.9406	19.4389	-0.523415	-2.40939	5e-05	0.000219871	yes
Hoxd9	chr2:74697762-74700208	6.73288	4.68468	-0.523272	-1.40519	0.0115	0.0292898	yes
Sowahc	chr10:59221921-59226433	5.98799	4.16918	-0.522308	-1.70938	0.00105	0.00360703	yes
Atr	chr9:95855417-95951644	6.54209	4.55676	-0.521744	-1.97922	5e-05	0.000219871	yes
Glul	chr1:153899925-153909723	184.154	128.328	-0.521074	-2.40463	5e-05	0.000219871	yes
Susd2	chr10:75636618-75644008	190.225	132.566	-0.520994	-2.38469	5e-05	0.000219871	yes
Sephs2	chr7:127271878-127274059	14.4423	10.0691	-0.520365	-1.84972	0.0006	0.00218147	yes
Sytl3	chr17:6673609-6738044	11.0127	7.67817	-0.520327	-1.31249	0.01105	0.0282903	yes
Cdc37l1	chr19:28990493-29017569	23.4074	16.3292	-0.519506	-2.17435	0.00015	0.000614592	yes
Rab3ip	chr10:116905783-116950380	12.9405	9.02886	-0.519281	-1.88156	0.00065	0.00234272	yes
Mtmr2	chr9:13749180-13806481	27.5695	19.2386	-0.519069	-2.16077	5e-05	0.000219871	yes
Ctnna1	chr18:35118911-35254775	62.2549	43.4584	-0.518554	-2.19657	5e-05	0.000219871	yes
P2ry2	chr7:100996571-101011991	6.72379	4.69388	-0.518492	-1.55657	0.00405	0.0117651	yes
Dnajc18	chr18:35671104-35703144	25.1411	17.555	-0.518165	-2.38765	5e-05	0.000219871	yes
Dtna	chr18:23310019-23659719	20.6163	14.3975	-0.51797	-1.72005	0.0004	0.00151277	yes
Fermt2	chr14:45458791-45530065	51.3794	35.8817	-0.517941	-2.49585	5e-05	0.000219871	yes
Hadha	chr5:30103583-30154980	52.6842	36.7935	-0.517919	-2.38808	5e-05	0.000219871	yes
Ispd	chr12:36381449-36689503	9.98731	6.97808	-0.517265	-1.57574	0.0017	0.0055144	yes
Man1a2	chr3:100562204-100685473	30.7139	21.4603	-0.517227	-2.47614	5e-05	0.000219871	yes
Tmem43	chr6:91473750-91488458	16.8325	11.7716	-0.515931	-2.0401	0.00025	0.000985076	yes
Mtmr4	chr11:87592216-87616296	34.7532	24.3377	-0.513957	-2.45979	5e-05	0.000219871	yes
Med27	chr2:29346809-29524790	22.6894	15.9019	-0.512823	-1.55957	0.00215	0.00679629	yes
Tmem260	chr14:48446351-48515159	6.3774	4.47072	-0.51246	-1.78612	0.0008	0.00282803	yes
Map1a	chr2:121289601-121351013	268.672	188.366	-0.512311	-1.55172	0.00245	0.00760509	yes
Ccdc28a	chr10:18213684-18234981	33.897	23.7889	-0.51087	-2.07178	0.0008	0.00282803	yes
Slc30a4	chr2:122681232-122702663	5.49336	3.85581	-0.510655	-1.65551	0.00105	0.00360703	yes
Pdgfrb	chr18:61045149-61085067	7.40603	5.20186	-0.509673	-1.79391	0.0001	0.000421844	yes
Nrip2	chr6:128399765-128408935	11.5447	8.10926	-0.509592	-1.44783	0.00395	0.011515	yes
Abcb6	chr1:75171640-75180283	10.19	7.16204	-0.508707	-1.74702	0.001	0.00345135	yes
Sacm1l	chr9:123529881-123592598	77.0732	54.1738	-0.508634	-2.52987	5e-05	0.000219871	yes
Nap1l2	chrX:103184058-103186664	69.0614	48.5467	-0.508507	-2.51593	5e-05	0.000219871	yes
Clec16a	chr16:10545338-10744878	11.213	7.88297	-0.508357	-2.05044	5e-05	0.000219871	yes
Decr1	chr4:15917239-15945507	17.6117	12.3883	-0.50755	-1.90053	0.00015	0.000614592	yes
Git1	chr11:77493411-77507774	28.2066	19.8448	-0.50727	-2.30371	5e-05	0.000219871	yes
Trpm8	chr1:88306711-88388851	10.3879	7.30955	-0.507047	-1.85186	0.00045	0.00168221	yes
Sez6	chr11:77930838-77979052	11.0899	7.80982	-0.50588	-1.8562	0.00025	0.000985076	yes
Cnksr2	chrX:157821572-158043110	5.95116	4.19418	-0.504781	-1.72055	0.00115	0.00391006	yes
2610507B11Rik	chr11:78261753-78290625	52.9664	37.3482	-0.504039	-2.42458	5e-05	0.000219871	yes
Tti1	chr2:157981802-158009360	7.56739	5.33752	-0.503628	-1.68828	0.0017	0.0055144	yes
Plxna4	chr6:32144556-32588192	17.5563	12.3846	-0.503438	-2.342	5e-05	0.000219871	yes
Pkm	chr9:59656367-59679375	387.279	273.435	-0.502176	-2.18187	5e-05	0.000219871	yes
Tarsl2	chr7:65644897-65692093	13.7974	9.74284	-0.50198	-1.93111	0.0002	0.000802844	yes
Atp6v0a2	chr5:124629051-124724455	16.825	11.8827	-0.501742	-2.20088	5e-05	0.000219871	yes
Fads1	chr19:10182887-10196872	58.6483	41.4211	-0.501725	-2.31005	5e-05	0.000219871	yes
Btbd3	chr2:138256583-138287422	37.379	26.4082	-0.50124	-2.28353	5e-05	0.000219871	yes

## Sheet: Genes enriched in MACS DRG
gene	locus	FPKM dissociated DRG	FPKM MACS DRG	log2 fold change	test stat	p value	q value	significant
Mobp	chr9:120149741-120176091	0.494799	8.57956	4.11599	4.38453	5e-05	0.000219871	yes
Sprr1a	chr3:92483953-92485881	0.723039	6.19335	3.09858	3.91064	0.0001	0.000421844	yes
C1ql4	chr15:99084753-99087728	4.3798	25.459	2.53924	6.04213	5e-05	0.000219871	yes
Snhg11	chr2:158375637-158386145	36.2003	209.829	2.53514	10.238	5e-05	0.000219871	yes
Ccl5	chr11:83525778-83530518	1.01888	5.83732	2.51833	3.44952	0.00195	0.00621891	yes
Meg3	chr12:109540995-109571729	38.0262	206.413	2.44047	6.24309	5e-05	0.000219871	yes
Slc51a	chr16:32475577-32487879	0.993672	5.28095	2.40996	3.8725	5e-05	0.000219871	yes
Pde4c	chr8:70724063-70751176	2.32634	12.2795	2.40012	6.49692	5e-05	0.000219871	yes
Wfdc2	chr2:164562715-164568506	4.90589	24.0105	2.29108	5.59497	5e-05	0.000219871	yes
Cdh9	chr15:16778100-16856777	2.69985	12.9506	2.26207	6.23943	5e-05	0.000219871	yes
Bhlha9	chr11:76672469-76673676	5.44651	26.0586	2.25835	6.32683	5e-05	0.000219871	yes
Th	chr7:142892775-142899966	44.8482	208.333	2.21577	10.6178	5e-05	0.000219871	yes
Mrgpra3	chr7:47588949-47601372	14.0776	62.2377	2.14438	8.33276	5e-05	0.000219871	yes
Ceacam10	chr7:24777203-24784655	4.77003	20.9802	2.13696	5.47505	5e-05	0.000219871	yes
Amy1	chr3:113555951-113577750	3.44901	14.9848	2.11924	4.68074	5e-05	0.000219871	yes
A930011O12Rik	chr14:64588114-64593961	3.72841	15.9681	2.09856	6.53931	5e-05	0.000219871	yes
Cacna1i	chr15:80287237-80398292	2.17031	9.25567	2.09244	7.52557	5e-05	0.000219871	yes
Slc17a8	chr10:89574019-89621249	3.91945	16.2287	2.04982	7.14966	5e-05	0.000219871	yes
Nxpe2	chr9:48318003-48340898	3.11021	12.3391	1.98815	5.89911	5e-05	0.000219871	yes
Tmprss11c	chr5:86231480-86289308	1.71747	6.76192	1.97715	3.85218	5e-05	0.000219871	yes
Dgkk	chrX:6873483-6948363	1.61636	6.07713	1.91064	5.6649	5e-05	0.000219871	yes
Gm7271	chr5:76484076-76516628	47.0629	174.27	1.88867	9.5164	5e-05	0.000219871	yes
Mirg	chr12:109734980-109749457	4.23411	15.2178	1.84563	3.86618	5e-05	0.000219871	yes
Fbp2	chr13:62836884-62858370	1.70161	6.01929	1.8227	3.26921	5e-05	0.000219871	yes
Lgals3	chr14:47373859-47386167	4.03869	14.2712	1.82115	3.91272	5e-05	0.000219871	yes
Ccdc68	chr18:69925558-69969484	12.0693	41.9807	1.79839	6.78787	5e-05	0.000219871	yes
Bmp15	chrX:6314105-6320723	1.91327	6.59549	1.78544	4.30622	5e-05	0.000219871	yes
Card11	chr5:140872998-141000596	2.49761	8.51389	1.76927	5.12756	5e-05	0.000219871	yes
P2rx2	chr5:110339811-110343035	1.94761	6.54405	1.74848	3.27805	5e-05	0.000219871	yes
Fxyd2	chr9:45399708-45410278	607.391	2035.6	1.74475	7.8005	5e-05	0.000219871	yes
Nts	chr10:102481755-102490418	5.18462	17.1737	1.72789	4.56246	5e-05	0.000219871	yes
Miat	chr5:112213227-112228948	18.1515	59.2417	1.70653	7.65706	5e-05	0.000219871	yes
Mrgprb5	chr7:48168016-48168985	5.94189	19.335	1.70222	4.5454	5e-05	0.000219871	yes
Wdfy1	chr1:79702261-79761769	3.67641	11.9041	1.69509	5.32296	5e-05	0.000219871	yes
AW551984	chr9:39587395-39604124	1.6063	5.16749	1.68572	4.04576	5e-05	0.000219871	yes
Mrgprx1	chr7:48020970-48027597	14.431	46.0247	1.67324	6.32514	5e-05	0.000219871	yes
Il31ra	chr13:112522806-112580662	6.35222	20.2027	1.66922	6.07722	5e-05	0.000219871	yes
Fam19a4	chr6:96831208-97060411	25.392	80.7151	1.66846	7.635	5e-05	0.000219871	yes
2810008D09Rik	chr11:117076782-117078955	7.18133	22.2027	1.62841	2.82217	5e-05	0.000219871	yes
Insm1	chr2:146221996-146225018	3.41746	10.5448	1.62554	4.80637	5e-05	0.000219871	yes
Scin	chr12:40059770-40134228	4.54131	13.9631	1.62044	4.85064	5e-05	0.000219871	yes
Klf5	chr14:99298690-99313409	14.1979	43.5496	1.61698	6.49484	5e-05	0.000219871	yes
Nppb	chr4:147985787-147987205	11.5426	34.9622	1.59883	3.7954	5e-05	0.000219871	yes
Adam8	chr7:139978937-139992509	2.11102	6.38586	1.59694	3.71511	5e-05	0.000219871	yes
Ly86	chr13:37345344-37419036	58.9898	178.365	1.5963	8.36651	5e-05	0.000219871	yes
Rnf112	chr11:61448416-61453992	45.0243	135.9	1.59377	7.14877	5e-05	0.000219871	yes
Plaur	chr7:24462499-24475873	3.06948	9.23192	1.58864	3.5892	5e-05	0.000219871	yes
Tmem158	chr9:123259056-123260789	51.1339	152.882	1.58007	7.91404	5e-05	0.000219871	yes
Celf3	chr3:94478294-94492198	4.51423	13.4408	1.57407	4.52965	5e-05	0.000219871	yes
Smim5	chr11:115892594-115933492	5.47549	16.2571	1.57001	2.89378	5e-05	0.000219871	yes
Fam167a	chr14:63436393-63465502	2.31177	6.79963	1.55646	4.42213	5e-05	0.000219871	yes
Nptxr	chr15:79786350-79834333	20.273	59.214	1.54638	3.41949	5e-05	0.000219871	yes
Dnase1l3	chr14:7965189-7994182	4.15721	12.0824	1.53922	5.10834	5e-05	0.000219871	yes
Cpn1	chr19:43956307-43986520	2.41052	7.00292	1.53861	3.39029	5e-05	0.000219871	yes
Casp1	chr9:5298516-5307281	3.56451	10.3536	1.53836	3.73927	5e-05	0.000219871	yes
Rgs8	chr1:153653036-153697665	12.7367	36.9804	1.53777	7.03573	5e-05	0.000219871	yes
Zdhhc23	chr16:43969145-43979050	2.51237	7.22064	1.52308	3.10395	5e-05	0.000219871	yes
Scn2b	chr9:45079182-45135606	19.398	55.1479	1.5074	6.54708	5e-05	0.000219871	yes
Kcnh6	chr11:106008202-106034064	11.2649	32.0067	1.50654	6.19778	5e-05	0.000219871	yes
Stx3	chr19:11775117-11819403	2.72897	7.62657	1.48268	3.73147	5e-05	0.000219871	yes
D7Ertd715e	chr7:59969576-59974431	14.8775	41.5111	1.48037	5.7782	5e-05	0.000219871	yes
Myo1a	chr10:127705255-127720940	10.8712	30.2437	1.47612	6.12162	5e-05	0.000219871	yes
Cyp4f39	chr17:32452722-32493320	6.78942	18.8514	1.47331	5.18886	5e-05	0.000219871	yes
Rarres1	chr3:67478885-67515523	34.6985	96.0882	1.46949	6.94437	5e-05	0.000219871	yes
Ppp1r1a	chr15:103530278-103537992	21.8334	60.3361	1.46649	6.27298	5e-05	0.000219871	yes
Paqr5	chr9:61953737-62026790	11.8149	32.6304	1.46561	6.28357	5e-05	0.000219871	yes
Cysltr2	chr14:73029127-73049114	4.93942	13.5079	1.45139	3.58757	5e-05	0.000219871	yes
Lpar5	chr6:125067919-125082472	8.18619	22.2504	1.44257	3.91424	5e-05	0.000219871	yes
Osmr	chr15:6813576-6874313	10.5765	28.7426	1.44233	6.18155	5e-05	0.000219871	yes
Rasgrp1	chr2:117279992-117342877	50.6337	137.336	1.43954	6.81041	5e-05	0.000219871	yes
Nxph3	chr11:95509845-95514565	5.79728	15.6915	1.43653	4.47315	5e-05	0.000219871	yes
Kcnk12	chr17:87745820-87797994	7.44636	20.0779	1.431	4.79764	5e-05	0.000219871	yes
Celf6	chr9:59578336-59607292	19.8591	53.2602	1.42326	6.46748	5e-05	0.000219871	yes
Capn9	chr8:124576110-124618731	2.78996	7.38192	1.40375	3.48541	5e-05	0.000219871	yes
Rspo4	chr2:151842926-151874668	1.97533	5.22009	1.40198	3.08559	5e-05	0.000219871	yes
Ptrh1	chr2:32775820-32784405	12.4205	32.5967	1.392	3.63793	5e-05	0.000219871	yes
Gm13498	chr2:50909683-50911846	2.56652	6.71282	1.3871	3.26755	5e-05	0.000219871	yes
1700003M02Rik	chr4:34711331-34730206	3.44232	8.98301	1.38382	3.39741	5e-05	0.000219871	yes
Ctxn3	chr18:57468485-57478134	48.4221	125.877	1.37828	6.91706	5e-05	0.000219871	yes
Ppp1r2-ps3	chr19:30538875-30539679	2.78031	7.22249	1.37725	2.6057	0.00065	0.00234272	yes
Gfra2	chr14:70890129-70979838	68.3953	177.267	1.37395	6.65803	5e-05	0.000219871	yes
A3galt2	chr4:128759257-128769298	17.2829	44.7644	1.37301	6.23347	5e-05	0.000219871	yes
Gpr35	chr1:92973118-92986391	8.8864	22.9123	1.36645	5.39971	5e-05	0.000219871	yes
Rgs10	chr7:128373624-128418172	137.501	354.443	1.36611	8.01432	5e-05	0.000219871	yes
Lxn	chr3:67430114-67475068	184.94	476.185	1.36446	5.47027	5e-05	0.000219871	yes
Acpp	chr9:104288239-104337722	131.722	338.437	1.36139	5.54803	5e-05	0.000219871	yes
Cmtm8	chr9:114789344-114844152	2.31264	5.88826	1.3483	2.49449	0.0002	0.000802844	yes
Ms4a3	chr19:11629496-11640834	5.0909	12.9377	1.34558	3.3274	5e-05	0.000219871	yes
Gm11549	chr3:36515056-36521445	3.66638	9.28461	1.34048	3.71912	5e-05	0.000219871	yes
Ldb2	chr5:44472132-44799746	47.2482	119.582	1.33967	6.14685	5e-05	0.000219871	yes
Pnpla3	chr15:84167815-84189521	3.99589	10.0945	1.33699	4.40569	5e-05	0.000219871	yes
Nrn1l	chr8:105893569-105895015	18.4387	46.5793	1.33695	4.92163	5e-05	0.000219871	yes
Nt5e	chr9:88327608-88372089	16.3601	41.2015	1.33251	5.99445	5e-05	0.000219871	yes
P2ry1	chr3:61002784-61008982	22.9793	57.7654	1.32987	5.78179	5e-05	0.000219871	yes
Trim14	chr4:46505071-46536141	3.15203	7.8985	1.3253	3.78512	5e-05	0.000219871	yes
Insm2	chr12:55598916-55602017	6.3283	15.813	1.32122	4.70674	5e-05	0.000219871	yes
Nnat	chr2:157556361-157566361	13.8098	34.3594	1.31501	2.65341	5e-05	0.000219871	yes
Rsrp1	chr4:134923624-134927370	75.0788	186.398	1.31191	6.74329	5e-05	0.000219871	yes
Nptx2	chr5:144545886-144557478	45.6728	113.352	1.31141	6.4733	5e-05	0.000219871	yes
Rasa4	chr5:136083915-136111861	7.09664	17.5833	1.309	4.40186	5e-05	0.000219871	yes
Cckar	chr5:53698484-53707704	11.4473	28.2087	1.30113	4.92882	5e-05	0.000219871	yes
Car8	chr4:8141492-8239041	4.48229	11.0306	1.29921	4.84239	5e-05	0.000219871	yes
Dusp26	chr8:31089661-31097047	92.656	227.328	1.29482	6.73999	5e-05	0.000219871	yes
Syt5	chr7:4539764-4546567	33.5326	81.4237	1.27989	6.08952	5e-05	0.000219871	yes
Msantd2	chr9:37489320-37524150	2.10882	5.11001	1.27689	2.77497	5e-05	0.000219871	yes
Mal2	chr15:54571365-54602846	89.8087	217.472	1.2759	6.29581	5e-05	0.000219871	yes
Sox11	chr12:27334267-27342718	2.29673	5.55328	1.27376	4.34885	5e-05	0.000219871	yes
Pou4f2	chr8:78433008-78436652	7.57354	18.2333	1.26754	4.72936	5e-05	0.000219871	yes
Sst	chr16:23889580-23890844	15.8063	38.0425	1.26711	4.32384	5e-05	0.000219871	yes
Pdlim1	chr19:40222238-40271616	6.50473	15.5801	1.26014	3.72369	5e-05	0.000219871	yes
Nbl1	chr4:139082291-139092970	90.5025	216.711	1.25974	6.55826	5e-05	0.000219871	yes
Ass1	chr2:31470269-31520670	5.05376	12.0911	1.25851	3.03737	5e-05	0.000219871	yes
Gpx2	chr12:76792334-76795554	2.10114	5.0265	1.25838	2.24429	0.00085	0.00298332	yes
Dgkz	chr2:91932821-91963563	161.227	383.569	1.25039	5.24533	5e-05	0.000219871	yes
Kcng2	chr18:80294543-80364254	4.65535	11.0753	1.25039	3.90227	5e-05	0.000219871	yes
Firre	chrX:50555743-50635258	5.76584	13.7161	1.25027	4.60944	5e-05	0.000219871	yes
Grik1	chr16:87895896-88290258	85.2794	202.837	1.25005	5.65729	5e-05	0.000219871	yes
Kcnip2	chr19:45792345-45816063	54.5379	129.711	1.24997	5.63544	5e-05	0.000219871	yes
Rps17	chr7:81342732-81345234	7.47309	17.7607	1.24891	3.26418	0.0004	0.00151277	yes
Zfp40	chr17:23173868-23193228	5.62862	13.3714	1.24829	4.54733	5e-05	0.000219871	yes
Gm16702	chr17:8372395-8422726	3.31534	7.87118	1.24742	2.9151	5e-05	0.000219871	yes
Zbtb48	chr4:152019775-152027671	2.24282	5.27835	1.23477	2.7542	5e-05	0.000219871	yes
Atf5	chr7:44812255-44849079	32.3517	75.8435	1.22919	4.33765	5e-05	0.000219871	yes
Synpr	chr14:13284779-13615469	145.602	341.308	1.22904	5.47864	5e-05	0.000219871	yes
Gpr162	chr6:124858444-124863917	10.1986	23.9063	1.22902	4.79319	5e-05	0.000219871	yes
Mst1r	chr9:107906888-107920383	2.3233	5.43661	1.22653	2.64108	5e-05	0.000219871	yes
Prkcd	chr14:30595353-30626208	119.971	280.535	1.22549	5.94148	5e-05	0.000219871	yes
Isl2	chr9:55541148-55546178	81.7221	190.99	1.2247	6.35089	5e-05	0.000219871	yes
Tmem45b	chr9:31426195-31464238	109.094	254.443	1.22178	6.49273	5e-05	0.000219871	yes
Slc10a6	chr5:103605710-103629403	3.81745	8.89477	1.22035	3.26742	5e-05	0.000219871	yes
Syt7	chr19:10389089-10453181	45.1442	105.048	1.21843	5.52147	5e-05	0.000219871	yes
Socs2	chr10:95411489-95416857	15.5128	36.0513	1.2166	4.6567	5e-05	0.000219871	yes
Plxnc1	chr10:94790865-94944578	59.4887	138.2	1.21607	5.44712	5e-05	0.000219871	yes
Dgki	chr6:36846021-37299976	28.7491	66.759	1.21545	5.82112	5e-05	0.000219871	yes
Gm527	chr12:64917910-64924591	5.7805	13.3832	1.21116	3.39283	5e-05	0.000219871	yes
Fam122b	chrX:53243414-53269805	6.41953	14.8418	1.20912	4.13631	5e-05	0.000219871	yes
Hspa1b	chr17:34956428-34959238	7.25762	16.7635	1.20776	4.32738	5e-05	0.000219871	yes
Ypel1	chr16:17070138-17111252	2.79554	6.45239	1.20671	2.04552	0.00025	0.000985076	yes
Adamts9	chr6:92772698-92901441	2.30415	5.31534	1.20593	3.71065	5e-05	0.000219871	yes
Slc45a3	chr1:131962914-131982972	10.3901	23.9633	1.20561	4.61804	5e-05	0.000219871	yes
Ssh3	chr19:4261668-4269172	4.71871	10.8794	1.20514	3.42853	5e-05	0.000219871	yes
Ptgdr	chr14:44851234-44859375	17.4054	39.9455	1.1985	5.37516	5e-05	0.000219871	yes
Snhg7	chr2:26637175-26640244	2.69981	6.19551	1.19836	1.56184	0.00335	0.00998527	yes
Fam222a	chr5:114568250-114613218	3.33616	7.64935	1.19715	3.26896	5e-05	0.000219871	yes
Gna14	chr19:16435666-16610818	33.7869	77.4094	1.19605	5.79254	5e-05	0.000219871	yes
Trpc3	chr3:36620481-36690167	36.0726	82.3544	1.19094	5.79394	5e-05	0.000219871	yes
Serinc2	chr4:130253496-130275586	15.0028	34.229	1.18999	4.31478	5e-05	0.000219871	yes
Slc37a1	chr17:31295482-31350698	6.56055	14.9124	1.18463	4.02141	5e-05	0.000219871	yes
N4bp2l1	chr5:150571642-150594525	4.54131	10.2614	1.17605	3.23228	5e-05	0.000219871	yes
Nog	chr11:89300637-89302559	2.94987	6.66094	1.17507	2.76103	5e-05	0.000219871	yes
Zfp521	chr18:13687013-13972733	8.80978	19.8338	1.17078	5.05481	5e-05	0.000219871	yes
Kcnip4	chr5:48389502-49285659	87.0295	195.867	1.1703	5.9389	5e-05	0.000219871	yes
Slc16a12	chr19:34668405-34747111	5.98954	13.4435	1.1664	4.27421	5e-05	0.000219871	yes
Tnr	chr1:159523768-159924922	2.80068	6.27876	1.1647	3.69847	5e-05	0.000219871	yes
Rgs4	chr1:169741476-169747642	464.407	1041.02	1.16453	4.19476	5e-05	0.000219871	yes
Cyp2j12	chr4:96099317-96141152	4.24458	9.50122	1.16249	3.13658	5e-05	0.000219871	yes
Tlx3	chr11:33200751-33203588	38.5865	86.1592	1.15891	5.61156	5e-05	0.000219871	yes
Atg16l2	chr7:101289615-101302088	2.3425	5.23037	1.15886	2.58866	5e-05	0.000219871	yes
Myt1	chr2:181763331-181827775	15.019	33.4874	1.15683	5.124	5e-05	0.000219871	yes
Tubb2b	chr13:34127007-34130354	164.977	367.79	1.15662	5.87006	5e-05	0.000219871	yes
Plekha5	chr6:140424098-140594906	6.34873	14.1264	1.15386	4.54548	5e-05	0.000219871	yes
Cdk15	chr1:59256906-59352369	23.266	51.7423	1.15312	5.0114	5e-05	0.000219871	yes
Hyls1	chr9:35559465-35570069	3.45701	7.68484	1.15249	2.05101	0.00045	0.00168221	yes
Nkain1	chr4:130530130-130574036	5.79097	12.8652	1.1516	3.73081	5e-05	0.000219871	yes
Tia1	chr6:86404218-86433405	3.80603	8.42912	1.1471	3.50298	5e-05	0.000219871	yes
Tubb2a-ps2	chr12:11882195-11882899	49.1676	108.887	1.14705	5.78924	5e-05	0.000219871	yes
Grhl3	chr4:135541887-135573620	3.72934	8.25651	1.14661	3.27013	5e-05	0.000219871	yes
Casz1	chr4:148804391-148954892	14.4527	31.9926	1.1464	4.96817	5e-05	0.000219871	yes
Rasgef1a	chr6:118066384-118091546	19.2068	42.4556	1.14434	4.90612	5e-05	0.000219871	yes
4931429I11Rik	chr9:40894848-40964112	6.18992	13.6679	1.1428	3.97766	5e-05	0.000219871	yes
Kcnn1	chr8:70842048-70857008	9.03001	19.9238	1.1417	4.66867	5e-05	0.000219871	yes
Prdm12	chr2:31640036-31655795	64.8452	142.945	1.14039	5.74552	5e-05	0.000219871	yes
Kcnt1	chr2:25863853-25918273	30.7203	67.6819	1.13957	5.29958	5e-05	0.000219871	yes
Tmem233	chr5:116040533-116083246	206.674	454.533	1.13703	7.24597	5e-05	0.000219871	yes
Vstm5	chr9:15239044-15259413	32.9116	72.312	1.13564	5.4179	5e-05	0.000219871	yes
Aff2	chrX:69360330-69868037	2.9213	6.41539	1.13492	3.4494	5e-05	0.000219871	yes
Mmp25	chr17:23629457-23645269	18.018	39.5623	1.13469	5.12849	5e-05	0.000219871	yes
9430021M05Rik	chr2:162661162-162675204	6.49662	14.22	1.13016	3.62568	5e-05	0.000219871	yes
Camk2a	chr18:60925631-60988152	46.25	101.101	1.12827	5.21509	5e-05	0.000219871	yes
Slc35b3	chr13:38932139-38960875	6.01332	13.1305	1.12669	3.06113	5e-05	0.000219871	yes
Trpc6	chr9:8544141-8740988	7.13048	15.5383	1.12376	3.88465	5e-05	0.000219871	yes
Setd6	chr8:95715912-95719004	5.06273	11.0097	1.12078	3.08336	5e-05	0.000219871	yes
Slc4a11	chr2:130684107-130697519	7.3353	15.9202	1.11793	4.14473	5e-05	0.000219871	yes
Moxd1	chr10:24223516-24302783	14.6084	31.5741	1.11195	4.82652	5e-05	0.000219871	yes
Cpne2	chr8:94533027-94570529	24.5861	52.9124	1.10577	5.08561	5e-05	0.000219871	yes
Hmga2-ps1	chr1:176814659-177020432	4.68591	10.0755	1.10445	2.02927	0.0001	0.000421844	yes
Actn1	chr12:80167541-80260371	17.404	37.4067	1.10387	5.01576	5e-05	0.000219871	yes
Hmox1	chr8:75093617-75100593	14.2657	30.6412	1.10292	4.24467	5e-05	0.000219871	yes
Cnih2	chr19:5088537-5098418	8.71718	18.7016	1.10122	2.29693	5e-05	0.000219871	yes
Kcnk13	chr12:99964498-100062682	4.61203	9.89282	1.10098	3.22755	5e-05	0.000219871	yes
Fnbp1l	chr3:122538718-122619714	7.40714	15.8865	1.10081	4.34015	5e-05	0.000219871	yes
Fmnl1	chr11:103171137-103198900	24.7759	52.9682	1.09619	4.88927	5e-05	0.000219871	yes
Scn11a	chr9:119753764-119825456	147.309	314.697	1.09512	4.37152	5e-05	0.000219871	yes
Kcng3	chr17:83585956-83631895	3.65145	7.74312	1.08445	3.24335	5e-05	0.000219871	yes
Gm525	chr11:89073840-89093064	3.05454	6.45801	1.08013	1.95822	0.0134	0.0334043	yes
Pcgf1	chr6:83078389-83080855	9.93021	20.9747	1.07876	3.24834	5e-05	0.000219871	yes
Rian	chr12:109603944-109661711	62.5428	132.025	1.07789	4.80563	5e-05	0.000219871	yes
Pnisr	chr4:21846326-21876475	8.89515	18.723	1.07372	4.14359	5e-05	0.000219871	yes
Lrrc3	chr10:77897575-77902536	6.87661	14.4667	1.07296	4.16255	5e-05	0.000219871	yes
Fam220a	chr5:143548705-143564525	17.5997	36.9734	1.07093	4.13335	5e-05	0.000219871	yes
Mab21l1	chr3:55625197-56183701	2.69624	5.65705	1.0691	1.72943	0.001	0.00345135	yes
Zcchc7	chr4:44756558-44932214	4.84868	10.1398	1.06436	3.18293	5e-05	0.000219871	yes
Pcgf6	chr19:47033618-47050845	2.88951	6.03753	1.06313	2.51461	5e-05	0.000219871	yes
Plcb3	chr19:6953712-6969814	113.299	236.447	1.06138	4.59492	5e-05	0.000219871	yes
A430105I19Rik	chr2:118754144-118762661	2.91073	6.06289	1.05863	3.25582	5e-05	0.000219871	yes
2010107G23Rik	chr10:62107655-62111013	14.7269	30.6448	1.05718	4.16845	5e-05	0.000219871	yes
Ror2	chr13:53109316-53286109	3.49369	7.26975	1.05715	3.27594	5e-05	0.000219871	yes
Kcnd3	chr3:105448189-105674002	38.4005	79.7905	1.05509	4.20377	5e-05	0.000219871	yes
Tmem200a	chr10:25991185-26079447	12.2716	25.3662	1.04759	4.52668	5e-05	0.000219871	yes
Stx1a	chr5:135023571-135051099	17.6794	36.5316	1.04708	4.45333	5e-05	0.000219871	yes
St6galnac3	chr3:153202508-153725133	2.99429	6.18212	1.04589	3.04782	5e-05	0.000219871	yes
N28178	chr4:42917250-42941607	260.47	536.951	1.04367	4.31645	5e-05	0.000219871	yes
Fam89a	chr8:124740256-124751809	36.3109	74.7045	1.04079	4.91967	5e-05	0.000219871	yes
Nrg2	chr18:36017657-36197160	2.98258	6.13335	1.04011	2.53792	5e-05	0.000219871	yes
Fam193b	chr13:55539315-55571120	4.23231	8.69723	1.03911	3.45064	5e-05	0.000219871	yes
Tox2	chr2:163225453-163323102	7.04412	14.4729	1.03887	3.19723	5e-05	0.000219871	yes
Dgkh	chr14:78569608-78725089	91.3741	187.55	1.03742	4.68945	5e-05	0.000219871	yes
Syt9	chr7:107284774-107591365	45.6169	93.5697	1.03647	4.87866	5e-05	0.000219871	yes
Npy2r	chr3:82538382-82548085	8.22588	16.8471	1.03426	3.62417	5e-05	0.000219871	yes
Hpca	chr4:129105529-129121925	17.3732	35.5195	1.03175	3.50774	5e-05	0.000219871	yes
Tcerg1l	chr7:138208971-138397730	7.29298	14.9075	1.03145	3.58723	5e-05	0.000219871	yes
Rab33a	chrX:48519284-48530240	7.91763	16.1835	1.03138	3.01869	5e-05	0.000219871	yes
Samsn1	chr16:75858793-75909266	6.3077	12.8843	1.03043	3.1195	5e-05	0.000219871	yes
Spink2	chr5:77205105-77211471	3.25061	6.63676	1.02977	1.2583	0.0086	0.0228467	yes
Hs6st2	chrX:51386636-51681602	29.3921	60.0057	1.02967	4.68446	5e-05	0.000219871	yes
Ttc14	chr3:33800182-33844310	5.29474	10.8018	1.02864	4.08148	5e-05	0.000219871	yes
Scg3	chr9:75643365-75684056	410.621	837.423	1.02815	3.98403	5e-05	0.000219871	yes
Gpr27	chr6:99692678-99693818	3.36472	6.85752	1.0272	2.17344	0.00075	0.00266977	yes
Eml1	chr12:108371152-108702306	153.626	311.913	1.02172	4.15818	5e-05	0.000219871	yes
St6galnac5	chr3:152820709-152982207	5.84588	11.865	1.02122	3.08056	5e-05	0.000219871	yes
Zfhx2	chr14:55061658-55092048	6.69321	13.5768	1.02037	4.43437	5e-05	0.000219871	yes
Rab27b	chr18:69979130-70141590	19.4388	39.4178	1.01991	4.7413	5e-05	0.000219871	yes
Pak4	chr7:28558818-28598184	4.08585	8.26713	1.01675	2.79607	5e-05	0.000219871	yes
Cd44	chr2:102811141-102901665	77.0094	155.691	1.01558	4.57424	5e-05	0.000219871	yes
Stac	chr9:111561433-111690216	28.6869	57.9941	1.01551	4.78999	5e-05	0.000219871	yes
Snrpf	chr10:93540631-93605245	3.87701	7.83686	1.01533	1.83743	0.0032	0.00959205	yes
Zfp692	chr11:58307068-58314613	2.71104	5.47694	1.01452	2.04161	0.0001	0.000421844	yes
Iqcg	chr16:32914099-33056186	3.54449	7.15002	1.01237	1.96749	5e-05	0.000219871	yes
Ppp1r14b	chr19:6975047-6977324	8.35059	16.836	1.0116	2.86693	5e-05	0.000219871	yes
Tmem132c	chr5:127241825-127565790	3.50219	7.04674	1.0087	3.20521	5e-05	0.000219871	yes
Mrgprd	chr7:145314834-145324059	66.7719	134.11	1.0061	4.92443	5e-05	0.000219871	yes
Redrum	chr18:54422294-54453294	2.82484	5.67168	1.0056	2.39581	5e-05	0.000219871	yes
39141	chr15:26309071-26409573	10.5145	21.0836	1.00374	3.45728	5e-05	0.000219871	yes
Kcnc2	chr10:112271122-112466304	6.04687	12.1185	1.00295	4.05289	5e-05	0.000219871	yes
Rspo1	chr4:124986429-125009099	4.11246	8.21844	0.998861	2.58289	5e-05	0.000219871	yes
Timeless	chr10:128232062-128252941	4.49198	8.97523	0.998597	3.29021	5e-05	0.000219871	yes
Nfil3	chr13:52967208-52981039	2.84965	5.67917	0.994894	2.29656	0.0001	0.000421844	yes
Gabra2	chr5:70961056-71095849	11.7759	23.463	0.994558	3.84684	5e-05	0.000219871	yes
Clasrp	chr7:19581042-19604468	6.29815	12.5456	0.994181	3.13119	5e-05	0.000219871	yes
Fam150b	chr12:30884323-30911612	6.75444	13.4475	0.993426	1.91481	0.0016	0.00523611	yes
Nxpe4	chr9:48362040-48400025	3.7046	7.37013	0.992373	2.90621	5e-05	0.000219871	yes
Hes6	chr1:91411482-91413222	13.1416	26.1314	0.991645	3.56367	5e-05	0.000219871	yes
Rgs5	chr1:169655500-169693526	53.9022	106.77	0.98609	4.87279	5e-05	0.000219871	yes
6720468P15Rik	chr19:57508563-57512788	3.66293	7.23903	0.982799	1.92426	0.00045	0.00168221	yes
Klhdc8b	chr9:108447638-108465945	10.3035	20.3593	0.982552	3.36248	5e-05	0.000219871	yes
Klhl29	chr12:5077465-5375682	7.89542	15.5997	0.982427	4.26364	5e-05	0.000219871	yes
Clgn	chr8:83389890-83426829	52.2039	103.082	0.981559	4.92797	5e-05	0.000219871	yes
Pstpip2	chr18:77794549-77882879	17.2132	33.9455	0.979703	4.18044	5e-05	0.000219871	yes
Dpp10	chr1:123332137-124045559	51.5312	101.586	0.979191	4.74674	5e-05	0.000219871	yes
2210408F21Rik	chr6:31220350-31337394	8.62795	16.9857	0.977227	1.82271	0.00035	0.00134243	yes
Lrp8	chr4:107802258-107876840	5.17825	10.1655	0.973143	3.77311	5e-05	0.000219871	yes
Tmem79	chr3:88328652-88334433	47.4108	93.0201	0.972328	4.79774	5e-05	0.000219871	yes
Sdc1	chr12:8771395-8793687	10.299	20.1939	0.971419	3.8487	5e-05	0.000219871	yes
Amer2	chr14:60378285-60381003	8.67797	17.0024	0.970311	3.19437	5e-05	0.000219871	yes
Palm2	chr4:57568247-57717128	14.0831	27.5765	0.969474	4.5509	5e-05	0.000219871	yes
Mical1	chr10:41476313-41487030	23.9169	46.8253	0.969254	4.28055	5e-05	0.000219871	yes
Rgs11	chr17:26202961-26211324	4.98534	9.74811	0.967432	2.70189	5e-05	0.000219871	yes
Sdsl	chr5:120458201-120472763	3.40431	6.65462	0.966992	2.07134	0.0022	0.00693287	yes
Ankrd10	chr8:11611580-11635757	10.1806	19.8991	0.966879	3.29524	5e-05	0.000219871	yes
Mapk7	chr11:61488811-61494266	7.52896	14.6973	0.965026	3.28315	5e-05	0.000219871	yes
Lpar3	chr3:146220960-146286214	33.3301	65.0331	0.96435	4.53646	5e-05	0.000219871	yes
Eno3	chr11:70657175-70662513	3.89248	7.58353	0.962181	1.95611	0.0002	0.000802844	yes
Mex3d	chr10:80380354-80387651	5.90083	11.4837	0.960591	3.31518	5e-05	0.000219871	yes
Htr4	chr18:62324203-62467802	3.12981	6.08992	0.960346	2.98374	5e-05	0.000219871	yes
Zdhhc12	chr2:30078765-30093635	8.91271	17.3396	0.960132	2.25668	5e-05	0.000219871	yes
Arhgap26	chr18:38993144-39376285	17.4433	33.8969	0.958479	4.54684	5e-05	0.000219871	yes
Ubald2	chr11:116434093-116439077	4.32152	8.39541	0.958063	1.36728	0.01905	0.0451638	yes
Dapk1	chr13:60601946-60763191	22.1293	42.8703	0.954022	4.38776	5e-05	0.000219871	yes
Rhebl1	chr15:98877759-98881414	11.3531	21.9504	0.951161	3.17433	5e-05	0.000219871	yes
Cpne3	chr4:19519251-19570104	78.7717	151.858	0.946978	4.36103	5e-05	0.000219871	yes
Bach2	chr4:32417434-32586108	3.07651	5.92365	0.945192	3.38317	5e-05	0.000219871	yes
Magi1	chr6:93675452-94283917	41.8162	80.4143	0.94339	4.25005	5e-05	0.000219871	yes
Frmd4b	chr6:97286866-97617657	6.24471	12.0084	0.943343	3.67183	5e-05	0.000219871	yes
Rgs3	chr4:62559846-62703019	14.8704	28.5645	0.941783	3.92955	5e-05	0.000219871	yes
Lime1	chr2:181381234-181383628	5.03112	9.63985	0.93813	2.62893	5e-05	0.000219871	yes
Med10	chr13:69809881-69816094	28.5195	54.5568	0.935808	4.0102	5e-05	0.000219871	yes
AI413582	chr17:27563768-27565727	62.8663	120.114	0.934051	4.98748	5e-05	0.000219871	yes
Trim39	chr17:36258872-36272004	4.43794	8.47515	0.93335	2.68059	5e-05	0.000219871	yes
Dgkg	chr16:22466568-22657231	15.1395	28.8685	0.931182	4.10936	5e-05	0.000219871	yes
Pafah1b3	chr7:25295048-25297955	17.7411	33.8242	0.930965	3.39607	5e-05	0.000219871	yes
Bex4	chrX:136139044-136140437	3.98175	7.59061	0.930812	1.92638	0.00555	0.015544	yes
Ccdc141	chr2:77009905-77170635	16.4857	31.3823	0.928736	4.34867	5e-05	0.000219871	yes
Rgs17	chr10:5825663-5922400	11.214	21.3145	0.926539	4.17153	5e-05	0.000219871	yes
P2rx3	chr2:84996551-85035834	111.77	211.955	0.923227	4.24444	5e-05	0.000219871	yes
Rhov	chr2:119269200-119271226	20.1123	38.11	0.922088	3.87875	5e-05	0.000219871	yes
Pisd-ps3	chrUn_JH584304:52673-59689	10.6369	20.1336	0.92052	3.58796	5e-05	0.000219871	yes
Ptbp3	chr4:59471867-59549364	16.7017	31.6112	0.920444	4.22162	5e-05	0.000219871	yes
Zfp945	chr17:22846696-22867134	3.37713	6.39174	0.920409	3.12228	5e-05	0.000219871	yes
Ndst3	chr3:123526165-123672392	3.69179	6.97403	0.91767	3.11698	5e-05	0.000219871	yes
Prkcq	chr2:11172381-11301226	33.6652	63.5433	0.916479	4.40404	5e-05	0.000219871	yes
Gnb4	chr3:32583527-32616535	37.1262	69.8156	0.911112	4.41902	5e-05	0.000219871	yes
Neurl1a	chr19:47178819-47259441	10.5139	19.7116	0.906746	3.56302	5e-05	0.000219871	yes
Pdlim2	chr14:70164217-70177672	10.2102	19.1391	0.906507	2.63431	5e-05	0.000219871	yes
Sh2d5	chr4:138250410-138260968	3.61108	6.75871	0.904317	2.59481	5e-05	0.000219871	yes
Cblb	chr16:52031548-52208046	7.94826	14.8617	0.902884	3.83928	5e-05	0.000219871	yes
4930503L19Rik	chr18:70453139-70501065	2.89264	5.40215	0.901145	2.12349	0.00035	0.00134243	yes
Prkca	chr11:107933386-108343888	60.6531	113.27	0.901112	3.88593	5e-05	0.000219871	yes
Izumo4	chr10:80702692-80705382	13.6158	25.4237	0.900891	3.03166	5e-05	0.000219871	yes
Arhgap28	chr17:67842707-68004108	26.6613	49.7811	0.900852	4.34683	5e-05	0.000219871	yes
Mrgpra2b	chr7:47463806-47489582	5.6603	10.5582	0.899409	2.34181	0.00025	0.000985076	yes
Ptger3	chr3:157566891-157644758	7.48439	13.9493	0.898234	2.92595	5e-05	0.000219871	yes
Tle1	chr4:72109944-72200893	22.0174	41.009	0.897296	2.95989	5e-05	0.000219871	yes
Klhl2	chr8:64739674-64849924	20.0227	37.28	0.896767	4.09469	5e-05	0.000219871	yes
Mrgprb4	chr7:48198212-48199178	13.4722	25.0583	0.895306	3.01687	5e-05	0.000219871	yes
Tox3	chr8:90247111-90348252	6.76159	12.5733	0.894929	3.18418	5e-05	0.000219871	yes
Actl6b	chr5:137553554-137569573	16.2207	30.1525	0.894446	3.50468	5e-05	0.000219871	yes
Smarca1	chrX:47809369-47892552	8.83306	16.4138	0.893923	3.43756	5e-05	0.000219871	yes
Bex2	chrX:136066564-136068236	194.481	360.474	0.890265	5.31425	5e-05	0.000219871	yes
Rpl34,Rpl34-ps1	chr3:130726826-130730398	5.61151	10.3902	0.888755	1.34578	0.00695	0.0189334	yes
Plcxd3	chr15:4375490-4575579	19.7767	36.6044	0.888216	3.79552	5e-05	0.000219871	yes
Exosc6	chr8:111056338-111057664	5.4963	10.1709	0.887919	2.30145	0.0004	0.00151277	yes
Tmem164	chrX:142681399-142843494	21.7072	40.1636	0.887713	3.83616	5e-05	0.000219871	yes
Nsg2	chr11:32000418-32059211	86.6828	160.373	0.887617	4.13739	5e-05	0.000219871	yes
Fam83h	chr15:76001091-76014336	3.06164	5.65939	0.886341	2.58617	5e-05	0.000219871	yes
Celsr3	chr9:108826319-108852969	4.83204	8.92905	0.885876	3.77364	5e-05	0.000219871	yes
5031425E22Rik	chr5:23431807-23434353	3.52178	6.50371	0.884959	2.3547	0.0001	0.000421844	yes
Sox4	chr13:28950729-28953682	11.1473	20.5538	0.882706	3.55045	5e-05	0.000219871	yes
Fads3	chr19:10041547-10059671	21.8271	40.2104	0.881449	4.0741	5e-05	0.000219871	yes
Fdx1	chr9:51943306-51963533	10.1817	18.7279	0.879212	2.61351	0.00015	0.000614592	yes
Smyd3	chr1:178955038-179518003	7.98327	14.6802	0.878824	3.40704	5e-05	0.000219871	yes
Uaca	chr9:60794547-60880370	22.1622	40.6741	0.876011	4.13515	5e-05	0.000219871	yes
Pitpnc1	chr11:107207891-107470720	65.7978	120.758	0.876006	4.07121	5e-05	0.000219871	yes
Trpa1	chr1:14872647-14918862	18.6735	34.2468	0.874976	4.029	5e-05	0.000219871	yes
Basp1	chr15:25363276-25413764	123.468	226.435	0.874956	4.55199	5e-05	0.000219871	yes
Hcn3	chr3:89146774-89160157	11.1843	20.5054	0.874528	3.57752	5e-05	0.000219871	yes
Lcorl	chr5:45669924-45857540	6.83288	12.5249	0.87423	3.10363	5e-05	0.000219871	yes
Prrxl1	chr14:32599926-32649246	15.2569	27.9518	0.873476	3.3662	5e-05	0.000219871	yes
Ica1l	chr1:59989067-60043087	4.244	7.76989	0.87247	2.77238	5e-05	0.000219871	yes
Gnao1	chr8:93810837-93969388	305.811	558.236	0.868235	3.40322	5e-05	0.000219871	yes
Tes	chr6:17065148-17105825	4.88649	8.88822	0.863096	2.54726	5e-05	0.000219871	yes
Lap3	chr5:45493373-45512691	25.1905	45.7901	0.862155	3.94274	5e-05	0.000219871	yes
Tagln2	chr1:172500245-172507375	126.898	230.401	0.860479	4.68516	5e-05	0.000219871	yes
Nyap1	chr5:137730962-137739998	31.5156	57.1982	0.859902	4.14325	5e-05	0.000219871	yes
Unc13c	chr9:73479423-73933567	6.69281	12.1403	0.859118	3.67235	5e-05	0.000219871	yes
Lrrc45	chr11:120713952-120721127	4.78961	8.68751	0.859036	2.51694	5e-05	0.000219871	yes
Arap1	chr7:101348068-101412586	11.5387	20.9221	0.858541	3.37348	5e-05	0.000219871	yes
Tmem159	chr7:120102425-120120986	7.42478	13.4583	0.858078	2.52136	5e-05	0.000219871	yes
Srek1	chr13:103741614-103764582	5.59321	10.1309	0.857016	3.06412	5e-05	0.000219871	yes
Trmt10b	chr4:45297167-45316131	5.23878	9.47058	0.854222	2.44894	5e-05	0.000219871	yes
Hyi	chr4:118359998-118409263	18.1355	32.766	0.853384	2.15465	0.00055	0.0020157	yes
Trim11	chr11:58978092-58991462	5.13837	9.27914	0.852681	2.2848	5e-05	0.000219871	yes
Tshz2	chr2:169633645-169888504	45.7996	82.683	0.852255	4.13322	5e-05	0.000219871	yes
Irf6	chr1:193153111-193172035	2.78778	5.02536	0.85011	2.40472	5e-05	0.000219871	yes
Slc12a7	chr13:73763696-73816742	6.87407	12.3827	0.849087	3.34439	5e-05	0.000219871	yes
Prph	chr15:99055173-99058978	1065.39	1918.98	0.848962	2.69757	5e-05	0.000219871	yes
Ctxn1	chr8:4257645-4259274	36.7868	66.2085	0.84783	3.96202	5e-05	0.000219871	yes
Unc13b	chr4:43058983-43264887	3.84719	6.92389	0.847778	2.91098	5e-05	0.000219871	yes
Sncg	chr14:34370273-34374669	2246.55	4037.66	0.845806	4.18779	5e-05	0.000219871	yes
Ppfia2	chr10:106470309-106933468	9.36111	16.8239	0.84576	3.5852	5e-05	0.000219871	yes
Efna1	chr3:89271729-89280951	19.5254	35.0772	0.84518	2.98447	5e-05	0.000219871	yes
Slc4a3	chr1:75546265-75559431	4.56178	8.18272	0.842984	2.87836	5e-05	0.000219871	yes
Rpl29	chr9:106429538-106431567	30.6387	54.9577	0.842965	3.60862	5e-05	0.000219871	yes
Psd	chr19:46304736-46327156	3.39088	6.0636	0.838515	2.23061	0.0001	0.000421844	yes
Zfp760	chr17:21707740-21725636	3.11496	5.56654	0.837568	2.49183	5e-05	0.000219871	yes
Bok	chr1:93685693-93695762	4.48124	8.00665	0.837302	2.04227	0.00055	0.0020157	yes
Magi3	chr3:104013264-104220406	54.14	96.6172	0.835586	3.81975	5e-05	0.000219871	yes
2810032G03Rik	chr12:5376501-5416132	3.61615	6.45082	0.835029	1.82259	0.00305	0.00918809	yes
Vgf	chr5:137030294-137033351	43.5806	77.6806	0.833867	4.07526	5e-05	0.000219871	yes
Tmem151b	chr17:45523433-45549677	21.208	37.7782	0.832947	3.7561	5e-05	0.000219871	yes
Hsbp1l1	chr18:80229755-80247102	21.3241	37.973	0.832488	3.39999	5e-05	0.000219871	yes
Phactr3	chr2:178118974-178338492	5.98244	10.6482	0.831805	3.05301	5e-05	0.000219871	yes
Hal	chr10:93488767-93516743	3.42255	6.08885	0.831098	2.22922	5e-05	0.000219871	yes
Tyw5	chr1:57388243-57415958	5.59134	9.94701	0.83107	1.73171	0.0033	0.00985617	yes
Grip1	chr10:119454033-120112965	8.87331	15.775	0.830099	3.29421	5e-05	0.000219871	yes
Tapbpl	chr6:125224211-125239934	8.1358	14.4325	0.826969	2.73895	5e-05	0.000219871	yes
Lmbr1l	chr15:98903920-98918098	5.90722	10.4778	0.826782	2.51194	5e-05	0.000219871	yes
Abhd14b	chr9:106448639-106452918	10.4258	18.474	0.825341	2.76485	5e-05	0.000219871	yes
Gnaq	chr19:16132830-16387453	103.772	183.723	0.824113	3.65529	5e-05	0.000219871	yes
E4f1	chr17:24443778-24455311	3.89283	6.89188	0.824077	2.26429	5e-05	0.000219871	yes
Bex1	chrX:136213971-136215513	7.13669	12.634	0.823989	2.13634	0.00155	0.00509511	yes
Prkd1	chr12:50341231-50649223	8.5444	15.1158	0.823005	3.24258	5e-05	0.000219871	yes
Cpne8	chr15:90487480-90679388	27.7905	49.1135	0.82153	2.02343	5e-05	0.000219871	yes
Zfp579	chr7:4992851-4996101	3.33504	5.89324	0.821356	2.02328	0.00065	0.00234272	yes
Schip1	chr3:67892219-68626482	32.3523	57.1475	0.82082	3.20148	5e-05	0.000219871	yes
Chia1	chr3:106113381-106132116	3.64517	6.43652	0.820294	1.89058	0.0015	0.00495284	yes
Cadm1	chr9:47530351-47853385	126.225	222.86	0.820138	3.64106	5e-05	0.000219871	yes
Ptms	chr6:124913674-124917946	245.707	433.156	0.817949	4.60629	5e-05	0.000219871	yes
Tstd1	chr1:171419032-171420352	6.44466	11.341	0.815374	1.9339	0.01855	0.0441836	yes
Fam132a	chr4:155962311-155966629	9.97493	17.5481	0.81494	2.61822	0.0001	0.000421844	yes
Arhgap22	chr14:33216822-33369936	8.40394	14.7835	0.814851	2.92577	5e-05	0.000219871	yes
Bhlhe41	chr6:145858242-145865420	10.4548	18.3911	0.81484	3.47798	5e-05	0.000219871	yes
Odf2l	chr3:145118588-145153915	4.35341	7.65299	0.813876	2.04628	0.00015	0.000614592	yes
5330417C22Rik	chr3:108458068-108536522	4.24087	7.45161	0.813191	2.49714	5e-05	0.000219871	yes
Pde11a	chr2:75991131-76338653	13.8868	24.3954	0.812893	3.38778	5e-05	0.000219871	yes
Tmem72	chr6:116692724-116716758	13.2493	23.2693	0.812511	3.41821	5e-05	0.000219871	yes
Zfp948	chr17:21567045-21588682	6.52926	11.4649	0.812226	2.66089	5e-05	0.000219871	yes
Syt1	chr10:108497649-109010975	78.0097	136.955	0.81198	3.69092	5e-05	0.000219871	yes
Shkbp1	chr7:27342132-27356008	4.83404	8.47904	0.81067	2.34758	0.00015	0.000614592	yes
Camk4	chr18:32939040-33195767	4.08034	7.15175	0.809609	3.39502	5e-05	0.000219871	yes
Mex3b	chr7:82867332-82871576	3.73299	6.54178	0.809349	2.39842	5e-05	0.000219871	yes
Agtr1b	chr3:20314472-20367177	3.74766	6.56257	0.80827	2.07813	0.00055	0.0020157	yes
Ptprt	chr2:161521987-162661147	23.346	40.878	0.80815	3.68538	5e-05	0.000219871	yes
Ebf3	chr7:137193670-137314445	21.3776	37.399	0.806901	3.66649	5e-05	0.000219871	yes
Rpl30	chr15:34440505-34443276	6.95372	12.1624	0.806576	1.25874	0.01255	0.0315402	yes
Rarg	chr15:102234937-102257522	13.7816	24.0813	0.805166	3.08725	5e-05	0.000219871	yes
Rgs19	chr2:181688418-181693977	5.38113	9.40142	0.804971	1.82205	0.00035	0.00134243	yes
Fam129b	chr2:32876133-32961255	33.6246	58.7031	0.803919	2.63416	5e-05	0.000219871	yes
Inha	chr1:75507076-75510354	3.47718	6.07008	0.803797	1.79075	0.00255	0.00787496	yes
Rnh1	chr7:141160325-141172851	46.898	81.8685	0.80378	3.4723	5e-05	0.000219871	yes
Sft2d1	chr17:8283812-8327442	5.57484	9.72513	0.802788	1.4682	0.00465	0.0133157	yes
Klhl5	chr5:65131230-65168142	36.8512	64.2216	0.801345	3.90709	5e-05	0.000219871	yes
Mpped2	chr2:106693458-106868360	20.0778	34.9805	0.80095	3.24273	5e-05	0.000219871	yes
Chka	chr19:3851772-3894369	26.8995	46.857	0.800685	3.44483	5e-05	0.000219871	yes
Pld5	chr1:175962305-176275312	19.7142	34.3149	0.799603	3.46795	5e-05	0.000219871	yes
Srrm3	chr5:135818105-135874772	6.31068	10.9778	0.798719	2.91521	5e-05	0.000219871	yes
Nrsn1	chr13:25252038-25269996	45.1705	78.562	0.798452	3.9419	5e-05	0.000219871	yes
S100a6	chr3:90612893-90614414	511.496	888.956	0.797389	5.12352	5e-05	0.000219871	yes
Hivep3	chr4:119814677-120135411	2.93228	5.09581	0.797285	2.90267	5e-05	0.000219871	yes
Arpc1b	chr5:145114255-145128186	92.4992	160.686	0.796728	4.18876	5e-05	0.000219871	yes
Tpd52	chr3:8929435-9004515	136.577	237.157	0.796132	3.67556	5e-05	0.000219871	yes
Ret	chr6:118151747-118197744	162.265	281.532	0.794943	2.95121	5e-05	0.000219871	yes
Acbd4	chr11:103101687-103112199	21.3949	37.105	0.794346	3.46345	5e-05	0.000219871	yes
Rbms1	chr2:60751952-60963204	51.6348	89.5003	0.79355	3.63717	5e-05	0.000219871	yes
Scn3b	chr9:40269215-40291618	32.0746	55.5313	0.791872	3.63177	5e-05	0.000219871	yes
H2afy	chr13:56073621-56135550	24.2043	41.9047	0.791849	3.16401	5e-05	0.000219871	yes
Slc7a7	chr14:54360840-54417702	41.7696	72.3066	0.791676	3.18353	5e-05	0.000219871	yes
Rnf144a	chr12:26306793-26415262	18.431	31.8791	0.790476	3.55008	5e-05	0.000219871	yes
Bcat2	chr7:45567794-45589710	15.1224	26.1437	0.78978	2.74608	5e-05	0.000219871	yes
Nedd4l	chr18:64887755-65751537	54.1916	93.6837	0.789728	3.51141	5e-05	0.000219871	yes
Dok4	chr8:94857449-94876312	134.304	232.095	0.789211	3.59712	5e-05	0.000219871	yes
Il4ra	chr7:125552281-125579474	8.57857	14.8218	0.788915	3.27733	5e-05	0.000219871	yes
Wipf3	chr6:54452882-54503768	35.7087	61.5735	0.786034	3.618	5e-05	0.000219871	yes
Mapk4	chr18:73928485-74064949	7.01155	12.0766	0.784404	2.92219	5e-05	0.000219871	yes
Adrbk2	chr5:112910477-113015538	5.28975	9.11038	0.784311	2.99254	5e-05	0.000219871	yes
Bri3	chr5:144244436-144361005	18.9926	32.6968	0.783711	2.29347	0.00125	0.00421978	yes
Ube2ql1	chr13:69702831-69739897	32.2267	55.4638	0.783288	3.73312	5e-05	0.000219871	yes
Asic2	chr11:80880162-81968396	40.7991	70.2082	0.783102	3.70737	5e-05	0.000219871	yes
Dclk3	chr9:111439080-111489611	13.6059	23.3813	0.781116	3.35629	5e-05	0.000219871	yes
Mvp	chr7:126986859-127014594	20.6043	35.3945	0.78058	3.50915	5e-05	0.000219871	yes
Gprin1	chr13:54736672-54749669	3.99786	6.86501	0.780035	2.50155	5e-05	0.000219871	yes
Ppef1	chrX:160623093-160719972	38.8228	66.6284	0.779235	3.79607	5e-05	0.000219871	yes
Flot1	chr17:35823356-35832787	171.822	294.834	0.778988	4.10681	5e-05	0.000219871	yes
Mb21d2	chr16:28826175-28929698	7.15722	12.2722	0.777918	2.77064	5e-05	0.000219871	yes
Pusl1	chr4:155869566-155891762	8.21137	14.0785	0.777802	1.47152	0.00535	0.0150442	yes
Kcnk18	chr19:59219647-59237370	4.73889	8.11874	0.776706	2.405	5e-05	0.000219871	yes
Tusc5	chr11:76679872-76698664	255.299	437.315	0.776488	3.37028	5e-05	0.000219871	yes
Cenpv	chr11:62524943-62539261	5.32295	9.11647	0.776248	1.85898	0.00395	0.011515	yes
Arhgef1	chr7:24902985-24926591	12.8669	22.0241	0.775425	3.0664	5e-05	0.000219871	yes
Gm13826	chr5:115102921-115110268	71.9509	123.14	0.775217	2.94337	5e-05	0.000219871	yes
9930104L06Rik	chr4:124937047-124944661	3.00025	5.13281	0.774666	2.01864	0.0003	0.00116377	yes
Tbc1d1	chr5:64160259-64351486	10.5281	18.0025	0.773948	3.18399	5e-05	0.000219871	yes
Mmp17	chr5:129584213-129608211	4.40699	7.52857	0.772581	2.40414	5e-05	0.000219871	yes
Rab27a	chr9:73044864-73097592	11.0969	18.9532	0.772288	3.07258	5e-05	0.000219871	yes
Scn10a	chr9:119608455-119719032	212.704	363.038	0.771271	2.72376	5e-05	0.000219871	yes
Fam135a	chr1:24010757-24100341	5.92361	10.1094	0.771142	3.07858	5e-05	0.000219871	yes
6820431F20Rik	chr8:20268285-20297432	3.04634	5.1934	0.769602	2.33534	5e-05	0.000219871	yes
Gpd1l	chr9:114899338-114933987	39.6072	67.3265	0.765413	3.73376	5e-05	0.000219871	yes
Wnt2b	chr3:104944804-104961709	8.98123	15.2657	0.765306	2.97079	5e-05	0.000219871	yes
Ccdc43	chr11:102684687-102697725	17.3097	29.4188	0.765153	3.24626	5e-05	0.000219871	yes
Bcl3	chr7:19808461-19822755	3.25631	5.53258	0.764716	1.76955	0.0027	0.00827273	yes
Cdh10	chr15:18820328-19014234	5.44225	9.24196	0.763995	2.55238	5e-05	0.000219871	yes
1700019D03Rik	chr1:52925126-52952840	5.26692	8.93559	0.762605	1.74088	0.00995	0.0258583	yes
Arhgap39	chr15:76723984-76818170	22.0067	37.3334	0.762521	3.44092	5e-05	0.000219871	yes
Arl4d	chr11:101665540-101667832	12.2816	20.8347	0.762496	2.6344	5e-05	0.000219871	yes
Serpina3g	chr12:104214543-104241934	35.9627	60.9505	0.761137	3.62124	5e-05	0.000219871	yes
Gng2	chr14:19872558-19977249	107.657	182.451	0.761068	3.43842	5e-05	0.000219871	yes
Plagl1	chr10:13090787-13131695	16.012	27.1259	0.760513	3.49701	5e-05	0.000219871	yes
Fbxl2	chr9:113930933-114026751	26.0697	44.1212	0.759098	2.58411	5e-05	0.000219871	yes
Def6	chr17:28207777-28228608	11.0659	18.7181	0.758316	2.85057	5e-05	0.000219871	yes
Ppp1r2	chr16:30920553-31275697	102.376	172.864	0.755754	3.05042	5e-05	0.000219871	yes
F2rl2	chr13:95627176-95891922	41.649	70.1458	0.752074	3.25091	5e-05	0.000219871	yes
Scand1	chr2:156311845-156375638	13.1561	22.1558	0.751952	2.3192	0.00115	0.00391006	yes
Apba1	chr19:23758875-23949597	94.6435	159.304	0.751205	3.3156	5e-05	0.000219871	yes
Snx11	chr11:96767548-96777555	22.6302	38.0672	0.7503	3.11276	5e-05	0.000219871	yes
Golga7b	chr19:42247577-42270348	25.2693	42.4878	0.749662	3.21907	5e-05	0.000219871	yes
Itpkb	chr1:180326968-180423659	32.2869	54.2524	0.748735	3.36006	5e-05	0.000219871	yes
Zfp593	chr4:134243305-134245873	4.13132	6.94178	0.748705	1.73228	0.0007	0.00250591	yes
Htr5b	chr1:121509772-121528465	3.40524	5.71148	0.746107	1.80119	0.002	0.00636307	yes
Camk1g	chr1:193346345-193370282	11.2101	18.801	0.746007	2.85673	5e-05	0.000219871	yes
Nudt8	chr19:4000579-4002102	5.77339	9.68192	0.745875	1.73829	0.01175	0.0298235	yes
Tmeff1	chr4:48585192-48663131	14.65	24.5342	0.743895	3.04446	5e-05	0.000219871	yes
Tmem63a	chr1:180942517-180975104	9.28726	15.5333	0.742035	2.86735	5e-05	0.000219871	yes
Ptger1	chr8:83666639-83699179	8.85994	14.8183	0.74201	1.39195	0.01745	0.0419857	yes
Pde1c	chr6:56069803-56369634	17.0232	28.4675	0.74181	3.11551	5e-05	0.000219871	yes
Krit1	chr5:3803164-3844515	5.49104	9.17818	0.741128	2.76634	5e-05	0.000219871	yes
Dock4	chr12:40446052-40846488	7.78319	13.0054	0.740675	3.23467	5e-05	0.000219871	yes
Kcnmb1	chr11:33629340-33993193	11.2669	18.8194	0.740134	2.51923	5e-05	0.000219871	yes
Fam43a	chr16:30599722-30602797	3.18745	5.32389	0.740078	1.98858	0.00035	0.00134243	yes
Map7	chr10:20148919-20281590	17.0187	28.3914	0.738335	3.09378	5e-05	0.000219871	yes
Nipsnap3b	chr4:53011923-53022059	22.0686	36.8	0.737709	3.10542	5e-05	0.000219871	yes
Kctd16	chr18:40258360-40531184	16.5833	27.6342	0.736729	2.81224	5e-05	0.000219871	yes
Samd12	chr15:53461800-53902436	14.9516	24.9023	0.73598	2.51733	0.00025	0.000985076	yes
Anxa11	chr14:25842154-25886804	16.5687	27.5909	0.735732	3.10088	5e-05	0.000219871	yes
Trnp1	chr4:133491099-133498550	275.669	458.506	0.734005	3.77196	5e-05	0.000219871	yes
Impact	chr18:12972251-12992948	39.0591	64.9521	0.733719	3.59082	5e-05	0.000219871	yes
Tspan14	chr14:40906443-40966807	28.4795	47.3584	0.733694	3.43063	5e-05	0.000219871	yes
9530077C05Rik	chr9:22411576-22444679	7.23609	12.0281	0.733121	2.37558	5e-05	0.000219871	yes
Tradd	chr8:105258574-105264594	8.32771	13.8394	0.732785	2.20983	0.0004	0.00151277	yes
Adamts3	chr5:89673840-89883334	3.2099	5.33417	0.732733	2.51256	5e-05	0.000219871	yes
Ifit2	chr19:34550693-34576534	9.76742	16.2305	0.732655	2.98524	5e-05	0.000219871	yes
Gtpbp6	chr5:110099968-110108197	12.4196	20.6244	0.731737	2.29596	5e-05	0.000219871	yes
H13	chr2:152669460-152708668	30.316	50.314	0.73088	2.83576	5e-05	0.000219871	yes
Rras	chr7:45018006-45021644	32.4943	53.9282	0.730854	3.227	5e-05	0.000219871	yes
Txndc11	chr16:11066297-11134532	5.9909	9.93978	0.730442	1.16197	0.02075	0.0486207	yes
36585	chr1:72427111-72536564	5.39699	8.94051	0.728201	2.5692	5e-05	0.000219871	yes
2700094K13Rik	chr2:84669220-84670708	25.4439	42.1285	0.727477	1.99669	0.00015	0.000614592	yes
Serf1	chr13:100108018-100114233	29.6207	49.0251	0.726915	3.01827	0.00015	0.000614592	yes
Rspo2	chr15:43020794-43170818	25.2956	41.852	0.726408	3.37442	5e-05	0.000219871	yes
Nek1	chr8:60993219-61130234	23.2814	38.5064	0.725918	3.41955	5e-05	0.000219871	yes
Hnrnpa1	chr15:103240396-103246698	9.99832	16.5366	0.725907	1.68137	0.00245	0.00760509	yes
Hmgcll1	chr9:76014976-76136350	3.82949	6.33092	0.725263	2.19352	0.0001	0.000421844	yes
Chd5	chr4:152338650-152390194	12.2881	20.3077	0.724765	3.29071	5e-05	0.000219871	yes
Snx9	chr17:5841379-5930711	14.5571	24.0496	0.724288	2.87723	5e-05	0.000219871	yes
Snhg6	chr1:9942024-9944118	13.8802	22.8905	0.721716	1.15879	0.02125	0.0496432	yes
Rnase4	chr14:51091076-51106151	10.4301	17.1995	0.721621	2.24442	0.0001	0.000421844	yes
Diras2	chr13:52504374-52530836	12.3861	20.4143	0.720862	3.11713	5e-05	0.000219871	yes
Sema3e	chr5:14025275-14256689	4.61343	7.6002	0.720197	2.71079	5e-05	0.000219871	yes
Zmat4	chr8:23669660-24063116	11.6135	19.1313	0.72013	2.91528	5e-05	0.000219871	yes
Kcna4	chr2:107290588-107298504	7.53034	12.3911	0.718513	2.86414	5e-05	0.000219871	yes
Zfhx3	chr8:108714643-108961636	13.1858	21.6859	0.717773	3.35863	5e-05	0.000219871	yes
Kctd8	chr5:69109284-69341709	23.9238	39.3445	0.717717	3.30751	5e-05	0.000219871	yes
A330021E22Rik	chr5:5580981-5664232	3.07546	5.05415	0.716669	1.92763	0.00055	0.0020157	yes
Ier3	chr17:35821712-35822911	19.0557	31.2557	0.713899	2.7187	5e-05	0.000219871	yes
Zfp580	chr7:5051531-5053723	10.177	16.681	0.71289	2.1879	0.0006	0.00218147	yes
Card10	chr15:78775135-78803042	3.80798	6.24095	0.712739	2.32277	5e-05	0.000219871	yes
Car11	chr7:45699966-45704661	31.0535	50.8532	0.711584	3.23167	5e-05	0.000219871	yes
Kri1	chr9:21265284-21287969	8.83971	14.4642	0.710418	1.74747	0.0004	0.00151277	yes
Ankrd6	chr4:32804034-32950826	7.33709	11.9997	0.709721	2.63386	5e-05	0.000219871	yes
Nek3	chr8:22128282-22166435	3.9114	6.3935	0.708921	1.62042	0.0015	0.00495284	yes
Lbh	chr17:72918304-72941946	34.9467	57.0966	0.708249	3.42603	5e-05	0.000219871	yes
Rims2	chr15:39198285-39684372	9.70151	15.8461	0.707845	2.63416	5e-05	0.000219871	yes
Ctsl	chr13:64363213-64370306	412.355	672.458	0.705558	3.2532	5e-05	0.000219871	yes
Cacna2d2	chr9:107399879-107529343	8.64915	14.1005	0.705115	2.83919	5e-05	0.000219871	yes
Tlx2	chr6:83068324-83070225	40.7746	66.3746	0.702962	3.35824	5e-05	0.000219871	yes
Ddx55	chr5:124552863-124569660	4.3463	7.06946	0.701812	1.88695	0.00015	0.000614592	yes
Zcchc9	chr13:91796532-91807696	7.08635	11.5253	0.701686	2.04573	0.00105	0.00360703	yes
Ano3	chr2:110655200-110950244	64.752	105.215	0.700337	3.24929	5e-05	0.000219871	yes
Rab15	chr12:76797962-76822524	69.9104	113.552	0.699768	3.48633	5e-05	0.000219871	yes
Cacnb3	chr15:98632327-98644536	109.195	177.31	0.699369	3.22792	5e-05	0.000219871	yes
Tnfrsf11a	chr1:105780722-105847981	8.86578	14.3961	0.69936	2.8972	5e-05	0.000219871	yes
Cdkn1a	chr17:29090985-29100722	34.7025	56.3435	0.69921	2.91288	5e-05	0.000219871	yes
Ebf1	chr11:44618099-45008096	46.4298	75.3745	0.699027	3.2748	5e-05	0.000219871	yes
Klf8	chrX:153238044-153396134	4.31985	7.00744	0.697906	2.33359	5e-05	0.000219871	yes
Anks1b	chr10:89873508-90972984	9.88292	16.0303	0.69779	2.79949	5e-05	0.000219871	yes
Slc35f4	chr14:49298519-49525837	7.11492	11.5396	0.697668	2.14855	0.00025	0.000985076	yes
Nup93	chr8:94214600-94315066	38.9466	63.1548	0.697394	3.4033	5e-05	0.000219871	yes
Tmem132e	chr11:82388899-82446327	47.7418	77.3285	0.695747	3.39159	5e-05	0.000219871	yes
Pcbd1	chr10:61089330-61094329	29.3864	47.5706	0.69492	2.92907	5e-05	0.000219871	yes
Thra	chr11:98741872-98765111	71.6991	116.023	0.694382	3.54522	5e-05	0.000219871	yes
Mfsd10	chr5:34633646-34637114	8.66608	14.0204	0.694081	2.27411	0.0001	0.000421844	yes
Auts2	chr5:131437681-132542343	11.2281	18.1319	0.691412	2.95741	5e-05	0.000219871	yes
Pde10a	chr17:8526800-8986648	6.65739	10.7498	0.691278	2.82134	5e-05	0.000219871	yes
Nt5c	chr11:115475676-115491814	46.189	74.5666	0.690981	2.30388	5e-05	0.000219871	yes
Tmem198	chr1:75479531-75485693	3.2952	5.31415	0.689472	1.67856	0.0031	0.00931545	yes
Hypk	chr2:121457087-121458440	95.6832	154.252	0.68895	4.03584	5e-05	0.000219871	yes
Slc25a27	chr17:43641899-43667015	11.5684	18.6439	0.68851	2.70477	5e-05	0.000219871	yes
Syt4	chr18:31437807-31447415	126.698	204.117	0.688007	3.21724	5e-05	0.000219871	yes
Nckap5l	chr15:99422033-99457748	7.9067	12.7379	0.687977	2.7706	5e-05	0.000219871	yes
Tmsb4x	chrX:167207093-167209218	1569.18	2527.15	0.687495	4.09588	5e-05	0.000219871	yes
Dock11	chrX:35888831-36076562	32.6793	52.5807	0.686158	3.31562	5e-05	0.000219871	yes
Pou4f1	chr14:104462324-104467999	64.0662	103.05	0.685703	3.38645	5e-05	0.000219871	yes
Plau	chr14:20836661-20843388	4.48719	7.21527	0.68524	1.90796	0.0007	0.00250591	yes
Pura	chr18:36281161-36288244	12.7217	20.4349	0.683741	2.46686	5e-05	0.000219871	yes
Hcrtr2	chr9:76225879-76323578	3.93078	6.3124	0.68337	2.08356	0.0002	0.000802844	yes
Arhgap17	chr7:123279148-123369915	22.7859	36.5835	0.683049	2.96277	5e-05	0.000219871	yes
Rgmb	chr17:15806252-15826586	81.8353	131.338	0.682487	3.46361	5e-05	0.000219871	yes
Zfp946	chr17:22424267-22456689	7.15501	11.4831	0.682487	2.37486	5e-05	0.000219871	yes
Serp2	chr14:76532811-76556889	35.4418	56.8746	0.682333	2.23183	5e-05	0.000219871	yes
Xylt2	chr11:94663846-94677493	11.4072	18.3029	0.682123	2.78616	5e-05	0.000219871	yes
Nrn1	chr13:36725621-36734477	332.066	532.674	0.681784	3.47735	5e-05	0.000219871	yes
Zfp524	chr7:5015507-5018488	4.01795	6.4444	0.681587	1.47514	0.0181	0.0432906	yes
Myt1l	chr12:29528383-29923209	20.4567	32.7807	0.680273	3.24274	5e-05	0.000219871	yes
Hpcal1	chr12:17690813-17791926	78.9773	126.529	0.679955	3.54189	5e-05	0.000219871	yes
Slit1	chr19:41600256-41743856	27.3332	43.7851	0.679789	3.25522	5e-05	0.000219871	yes
C2cd5	chr6:143010919-143100152	12.8044	20.5105	0.679725	2.80463	5e-05	0.000219871	yes
4921524J17Rik	chr8:85408758-85432841	5.82587	9.323	0.678322	1.5896	0.0022	0.00693287	yes
Fam124a	chr14:62555736-62608485	5.03566	8.05694	0.678052	2.22783	5e-05	0.000219871	yes
Gpr19	chr6:134869091-134897925	5.87237	9.39217	0.677516	1.60997	0.00145	0.00480448	yes
Ndn	chr7:62348276-62349927	117.846	188.35	0.67651	3.56672	5e-05	0.000219871	yes
Fgf13	chrX:59062145-59585572	348.187	556.392	0.67624	2.84065	5e-05	0.000219871	yes
Rgl2	chr17:33929893-33937687	6.88732	11.0054	0.67619	2.31787	5e-05	0.000219871	yes
Eogt	chr6:97110943-97148883	6.82171	10.8985	0.675925	2.37983	5e-05	0.000219871	yes
Sema4d	chr13:51701247-51793747	22.3474	35.662	0.67428	3.04842	5e-05	0.000219871	yes
Sfn	chr4:133600555-133602168	3.4443	5.49386	0.673612	1.51956	0.00895	0.0235782	yes
Tsen34	chr7:3693609-3701035	26.5219	42.2517	0.671825	2.51525	5e-05	0.000219871	yes
Cds2	chr2:132263147-132312050	182.459	290.163	0.66929	2.22987	5e-05	0.000219871	yes
Tpm4	chr8:72135291-72153129	35.7666	56.8208	0.667808	3.18331	5e-05	0.000219871	yes
Ankrd13b	chr11:77470486-77489678	25.701	40.7974	0.66665	3.12667	5e-05	0.000219871	yes
Myd88	chr9:119335987-119340040	4.48125	7.10972	0.665892	1.73676	0.0021	0.00664933	yes
Ubald1	chr16:4874778-4879851	36.3267	57.5929	0.664861	3.09725	5e-05	0.000219871	yes
Avil	chr10:127000708-127020994	281.18	445.734	0.664688	2.91086	5e-05	0.000219871	yes
Rpl13	chr8:123102349-123105242	6.81732	10.799	0.663627	1.19957	0.0174	0.0418882	yes
Slc15a4	chr5:127595665-127617392	10.8937	17.2554	0.663555	2.56347	5e-05	0.000219871	yes
Akap17b	chrX:36608182-36645414	5.67838	8.99437	0.663542	2.59361	5e-05	0.000219871	yes
Csnk1e	chr15:79417851-79442057	22.3626	35.4156	0.663294	2.78626	5e-05	0.000219871	yes
Lrrc16b	chr14:55491092-55508264	13.8522	21.931	0.662858	2.93094	5e-05	0.000219871	yes
Deaf1	chr7:141297175-141338783	14.2442	22.5458	0.662482	2.36311	5e-05	0.000219871	yes
Cystm1	chr18:36348623-36393370	71.8709	113.73	0.662129	3.61293	5e-05	0.000219871	yes
Myadm	chr7:3289037-3299349	64.868	102.636	0.661964	3.09879	5e-05	0.000219871	yes
Rnaseh1	chr12:28649601-28659591	6.38256	10.087	0.660284	1.56429	0.0017	0.0055144	yes
Cbr3	chr16:93683218-93690991	5.65749	8.94062	0.660214	1.6423	0.008	0.0214676	yes
Ina	chr19:46886830-47024346	17.3747	27.4544	0.66005	1.85314	0.00025	0.000985076	yes
Mtcl1	chr17:66336981-66449750	24.0222	37.933	0.659085	3.09052	5e-05	0.000219871	yes
Tppp3	chr8:105467491-105471422	1107.27	1747.59	0.658356	3.22826	5e-05	0.000219871	yes
Ralgps1	chr2:33133418-33371494	3.90534	6.14954	0.655029	1.79559	0.00085	0.00298332	yes
Bst2	chr8:71534261-71537437	11.2122	17.6475	0.654402	1.93367	0.0058	0.0161793	yes
Unc119	chr11:78343521-78349156	33.2972	52.4066	0.654346	2.97516	5e-05	0.000219871	yes
Pvrl1	chr9:43744575-43807461	16.2551	25.583	0.654295	2.96766	5e-05	0.000219871	yes
Fez1	chr9:36843658-36878640	248.193	390.45	0.653674	3.60124	5e-05	0.000219871	yes
Klf7	chr1:64035670-64121389	61.001	95.9163	0.652943	2.81297	5e-05	0.000219871	yes
Sh3bgrl3	chr4:134127405-134128753	439.547	690.638	0.651914	4.26845	5e-05	0.000219871	yes
Tspan2	chr3:102720230-102772310	33.2992	52.2534	0.650038	2.99585	5e-05	0.000219871	yes
Mgat4a	chr1:37439339-37541016	13.3019	20.8685	0.6497	2.89907	5e-05	0.000219871	yes
Pqlc3	chr12:16988647-17000118	32.7742	51.402	0.649263	2.712	5e-05	0.000219871	yes
Ccdc109b	chr3:129914959-129970206	17.7914	27.9008	0.649129	2.49398	0.00015	0.000614592	yes
Coro1a	chr7:126699773-126704754	70.4661	110.39	0.647613	3.33403	5e-05	0.000219871	yes
Snx10	chr6:51523902-51590670	78.5115	122.982	0.647472	3.02244	5e-05	0.000219871	yes
Faim	chr9:98986372-99002019	19.4861	30.5213	0.647367	2.00077	5e-05	0.000219871	yes
Znf512b	chr2:181569152-181592461	7.87464	12.3314	0.647047	2.20934	5e-05	0.000219871	yes
Tmem206	chr1:191325964-191397041	4.95754	7.76201	0.646806	2.02762	0.0003	0.00116377	yes
Popdc3	chr10:45289304-45318450	15.5249	24.3028	0.646535	2.54598	5e-05	0.000219871	yes
Fam189b	chr3:89183224-89189289	183.273	286.819	0.646151	3.03852	5e-05	0.000219871	yes
Ankrd13d	chr19:4270179-4283137	29.8869	46.7557	0.645628	2.98977	5e-05	0.000219871	yes
Hdac9	chr12:34047581-34917095	7.66699	11.987	0.64474	2.43997	5e-05	0.000219871	yes
Tmsb10	chr6:72957346-72958748	119.127	186.236	0.64463	2.55583	5e-05	0.000219871	yes
F8a	chrX:73228305-73230795	6.43214	10.0525	0.644182	2.06294	0.0004	0.00151277	yes
Lrrc75b	chr10:75550124-75560330	40.3832	63.1005	0.643895	3.14472	5e-05	0.000219871	yes
Gm13889	chr2:93955809-93957100	78.923	123.286	0.64349	3.38604	5e-05	0.000219871	yes
Med11	chr11:70451930-70453726	12.812	19.989	0.641716	2.03492	0.0027	0.00827273	yes
Pfkl	chr10:77986948-78009796	25.7561	40.1815	0.641621	3.0241	5e-05	0.000219871	yes
Psma5	chr3:108256925-108279952	6.26175	9.76733	0.641398	1.6739	0.0062	0.0171508	yes
Ttc8	chr12:98920573-98983238	4.37523	6.81996	0.640405	1.58418	0.0018	0.0058019	yes
Ggta1	chr2:35400178-35461425	8.74979	13.6284	0.639297	2.31873	5e-05	0.000219871	yes
Trpv2	chr11:62574485-62600305	28.3063	44.0709	0.638706	2.99167	5e-05	0.000219871	yes
Ap3b1	chr13:94358959-94566316	6.48318	10.0919	0.638422	2.34103	5e-05	0.000219871	yes
1500004A13Rik	chr3:88777056-88832487	6.09451	9.47892	0.637212	1.93576	5e-05	0.000219871	yes
1500011B03Rik	chr5:114808195-114813976	54.5371	84.803	0.636876	2.60263	5e-05	0.000219871	yes
Ptpn9	chr9:56994967-57071966	26.54	41.2644	0.636729	3.02542	5e-05	0.000219871	yes
Tmem169	chr1:72284372-72302995	5.84383	9.07778	0.635424	2.04029	0.0002	0.000802844	yes
Lmnb2	chr10:80901362-80918245	3.75735	5.83574	0.635202	1.84779	0.0008	0.00282803	yes
Gm17066	chr14:105106727-105177327	6.10504	9.47992	0.634873	1.46939	0.007	0.0190657	yes
Rmnd5b	chr11:51619772-51635896	15.4206	23.9334	0.634172	1.97957	5e-05	0.000219871	yes
Chrna6	chr8:27403211-27413944	22.9159	35.559	0.633864	2.84926	5e-05	0.000219871	yes
Six1	chr12:73041826-73046712	25.0527	38.8619	0.633389	2.92513	5e-05	0.000219871	yes
Abca5	chr11:110269368-110337716	27.7932	43.1036	0.633075	3.03898	5e-05	0.000219871	yes
Ltv1	chr10:13178637-13193137	13.0106	20.1568	0.631579	2.34307	5e-05	0.000219871	yes
Gstp1	chr19:4035410-4037912	32.3094	50.0362	0.631021	2.70103	0.0001	0.000421844	yes
Lrrc8d	chr5:105699968-105815215	32.5873	50.397	0.629029	2.9075	5e-05	0.000219871	yes
Agk	chr6:40325477-40396762	4.06561	6.28681	0.628854	1.65273	0.0028	0.00853183	yes
Sertad4	chr1:192844487-192855752	11.5593	17.874	0.628812	2.37666	5e-05	0.000219871	yes
Skap2	chr6:51859164-52012549	16.4729	25.4385	0.626919	2.4568	5e-05	0.000219871	yes
Arhgef28	chr13:97898594-98206165	5.84518	9.02354	0.626447	2.45891	5e-05	0.000219871	yes
Enox1	chr14:77156762-77721763	16.7506	25.8458	0.625716	2.7575	5e-05	0.000219871	yes
Rcan3	chr4:135412308-135433805	28.1986	43.4992	0.625364	2.89272	5e-05	0.000219871	yes
Rmdn1	chr4:19575065-19606932	3.96372	6.11225	0.624846	1.5468	0.0069	0.0188242	yes
Coro2a	chr4:46536936-46601929	51.1237	78.8252	0.624664	2.91704	5e-05	0.000219871	yes
Cntn3	chr6:102163305-102464667	3.90556	6.01962	0.624144	2.08832	5e-05	0.000219871	yes
4931428F04Rik	chr8:105276446-105289528	10.5945	16.3139	0.622786	1.34102	0.00655	0.0179915	yes
Rufy2	chr10:62980222-63023849	8.84357	13.6136	0.622351	2.53566	5e-05	0.000219871	yes
Brinp2	chr1:158245268-158356260	14.1124	21.7085	0.621298	2.71588	5e-05	0.000219871	yes
Erlin1	chr19:44034942-44069785	6.77551	10.4203	0.621002	2.0178	5e-05	0.000219871	yes
Brd9	chr13:73937837-73960895	14.8591	22.8474	0.62068	2.53036	5e-05	0.000219871	yes
Cacna2d1	chr5:15934690-16374511	44.2517	68.0367	0.620578	2.85976	5e-05	0.000219871	yes
Stk11ip	chr1:75521528-75537335	8.09348	12.441	0.62027	2.46125	5e-05	0.000219871	yes
Rac3	chr11:120721467-120723969	27.6683	42.5214	0.619956	2.63041	5e-05	0.000219871	yes
Uri1	chr7:37959991-38019552	10.0251	15.4005	0.619356	2.45421	5e-05	0.000219871	yes
Zc3h7a	chr16:11136593-11176393	8.48492	13.0283	0.618673	2.26779	5e-05	0.000219871	yes
Cxxc4	chr3:134236494-134262089	4.70818	7.22896	0.618618	2.16656	5e-05	0.000219871	yes
Icmt	chr4:152297213-152318625	47.2822	72.5743	0.61816	2.98059	5e-05	0.000219871	yes
Bbs5	chr2:69647254-69667569	7.06313	10.8393	0.617895	1.74713	0.0024	0.00747963	yes
Gramd4	chr15:86057694-86137636	13.1833	20.2314	0.617888	2.53386	5e-05	0.000219871	yes
Armcx6	chrX:134748454-134751419	5.47151	8.39667	0.617878	1.76157	0.0018	0.0058019	yes
Rsph3a	chr17:7945613-7979556	4.85024	7.44288	0.617804	1.66455	0.00295	0.00892738	yes
Snx7	chr3:117781496-117868936	78.5812	120.526	0.617089	2.87871	5e-05	0.000219871	yes
Tac1	chr6:7555070-7562973	188.8	289.472	0.616566	3.51128	5e-05	0.000219871	yes
B3glct	chr5:149678256-149762599	12.5912	19.2966	0.615927	2.67767	5e-05	0.000219871	yes
Boc	chr16:44485044-44558870	6.28079	9.62355	0.615624	2.17351	5e-05	0.000219871	yes
Vezt	chr10:93968099-94035748	14.8229	22.7022	0.615007	2.74108	5e-05	0.000219871	yes
Aacs	chr5:125475872-125517403	54.855	84.0048	0.614848	3.05537	5e-05	0.000219871	yes
Ccdc12	chr9:110656502-110711593	7.84602	12.0152	0.614831	1.59765	0.0165	0.03999	yes
Bdnf	chr2:109674699-109727043	9.21153	14.1019	0.614372	2.31539	5e-05	0.000219871	yes
Nol3	chr8:105276446-105289528	42.3412	64.7975	0.613878	2.65211	5e-05	0.000219871	yes
B4galt5	chr2:167298444-167349178	32.7663	50.1142	0.613009	2.96749	5e-05	0.000219871	yes
Hilpda	chr6:29272487-29275449	6.20655	9.49182	0.612894	1.19415	0.0178	0.0426499	yes
Abr	chr11:76416731-76577739	60.7909	92.9577	0.612719	2.82351	5e-05	0.000219871	yes
Kifc2	chr15:76660640-76668196	13.7947	21.0911	0.61252	2.55549	5e-05	0.000219871	yes
Bend4	chr5:67392146-67427799	3.48219	5.32293	0.612225	2.22984	5e-05	0.000219871	yes
Prdm8	chr5:98180868-98187448	7.63028	11.6607	0.611842	2.19548	5e-05	0.000219871	yes
Snx21	chr2:164786020-164804881	35.0435	53.5439	0.611574	2.72833	5e-05	0.000219871	yes
Supt20	chr3:54693104-54716837	11.1734	17.0716	0.611537	2.21264	5e-05	0.000219871	yes
Zdhhc13	chr7:48789002-48827437	17.0199	26.0033	0.611472	2.57696	5e-05	0.000219871	yes
Rab40c	chr17:25882113-25919714	11.8805	18.1492	0.611315	2.36218	5e-05	0.000219871	yes
Wipf1	chr2:73429609-73529487	13.8356	21.1291	0.610847	2.56307	5e-05	0.000219871	yes
1110007C09Rik	chr13:49202950-49216026	43.0135	65.6672	0.610384	2.85962	5e-05	0.000219871	yes
Plcl1	chr1:55405945-55754285	3.47142	5.29757	0.609804	2.09361	5e-05	0.000219871	yes
Utp18	chr11:93859242-93885766	5.1263	7.82064	0.609368	1.82306	0.001	0.00345135	yes
Asl	chr5:130011502-130024331	14.3327	21.8525	0.60849	2.24684	5e-05	0.000219871	yes
Ralgds	chr2:28513166-28553082	21.7336	33.1256	0.608018	2.63338	5e-05	0.000219871	yes
Ino80b	chr6:83121827-83125029	9.04555	13.7858	0.607903	1.74361	0.0062	0.0171508	yes
Creld1	chr6:113483568-113493338	99.6485	151.85	0.607723	3.15337	5e-05	0.000219871	yes
8430427H17Rik	chr2:153407460-153529971	19.812	30.1826	0.607339	2.76403	5e-05	0.000219871	yes
2010111I01Rik	chr13:62964892-63431745	21.6158	32.9262	0.607146	1.99827	0.00055	0.0020157	yes
Glipr2	chr4:43957701-43979118	7.24067	11.0245	0.606523	1.9004	0.0006	0.00218147	yes
Ankrd12	chr17:65967500-66077046	10.0006	15.222	0.606069	2.75435	5e-05	0.000219871	yes
Rp9	chr9:22448311-22468356	21.4134	32.5709	0.605071	2.39591	0.0003	0.00116377	yes
Zmat5	chr11:4704677-4737666	18.5755	28.2457	0.604631	2.15105	0.0016	0.00523611	yes
Pla2g6	chr15:79286227-79328371	12.034	18.2956	0.604385	2.31175	5e-05	0.000219871	yes
Ydjc	chr16:17146966-17148857	9.44873	14.3634	0.604208	1.85982	0.00205	0.00650343	yes
Rpusd1	chr17:25727750-25731456	9.60435	14.597	0.603912	1.9964	0.0005	0.00185035	yes
Gpatch4	chr3:88043105-88055994	8.64985	13.1422	0.603461	1.66079	0.00155	0.00509511	yes
Fbxo36	chr1:84839840-84900486	7.63436	11.5993	0.603458	1.5751	0.01545	0.0377626	yes
Flot2	chr11:78037940-78060432	140.006	212.615	0.60275	2.77722	5e-05	0.000219871	yes
Cep78	chr19:15955772-15984989	4.21976	6.40722	0.602536	1.6688	0.00215	0.00679629	yes
Wbscr17	chr5:130874950-131307522	50.5631	76.7386	0.601868	2.95737	5e-05	0.000219871	yes
Tec	chr5:72755717-72868448	3.62284	5.4967	0.601445	1.46834	0.0037	0.0108794	yes
Jph4	chr14:55106825-55116935	50.6527	76.8172	0.60079	2.94451	5e-05	0.000219871	yes
[truncated: 204 more rows]
