# Supplementary material for: Defining the nociceptor transcriptome
Source: Front Mol Neurosci. 2014 Nov 11;7:87. doi: 10.3389/fnmol.2014.00087 (PMC4227287; doi:10.3389/fnmol.2014.00087)
Supplement: Supplementary file 2 [file Table2.XLSX]

## Sheet: All results
gene	locus	status	FPKM Cortical Neurons	FPKM MACS DRG	log2 fold change	test_stat	p_value	q_value	significant
0610005C13Rik	chr7:45567794-45589710	NOTEST	0.0252164	0	#NAME?	0	1	1	no
0610007P14Rik	chr12:85815454-85824545	OK	36.8581	15.6846	-1.23264	-3.44073	5e-05	0.000172695	yes
0610009B22Rik	chr11:51685384-51688634	OK	16.8387	38.9736	1.21072	3.33137	0.0002	0.000620209	yes
0610009L18Rik	chr11:120348677-120351190	OK	4.91958	1.96359	-1.32504	-1.79383	0.05885	0.095555	no
0610009O20Rik	chr18:38238404-38262629	OK	17.8774	16.2893	-0.134217	-0.338422	0.576	0.644663	no
0610010B08Rik,Gm14308,OTTMUSG00000016609	chr2:175185164-175338212	NOTEST	0.380383	0.507978	0.417314	0	1	1	no
0610010F05Rik	chr11:23573775-23633631	OK	19.6994	35.282	0.840781	2.53445	5e-05	0.000172695	yes
0610010K14Rik	chr11:70235203-70237914	OK	39.6725	13.0972	-1.59888	-3.15953	5e-05	0.000172695	yes
0610011F06Rik	chr17:25875499-25877163	OK	17.1328	18.7743	0.13199	0.335104	0.67365	0.732875	no
0610012G03Rik	chr16:31947050-31948521	OK	24.4188	16.7872	-0.54063	-1.50436	0.03285	0.0574349	no
0610030E20Rik	chr6:72347316-72353160	OK	4.90445	2.62066	-0.904161	-1.99421	0.0026	0.00618504	yes
0610031J06Rik	chr3:88325022-88328631	OK	14.9623	25.4473	0.766178	2.11527	0.0034	0.00785218	yes
0610031O16Rik	chr3:138210716-138239663	NOTEST	0	0	0	0	1	1	no
0610037L13Rik	chr4:107889898-107897802	OK	13.525	17.5908	0.37919	0.998939	0.147	0.209787	no
0610038B21Rik	chr8:77250365-77518578	NOTEST	0.166906	0	#NAME?	0	1	1	no
0610039K10Rik	chr2:163623272-163645800	NOTEST	0.649002	0	#NAME?	0	1	1	no
0610040B10Rik	chr5:143329307-143332704	OK	3.34715	2.90665	-0.203579	-0.275681	0.8074	0.847803	no
0610040F04Rik	chr6:108577035-108666925	NOTEST	0.0569956	0.0373086	-0.611343	0	1	1	no
0610040J01Rik	chr5:63812494-63899619	OK	2.38824	1.94308	-0.297603	-0.440498	0.51965	0.592592	no
0610043K17Rik	chr4:101346523-101399185	NOTEST	0.206586	0.10378	-0.993212	0	1	1	no
1010001N08Rik	chr18:11042036-11085635	NOTEST	0	0	0	0	1	1	no
1100001G20Rik	chr11:83746939-83752646	NOTEST	0	0	0	0	1	1	no
1110001J03Rik	chr6:38534860-38539449	OK	40.7232	20.42	-0.995866	-2.94137	0.0115	0.022995	yes
1110002L01Rik	chr12:3365131-3426747	OK	2.47326	3.99151	0.690521	0.300171	0.63775	0.701157	no
1110004E09Rik	chr16:90925810-90934849	OK	20.4665	18.4669	-0.148319	-0.39826	0.58335	0.651267	no
1110004F10Rik	chr7:116093379-116105210	OK	83.8435	64.4401	-0.379741	-1.27078	0.07655	0.119961	no
1110006O24Rik	chr5:115631048-115631816	NOTEST	0.752801	0.327247	-1.20189	0	1	1	no
1110007C09Rik	chr13:49202950-49216026	OK	14.6039	67.7972	2.21487	6.14742	5e-05	0.000172695	yes
1110008F13Rik	chr2:156863121-156887078	OK	55.7985	38.6712	-0.528967	-1.39034	0.02375	0.0433751	yes
1110008L16Rik	chr12:55280813-55492647	OK	2.19599	2.81068	0.356047	0.237369	0.7231	0.775653	no
1110008P14Rik	chr2:32379100-32381915	OK	39.5482	98.8457	1.32157	4.56214	5e-05	0.000172695	yes
1110012L19Rik	chrX:70385912-70389416	OK	12.5999	13.6305	0.113428	0.269827	0.71665	0.769919	no
1110015O18Rik	chr3:4798707-4814911	OK	1.31152	0	#NAME?	#NAME?	5e-05	0.000172695	yes
1110017D15Rik	chr4:41505008-41517333	OK	2.60669	0.137402	-4.24574	-1.07393	0.16225	0.227427	no
1110019D14Rik	chr6:13871568-13896421	OK	0.556684	2.41019	2.11422	2.28154	0.0114	0.0228246	yes
1110020A21Rik	chr17:84917181-85023992	OK	1.20148	1.66675	0.472232	0.151606	0.86245	0.893089	no
1110025L11Rik	chr16:89063409-89064002	NOTEST	0	0	0	0	1	1	no
1110028F11Rik	chr11:87663086-87735539	NOTEST	0	0	0	0	1	1	no
1110028F18Rik	chr8:106587142-106594820	NOTEST	0	0.0167682	inf	0	1	1	no
1110032A03Rik	chr9:50762827-50768152	OK	6.37685	13.7417	1.10764	2.57026	0.0004	0.00115963	yes
1110032F04Rik	chr3:68869585-68872163	OK	1.25145	32.7731	4.71084	8.30497	5e-05	0.000172695	yes
1110034G24Rik	chr2:132690282-132751055	OK	4.8017	6.47852	0.43212	0.833929	0.23185	0.30501	no
1110036E04Rik	chr9:64049828-64054100	NOTEST	0	0	0	0	1	1	no
1110037F02Rik	chr4:11485957-11551143	OK	7.06502	6.47109	-0.126686	-0.351793	0.5732	0.642096	no
1110038B12Rik	chr17:34950235-34952471	OK	100.131	13.2417	-2.91873	-5.26044	5e-05	0.000172695	yes
1110038F14Rik	chr15:76948543-76950731	OK	11.9671	13.5091	0.174856	0.41379	0.57815	0.646757	no
1110046J04Rik	chr13:33917917-34002794	OK	1.32232	7.09347	2.42342	0.843468	0.35425	0.431071	no
1110051M20Rik	chr2:91277827-91444642	OK	29.6781	45.5928	0.619408	1.91937	0.0052	0.0114439	yes
1110054M08Rik	chr16:24392555-24992578	OK	2.10518	3.19285	0.600905	0.237977	0.78175	0.826288	no
1110057K04Rik	chr12:8208106-8285759	OK	12.9639	24.6936	0.92964	2.30765	0.0004	0.00115963	yes
1110058L19Rik	chr1:23995938-24005640	OK	26.3868	33.1441	0.328936	0.958276	0.2586	0.333494	no
1110059E24Rik	chr19:21597312-21652791	OK	9.76414	15.7196	0.686995	1.67358	0.0195	0.0364983	yes
1110059G10Rik	chr9:122945088-122951000	OK	3.68352	4.33625	0.235364	0.500871	0.4339	0.510731	no
1110065P20Rik	chr4:124802548-124850730	OK	46.3419	27.3364	-0.761493	-1.24622	0.0469	0.0784934	no
1190002F15Rik	chr6:134929091-134951718	OK	1.44956	4.94283	1.76972	1.44878	0.02625	0.0472839	yes
1190002N15Rik	chr9:94517863-94538081	OK	26.7137	6.45893	-2.04822	-5.6228	5e-05	0.000172695	yes
1190003K10Rik	chr13:64481245-64497792	NOTEST	0.0518234	0	#NAME?	0	1	1	no
1190005I06Rik	chr8:120608601-120634382	OK	4.95157	4.08179	-0.278686	-0.442517	0.5971	0.663961	no
1190007I07Rik	chr10:82619850-82623228	OK	2.39206	3.00951	0.331274	0.286076	0.6247	0.689039	no
1200014J11Rik	chr11:73047866-73083579	OK	4.85939	5.24089	0.109038	0.281988	0.64985	0.712042	no
1300002E11Rik	chr16:21794346-21809039	OK	6.38557	5.97767	-0.095233	-0.0945305	0.87465	0.902904	no
1300002K09Rik	chr4:45848946-45887008	NOTEST	0.0261822	0	#NAME?	0	1	1	no
1300017J02Rik	chr9:103250529-103288297	OK	0.0556266	1.72832	4.95745	2.9709	0.07035	0.11136	no
1500004A13Rik	chr3:88777056-88832487	OK	2.27956	9.78451	2.10174	3.10569	0.0002	0.000620209	yes
1500009C09Rik	chr15:82252396-82260753	OK	33.7906	0.129351	-8.02919	-5.23268	0.13815	0.198868	no
1500009L16Rik	chr10:83722864-83762762	OK	43.9164	3.01559	-3.86425	-7.418	5e-05	0.000172695	yes
1500011B03Rik	chr5:114808195-114813976	OK	104.078	87.6363	-0.248064	-0.664397	0.2736	0.346552	no
1500011K16Rik	chr2:127791376-127792488	OK	13.8292	36.273	1.39118	3.67135	5e-05	0.000172695	yes
1500012F01Rik	chr2:167035795-167065862	OK	120.619	32.9472	-1.87223	-2.23148	0.00475	0.0105705	yes
1500012K07Rik	chr7:75114894-75331419	NOTEST	0	0.339199	inf	0	1	1	no
1500015A07Rik	chr18:61726389-61728253	OK	10.3513	1.27633	-3.01974	-4.74589	5e-05	0.000172695	yes
1500015L24Rik	chr19:20405287-20422785	NOTEST	0	0	0	0	1	1	no
1500015O10Rik	chr1:43730601-43742564	NOTEST	0.317989	0.189951	-0.743349	0	1	1	no
1500017E21Rik	chr19:36554638-36689479	NOTEST	0.242253	0.127565	-0.925278	0	1	1	no
1600002D24Rik	chr16:95831122-95929077	NOTEST	0	0	0	0	1	1	no
1600002H07Rik	chr17:24215055-24220769	OK	5.12606	3.88679	-0.39927	-0.783233	0.23965	0.313908	no
1600002K03Rik	chr10:79697304-80369637	OK	4.07335	10.9546	1.42725	0.0726132	0.499	0.572935	no
1600010M07Rik	chr7:109998376-110006646	NOTEST	0	0	0	0	1	1	no
1600012H06Rik	chr17:14943183-14961260	OK	12.0092	14.4379	0.265716	0.509095	0.4303	0.507051	no
1600014C10Rik	chr7:38183216-38197565	OK	4.82612	21.0075	2.12197	5.01167	5e-05	0.000172695	yes
1600014C23Rik	chr17:45732863-45733844	NOTEST	0	0	0	0	1	1	no
1600014K23Rik	chrX:85249676-85270291	NOTEST	0.0339334	0	#NAME?	0	1	1	no
1600015I10Rik	chr6:48929895-48933687	NOTEST	0	0	0	0	1	1	no
1600016N20Rik	chr7:141194129-141214080	NOTEST	0.0244984	0.0900688	1.87834	0	1	1	no
1600019K03Rik	chr16:35503169-35509419	NOTEST	0	0	0	0	1	1	no
1600020E01Rik	chr6:86527329-86564449	OK	17.7119	3.43493	-2.36637	-2.76755	0.00075	0.00204736	yes
1600023N17Rik	chr5:45668700-45669708	NOTEST	0.696803	0.833213	0.257934	0	1	1	no
1600025M17Rik	chrX:56317607-56320664	NOTEST	0	0	0	0	1	1	no
1600027J07Rik	chr8:103343877-103347534	NOTEST	0	0.293438	inf	0	1	1	no
1600029I14Rik	chr9:99456242-99568899	NOTEST	0.13088	0.0655908	-0.996684	0	1	1	no
1600029O15Rik	chr9:58196296-58208808	OK	3.28051	1.07177	-1.61393	-0.435307	0.40865	0.485729	no
1700001C02Rik	chr5:30466076-30484087	NOTEST	0.174665	0	#NAME?	0	1	1	no
1700001C19Rik	chr17:47412733-47470638	NOTEST	0	0.100534	inf	0	1	1	no
1700001D01Rik	chr8:61224170-61396072	NOTEST	0.0589933	0	#NAME?	0	1	1	no
1700001F09Rik	chr14:43342383-43347811	NOTEST	0	0	0	0	1	1	no
1700001G11Rik	chr14:66295328-66311424	NOTEST	0.396048	0.33971	-0.221372	0	1	1	no
1700001G17Rik	chr1:33669823-33670712	NOTEST	0.71896	0.451914	-0.669863	0	1	1	no
1700001J03Rik	chr5:146182449-146185304	NOTEST	0	0	0	0	1	1	no
1700001J11Rik	chr9:40050557-40053025	NOTEST	0.0309443	0	#NAME?	0	1	1	no
1700001K19Rik	chr12:110667688-110682619	NOTEST	0.274961	0	#NAME?	0	1	1	no
1700001K23Rik	chr19:53248735-53255205	OK	1.81548	0	#NAME?	#NAME?	5e-05	0.000172695	yes
1700001L05Rik	chr15:83353846-83367297	OK	0.801496	10.8062	3.75301	7.11138	5e-05	0.000172695	yes
1700001L19Rik	chr13:68597438-68614231	OK	2.74626	2.71123	-0.0185248	-0.0296593	0.9643	0.972376	no
1700001O22Rik	chr2:30795562-30803664	OK	1.09349	0.290542	-1.91213	-1.17526	0.1878	0.257187	no
1700001P01Rik	chr11:97771480-97775918	NOTEST	0.270845	0	#NAME?	0	1	1	no
1700003C15Rik	chr5:11749832-11769308	NOTEST	0	0	0	0	1	1	no
1700003D09Rik	chr11:98348737-98358283	NOTEST	0.0563198	0	#NAME?	0	1	1	no
1700003E16Rik	chr6:83156403-83162975	OK	3.69946	2.36143	-0.647653	-1.10205	0.103	0.154778	no
1700003E24Rik	chrX:93183226-93183944	LOWDATA	0	0	0	0	1	1	no
1700003F12Rik	chr2:154544404-154558853	NOTEST	0.460383	0.190613	-1.27219	0	1	1	no
1700003G13Rik	chr9:45318265-45347580	NOTEST	0	0	0	0	1	1	no
1700003G18Rik	chr7:116081761-116093149	NOTEST	0	0	0	0	1	1	no
1700003H04Rik	chr3:124565890-124581091	NOTEST	0	0	0	0	1	1	no
1700003L19Rik	chr16:12811389-12848653	NOTEST	0	0	0	0	1	1	no
1700003M02Rik	chr4:34711331-34730206	OK	0.398125	9.28245	4.54321	4.92593	0.0003	0.000894096	yes
1700003M07Rik	chr4:129960373-129965138	OK	1.25136	0	#NAME?	#NAME?	5e-05	0.000172695	yes
1700003P14Rik	chr13:118556167-118588629	NOTEST	0	0	0	0	1	1	no
1700006A11Rik	chr3:124401154-124426028	NOTEST	0	0	0	0	1	1	no
1700006E09Rik	chr11:101987055-101992264	NOTEST	0	0	0	0	1	1	no
1700006F04Rik	chr14:119138264-119869815	NOTEST	0.0889889	0	#NAME?	0	1	1	no
1700006H21Rik	chr13:107687396-107692168	NOTEST	0	0	0	0	1	1	no
1700007B14Rik	chr8:75448693-75984507	NOTEST	0.0981993	0.061665	-0.671262	0	1	1	no
1700007F19Rik	chr3:58141706-58163807	NOTEST	0	0	0	0	1	1	no
1700007G11Rik	chr5:98329303-98802019	NOTEST	0.032867	0.66154	4.33112	0	1	1	no
1700007J10Rik	chr11:59662494-59780860	NOTEST	0.100472	0	#NAME?	0	1	1	no
1700007K09Rik	chr7:131325930-131329499	NOTEST	0.0967434	0.0426448	-1.18179	0	1	1	no
1700007K13Rik	chr2:28462000-28466324	NOTEST	0.816364	0.102869	-2.9884	0	1	1	no
1700007L15Rik	chr16:33379853-33380736	NOTEST	0.242915	0.30008	0.304895	0	1	1	no
1700007P06Rik	chr1:187048406-187215446	NOTEST	0.0742667	0	#NAME?	0	1	1	no
1700008F21Rik	chr8:129067133-129183732	NOTEST	0.106144	0	#NAME?	0	1	1	no
1700008I05Rik	chrX:135654697-135693790	NOTEST	0	0	0	0	1	1	no
1700008J07Rik	chr7:127510437-127512869	OK	1.89033	0.268401	-2.81618	-2.78878	0.0032	0.00745703	yes
1700008K24Rik	chr17:49112263-49113533	NOTEST	0.089053	0	#NAME?	0	1	1	no
1700008O03Rik	chr7:44360044-44375030	OK	0.915073	0.117524	-2.96094	-1.65542	0.1274	0.185521	no
1700008P02Rik	chr3:6615412-6620443	NOTEST	0	0	0	0	1	1	no
1700009C05Rik	chr6:81900464-81910800	NOTEST	0	0	0	0	1	1	no
1700009J07Rik	chr10:77893419-77896111	NOTEST	0.0629158	0	#NAME?	0	1	1	no
1700009N14Rik	chr4:39450292-39451778	NOTEST	0	0	0	0	1	1	no
1700009P17Rik	chr1:171121660-171126967	NOTEST	0.135756	0.540278	1.99269	0	1	1	no
1700010B08Rik	chr2:173719414-173722086	NOTEST	0	0	0	0	1	1	no
1700010D01Rik	chrX:95711677-95927970	NOTEST	0	0	0	0	1	1	no
1700010I02Rik	chr3:7925302-7954887	NOTEST	0	0	0	0	1	1	no
1700010I14Rik	chr17:8988332-9008319	OK	1.03488	0.506779	-1.03004	-1.0373	0.14045	0.2017	no
1700010J16Rik	chr10:112726925-112785599	NOTEST	0.0316361	0	#NAME?	0	1	1	no
1700010K23Rik	chr16:66655420-67620908	NOTEST	0.25877	0	#NAME?	0	1	1	no
1700011A15Rik	chr15:101431013-101491512	NOTEST	0	0.173764	inf	0	1	1	no
1700011B04Rik	chr13:35181622-35188014	NOTEST	0	0.220175	inf	0	1	1	no
1700011E24Rik	chr17:87389570-87427741	NOTEST	0	0	0	0	1	1	no
1700011H14Rik	chr14:49226358-49245428	NOTEST	0.0691422	0.0488712	-0.500581	0	1	1	no
1700011I03Rik	chr18:57533825-57731065	OK	0.0283672	3.5126	6.95217	1.50926	0.1056	0.158139	no
1700011L22Rik	chr8:79210429-79248583	OK	0.0559397	3.61715	6.01484	2.27805	0.2155	0.287724	no
1700011M02Rik	chrX:102908904-102909651	NOTEST	0	0	0	0	1	1	no
1700012A03Rik	chr6:32050287-32058915	NOTEST	0	0	0	0	1	1	no
1700012B07Rik	chr11:109788290-109828046	NOTEST	0	0	0	0	1	1	no
1700012B09Rik	chr9:14758193-14771030	NOTEST	0.133855	0	#NAME?	0	1	1	no
1700012D01Rik	chr10:127667122-127668851	NOTEST	0.404854	0.0867078	-2.22317	0	1	1	no
1700012D14Rik	chr7:111117672-111122675	NOTEST	0.418794	0.601473	0.522259	0	1	1	no
1700012I11Rik	chr15:67226768-67377094	NOTEST	0	0	0	0	1	1	no
1700012L04Rik	chrX:9272783-9313245	NOTEST	0	0.398934	inf	0	1	1	no
1700012P22Rik	chr4:144418190-144438772	NOTEST	0.0845556	0	#NAME?	0	1	1	no
1700013D24Rik	chr6:124347593-124357086	NOTEST	0	0	0	0	1	1	no
1700013F07Rik	chr3:108537583-108544697	NOTEST	0.735935	0	#NAME?	0	1	1	no
1700013G24Rik	chr4:137453295-137455461	NOTEST	0	0	0	0	1	1	no
1700013H16Rik	chrX:53742900-53757831	NOTEST	0.0653236	0	#NAME?	0	1	1	no
1700015E13Rik	chr1:170308860-170312125	NOTEST	0.22474	0	#NAME?	0	1	1	no
1700015F17Rik	chr5:5437826-5479143	NOTEST	0.090415	0	#NAME?	0	1	1	no
1700015G11Rik	chr7:52011679-52015716	NOTEST	0	0	0	0	1	1	no
1700016C15Rik	chr1:177729813-177753305	NOTEST	0.0420518	0	#NAME?	0	1	1	no
1700016D06Rik	chr8:11654923-11678750	NOTEST	0	0	0	0	1	1	no
1700016G22Rik	chr13:5855508-5858092	NOTEST	0	0	0	0	1	1	no
1700016H13Rik	chr5:103648586-103655732	NOTEST	0	0	0	0	1	1	no
1700016K19Rik	chr11:75999911-76003569	NOTEST	0.69964	0.112968	-2.6307	0	1	1	no
1700016L04Rik	chr10:14705608-14759019	NOTEST	0	0	0	0	1	1	no
1700016L21Rik	chr1:80445931-80475660	NOTEST	0	0	0	0	1	1	no
1700016P04Rik	chr6:13413336-13415996	NOTEST	0	0	0	0	1	1	no
1700017B05Rik	chr9:57252321-57262599	OK	1.39076	0.261753	-2.4096	-2.82284	0.00105	0.00276605	yes
1700017D01Rik	chr19:11096815-11130878	NOTEST	0	0	0	0	1	1	no
1700017G19Rik	chr3:40504864-40522912	NOTEST	0	0	0	0	1	1	no
1700017J07Rik	chr2:168978268-168978906	NOTEST	0	0	0	0	1	1	no
1700017N19Rik	chr10:100592385-100618391	NOTEST	0	0	0	0	1	1	no
1700018A04Rik	chr13:31565491-31582513	NOTEST	0.0842722	0	#NAME?	0	1	1	no
1700018B08Rik	chr8:121530783-121541954	NOTEST	0.0990174	0	#NAME?	0	1	1	no
1700018B24Rik	chr3:48605730-48609100	NOTEST	0	0	0	0	1	1	no
1700018C11Rik	chr4:63607090-63622429	NOTEST	0	0	0	0	1	1	no
1700018F24Rik	chr5:145042989-145045678	NOTEST	0	0	0	0	1	1	no
1700018G05Rik	chrX:102928371-102929107	NOTEST	0	0	0	0	1	1	no
1700018L02Rik	chr19:29020831-29048729	OK	1.09626	0.116909	-3.22914	-0.642798	0.30815	0.38331	no
1700019A02Rik	chr1:53158576-53187617	NOTEST	0	0	0	0	1	1	no
1700019B03Rik	chr8:3470861-3487178	NOTEST	0.081519	0	#NAME?	0	1	1	no
1700019B21Rik	chrX:62510538-62527011	NOTEST	0	0	0	0	1	1	no
1700019D03Rik	chr1:52925126-52952840	OK	1.835	9.22082	2.32912	3.41331	0.0011	0.00288305	yes
1700019E08Rik	chr2:45696604-45698447	NOTEST	0	0	0	0	1	1	no
1700019G17Rik	chr6:85899049-85904938	OK	1.36908	1.10279	-0.312052	-0.408561	0.4929	0.567428	no
1700019G24Rik	chr6:5725638-6028039	NOTEST	0.0681261	0	#NAME?	0	1	1	no
1700019L03Rik	chr2:32775820-32784405	NOTEST	0.214506	0.0258984	-3.05008	0	1	1	no
1700019M22Rik	chr12:96046620-96047222	NOTEST	0	0	0	0	1	1	no
1700019N19Rik	chr19:58785802-58794414	NOTEST	0.0300765	0.130671	2.11923	0	1	1	no
1700019O17Rik	chr1:86426328-86428049	NOTEST	0.0143715	0	#NAME?	0	1	1	no
1700020A23Rik	chr2:130405258-130406074	NOTEST	0.611723	0	#NAME?	0	1	1	no
1700020D05Rik	chr19:5495277-5510489	OK	1.11639	0.288994	-1.94973	-0.371745	0.51405	0.587263	no
1700020G17Rik	chr10:110801173-110896507	NOTEST	0	0	0	0	1	1	no
1700020I14Rik	chr2:119594295-119600744	OK	44.0698	26.9078	-0.711768	-1.88223	0.00235	0.00565502	yes
1700020L24Rik	chr11:83437693-83441232	NOTEST	0.216127	0	#NAME?	0	1	1	no
1700020M21Rik	chr9:120913773-120915250	NOTEST	0.0488883	0	#NAME?	0	1	1	no
1700020N01Rik	chr10:21593144-21622375	NOTEST	0	0	0	0	1	1	no
1700020N15Rik	chrX:69929259-70143588	NOTEST	0	0	0	0	1	1	no
1700020N18Rik	chr1:91404878-91406029	NOTEST	0	0	0	0	1	1	no
1700021F05Rik	chr10:43525120-43540994	OK	18.0609	21.805	0.271788	0.717763	0.35325	0.430178	no
1700021F07Rik	chr2:173522591-173528502	NOTEST	0	0	0	0	1	1	no
1700021K19Rik	chr16:32821701-32868366	OK	18.763	20.0047	0.09245	0.269825	0.6536	0.715366	no
1700021N21Rik	chr4:134448764-134450171	NOTEST	0.154183	0	#NAME?	0	1	1	no
1700022A21Rik	chr5:24645452-24648860	NOTEST	0	0	0	0	1	1	no
1700022A22Rik	chr15:46324584-46373899	NOTEST	0	0	0	0	1	1	no
1700022E09Rik	chr16:59466871-59469238	NOTEST	0	0	0	0	1	1	no
1700022H16Rik	chr12:9565235-9570585	NOTEST	0	0	0	0	1	1	no
1700022I11Rik	chr4:42969945-42974325	NOTEST	0.177481	0.0174079	-3.34985	0	1	1	no
1700023C21Rik	chr11:109845877-109848476	NOTEST	0	0	0	0	1	1	no
1700023E05Rik	chr5:77004054-77061522	NOTEST	0.1949	0.0134475	-3.85732	0	1	1	no
1700023F02Rik	chr10:66120608-66124064	NOTEST	0.283603	0	#NAME?	0	1	1	no
1700023F06Rik	chr11:103198943-103218432	OK	1.59365	1.45604	-0.130277	-0.146819	0.83975	0.874915	no
1700023L04Rik	chr6:29985328-29993531	OK	0.0936102	0.846745	3.17719	0.758187	0.2739	0.346869	no
1700024B18Rik	chr14:123978290-124677127	NOTEST	0	0	0	0	1	1	no
1700024F13Rik	chr13:3498049-3501393	NOTEST	0.0461172	0.129825	1.49319	0	1	1	no
1700024G13Rik	chr14:32376501-32388373	NOTEST	0	0	0	0	1	1	no
1700024P04Rik	chr13:98984089-98984565	NOTEST	0	0	0	0	1	1	no
1700024P16Rik	chr4:104913455-105016863	OK	0.089239	1.25987	3.81946	2.32631	0.004	0.00908279	yes
1700025B11Rik	chr15:77558239-77561892	NOTEST	0	0	0	0	1	1	no
1700025C18Rik	chr2:165078692-165090750	NOTEST	0	0	0	0	1	1	no
1700025F22Rik	chr19:11139682-11165320	NOTEST	0	0	0	0	1	1	no
1700025F24Rik	chr10:119413443-119426864	NOTEST	0.0313203	0	#NAME?	0	1	1	no
1700025G04Rik	chr1:151884523-152090320	OK	6.43044	9.04492	0.492192	1.4223	0.0249	0.0451734	yes
1700025K24Rik	chr17:54352582-54370074	NOTEST	0	0	0	0	1	1	no
1700025M24Rik	chr5:73268579-73284184	NOTEST	0	0	0	0	1	1	no
1700025N23Rik	chr6:38918985-39084579	NOTEST	0.229035	0	#NAME?	0	1	1	no
1700026D08Rik	chr7:83775616-83794839	NOTEST	0.0824612	0.077362	-0.0920898	0	1	1	no
1700026D11Rik	chr2:132490727-132524057	NOTEST	0	0	0	0	1	1	no
1700026F02Rik	chr8:71006727-71026755	NOTEST	0	0	0	0	1	1	no
1700026L06Rik	chr2:28692079-28699651	NOTEST	0.0947991	0.47295	2.31874	0	1	1	no
1700027A15Rik	chr1:73016035-73025508	NOTEST	0	0	0	0	1	1	no
1700027F09Rik	chr5:64454812-64467942	NOTEST	0	0	0	0	1	1	no
1700027H10Rik	chr3:45378397-45439309	NOTEST	0.0620004	0	#NAME?	0	1	1	no
1700027I24Rik	chr9:36668855-36693189	NOTEST	0	0	0	0	1	1	no
1700027J07Rik	chr10:43746157-43765836	NOTEST	0	0.0669058	inf	0	1	1	no
1700028B04Rik	chr7:28496940-28497492	NOTEST	0	0	0	0	1	1	no
1700028D13Rik	chr5:112206762-112210002	NOTEST	0.0601201	0	#NAME?	0	1	1	no
1700028E10Rik	chr5:151368674-151414083	NOTEST	0.147496	0.123187	-0.259831	0	1	1	no
1700028I16Rik	chr10:82812122-82824242	NOTEST	0.0254426	0	#NAME?	0	1	1	no
1700028J19Rik	chr7:44229929-44236122	NOTEST	0.637789	0.105341	-2.59802	0	1	1	no
1700028K03Rik	chr5:107534710-107661853	OK	1.05921	0.180142	-2.55578	-0.596782	0.2132	0.285517	no
1700028M03Rik	chr3:83555366-83574118	NOTEST	0	0	0	0	1	1	no
1700028P14Rik	chr19:23558759-23652812	NOTEST	0	0	0	0	1	1	no
1700028P15Rik	chr2:171956878-171962799	NOTEST	0	0	0	0	1	1	no
1700029B22Rik	chr7:131146438-131150578	NOTEST	0	0	0	0	1	1	no
1700029F12Rik	chr13:97021863-97035254	NOTEST	0	0	0	0	1	1	no
1700029H14Rik	chr8:13550721-13562461	NOTEST	0.0756835	0	#NAME?	0	1	1	no
1700029I15Rik	chr2:92382917-92383603	NOTEST	1.04172	0.383267	-1.44255	0	1	1	no
1700029J03Rik	chr16:93396814-93458872	NOTEST	0	0	0	0	1	1	no
1700029J07Rik	chr8:45953605-45975252	OK	3.00874	0.781563	-1.94473	-2.68312	0.0012	0.00311062	yes
1700029M20Rik	chr4:135626654-135630198	NOTEST	0.00831264	0	#NAME?	0	1	1	no
1700029N11Rik	chr13:44439726-44457567	NOTEST	0	0	0	0	1	1	no
1700029P11Rik	chr15:81980539-81981563	NOTEST	0.112722	0.0286697	-1.97518	0	1	1	no
1700030A11Rik	chr17:28896394-28915324	NOTEST	0	0	0	0	1	1	no
1700030C10Rik	chr12:20804391-20815779	OK	0.0296618	2.70304	6.50983	3.22914	0.1913	0.261158	no
1700030F04Rik	chr6:117679206-117751769	NOTEST	0.0971613	0	#NAME?	0	1	1	no
1700030F18Rik	chr15:99918347-99931658	NOTEST	0.109092	0	#NAME?	0	1	1	no
1700030J22Rik	chr8:116969598-116978943	OK	1.41932	1.99896	0.494053	0.770713	0.23525	0.308755	no
1700030K09Rik	chr8:72443879-72475233	OK	3.23728	3.37509	0.0601423	0.0607121	0.92855	0.945792	no
1700030L20Rik	chr3:136435269-136449349	NOTEST	0	0.0259521	inf	0	1	1	no
1700030M09Rik	chr8:121544387-121547652	NOTEST	0.030366	0	#NAME?	0	1	1	no
1700030N03Rik	chr19:3153798-3197703	NOTEST	0	0	0	0	1	1	no
1700030O20Rik	chr10:116723066-116729177	NOTEST	0	0	0	0	1	1	no
1700031A10Rik	chr17:36923791-36933432	NOTEST	0	0	0	0	1	1	no
1700031F05Rik	chrX:102859186-102866353	NOTEST	0	0	0	0	1	1	no
1700031M16Rik	chr15:98398444-98416135	NOTEST	0	0	0	0	1	1	no
1700031P21Rik	chr12:52599983-52602322	NOTEST	0	0	0	0	1	1	no
1700034E13Rik	chr18:52646219-52663731	NOTEST	0	0	0	0	1	1	no
1700034F02Rik	chr11:29545841-29578352	NOTEST	0.0687711	0.0233074	-1.56102	0	1	1	no
1700034G24Rik	chr5:112582935-112589996	NOTEST	0	0	0	0	1	1	no
1700034H15Rik	chr1:191894071-191913247	NOTEST	0.691634	0.129313	-2.41914	0	1	1	no
1700034I23Rik	chr3:40894276-40936307	NOTEST	0.0510238	0	#NAME?	0	1	1	no
1700034J05Rik	chr6:146888493-147032023	NOTEST	0	0	0	0	1	1	no
1700034K08Rik	chr9:92979915-93005733	NOTEST	0	0	0	0	1	1	no
1700034O15Rik	chr6:41684430-41685717	NOTEST	0	0	0	0	1	1	no
1700034P13Rik	chr1:9723195-9771256	NOTEST	0.301029	0.0695726	-2.11331	0	1	1	no
1700036G14Rik	chr3:85317518-85332027	NOTEST	0	0	0	0	1	1	no
1700037C18Rik	chr16:3905797-3908689	OK	2.56018	1.67053	-0.615936	-0.794414	0.29085	0.364754	no
1700037H04Rik	chr2:131127411-131604824	OK	31.3406	130.076	2.05325	2.06216	0.0048	0.0106596	yes
1700039E15Rik	chr7:45282872-45288993	NOTEST	0.0142688	0	#NAME?	0	1	1	no
1700039E22Rik	chr19:44757393-44837869	NOTEST	0	0	0	0	1	1	no
1700040L02Rik	chr10:68430955-68541875	NOTEST	0.772148	0	#NAME?	0	1	1	no
1700041C23Rik	chr9:57175274-57186110	NOTEST	0	0	0	0	1	1	no
1700041M19Rik	chr16:77004227-77010881	NOTEST	0	0	0	0	1	1	no
1700042B14Rik	chrX:155124980-155147849	NOTEST	0	0	0	0	1	1	no
1700042G07Rik	chr4:116173371-116174297	NOTEST	0	0	0	0	1	1	no
1700042G15Rik	chr4:57359791-57364292	NOTEST	0	0	0	0	1	1	no
1700042O10Rik	chr11:11814100-11898144	NOTEST	0	0	0	0	1	1	no
1700044C05Rik	chr14:118365877-118398165	NOTEST	0	0	0	0	1	1	no
1700044K03Rik	chr18:49523288-49524441	NOTEST	0	0	0	0	1	1	no
1700045H11Rik	chr4:150828224-150854949	NOTEST	0	0	0	0	1	1	no
1700046C09Rik	chr11:14560335-14599225	NOTEST	0	0	0	0	1	1	no
1700047A11Rik	chr8:26021420-26119224	NOTEST	0	0	0	0	1	1	no
1700047E10Rik	chr14:44191606-44213237	NOTEST	0	0	0	0	1	1	no
1700047G03Rik	chr15:11967061-11970083	NOTEST	0	0	0	0	1	1	no
1700047I17Rik2	chr12:55199591-55217146	OK	0.75066	3.57075	2.24999	3.50471	0.0001	0.000329074	yes
1700047L14Rik	chr5:108763841-108768917	NOTEST	0	0	0	0	1	1	no
1700047M11Rik	chr1:182300833-182303289	NOTEST	0.225508	0.134099	-0.749881	0	1	1	no
1700048M11Rik	chr16:92301302-92313041	NOTEST	0	0	0	0	1	1	no
1700048O20Rik	chr9:121937274-121947016	OK	5.17772	1.0246	-2.33726	-3.30811	0.00035	0.00102707	yes
1700049E15Rik	chr6:147690240-147702374	NOTEST	0	0	0	0	1	1	no
1700049E22Rik	chr6:100527399-100533426	NOTEST	0	0	0	0	1	1	no
1700049G17Rik	chr7:27907391-27929430	OK	1.0187	0.752322	-0.437311	-0.648703	0.30815	0.38331	no
1700049L16Rik	chr10:71979884-71980690	NOTEST	0	0	0	0	1	1	no
1700051A21Rik	chr11:72266843-72268556	NOTEST	0.0766656	0	#NAME?	0	1	1	no
1700052I22Rik	chr12:80923431-80924447	NOTEST	0	0	0	0	1	1	no
1700052K11Rik	chr11:105179020-105181433	OK	2.42117	1.47348	-0.716478	-1.09016	0.10125	0.152543	no
1700052N19Rik	chr10:4432604-4455140	OK	1.65747	8.26078	2.3173	4.07925	5e-05	0.000172695	yes
1700054A03Rik	chr19:53076251-53084392	NOTEST	0	0	0	0	1	1	no
1700054K19Rik	chr6:112210707-112212518	NOTEST	0	0	0	0	1	1	no
1700054M17Rik	chr2:118277097-118373419	NOTEST	0	0.095626	inf	0	1	1	no
1700054O13Rik	chrX:9846946-9847500	NOTEST	0.193741	0	#NAME?	0	1	1	no
1700055C04Rik	chr9:64038464-64041465	NOTEST	0	0	0	0	1	1	no
1700055N04Rik	chr19:3958807-3970438	NOTEST	0.0121596	0	#NAME?	0	1	1	no
1700056E22Rik	chr1:184033031-184033998	NOTEST	0.120995	0.428837	1.82548	0	1	1	no
1700057G04Rik	chr9:92309376-92357876	NOTEST	0	0	0	0	1	1	no
1700057H15Rik	chr4:124449625-124485959	NOTEST	0	0	0	0	1	1	no
1700060C16Rik	chr6:143593352-143651288	NOTEST	0	0	0	0	1	1	no
1700060C20Rik	chr2:158182532-158229224	NOTEST	0.0552909	0	#NAME?	0	1	1	no
1700061F12Rik	chr2:9189514-9197484	NOTEST	0	0	0	0	1	1	no
1700061G19Rik	chr17:56875632-56888838	NOTEST	0.128873	0.0369224	-1.80338	0	1	1	no
1700061I17Rik	chr3:117060521-117077765	NOTEST	0.0124139	0	#NAME?	0	1	1	no
1700063A18Rik	chr1:95990658-96021758	NOTEST	0	0	0	0	1	1	no
1700063D05Rik	chr9:41206154-41217627	NOTEST	0.0425442	0.0399045	-0.0924094	0	1	1	no
1700063O14Rik	chr5:91766241-91767300	NOTEST	0	0	0	0	1	1	no
1700064J06Rik	chr10:119092904-119103107	NOTEST	0	0	0	0	1	1	no
1700064M15Rik	chr12:99626052-99627974	NOTEST	0.151901	0	#NAME?	0	1	1	no
1700065D16Rik	chr9:95855417-95951644	NOTEST	0.109014	0	#NAME?	0	1	1	no
1700065I16Rik	chr15:63817187-63819540	NOTEST	0	0	0	0	1	1	no
1700065J11Rik	chr6:35330845-35336829	NOTEST	0	0	0	0	1	1	no
1700065J18Rik	chr1:192841704-192842739	NOTEST	0.10935	0	#NAME?	0	1	1	no
1700065L07Rik	chr6:73436964-73471021	NOTEST	0	0	0	0	1	1	no
1700065O20Rik	chr18:49803331-49817956	NOTEST	0	0	0	0	1	1	no
1700066B17Rik	chr1:39842427-39847330	NOTEST	0	0	0	0	1	1	no
1700066B19Rik	chr18:35726988-35730869	NOTEST	0.0291597	0.0597141	1.03409	0	1	1	no
1700066M21Rik	chr1:57377619-57385422	OK	4.52855	23.5321	2.37751	5.86822	5e-05	0.000172695	yes
1700066N21Rik	chr5:87908587-87979351	NOTEST	0	0	0	0	1	1	no
1700066O22Rik	chr18:57504421-57533752	NOTEST	0	0	0	0	1	1	no
1700067G17Rik	chr1:89016112-89022210	NOTEST	0	0	0	0	1	1	no
1700067K01Rik	chr8:84001705-84004770	NOTEST	0.207018	0	#NAME?	0	1	1	no
1700067P10Rik	chr17:48064788-48090920	NOTEST	0	0	0	0	1	1	no
1700069L16Rik	chr5:113692423-113724772	NOTEST	0.137206	0	#NAME?	0	1	1	no
1700069P05Rik	chr6:118246694-118248454	NOTEST	0	0	0	0	1	1	no
1700071K01Rik	chr11:80880162-81968396	NOTEST	0.103938	0.0281914	-1.88239	0	1	1	no
1700071M16Rik	chr17:43568450-43612201	NOTEST	0.126553	0	#NAME?	0	1	1	no
1700072B07Rik	chr9:58370503-58374183	NOTEST	0	0	0	0	1	1	no
1700072O05Rik	chr6:120554795-120574204	NOTEST	0	0.0867332	inf	0	1	1	no
1700073E17Rik	chr6:145387624-145392223	NOTEST	0	0	0	0	1	1	no
1700074H08Rik	chr13:119680041-119681582	NOTEST	0	0	0	0	1	1	no
1700074P13Rik	chr6:40920459-40940557	NOTEST	0	0	0	0	1	1	no
1700080E11Rik	chr9:105143343-105145082	NOTEST	0	0	0	0	1	1	no
1700080N15Rik	chr2:4132064-4141141	NOTEST	0.27243	0	#NAME?	0	1	1	no
1700080O16Rik	chrX:51968694-51972772	NOTEST	0	0	0	0	1	1	no
1700081H04Rik	chr5:119108235-119114543	NOTEST	0	0	0	0	1	1	no
1700084C01Rik	chr1:169928938-169934653	OK	3.38629	0	#NAME?	#NAME?	5e-05	0.000172695	yes
1700084E18Rik	chr2:30237197-30237631	NOTEST	0.459362	0.169069	-1.44202	0	1	1	no
1700084F23Rik	chr13:70004049-70028348	NOTEST	0	0	0	0	1	1	no
1700084J12Rik	chr15:33083128-33653436	NOTEST	0	0	0	0	1	1	no
1700085C21Rik	chr12:82617037-83158813	NOTEST	0.176189	0	#NAME?	0	1	1	no
1700086L19Rik	chr12:74284275-74295950	OK	56.6979	4.14157	-3.77505	-5.78949	5e-05	0.000172695	yes
1700086O06Rik	chr18:38238404-38262629	OK	1.45471	3.93764	1.4366	0.911039	0.18545	0.254444	no
1700088E04Rik	chr15:79108982-79141251	OK	0.934732	0.95242	0.0270458	0.00781948	0.98825	0.990596	no
1700091H14Rik	chr14:42089749-42095277	NOTEST	0	0	0	0	1	1	no
1700092C02Rik	chr8:77624171-77628956	NOTEST	0	0	0	0	1	1	no
1700092C10Rik	chr14:69164798-69175540	NOTEST	0	0	0	0	1	1	no
1700092E19Rik	chr13:26283158-26312406	NOTEST	0	0	0	0	1	1	no
1700092K14Rik	chr11:114198257-114199199	NOTEST	0.107968	0	#NAME?	0	1	1	no
1700092M07Rik	chr19:8740717-8741225	NOTEST	0.245539	0	#NAME?	0	1	1	no
1700093K21Rik	chr11:23516202-23519942	NOTEST	0.228226	0.159844	-0.513798	0	1	1	no
1700094D03Rik	chr3:89998759-90068347	OK	2.23333	0.676935	-1.72211	-0.648803	0.3104	0.38573	no
1700094J05Rik	chr10:76351253-76442912	NOTEST	0	0	0	0	1	1	no
1700094M24Rik	chr6:52492450-52500085	NOTEST	0	0	0	0	1	1	no
1700095A21Rik	chr4:146501999-146546873	NOTEST	0	0	0	0	1	1	no
1700095B10Rik	chr5:112688875-112896362	NOTEST	0	0	0	0	1	1	no
1700096J18Rik	chr11:109346866-109353651	NOTEST	0.69638	0	#NAME?	0	1	1	no
1700096K18Rik	chr5:25530017-25531466	NOTEST	0.773055	0.539187	-0.519787	0	1	1	no
1700097N02Rik	chr17:30622440-30626905	NOTEST	0	0.156025	inf	0	1	1	no
1700100L14Rik	chr13:70573240-70576104	NOTEST	0.044892	0	#NAME?	0	1	1	no
1700101E01Rik	chr2:28955480-29055066	NOTEST	0.0595011	0	#NAME?	0	1	1	no
1700101I11Rik	chr6:129532183-129542331	OK	1.30039	1.13308	-0.198699	-0.0247581	0.72035	0.77306	no
1700101O22Rik	chr12:7372038-7380330	NOTEST	0	0	0	0	1	1	no
1700102H20Rik	chr17:3557823-3559863	NOTEST	0.551794	0	#NAME?	0	1	1	no
1700102P08Rik	chr9:108392833-108397767	OK	1.7292	0.562437	-1.62034	-1.52675	0.06225	0.10013	no
1700104L18Rik	chr12:54233614-54242320	NOTEST	0	0	0	0	1	1	no
1700105P06Rik	chr19:7356463-7383557	NOTEST	0.185643	0	#NAME?	0	1	1	no
1700106J16Rik	chr11:88294042-88295261	NOTEST	0.178398	0	#NAME?	0	1	1	no
1700108F19Rik	chr14:76677567-76687108	NOTEST	0	0	0	0	1	1	no
1700108J01Rik	chr14:122181693-122451146	NOTEST	0	0	0	0	1	1	no
1700109G14Rik	chr14:61292982-61305334	NOTEST	0.145153	0	#NAME?	0	1	1	no
1700109G15Rik	chr11:84716975-84720432	NOTEST	0	0	0	0	1	1	no
1700109H08Rik	chr5:3571715-3637101	OK	1.17632	0	#NAME?	#NAME?	0.06025	0.0974307	no
1700109I08Rik	chr14:39655662-39685293	NOTEST	0	0	0	0	1	1	no
1700109K24Rik	chr15:77078989-77307053	OK	2.40394	0	#NAME?	#NAME?	0.0879	0.135477	no
1700110C19Rik	chr17:10324601-10329312	OK	1.94391	0	#NAME?	#NAME?	5e-05	0.000172695	yes
1700110I01Rik	chr14:3634511-3800987	NOTEST	0	0	0	0	1	1	no
1700110K17Rik	chr9:40297906-40455764	NOTEST	0.0428333	0	#NAME?	0	1	1	no
1700111N16Rik	chrX:69929259-70143588	NOTEST	0	0	0	0	1	1	no
1700112E06Rik	chr14:22019711-23094571	OK	0.187514	1.29373	2.78646	1.5369	0.06375	0.10226	no
1700112H15Rik	chr1:184527840-184557691	NOTEST	0	0	0	0	1	1	no
1700112J05Rik	chr5:77004054-77061522	NOTEST	0	0	0	0	1	1	no
1700113A16Rik	chr3:88171559-88177785	OK	17.4255	0.484176	-5.16952	-4.92235	0.00525	0.011543	yes
1700113H08Rik	chr10:87058045-87230599	NOTEST	0.057283	0	#NAME?	0	1	1	no
1700119H24Rik	chr16:34784949-35002434	NOTEST	0	0	0	0	1	1	no
1700120C14Rik	chr15:99224975-99262041	OK	0.794583	0	#NAME?	#NAME?	0.10575	0.158347	no
1700120E14Rik	chr18:74442618-74771477	NOTEST	0	0	0	0	1	1	no
1700120G07Rik	chr7:135191764-135196002	NOTEST	0.0635468	0	#NAME?	0	1	1	no
1700120K04Rik	chr7:127603902-127604445	OK	2.13511	0	#NAME?	#NAME?	5e-05	0.000172695	yes
1700121L16Rik	chrX:104816775-104842455	NOTEST	0	0	0	0	1	1	no
1700121N20Rik	chr12:106442651-106447666	NOTEST	0.0262955	0	#NAME?	0	1	1	no
1700122O11Rik	chr17:48036744-48038293	NOTEST	0	0	0	0	1	1	no
1700123I01Rik	chr19:6184409-6224219	NOTEST	0.0959341	0.0135208	-2.82686	0	1	1	no
1700123K08Rik	chr5:138561839-138564694	NOTEST	0	0	0	0	1	1	no
1700123L14Rik	chr6:96113153-96657198	NOTEST	0.0892334	0	#NAME?	0	1	1	no
1700123M08Rik	chr4:11966573-11994295	OK	1.28442	1.50627	0.229867	0.255964	0.74495	0.794807	no
1700123O12Rik	chr4:10508030-10797802	NOTEST	0	0	0	0	1	1	no
1700123O20Rik	chr14:54642160-54690742	OK	12.6186	14.9963	0.249048	0.258976	0.6586	0.719595	no
1700123O21Rik	chr16:5884792-7412480	NOTEST	0	0	0	0	1	1	no
1700124L16Rik	chr6:83761758-83762508	OK	2.15048	0	#NAME?	#NAME?	5e-05	0.000172695	yes
1700125G02Rik	chr4:124881784-124917800	NOTEST	0.134587	0	#NAME?	0	1	1	no
1700125G22Rik	chr3:27154025-27157019	NOTEST	0.032867	0	#NAME?	0	1	1	no
1700125H03Rik	chr8:68356780-68735146	NOTEST	0.0487091	0	#NAME?	0	1	1	no
1700125H20Rik	chr11:85171095-85181154	NOTEST	0.114172	0	#NAME?	0	1	1	no
1700126H18Rik	chr5:66166606-66191335	NOTEST	0	0	0	0	1	1	no
1700128A07Rik	chr14:106417186-106486520	NOTEST	0	0	0	0	1	1	no
1700128F08Rik	chr9:8221888-8241987	NOTEST	0	0	0	0	1	1	no
1700129C05Rik	chr14:59133039-59142893	NOTEST	0	0	0	0	1	1	no
1810006J02Rik	chr1:98131466-98144655	NOTEST	0	0.179944	inf	0	1	1	no
1810007C17Rik	chr12:49476992-49480862	NOTEST	0	0	0	0	1	1	no
1810007D17Rik	chr19:58606328-58629753	NOTEST	0.039988	0.408053	3.35112	0	1	1	no
1810008I18Rik	chr7:65804051-65806223	NOTEST	0	0	0	0	1	1	no
1810009A15Rik	chr19:8883877-8890759	OK	16.7489	19.4958	0.219096	0.377805	0.53535	0.607215	no
1810009J06Rik	chr6:40964771-40968427	NOTEST	0	0	0	0	1	1	no
1810010D01Rik	chr7:145205817-145208119	NOTEST	0.0295902	0.177876	2.58768	0	1	1	no
1810010H24Rik	chr11:107028222-107030442	OK	3.55639	0.993549	-1.83975	-2.22241	0.0105	0.0212147	yes
1810011H11Rik	chr14:32785962-32817968	NOTEST	0	0.183143	inf	0	1	1	no
1810011O10Rik	chr8:24437615-24438946	OK	5.48904	4.94963	-0.149232	-0.273696	0.7012	0.756646	no
1810012K16Rik	chr8:22398720-22399591	NOTEST	0.196429	0	#NAME?	0	1	1	no
1810013A23Rik	chr17:28232753-28301469	NOTEST	0	0	0	0	1	1	no
1810013L24Rik	chr16:8830099-8858924	OK	20.9206	33.0225	0.658525	1.99643	0.0022	0.00533924	yes
1810014B01Rik	chr10:86685526-86689954	OK	0.793444	0.120404	-2.72024	-1.68789	0.0701	0.111039	no
1810018F18Rik	chr19:58698916-58701323	NOTEST	0	0	0	0	1	1	no
1810019D21Rik	chr8:106131182-106138722	NOTEST	0.0754328	0	#NAME?	0	1	1	no
1810020O05Rik	chr6:87675592-87690847	OK	0.241676	1.36056	2.49306	1.9359	0.0495	0.0822717	no
1810021B22Rik	chr15:89071197-89075854	NOTEST	0.0982827	0	#NAME?	0	1	1	no
1810022K09Rik	chr3:14578670-14611256	OK	12.7263	10.4858	-0.279374	-0.248036	0.694	0.750214	no
1810024B03Rik	chr2:127186354-127208280	NOTEST	0.103698	0.0382778	-1.43781	0	1	1	no
1810026B05Rik	chr7:73426651-73558395	OK	12.6023	1.93696	-2.70183	-2.26205	0.00035	0.00102707	yes
1810026J23Rik	chr9:21546893-21595970	OK	43.3426	23.5223	-0.881755	-1.85619	0.00335	0.00775986	yes
1810030O07Rik	chrX:12654883-12673546	OK	10.1718	16.1158	0.663902	1.78102	0.00705	0.0149237	yes
1810032O08Rik	chr11:116671659-116675798	OK	14.0513	2.55457	-2.45956	-2.81201	0.0002	0.000620209	yes
1810034E14Rik	chr13:64192544-64274988	NOTEST	0.0282253	0.0501753	0.829991	0	1	1	no
1810037I17Rik	chr3:122924396-122926194	OK	18.0374	26.36	0.547356	1.48478	0.0496	0.0824084	no
1810041L15Rik	chr15:84379202-84447097	OK	8.40312	24.9256	1.56863	4.49351	5e-05	0.000172695	yes
1810043G02Rik	chr10:77978649-77985438	OK	14.4976	16.6372	0.198606	0.530004	0.44145	0.517563	no
1810043H04Rik	chr11:120098933-120100424	OK	10.3246	22.4537	1.12086	2.63377	0.0126	0.0248874	yes
1810044D09Rik	chr6:91440986-91441755	OK	2.35613	1.54931	-0.604798	-0.705895	0.5031	0.576645	no
1810046K07Rik	chr9:51289685-51328917	NOTEST	0	0.0845562	inf	0	1	1	no
1810053B23Rik	chr16:93343715-93359543	NOTEST	0	0.196067	inf	0	1	1	no
1810055G02Rik	chr19:3708332-3717881	OK	15.1521	4.54947	-1.73575	-3.80996	5e-05	0.000172695	yes
1810058I24Rik	chr6:35252698-35262059	OK	21.4393	72.4175	1.75608	4.34178	5e-05	0.000172695	yes
1810062G17Rik	chr3:36475936-36482299	NOTEST	0	0.325706	inf	0	1	1	no
1810062O18Rik	chr14:20499313-20618354	NOTEST	0.646812	0.225303	-1.52148	0	1	1	no
1810064F22Rik	chr9:22055459-22389206	NOTEST	0	0	0	0	1	1	no
1810065E05Rik	chr11:58421110-58426023	NOTEST	0	0	0	0	1	1	no
2010001E11Rik	chr10:39920381-39926923	NOTEST	0	0	0	0	1	1	no
2010002M12Rik	chr19:34617050-34640743	OK	0.022201	0.875846	5.30198	2.21365	0.14915	0.212333	no
2010003K11Rik	chr19:4496787-4498583	NOTEST	0.0225438	0.405985	4.17062	0	1	1	no
2010005H15Rik	chr16:36221561-36257427	NOTEST	0	0	0	0	1	1	no
2010009K17Rik	chr2:158028496-158091797	NOTEST	0	0	0	0	1	1	no
2010010A06Rik	chr18:75288659-75297329	NOTEST	0	0	0	0	1	1	no
2010012O05Rik	chr19:46689905-46703382	OK	13.9093	11.8098	-0.23606	-0.624641	0.3457	0.42266	no
2010015L04Rik	chr4:155400968-155443110	OK	3.76184	1.2417	-1.59912	-2.21758	0.0023	0.005551	yes
2010016I18Rik	chr3:106481985-106547761	NOTEST	0.0160873	0.116609	2.85769	0	1	1	no
2010106C02Rik	chr17:86167784-86657919	NOTEST	0.0473091	0	#NAME?	0	1	1	no
2010106E10Rik	chrX:112495273-112558343	NOTEST	0.132138	0	#NAME?	0	1	1	no
2010107E04Rik	chr12:111961375-111966977	OK	243.524	429.927	0.820031	4.78259	0.0004	0.00115963	yes
2010107G12Rik	chr6:34945294-34977999	NOTEST	0.234976	0.00974094	-4.59231	0	1	1	no
2010107G23Rik	chr10:62107655-62111013	OK	16.7058	31.6678	0.922667	2.6408	0.0002	0.000620209	yes
2010109A12Rik	chr5:93206517-93213474	NOTEST	0.061812	0	#NAME?	0	1	1	no
2010109I03Rik	chr15:74878335-74881704	NOTEST	0	0	0	0	1	1	no
2010111I01Rik	chr13:62964892-63431745	OK	6.24835	33.8867	2.43917	5.12567	5e-05	0.000172695	yes
2010204K13Rik	chrX:7411816-7422988	OK	4.9003	0.0557187	-6.45857	-1.05769	0.16765	0.234172	no
2010300C02Rik	chr1:37611675-37719811	OK	2.73499	0.427175	-2.67863	-3.61639	5e-05	0.000172695	yes
2010308F09Rik	chrX:13234640-13247733	NOTEST	0.392812	0	#NAME?	0	1	1	no
2010310C07Rik	chr6:42349827-42380558	NOTEST	0.0336793	0	#NAME?	0	1	1	no
2010315B03Rik	chr9:124291803-124312694	OK	1.98346	5.76661	1.53971	2.6298	0.00035	0.00102707	yes
2010320M18Rik	chr8:70776861-70777606	OK	9.61748	8.53519	-0.172235	-0.349593	0.6703	0.729974	no
2200002D01Rik	chr7:29238322-29248467	NOTEST	0.148265	0.567613	1.93673	0	1	1	no
2200002J24Rik	chr7:30698925-30700534	NOTEST	0	0	0	0	1	1	no
2210010C04Rik	chr6:41030267-41035509	NOTEST	0	0	0	0	1	1	no
2210011C24Rik	chr8:84010227-84011720	NOTEST	0.127063	0.141172	0.151911	0	1	1	no
2210013O21Rik	chrX:153723553-153741296	OK	54.7834	68.0222	0.312266	1.06834	0.1735	0.240894	no
2210015D19Rik	chr11:5713416-5784710	OK	3.87713	5.05309	0.382178	0.353923	0.5671	0.636389	no
2210016F16Rik	chr13:58380045-58385225	OK	4.18856	4.593	0.132985	0.278907	0.6737	0.732875	no
2210016L21Rik	chr5:114942201-114948540	OK	69.8509	73.7912	0.079169	0.265185	0.7142	0.767761	no
2210018M11Rik	chr7:98590605-98656569	OK	6.4274	5.11804	-0.328645	-0.804734	0.2066	0.278256	no
2210019I11Rik	chr5:147228597-147275149	NOTEST	0	0	0	0	1	1	no
2210039B01Rik	chr12:73548482-73551986	NOTEST	0	0.02599	inf	0	1	1	no
2210404O09Rik	chr17:21879569-21909926	OK	1.5177	2.75603	0.8607	1.30331	0.0585	0.0950753	no
2210407C18Rik	chr11:58608205-58613492	NOTEST	0	0	0	0	1	1	no
2210408F21Rik	chr6:31220350-31337394	OK	5.22723	17.5454	1.74697	2.44487	0.00055	0.00154406	yes
2210408I21Rik	chr13:77135535-77613679	OK	2.58441	4.13085	0.676606	0.979115	0.1067	0.159529	no
2210409D07Rik	chr18:57533825-57731065	NOTEST	0	0	0	0	1	1	no
2210409E12Rik	chr11:88972637-88973014	NOTEST	0	0	0	0	1	1	no
2210414B05Rik	chr4:3656505-3663108	NOTEST	0	0	0	0	1	1	no
2210416O15Rik	chr11:88098057-88211507	NOTEST	0.419406	0.0481675	-3.12222	0	1	1	no
2210417A02Rik	chr5:148741839-148743139	NOTEST	0	0	0	0	1	1	no
2210420H20Rik	chr18:82754504-82759039	NOTEST	0	0	0	0	1	1	no
2300002M23Rik	chr17:35567484-35568945	NOTEST	0	0	0	0	1	1	no
2300003K06Rik	chr11:99837147-99838066	NOTEST	0	0	0	0	1	1	no
2300005B03Rik	chr15:74742838-74746687	NOTEST	0	0.1501	inf	0	1	1	no
2300009A05Rik	chr9:63394446-63399244	OK	9.97483	3.01544	-1.72592	-2.78233	0.00805	0.016788	yes
2310001H17Rik	chr6:129232622-129238482	OK	2.02843	0.679116	-1.57863	-1.04254	0.0751	0.117994	no
2310001K24Rik	chr2:163468702-163473003	NOTEST	0.0872789	0	#NAME?	0	1	1	no
2310002D06Rik	chr12:80507205-80517954	NOTEST	0.0696337	0	#NAME?	0	1	1	no
2310002F09Rik	chr7:43745465-43755936	OK	0.143988	1.24994	3.11784	2.57058	0.01015	0.0205821	yes
2310002J15Rik	chr2:25238818-25239897	NOTEST	0.112011	0	#NAME?	0	1	1	no
2310002L09Rik	chr4:73939370-73950846	NOTEST	0	0	0	0	1	1	no
2310003H01Rik	chr11:120369561-120378746	OK	19.1394	8.02376	-1.25419	-3.39748	5e-05	0.000172695	yes
2310005A03Rik	chr2:155097790-155100079	NOTEST	0	0	0	0	1	1	no
2310005E17Rik	chr13:98424109-98435065	NOTEST	0	0	0	0	1	1	no
2310005G13Rik	chr16:57036966-57071346	NOTEST	0.00764136	0.0302758	1.98626	0	1	1	no
2310007B03Rik	chr1:93151354-93160948	NOTEST	0.0215848	0.0835336	1.95234	0	1	1	no
2310007L24Rik	chr11:106374825-106377114	NOTEST	0.0368359	0	#NAME?	0	1	1	no
2310008N11Rik	chr8:26814596-26824423	NOTEST	0	0	0	0	1	1	no
2310009A05Rik	chr9:73039717-73042775	OK	12.5447	9.3536	-0.42348	-0.906118	0.36855	0.445708	no
2310009B15Rik	chr1:138851978-138856854	OK	10.7855	5.52632	-0.9647	-1.81155	0.05975	0.0968583	no
2310010J17Rik	chr7:90124835-90129936	NOTEST	0.604112	0.626817	0.0532269	0	1	1	no
2310011J03Rik	chr10:79697304-80369637	OK	10.2341	23.4219	1.19447	0.169173	0.78785	0.831474	no
2310014L17Rik	chr7:12927415-12931072	NOTEST	0.383352	0.082124	-2.22279	0	1	1	no
2310015A10Rik	chr12:80120545-80132844	OK	1.88428	4.3789	1.21655	2.53215	0.0001	0.000329074	yes
2310015B20Rik	chr10:70204666-70219711	NOTEST	0.185486	0	#NAME?	0	1	1	no
2310015D24Rik	chr16:13514130-13520419	NOTEST	0	0	0	0	1	1	no
2310016D03Rik	chr12:30410558-30467358	NOTEST	0	0	0	0	1	1	no
2310020H05Rik	chr13:99076527-99087921	NOTEST	0.0836304	0	#NAME?	0	1	1	no
2310022A10Rik	chr7:27553289-27582098	OK	10.5499	3.96412	-1.41216	-2.87301	5e-05	0.000172695	yes
2310022B05Rik	chr8:124635755-124663369	OK	22.462	8.24025	-1.44673	-3.99731	5e-05	0.000172695	yes
2310030A07Rik	chr1:150319416-150346771	NOTEST	0	0.158671	inf	0	1	1	no
2310030G06Rik	chr9:50739690-50746521	NOTEST	0.492699	0.220132	-1.16234	0	1	1	no
2310033P09Rik	chr11:59208360-59210734	OK	8.7534	10.8114	0.304635	0.679248	0.34835	0.425191	no
2310034C09Rik	chr16:88758846-88759789	NOTEST	0	0	0	0	1	1	no
2310034G01Rik	chr19:46348200-46348988	NOTEST	0.226207	0.56848	1.32947	0	1	1	no
2310034O05Rik	chr5:100210691-100218049	NOTEST	0	0.358438	inf	0	1	1	no
2310035C23Rik	chr1:105663860-105755131	OK	19.6433	21.4507	0.126992	0.368164	0.54725	0.618096	no
2310036O22Rik	chr8:85026832-85030286	OK	101.495	86.1088	-0.237181	-0.847261	0.27925	0.352938	no
2310039H08Rik	chr17:46772634-46773407	OK	9.18226	1.64809	-2.47805	-3.48132	0.00165	0.0041415	yes
2310039L15Rik	chr10:95336275-95363216	NOTEST	0	0	0	0	1	1	no
2310040G24Rik	chr6:86483375-86488227	OK	1.97793	0.576621	-1.77829	-1.13032	0.06455	0.103341	no
2310042E22Rik	chr16:21152658-21153944	NOTEST	0.0214421	0	#NAME?	0	1	1	no
2310043L19Rik	chr1:177641541-177642943	NOTEST	0.0434704	0	#NAME?	0	1	1	no
2310043O21Rik	chr15:38549343-38594934	NOTEST	0	0	0	0	1	1	no
2310045N01Rik	chr8:70139712-70147260	OK	18.7304	15.893	-0.23699	-0.587064	0.5131	0.58637	no
2310047M10Rik	chr11:69059774-69061576	OK	14.9533	24.7408	0.726426	2.04151	0.0036	0.00825795	yes
2310050C09Rik	chr3:92868358-92870205	NOTEST	0	0	0	0	1	1	no
2310057J18Rik	chr10:28972287-28986306	NOTEST	0.0819467	0	#NAME?	0	1	1	no
2310057M21Rik	chr7:131342717-131362698	OK	5.41558	12.0287	1.15129	2.67194	0.00035	0.00102707	yes
2310057N15Rik	chr16:88773180-88774206	NOTEST	0	0	0	0	1	1	no
2310061I04Rik	chr17:35892676-35897378	OK	32.3624	46.1427	0.511782	1.60006	0.0271	0.0486077	yes
2310061J03Rik	chr16:55973267-56008912	OK	3.90972	2.69259	-0.53807	-0.348499	0.6049	0.670704	no
2310061N02Rik	chr16:88707170-88707962	NOTEST	0	0	0	0	1	1	no
2310065F04Rik	chr11:67112460-67120080	NOTEST	0.00867681	0.0543965	2.64828	0	1	1	no
2310067B10Rik	chr11:115765432-115799033	OK	19.3145	11.4813	-0.750399	-2.12195	0.00055	0.00154406	yes
2310068J16Rik	chr15:99970064-100016358	OK	0.813971	0.491627	-0.727414	-0.172093	0.79835	0.840391	no
2310069B03Rik	chr6:82877865-82881853	NOTEST	0	0.0144954	inf	0	1	1	no
2310069G16Rik	chr15:44671855-44805829	OK	2.10838	1.4591	-0.53106	-0.176057	0.78505	0.828895	no
2310079G19Rik	chr16:88626787-88627666	NOTEST	0	0	0	0	1	1	no
2310081J21Rik	chr13:50679169-50680224	NOTEST	0	0.175593	inf	0	1	1	no
2410002F23Rik	chr7:44246721-44252319	OK	50.8102	11.8152	-2.10447	-5.34376	5e-05	0.000172695	yes
2410003L11Rik	chr11:97598510-97622893	NOTEST	0	0	0	0	1	1	no
2410004B18Rik	chr3:145938031-145944275	OK	31.8914	18.6584	-0.773341	-2.15891	0.0062	0.0133145	yes
2410004I01Rik	chr11:102958299-102964154	NOTEST	0.601889	0.076419	-2.97749	0	1	1	no
2410004N09Rik	chr18:33794891-33795989	OK	41.2118	6.38738	-2.68976	-3.2927	5e-05	0.000172695	yes
2410004P03Rik	chr12:17004957-17011727	NOTEST	0.645989	0.0393308	-4.03778	0	1	1	no
2410006H16Rik	chr11:62602876-62604806	OK	242.412	40.7141	-2.57386	-5.80542	5e-05	0.000172695	yes
2410007B07Rik	chr3:75647440-75655731	NOTEST	0.0262014	0	#NAME?	0	1	1	no
2410012E07Rik	chr14:70852932-70873954	NOTEST	0	0.0496039	inf	0	1	1	no
2410012M07Rik	chr9:98864766-98866580	NOTEST	0.0144694	0.0118281	-0.29079	0	1	1	no
2410015M20Rik	chr17:56607451-56609771	OK	40.7718	32.151	-0.342709	-1.05805	0.1907	0.260595	no
2410016O06Rik	chr12:83950607-83952953	OK	3.2869	2.37789	-0.467045	-0.808501	0.2217	0.294241	no
2410017I17Rik	chr17:36145017-36162374	NOTEST	0	0	0	0	1	1	no
2410018L13Rik	chr12:22953996-23010243	NOTEST	0.0735734	0.206798	1.49096	0	1	1	no
2410021H03Rik	chr17:69156809-69289987	OK	1.16413	0	#NAME?	#NAME?	0.0703	0.111318	no
2410076I21Rik	chr9:58582239-58741559	OK	24.049	3.15281	-2.93127	-1.05614	0.16125	0.226413	no
2410088K16Rik	chr1:88754889-88755733	NOTEST	0	0	0	0	1	1	no
2410089E03Rik	chr15:8169105-8271158	OK	10.0449	5.75394	-0.803837	-2.2646	0.00035	0.00102707	yes
2410114N07Rik	chr4:34909788-34911481	NOTEST	0	0	0	0	1	1	no
2410124H12Rik	chr16:92478741-92497365	NOTEST	0.171506	0	#NAME?	0	1	1	no
2410127L17Rik	chr19:18670779-18704792	OK	0.332137	0.994749	1.58255	1.498	0.04165	0.0706746	no
2410131K14Rik	chr5:118245226-118263114	OK	18.0094	3.222	-2.48272	-5.51667	5e-05	0.000172695	yes
2410137M14Rik	chr17:36977700-36981237	NOTEST	0.476753	0	#NAME?	0	1	1	no
2410141K09Rik	chr13:66418113-66441118	NOTEST	0	0	0	0	1	1	no
2500004C02Rik	chr2:153341156-153345810	OK	1.89946	1.23083	-0.625954	-0.829965	0.22775	0.300781	no
2510002D24Rik	chr16:18836579-18840113	OK	8.83746	7.2079	-0.294053	-0.616047	0.3936	0.471298	no
2510003E04Rik	chr10:62558469-62578457	OK	42.6367	51.8071	0.281054	0.884185	0.18275	0.251358	no
2510009E07Rik	chr16:21649044-21694665	OK	28.7684	67.4018	1.2283	3.64805	5e-05	0.000172695	yes
2510039O18Rik	chr4:147940894-147947314	OK	13.3426	18.0605	0.436797	1.23755	0.0592	0.0960337	no
2510049J12Rik	chr6:115583546-115592576	NOTEST	0.374334	0.0374138	-3.32269	0	1	1	no
2610001J05Rik	chr6:13869073-13871483	OK	15.467	36.3088	1.23113	3.54113	5e-05	0.000172695	yes
2610002J02Rik	chr4:155249965-155256687	OK	9.82984	38.9527	1.98648	4.25647	5e-05	0.000172695	yes
2610002M06Rik	chrX:107782751-107872911	OK	11.2158	12.0357	0.101793	0.289932	0.6383	0.701652	no
2610005L07Rik	chr8:20385781-20424814	OK	2.31522	2.96389	0.356344	0.699253	0.27515	0.34823	no
2610008E11Rik	chr10:79064373-79097600	OK	6.8637	5.81896	-0.238226	-0.597415	0.3465	0.423341	no
2610015P09Rik	chr16:43889901-43964314	OK	1.30801	1.53723	0.232959	0.358512	0.5798	0.648291	no
2610016A17Rik	chr19:25671133-25672239	NOTEST	0	0	0	0	1	1	no
2610018G03Rik	chrX:50841435-50891850	OK	5.268	3.61076	-0.544954	-1.04271	0.1235	0.180711	no
2610020C07Rik	chr16:11203382-11254325	OK	2.18587	0.0795589	-4.78004	-0.661852	0.2732	0.346139	no
2610020H08Rik	chr7:119794129-119848941	OK	1.03922	0.439095	-1.2429	-1.16968	0.07665	0.120104	no
2610027K06Rik	chr11:85353163-85832388	NOTEST	0.120998	0.0522946	-1.21025	0	1	1	no
2610028E06Rik	chr4:125887850-125922310	NOTEST	0.0856756	0.0495244	-0.790745	0	1	1	no
2610028H24Rik	chr10:76449080-76515857	NOTEST	0	0	0	0	1	1	no
2610034B18Rik	chr7:79925358-79935264	OK	3.97632	19.91	2.32398	5.22351	5e-05	0.000172695	yes
2610034M16Rik	chr17:58878807-58991375	NOTEST	0.364687	0.00478878	-6.25086	0	1	1	no
2610035D17Rik	chr11:113043905-113201838	OK	4.69462	6.58497	0.488167	0.992033	0.14855	0.211609	no
2610035F20Rik	chr14:122470376-122475199	OK	4.29402	0.0248985	-7.43013	-2.09899	0.26485	0.337648	no
2610037D02Rik	chr15:96182799-96203470	NOTEST	0.0801774	0.198797	1.31003	0	1	1	no
2610044O15Rik8	chr8:129216353-129234046	OK	2.23137	5.54521	1.31331	2.23608	0.0026	0.00618504	yes
2610100L16Rik	chr3:17789920-17800071	OK	3.93734	0.143228	-4.78084	-2.70149	0.2563	0.331111	no
2610203C20Rik	chr9:41581338-41592487	OK	29.0815	5.73006	-2.34348	-5.35137	5e-05	0.000172695	yes
2610203C22Rik	chr1:9548045-9631092	OK	0.0445512	0.741818	4.05753	0.509255	0.26695	0.339549	no
2610206C17Rik	chr7:84689639-84776549	NOTEST	0.0442071	0.262611	2.57058	0	1	1	no
2610207O16Rik	chr1:42707062-42713454	NOTEST	0.495441	0	#NAME?	0	1	1	no
2610301B20Rik	chr4:10874497-10899423	OK	9.42766	10.0395	0.0907124	0.223962	0.74085	0.791281	no
2610305D13Rik	chr4:147611935-147642508	OK	0.129836	1.96882	3.92256	2.8872	0.0124	0.0245306	yes
2610306M01Rik	chr6:86848406-86849440	OK	4.25198	3.13206	-0.441022	-0.691063	0.3533	0.430178	no
2610307P16Rik	chr13:28460033-28885422	OK	3.75642	1.96444	-0.935244	-1.46693	0.01755	0.0332731	yes
2610316D01Rik	chr3:45280438-45378260	OK	5.90333	1.0648	-2.47094	-2.97691	0.0053	0.0116273	yes
2610318N02Rik	chr16:17113397-17125106	NOTEST	0.225107	0.022169	-3.344	0	1	1	no
2610507B11Rik	chr11:78261753-78290625	OK	26.3901	38.5767	0.547734	1.55178	0.0139	0.0271321	yes
2610507I01Rik	chr11:59197792-59202431	OK	0.132904	5.51055	5.37374	4.805	0.00325	0.00755712	yes
2610524H06Rik	chr5:114821936-114823468	OK	35.0999	18.2204	-0.945915	-2.64632	0.00115	0.00299775	yes
2610528A11Rik	chr14:37102139-37110101	NOTEST	0.527222	0	#NAME?	0	1	1	no
2610528J11Rik	chr4:118527274-118530217	NOTEST	0	0	0	0	1	1	no
2700029M09Rik	chr8:60890450-60907572	OK	27.6839	26.0447	-0.0880582	-0.257406	0.7179	0.770965	no
2700038G22Rik	chr5:23787743-24161231	OK	1.28039	0.321605	-1.99322	-0.368954	0.5893	0.6567	no
2700046A07Rik	chr18:62751673-62756347	NOTEST	0.0686924	0.113	0.718096	0	1	1	no
2700046G09Rik	chr19:32389215-32391184	OK	0.935661	0.783416	-0.256208	-0.271367	0.70615	0.760981	no
2700049A03Rik	chr12:71136847-71243303	OK	2.9749	1.83685	-0.69561	-1.37654	0.0254	0.0459369	yes
2700054A10Rik	chr17:13487020-13554094	OK	3.13619	0.401182	-2.96668	-3.81392	5e-05	0.000172695	yes
2700060E02Rik	chr14:19751256-19823823	OK	11.9893	12.0766	0.0104589	0.0185028	0.975	0.980631	no
2700062C07Rik	chr18:24470870-24477767	OK	6.56149	5.03141	-0.38306	-0.698505	0.3521	0.429017	no
2700069I18Rik	chr3:5177823-5415855	NOTEST	0.576133	0.822069	0.512857	0	1	1	no
2700070H01Rik	chr14:63055072-63058149	OK	0	2.71023	inf	#NAME?	5e-05	0.000172695	yes
2700081O15Rik	chr19:7417624-7483291	OK	33.3235	22.4008	-0.572989	-0.332208	0.58835	0.655851	no
2700086A05Rik	chr6:52169061-52213597	NOTEST	0	0.222556	inf	0	1	1	no
2700089E24Rik	chr6:133105238-133110899	OK	26.533	42.9428	0.694628	1.95063	0.00135	0.00345573	yes
2700089I24Rik	chr19:59493135-59559391	NOTEST	0.0143545	0	#NAME?	0	1	1	no
2700094K13Rik	chr2:84669220-84670708	OK	68.0881	43.4697	-0.647392	-1.56398	0.01245	0.0246086	yes
2700097O09Rik	chr12:55045660-55080110	OK	4.18991	2.06294	-1.02222	-1.24271	0.05105	0.0845353	no
2700099C18Rik	chr17:94750099-94834799	NOTEST	0.786195	0.569546	-0.465075	0	1	1	no
2810001G20Rik	chr11:64079483-64083259	OK	9.63167	5.01571	-0.941331	-1.75408	0.03055	0.0539416	no
2810002D19Rik	chr2:94406706-94411680	OK	2.27228	4.02384	0.824434	1.29755	0.06795	0.108015	no
2810004N23Rik	chr8:124839354-124863029	OK	9.78387	14.7114	0.588457	1.4139	0.0481	0.0802223	no
2810006K23Rik	chr5:124328088-124341852	OK	4.9497	5.97481	0.271553	0.477733	0.4334	0.510229	no
2810007J24Rik	chr7:14410685-14446587	NOTEST	0	0	0	0	1	1	no
2810008D09Rik	chr11:117076782-117078955	OK	22.4973	22.7692	0.0173339	0.0311558	0.9603	0.969625	no
2810013P06Rik	chr8:123042574-123044602	OK	8.9694	7.13626	-0.329844	-0.762831	0.25885	0.333693	no
2810021J22Rik	chr11:58867239-58884338	OK	1.66002	1.5873	-0.0646195	-0.114179	0.86165	0.892593	no
2810025M15Rik	chr1:157135182-157420236	OK	14.8002	6.09386	-1.28019	-1.12522	0.07555	0.118607	no
2810029C07Rik	chr12:111572316-111574402	OK	4.04466	0.610096	-2.72891	-3.35275	0.00055	0.00154406	yes
2810032G03Rik	chr12:5376501-5416132	OK	2.30161	6.67494	1.53611	2.47766	0.00255	0.00608584	yes
2810047C21Rik1	chr7:8086046-8093037	NOTEST	0.0646461	0.198808	1.62074	0	1	1	no
2810049E08Rik	chr13:83891207-83928710	OK	5.7977	0.0967337	-5.90532	-3.06823	0.1515	0.215107	no
2810055G20Rik	chr16:77329327-77558428	NOTEST	0.55373	0.0806187	-2.78	0	1	1	no
2810403A07Rik	chr3:88685793-88712933	OK	37.8028	9.53112	-1.98778	-5.58646	5e-05	0.000172695	yes
2810403D21Rik	chrX:108834477-108886896	NOTEST	0.405601	0.335268	-0.274747	0	1	1	no
2810404M03Rik	chr8:41827266-42046202	NOTEST	0	0	0	0	1	1	no
2810405F15Rik	chr2:116074547-116076096	OK	1.15993	0	#NAME?	#NAME?	5e-05	0.000172695	yes
2810408A11Rik	chr11:69897357-69900986	OK	1.96283	0.226483	-3.11546	-2.52232	0.01535	0.0295893	yes
2810408I11Rik	chr1:64679868-64690659	NOTEST	0.522991	0.167295	-1.64439	0	1	1	no
2810408M09Rik	chr2:165490111-165493314	OK	8.5773	5.06821	-0.759048	-1.62217	0.01925	0.0360837	yes
2810410L24Rik	chr11:120186649-120189856	OK	3.47387	1.09487	-1.66579	-2.26285	0.00435	0.00977873	yes
2810417H13Rik	chr9:65828925-65908794	OK	0.740288	1.11266	0.587852	0.236607	0.72155	0.774109	no
2810428I15Rik	chr8:70504295-70506739	OK	47.2606	69.0917	0.547873	1.88375	0.028	0.0500544	no
2810429I04Rik	chr13:3478302-3492398	NOTEST	0.454963	0.313395	-0.537765	0	1	1	no
2810433D01Rik	chr11:102619506-102624416	NOTEST	0.0205422	0	#NAME?	0	1	1	no
2810442I21Rik	chr11:16934708-16951282	NOTEST	0.344156	0.240559	-0.516668	0	1	1	no
2810442N19Rik	chr1:161987301-162478034	NOTEST	0.497868	0	#NAME?	0	1	1	no
2810454H06Rik	chr6:134897960-134900785	NOTEST	0.398468	0.0250081	-3.994	0	1	1	no
2810459M11Rik	chr1:86045862-86055456	OK	3.63285	0	#NAME?	#NAME?	5e-05	0.000172695	yes
2810468N07Rik	chr17:25570810-25575043	OK	5.18874	0.578187	-3.16578	-3.51862	0.0012	0.00311062	yes
2810471M01Rik	chr11:28681563-28693276	NOTEST	0.0469216	0	#NAME?	0	1	1	no
2810474O19Rik	chr6:149309413-149335663	OK	2.99862	3.07683	0.0371482	0.0808948	0.8923	0.917302	no
2900005J15Rik	chr5:25100974-25103007	OK	0.158413	1.1622	2.87509	2.27898	0.0198	0.0370052	yes
2900008C10Rik	chrX:12036737-12160355	OK	1.37531	11.3496	3.04481	2.13832	0.0131	0.0257618	yes
2900009J06Rik	chr1:127729412-127774054	OK	6.08193	0.604596	-3.33048	-1.7292	0.14995	0.213363	no
2900011O08Rik	chr16:13981701-14101494	OK	105.103	68.5251	-0.617102	-1.78455	0.003	0.00702268	yes
2900026A02Rik	chr5:113086322-113163313	OK	7.03131	10.5048	0.579188	1.61749	0.01075	0.0216727	yes
2900041M22Rik	chr11:117611246-117613417	OK	0.118326	5.05863	5.41791	3.69914	0.0458	0.076874	no
2900052N01Rik	chr9:46913602-46927366	NOTEST	0.381725	0.119981	-1.66973	0	1	1	no
2900055J20Rik	chr18:40256961-40257687	OK	3.76182	8.43349	1.1647	1.96671	0.0251	0.0454534	yes
2900056M20Rik	chrX:152294823-152327493	OK	7.39582	9.11806	0.302017	0.753702	0.21795	0.290232	no
2900057B20Rik	chr18:75820177-76148564	NOTEST	0	0	0	0	1	1	no
2900060B14Rik	chr1:118389057-118609462	NOTEST	0.2176	0.152326	-0.514518	0	1	1	no
2900076A07Rik	chr7:81523549-81531498	OK	3.44643	1.48872	-1.21103	-1.18701	0.0622	0.100073	no
2900079G21Rik	chr9:112065090-112348925	OK	5.8436	1.26914	-2.20301	-1.46766	0.0255	0.0461058	yes
2900092C05Rik	chr7:12512550-12556321	NOTEST	0	0	0	0	1	1	no
2900092D14Rik	chr1:42700335-42703176	OK	14.0469	0	#NAME?	#NAME?	5e-05	0.000172695	yes
2900097C17Rik	chr2:156388062-156392979	OK	104.466	154.654	0.566008	1.54489	0.01575	0.0302766	yes
3000002C10Rik	chr9:109830153-109831431	OK	0.545253	1.18008	1.11389	1.06426	0.15865	0.22346	no
3010001F23Rik	chrX:152368571-152416702	OK	2.10628	0.512273	-2.03971	-1.49026	0.0364	0.0627597	no
3010026O09Rik	chr11:50174850-50200115	OK	9.28839	10.4078	0.164159	0.361111	0.61845	0.683227	no
3010033K07Rik	chr8:108470104-108667190	NOTEST	0	0	0	0	1	1	no
3100003L05Rik	chr7:124625669-124708935	NOTEST	0.0466065	0	#NAME?	0	1	1	no
3110001I22Rik	chr16:13671857-13703612	OK	1.6114	0.840794	-0.938491	-0.42136	0.4878	0.562439	no
3110002H16Rik	chr18:12168729-12236386	OK	17.5172	16.3926	-0.0957228	-0.162085	0.79375	0.836623	no
3110007F17Rik	chrX:123103558-123143293	OK	1.29637	1.75211	0.434608	0.489884	0.53265	0.604596	no
3110009E18Rik	chr1:120121186-120188189	OK	3.33841	2.17647	-0.617174	-0.487684	0.42565	0.502379	no
3110009F21Rik	chr12:110151653-110158073	NOTEST	0	0	0	0	1	1	no
3110015C05Rik	chr13:111211468-111229431	NOTEST	0	0	0	0	1	1	no
3110021A11Rik	chr6:119848192-119849016	NOTEST	0.660502	0.0652033	-3.34054	0	1	1	no
3110021N24Rik	chr4:108639258-108781904	OK	0.741968	0.185733	-1.99813	-0.51622	0.39355	0.471279	no
3110035E14Rik	chr1:9548045-9631092	OK	14.7898	0	#NAME?	#NAME?	0.05385	0.0885405	no
3110039I08Rik	chr9:41376560-41432079	NOTEST	0.882995	0.0384806	-4.5202	0	1	1	no
3110039M20Rik	chr12:49389651-49407346	OK	4.40703	0	#NAME?	#NAME?	5e-05	0.000172695	yes
3110040N11Rik	chr7:81782186-81789453	OK	7.40778	9.79013	0.402287	0.809247	0.3037	0.378315	no
3110043O21Rik	chr4:35191281-35225880	OK	25.8631	36.3119	0.489544	1.48675	0.0243	0.0442346	yes
3110045C21Rik	chr1:169969408-170088944	OK	0.0699282	0.922233	3.72118	0.722576	0.2256	0.298451	no
3110052M02Rik	chr17:21650610-21664966	OK	3.37283	4.85371	0.525129	1.18954	0.05865	0.0952857	no
3110056K07Rik	chr12:70974622-71015823	OK	6.21742	3.76573	-0.723386	-0.667166	0.27835	0.351896	no
3110057O12Rik	chr3:40894276-40936307	OK	4.21598	1.19432	-1.81968	-2.65841	0.0005	0.00141682	yes
3110062M04Rik	chr6:34863145-34878065	OK	1.22408	1.63479	0.41741	0.56403	0.35445	0.431262	no
3110070M22Rik	chr13:119487256-119610459	OK	1.98852	0.205161	-3.27687	-1.42567	0.15175	0.215397	no
3110079O15Rik	chr1:87470263-87475459	NOTEST	0.162918	0	#NAME?	0	1	1	no
3110082I17Rik	chr5:139359738-139460534	OK	4.86131	3.95635	-0.297173	-0.366644	0.59815	0.664754	no
3110082J24Rik	chr5:30103583-30154980	OK	1.21157	0	#NAME?	#NAME?	0.07455	0.117235	no
3110099E03Rik	chr2:115493512-115512201	NOTEST	0.284524	0.016734	-4.0877	0	1	1	no
3200001D21Rik	chr12:88360513-88461726	NOTEST	0.1507	0	#NAME?	0	1	1	no
3300002I08Rik	chr2:150310936-150362765	OK	0.93824	2.43623	1.37662	1.43977	0.11805	0.17407	no
3300005D01Rik	chr17:5798656-5803242	NOTEST	0.0803623	0	#NAME?	0	1	1	no
3425401B19Rik	chr14:32659118-32685272	NOTEST	0	0.383118	inf	0	1	1	no
3632451O06Rik	chr14:49682018-49783367	OK	6.52097	82.1667	3.65539	9.56474	5e-05	0.000172695	yes
3632454L22Rik	chrX:135022421-135060336	NOTEST	0.367362	0.00616073	-5.89796	0	1	1	no
3830403N18Rik	chrX:56136571-56153496	NOTEST	0	0	0	0	1	1	no
3830406C13Rik	chr14:12284202-12303231	OK	9.48418	19.4295	1.03466	2.55275	0.0001	0.000329074	yes
3830408C21Rik	chr13:107022569-107033518	OK	3.04077	0.643592	-2.24022	-2.72408	0.00225	0.00544352	yes
3830417A13Rik	chrX:64173547-64178778	NOTEST	0	0	0	0	1	1	no
3930402G23Rik	chr8:10924426-10928457	NOTEST	0.191141	0	#NAME?	0	1	1	no
4430402I18Rik	chr19:28923063-28966801	NOTEST	0.488124	0.197932	-1.30224	0	1	1	no
4631405J19Rik	chr2:92974905-93046144	NOTEST	0	0.0197859	inf	0	1	1	no
4632415L05Rik	chr3:19894870-19898984	OK	8.03037	6.01161	-0.417713	-1.06895	0.0914	0.140127	no
4632427E13Rik	chr7:92740705-92741459	OK	1.45629	0.428671	-1.76435	-1.31514	0.16355	0.229111	no
4632428C04Rik	chr16:30008666-30021430	OK	0.0596283	4.14152	6.11802	3.83925	0.056	0.0914925	no
4632428N05Rik	chr10:60302749-60696490	OK	0.615687	0.836769	0.442634	0.447088	0.45085	0.526502	no
4632434I11Rik	chr7:92857526-92874232	OK	0.688883	0.830738	0.270136	0.336508	0.6111	0.676234	no
4732416N19Rik	chr6:148047415-148444352	NOTEST	0.118361	0.11927	0.0110421	0	1	1	no
4732456N10Rik	chr15:101552355-101562950	NOTEST	0.0488348	0.109786	1.16872	0	1	1	no
4732471J01Rik	chr7:25376818-25566417	OK	1.28419	1.29738	0.0147435	0.011536	0.98615	0.98906	no
4732490B19Rik	chr11:113203314-113209669	NOTEST	0.0709035	0	#NAME?	0	1	1	no
4732491K20Rik	chr17:12318852-12327250	OK	1.57491	1.78155	0.177859	0.284007	0.66405	0.72464	no
4831440E17Rik	chr5:25499796-25504473	OK	0.526798	0.876665	0.734776	0.946155	0.14375	0.205866	no
4833403I15Rik	chr18:46850038-46905446	NOTEST	0.0993436	0	#NAME?	0	1	1	no
4833411C07Rik	chr8:10899921-10902334	NOTEST	0	0	0	0	1	1	no
4833412C05Rik	chr7:67784537-67803496	NOTEST	0.636539	0.361021	-0.818166	0	1	1	no
4833417C18Rik	chr11:95858816-95861046	NOTEST	0.358906	0	#NAME?	0	1	1	no
4833418N02Rik	chr17:87274885-87282814	NOTEST	0.319848	0.519447	0.699592	0	1	1	no
4833419F23Rik	chr18:4353546-4368945	NOTEST	0.0319119	0.0944591	1.5656	0	1	1	no
4833420G17Rik	chr13:119462758-119486117	OK	33.4032	10.4532	-1.67604	-4.34456	5e-05	0.000172695	yes
4833422C13Rik	chr13:91461096-91786148	OK	2.58897	0.839963	-1.62398	-0.7039	0.29905	0.37329	no
4833423E24Rik	chr2:85484091-85518935	NOTEST	0.0294364	0	#NAME?	0	1	1	no
4833424O15Rik	chr3:117575460-117689506	OK	12.7334	0.929909	-3.77538	-6.73502	5e-05	0.000172695	yes
4833427F10Rik	chr17:35772449-35780687	NOTEST	0	0	0	0	1	1	no
4833427G06Rik	chr9:51081312-51102078	NOTEST	0.150886	0	#NAME?	0	1	1	no
4833428L15Rik	chr9:45416625-45753713	NOTEST	0.0205986	0	#NAME?	0	1	1	no
4833439L19Rik	chr13:54503804-54565382	OK	43.9359	40.6581	-0.111858	-0.280471	0.64265	0.705598	no
4921501E09Rik	chr17:33064142-33068058	NOTEST	0	0	0	0	1	1	no
4921504A21Rik	chr5:19202367-19226555	OK	0.44507	1.33722	1.58714	1.50819	0.0259	0.0467623	yes
4921504E06Rik	chr2:19462836-19553910	NOTEST	0	0	0	0	1	1	no
4921506M07Rik	chr12:57564114-57622109	NOTEST	0.0717678	0.0798119	0.153267	0	1	1	no
4921507L20Rik	chr2:93980033-94010730	NOTEST	0.33461	0	#NAME?	0	1	1	no
4921507P07Rik	chr6:50566642-50596590	OK	0.881974	0.222595	-1.98631	-1.4452	0.3254	0.401328	no
4921508D12Rik	chr2:132424740-132452499	NOTEST	0	0.0232959	inf	0	1	1	no
4921509C19Rik	chr2:151470541-151476151	NOTEST	0	0	0	0	1	1	no
4921509O07Rik	chr13:113446287-113502844	NOTEST	0.0481565	0.0161034	-1.58036	0	1	1	no
4921511C10Rik	chr3:79212918-79253913	NOTEST	0.175244	0	#NAME?	0	1	1	no
4921511C20Rik	chrX:127394292-127395898	NOTEST	0	0	0	0	1	1	no
4921511H03Rik	chr5:6769029-7344378	NOTEST	0.106394	0	#NAME?	0	1	1	no
4921511I17Rik	chr12:12262138-12392475	NOTEST	0.511503	0.181684	-1.49331	0	1	1	no
4921511M17Rik,Gm10057	chrX:154043985-154055041	LOWDATA	0	0	0	0	1	1	no
4921513I03Rik	chr10:120765731-120778886	NOTEST	0	0	0	0	1	1	no
4921515E04Rik	chr15:18078136-18369627	NOTEST	0	0	0	0	1	1	no
4921517D22Rik	chr13:59687401-59694101	NOTEST	0.0154065	0	#NAME?	0	1	1	no
4921524J17Rik	chr8:85408758-85432841	OK	9.93415	9.61704	-0.0468042	-0.0953821	0.8737	0.902243	no
4921524L21Rik	chr18:6603632-6638966	NOTEST	0.0341243	0	#NAME?	0	1	1	no
4921525O09Rik	chr13:52096740-52124160	NOTEST	0.0732905	0	#NAME?	0	1	1	no
4921529L05Rik	chr6:53978690-54017383	NOTEST	0.138195	0	#NAME?	0	1	1	no
4921530L21Rik	chr14:95881265-95882775	NOTEST	0.0456025	0	#NAME?	0	1	1	no
4921531C22Rik	chr2:179976852-179979013	NOTEST	0.713649	0.557883	-0.355252	0	1	1	no
4921531P14Rik	chr18:83292791-83325884	NOTEST	0	0	0	0	1	1	no
4921533I20Rik	chr18:17234482-17235482	NOTEST	0	0	0	0	1	1	no
4921534H16Rik	chr9:97444394-98033167	OK	0.902415	0	#NAME?	#NAME?	0.09005	0.138316	no
4921536K21Rik	chr11:3886087-3895126	NOTEST	0.445254	0.431202	-0.046265	0	1	1	no
4921539E11Rik	chr4:103230444-103290863	NOTEST	0	0	0	0	1	1	no
4922502D21Rik	chr6:129322164-129331781	NOTEST	0	0	0	0	1	1	no
4922502H24Rik	chr13:101391870-101397580	NOTEST	0	0	0	0	1	1	no
4922502N22Rik	chr6:139315596-139322576	NOTEST	0	0	0	0	1	1	no
4930401C15Rik	chr10:25779313-25837437	NOTEST	0	0	0	0	1	1	no
4930401O10Rik	chr11:71928470-71940122	NOTEST	0.0369599	0	#NAME?	0	1	1	no
4930401O12Rik	chr13:31213409-31241086	NOTEST	0	0	0	0	1	1	no
4930402F06Rik	chr2:35375561-35397174	NOTEST	0	0	0	0	1	1	no
4930402F11Rik	chr7:69496093-69499689	NOTEST	0.0272076	0	#NAME?	0	1	1	no
4930402H24Rik	chr2:130707852-130840110	OK	31.2684	9.87561	-1.66276	-4.75106	5e-05	0.000172695	yes
4930402K13Rik	chrX:9104561-9106342	NOTEST	0	0	0	0	1	1	no
4930404A05Rik	chr16:52799507-52815744	NOTEST	0	0	0	0	1	1	no
4930404A10Rik	chr11:54370651-54426755	NOTEST	0	0	0	0	1	1	no
4930404H11Rik	chr12:71540606-71556133	NOTEST	0.122218	0	#NAME?	0	1	1	no
4930404I05Rik	chr16:90936096-91044379	OK	2.51692	0.0246785	-6.67226	-0.298394	0.33255	0.408303	no
4930404N11Rik	chr10:81357569-81365820	OK	5.64821	0.0390331	-7.17695	-0.962651	0.25965	0.334415	no
4930405A10Rik	chr14:22019711-23094571	NOTEST	0	0	0	0	1	1	no
4930405A21Rik	chr2:156613696-156764363	OK	0.168086	1.10993	2.7232	0.372573	0.4414	0.517548	no
4930405D11Rik	chr11:90804690-90895152	NOTEST	0	0	0	0	1	1	no
4930405J17Rik	chr10:20148919-20281590	NOTEST	0	0	0	0	1	1	no
4930405L22Rik	chr5:45926821-45932409	NOTEST	0	0.113725	inf	0	1	1	no
4930406D18Rik	chr3:100426404-100437754	NOTEST	0	0	0	0	1	1	no
4930407I10Rik	chr15:82059150-82066538	NOTEST	0.010482	0.0146861	0.486538	0	1	1	no
4930412B13Rik	chr2:117821927-117909136	NOTEST	0	0	0	0	1	1	no
4930412C18Rik	chr4:9770584-9823411	OK	0.0481343	2.23832	5.53921	3.83716	0.02065	0.0384134	yes
4930412D23Rik	chrX:127721175-127736554	NOTEST	0	0	0	0	1	1	no
4930412O13Rik	chr2:9881245-9889540	NOTEST	0.0285514	0	#NAME?	0	1	1	no
4930413E15Rik	chr5:118952338-118961261	NOTEST	0	0	0	0	1	1	no
4930413F20Rik	chr15:34572798-34679204	NOTEST	0.402446	0.0427945	-3.2333	0	1	1	no
4930413G21Rik	chr7:122969057-122970459	OK	13.668	0.0181693	-9.55508	-2.41442	0.2658	0.338364	no
4930413M19Rik	chr14:50503768-50520943	NOTEST	0	0	0	0	1	1	no
4930414L22Rik	chr6:72432798-72440615	OK	10.0465	5.33362	-0.913504	-0.616867	0.31475	0.390265	no
4930414N06Rik	chr19:44931118-44984550	NOTEST	0.210545	0	#NAME?	0	1	1	no
4930415F15Rik	chr11:11489265-11515190	NOTEST	0.167011	0.53704	1.68508	0	1	1	no
4930415L06Rik	chrX:89930096-89932852	NOTEST	0	0	0	0	1	1	no
4930415O20Rik	chr15:98571003-98589588	NOTEST	0.250086	0	#NAME?	0	1	1	no
4930417O13Rik	chr6:125265524-125273777	NOTEST	0	0	0	0	1	1	no
4930417O22Rik	chr11:101952420-101960574	NOTEST	0	0	0	0	1	1	no
4930419G24Rik	chr3:32949633-33143191	NOTEST	0.101537	0	#NAME?	0	1	1	no
4930423M02Rik	chr4:5632327-5642284	NOTEST	0	0	0	0	1	1	no
4930425K10Rik	chr5:67933611-67977070	NOTEST	0	0	0	0	1	1	no
4930425O10Rik	chr3:138711534-138726984	NOTEST	0	0.0336322	inf	0	1	1	no
4930426D05Rik	chr18:21550376-21656107	NOTEST	0.205128	0	#NAME?	0	1	1	no
4930426L09Rik	chr2:18998318-18999804	NOTEST	0.0702306	0.143527	1.03115	0	1	1	no
4930427A07Rik	chr12:113156420-113165458	OK	1.96069	1.3503	-0.538081	-0.857632	0.1853	0.254313	no
4930428D18Rik	chrX:76393349-76397979	NOTEST	0	0	0	0	1	1	no
4930428E07Rik	chr12:37880704-38633410	NOTEST	0	0	0	0	1	1	no
4930428G15Rik	chr9:115336160-115341924	NOTEST	0.44546	0.116692	-1.93259	0	1	1	no
4930428O21Rik	chr5:107698211-107703480	NOTEST	0	0	0	0	1	1	no
4930429B21Rik	chr3:32334793-32367438	OK	1.04216	1.53132	0.555199	0.192182	0.7633	0.810158	no
4930429D17Rik	chr5:103230374-103299029	NOTEST	0	0.0286839	inf	0	1	1	no
4930429F11Rik	chr17:79475623-79477885	NOTEST	0	0	0	0	1	1	no
4930429F24Rik	chr9:79793640-79803235	NOTEST	0.412841	0	#NAME?	0	1	1	no
4930430A15Rik	chr2:111193253-111229600	NOTEST	0	0	0	0	1	1	no
4930430D24Rik	chrX:38038198-38043114	NOTEST	0	0	0	0	1	1	no
4930430F08Rik	chr10:100488288-100589259	OK	5.03551	13.8239	1.45695	1.44712	0.02525	0.0457013	yes
4930430F21Rik	chr15:31039125-31043331	NOTEST	0	0	0	0	1	1	no
4930430J02Rik	chr9:57391069-57400364	NOTEST	0	0	0	0	1	1	no
4930431F12Rik	chr5:44966200-44978805	NOTEST	0	0.0834714	inf	0	1	1	no
4930431P03Rik	chr14:44954899-44961307	NOTEST	0	0	0	0	1	1	no
4930432J09Rik	chr14:103977627-104027142	NOTEST	0	0	0	0	1	1	no
4930432K21Rik	chr8:84148037-84172597	OK	1.191	0.739758	-0.687045	-0.76585	0.2105	0.282525	no
4930432M17Rik	chr3:121670762-121682982	NOTEST	0	0	0	0	1	1	no
4930433B08Rik	chr3:18468284-18480477	NOTEST	0	0	0	0	1	1	no
4930433I11Rik	chr7:40987608-40994833	NOTEST	0	0	0	0	1	1	no
4930433N12Rik	chr9:3190268-3199813	NOTEST	0	0	0	0	1	1	no
4930434J06Rik	chr14:71856708-71920438	NOTEST	0	0	0	0	1	1	no
4930435E12Rik	chr16:38812204-38828749	NOTEST	0	0	0	0	1	1	no
4930438E09Rik	chr14:67233291-67430952	NOTEST	0	0	0	0	1	1	no
4930440C22Rik	chr1:94797441-94802472	NOTEST	0	0	0	0	1	1	no
4930440I19Rik	chr2:78051176-78194430	NOTEST	0	0.0228934	inf	0	1	1	no
4930441J16Rik	chr2:74298939-74307717	NOTEST	0	0	0	0	1	1	no
4930442J19Rik	chr2:151302038-151316003	NOTEST	0	0	0	0	1	1	no
4930442L01Rik	chr3:96829825-96870926	NOTEST	0	0	0	0	1	1	no
4930443O20Rik	chr2:85073613-85086461	NOTEST	0	0	0	0	1	1	no
4930444F02Rik	chr10:18797298-18831930	NOTEST	0.0462428	0	#NAME?	0	1	1	no
4930444G20Rik	chr10:22066308-22068079	NOTEST	0	0	0	0	1	1	no
4930444M15Rik	chr14:76514557-76520855	NOTEST	0.0619935	0	#NAME?	0	1	1	no
4930444P10Rik	chr1:16065978-16093041	OK	1.36111	0.397287	-1.77653	-1.35726	0.1459	0.208495	no
4930447A16Rik	chr15:37366174-37792428	NOTEST	0	0	0	0	1	1	no
4930447C04Rik	chr12:72881108-72917765	OK	0.844413	2.40264	1.5086	1.87859	0.01245	0.0246086	yes
4930447J18Rik	chr14:47898863-47944189	NOTEST	0	0	0	0	1	1	no
4930447K03Rik	chr13:34084154-34113272	NOTEST	0.132436	0.0283604	-2.22334	0	1	1	no
4930447N08Rik	chr3:122729157-122859374	NOTEST	0	0	0	0	1	1	no
4930448C13Rik	chr12:14996388-15050389	NOTEST	0	0	0	0	1	1	no
4930448F12Rik	chr13:18084946-18100202	NOTEST	0	0	0	0	1	1	no
4930448H16Rik	chr5:143226991-143234748	NOTEST	0	0	0	0	1	1	no
4930448I06Rik	chr1:41167559-41181252	NOTEST	0	0	0	0	1	1	no
4930448I18Rik	chr5:50151332-50156092	NOTEST	0	0	0	0	1	1	no
4930448K20Rik	chr4:9915964-9917397	NOTEST	0	0	0	0	1	1	no
4930449E01Rik	chr14:105498787-105505628	NOTEST	0	0	0	0	1	1	no
4930449E18Rik	chr19:57273959-57277052	NOTEST	0	0	0	0	1	1	no
4930449I24Rik	chr5:146502376-146516902	NOTEST	0	0	0	0	1	1	no
4930451C15Rik	chr16:17544464-17561247	NOTEST	0.0459983	0	#NAME?	0	1	1	no
4930451G09Rik	chr16:4964287-4978962	OK	0.608442	1.50003	1.3018	1.45249	0.0232	0.0425323	yes
4930451I11Rik	chr7:126830473-126831496	NOTEST	0	0	0	0	1	1	no
4930452A19Rik	chr17:9750751-9775866	NOTEST	0	0	0	0	1	1	no
4930452B06Rik	chr14:8431171-8666290	OK	3.52743	4.6794	0.407707	0.824543	0.20535	0.276733	no
4930452G13Rik	chr14:79702919-79712930	NOTEST	0	0	0	0	1	1	no
4930452N14Rik	chr1:154241520-154270416	NOTEST	0	0	0	0	1	1	no
4930453H23Rik	chrX:21206579-21221665	NOTEST	0	0	0	0	1	1	no
4930453L07Rik	chr8:9144668-9149050	NOTEST	0.0176235	0	#NAME?	0	1	1	no
4930453N24Rik	chr16:64766104-64770939	OK	7.46065	12.5137	0.746133	1.67053	0.0225	0.0414399	yes
4930455B14Rik	chr14:8666389-8673378	NOTEST	0	0	0	0	1	1	no
4930455C13Rik	chr10:21295978-21368889	NOTEST	0.558823	0	#NAME?	0	1	1	no
4930455D15Rik	chr18:32663641-32866420	NOTEST	0.0164789	0	#NAME?	0	1	1	no
4930455F16Rik	chr16:4219911-4229116	NOTEST	0	0	0	0	1	1	no
4930455H04Rik	chr3:116918261-116984406	NOTEST	0.0192372	0	#NAME?	0	1	1	no
4930455J16Rik	chr13:58741073-58762311	NOTEST	0	0	0	0	1	1	no
4930456L15Rik	chr4:103290958-103311832	NOTEST	0	0	0	0	1	1	no
4930459C07Rik	chr10:96226206-96248708	NOTEST	0	0	0	0	1	1	no
4930459L07Rik	chr5:58443239-58452998	NOTEST	0	0	0	0	1	1	no
4930461G14Rik	chr9:58455172-58469623	NOTEST	0	0	0	0	1	1	no
4930463O16Rik	chr10:84488292-84497676	NOTEST	0	0	0	0	1	1	no
4930465K10Rik	chr18:77714183-77715445	NOTEST	0.0205408	0	#NAME?	0	1	1	no
4930465M20Rik	chr12:107723742-107735488	NOTEST	0.092586	0	#NAME?	0	1	1	no
4930467D21Rik	chr5:97392416-97588126	NOTEST	0.0413442	0	#NAME?	0	1	1	no
4930467E23Rik	chr8:19729575-20063170	NOTEST	0.00916565	0.0474876	2.37324	0	1	1	no
4930467K11Rik	chr10:57478382-57486353	NOTEST	0.173734	0.180517	0.0552575	0	1	1	no
4930468A15Rik	chrX:76582609-76602924	NOTEST	0	0	0	0	1	1	no
4930469G21Rik	chr1:161142711-161170507	NOTEST	0.176934	0.0313268	-2.49774	0	1	1	no
4930470H14Rik	chr17:4044657-4082995	NOTEST	0	0	0	0	1	1	no
4930470P17Rik	chr2:170579417-170602017	NOTEST	0	0	0	0	1	1	no
4930471C04Rik	chr14:64099294-64104235	NOTEST	0.0348218	0	#NAME?	0	1	1	no
4930471G03Rik	chr18:36017657-36197160	NOTEST	0.0461172	0	#NAME?	0	1	1	no
4930471M09Rik	chr6:91430459-91440854	NOTEST	0.0238926	0	#NAME?	0	1	1	no
4930473A02Rik	chr2:130450277-130563749	NOTEST	0.26302	0	#NAME?	0	1	1	no
4930473O22Rik	chr10:97590983-97596931	NOTEST	0	0	0	0	1	1	no
4930474G06Rik	chr18:28560163-28998176	NOTEST	0	0.0464207	inf	0	1	1	no
4930474H20Rik	chr14:90126890-90269760	NOTEST	0	0	0	0	1	1	no
4930474M22Rik	chr17:14279505-14404790	NOTEST	0.0555775	0	#NAME?	0	1	1	no
4930474N05Rik	chr14:36094964-36096855	NOTEST	0	0	0	0	1	1	no
4930474N09Rik	chr12:99161276-99162808	NOTEST	0.254697	0.0392559	-2.6978	0	1	1	no
4930478L05Rik	chr16:78540335-78576688	NOTEST	0.131059	0	#NAME?	0	1	1	no
4930478P22Rik	chr5:35361552-35367677	NOTEST	0	0	0	0	1	1	no
4930479D17Rik	chr6:146657217-146665403	NOTEST	0.0427403	0	#NAME?	0	1	1	no
4930480E11Rik	chrX:78369642-78371128	NOTEST	0	0	0	0	1	1	no
4930480G23Rik	chr4:19979444-20005739	NOTEST	0	0	0	0	1	1	no
4930480K15Rik	chr17:90033643-91092802	NOTEST	0.671534	0	#NAME?	0	1	1	no
4930480M12Rik	chr12:26211266-26240707	NOTEST	0	0	0	0	1	1	no
4930481A15Rik	chr19:5406814-5424979	OK	0.0445252	1.17851	4.72619	0.602992	0.18895	0.258457	no
4930482G09Rik	chr3:153147942-153152108	NOTEST	0	0.030654	inf	0	1	1	no
4930483J18Rik	chr15:81190852-81192757	NOTEST	0.0259977	0	#NAME?	0	1	1	no
4930483K19Rik	chr10:76531626-76562226	OK	1.1232	0	#NAME?	#NAME?	0.0679	0.10796	no
4930483O08Rik	chr7:133128250-133142457	NOTEST	0.0279792	0	#NAME?	0	1	1	no
4930486F22Rik	chr10:86048745-86498896	NOTEST	0.0593115	0	#NAME?	0	1	1	no
4930486I03Rik	chr1:20057778-20618057	NOTEST	0	0	0	0	1	1	no
4930486L24Rik	chr13:60842611-60864416	NOTEST	0.018609	0.124922	2.74695	0	1	1	no
4930487D11Rik	chr5:38344388-38349197	NOTEST	0	0	0	0	1	1	no
4930487H11Rik	chr1:62703316-62818692	NOTEST	0.125103	0	#NAME?	0	1	1	no
4930488B22Rik	chr1:184712496-184718989	NOTEST	0	0	0	0	1	1	no
4930488L21Rik	chr8:93810837-93969388	OK	1.00026	0.0399351	-4.64657	-0.082721	0.31695	0.392783	no
4930500F04Rik	chr5:149847746-149864280	NOTEST	0	0.0626871	inf	0	1	1	no
4930500J02Rik	chr2:104559183-104571429	NOTEST	0.392149	0.688937	0.812969	0	1	1	no
4930500L23Rik	chr5:139523750-139541339	NOTEST	0.0397708	0	#NAME?	0	1	1	no
4930502A04Rik	chr9:68470901-68520200	NOTEST	0	0	0	0	1	1	no
4930502E09Rik	chr11:84829177-84830868	NOTEST	0	0	0	0	1	1	no
4930502E18Rik	chrX:53724830-53738222	NOTEST	0.588596	0.238933	-1.30067	0	1	1	no
4930503B20Rik	chr3:146641931-146651715	NOTEST	0	0	0	0	1	1	no
4930503E14Rik	chr14:44163166-44171371	NOTEST	0	0	0	0	1	1	no
4930503E24Rik	chr10:124469073-124524488	NOTEST	0	0	0	0	1	1	no
4930503H13Rik	chrX:156539482-156540117	NOTEST	0.0496619	0	#NAME?	0	1	1	no
4930503L19Rik	chr18:70453139-70501065	OK	5.35029	5.54814	0.0523868	0.109971	0.86735	0.897296	no
4930503O07Rik	chr1:194212186-194222759	NOTEST	0	0	0	0	1	1	no
4930504O13Rik	chr11:58446142-58452966	NOTEST	0	0	0	0	1	1	no
4930505A04Rik	chr11:30426005-30471829	NOTEST	0.153939	0.053008	-1.53807	0	1	1	no
4930505G20Rik	chr14:115092214-116525192	NOTEST	0	0	0	0	1	1	no
4930506C21Rik	chr17:8283812-8327442	OK	1.00692	0.398525	-1.33721	-0.582509	0.4416	0.517652	no
4930506M07Rik	chr19:58973357-59076069	OK	26.1854	8.75941	-1.57986	-4.2858	5e-05	0.000172695	yes
4930507D05Rik	chr10:62429377-62451353	OK	0.862577	0.0622845	-3.79171	-0.954522	0.2445	0.318972	no
4930507D10Rik	chr11:80850380-80858300	NOTEST	0	0.0402545	inf	0	1	1	no
4930509E16Rik	chr9:72518249-72531858	NOTEST	0	0	0	0	1	1	no
4930509J09Rik	chr3:73066350-73594830	NOTEST	0.0868306	0	#NAME?	0	1	1	no
4930509K18Rik	chr4:40313231-40317719	NOTEST	0	0	0	0	1	1	no
4930511A02Rik	chr12:11438232-11444812	NOTEST	0.0134659	0	#NAME?	0	1	1	no
4930511E03Rik	chr6:94943833-94951545	NOTEST	0	0	0	0	1	1	no
4930511M06Rik	chr18:57533825-57731065	NOTEST	0	0.114589	inf	0	1	1	no
4930512B01Rik	chr12:69746847-69987002	NOTEST	0.202054	0.0178876	-3.49771	0	1	1	no
4930513D17Rik	chr5:39461748-39603574	NOTEST	0.0652859	0	#NAME?	0	1	1	no
4930513N10Rik	chr8:95719450-95821728	OK	0.854648	0.139088	-2.61934	-0.526151	0.39445	0.471951	no
4930513O06Rik	chrX:139086242-139093403	NOTEST	0	0	0	0	1	1	no
4930515B02Rik	chr4:140872692-140878057	NOTEST	0	0	0	0	1	1	no
4930515G01Rik	chr5:114773732-114774983	NOTEST	0.427644	0.20396	-1.06813	0	1	1	no
4930515G16Rik	chr6:67565233-67565699	NOTEST	0	0	0	0	1	1	no
4930515L03Rik	chr2:16918677-17013726	NOTEST	0.0750888	0	#NAME?	0	1	1	no
4930515L19Rik	chrX:46267558-46328911	NOTEST	0	0	0	0	1	1	no
4930517E11Rik	chr2:124089968-124667789	NOTEST	0.0173726	0	#NAME?	0	1	1	no
4930518P08Rik	chr13:50753392-50765248	NOTEST	0	0	0	0	1	1	no
4930519D14Rik	chr13:30615042-30624258	NOTEST	0	0	0	0	1	1	no
4930519F09Rik	chr10:28921962-28923507	NOTEST	0	0.0284175	inf	0	1	1	no
4930519F16Rik	chrX:103232280-103256606	NOTEST	0	0	0	0	1	1	no
4930519F24Rik	chr9:100022299-100034670	NOTEST	0	0	0	0	1	1	no
4930519G04Rik	chr5:114853713-114883879	NOTEST	0	0	0	0	1	1	no
4930519H02Rik	chr5:15863927-15883766	NOTEST	0	0	0	0	1	1	no
4930520O04Rik	chr9:114368323-114390712	NOTEST	0.800975	0.0428863	-4.22317	0	1	1	no
4930520P13Rik	chr13:70232821-70248122	NOTEST	0	0	0	0	1	1	no
4930521E06Rik	chr1:44551670-44796836	NOTEST	0	0	0	0	1	1	no
4930522H14Rik	chr4:109505331-109531297	NOTEST	0	0	0	0	1	1	no
4930522O17Rik	chr4:53246195-53251120	NOTEST	0	0	0	0	1	1	no
4930523C07Rik	chr1:160044379-160078586	NOTEST	0.300667	0.35918	0.256537	0	1	1	no
4930523O13Rik	chr15:46435865-46496179	NOTEST	0	0	0	0	1	1	no
4930524B15Rik	chr11:31965632-31979651	NOTEST	0.157702	0	#NAME?	0	1	1	no
4930524C18Rik	chr14:114831964-114861327	NOTEST	0	0	0	0	1	1	no
4930524N10Rik	chrX:154339224-154343392	NOTEST	0	0	0	0	1	1	no
4930524O05Rik	chr19:10634232-10665210	NOTEST	0.0584802	0	#NAME?	0	1	1	no
4930524O08Rik	chr9:89826518-89864028	NOTEST	0	0	0	0	1	1	no
4930525D18Rik	chr9:114341110-114364627	NOTEST	0.0610566	0	#NAME?	0	1	1	no
4930525G20Rik	chr13:67796593-67830985	NOTEST	0.0718221	0.0294938	-1.28402	0	1	1	no
4930525M21Rik	chrX:38013907-38018815	NOTEST	0	0	0	0	1	1	no
4930526I15Rik	chr9:124423250-124424856	OK	9.42834	2.8827	-1.70958	-2.3824	0.0008	0.0021673	yes
4930526L06Rik	chr19:11196816-11299884	NOTEST	0.109732	0.104421	-0.0715776	0	1	1	no
4930527F14Rik	chr14:45543709-45562876	NOTEST	0	0	0	0	1	1	no
4930527G23Rik	chr18:29396715-29496416	NOTEST	0	0	0	0	1	1	no
4930528A17Rik	chr4:21846326-21876475	OK	0.891913	0.237108	-1.91136	-0.383671	0.5934	0.660582	no
4930528D03Rik	chr13:59733649-59737470	NOTEST	0.0209924	0	#NAME?	0	1	1	no
4930528P14Rik	chr2:115329265-115344280	NOTEST	0	0	0	0	1	1	no
4930529C04Rik	chr3:91071661-91075192	NOTEST	0.0210979	0.0132423	-0.671946	0	1	1	no
4930529K09Rik	chr14:86245969-86262042	NOTEST	0	0	0	0	1	1	no
4930529L06Rik	chr16:84679788-84685147	NOTEST	0	0	0	0	1	1	no
4930529M08Rik	chr2:145934783-145964226	NOTEST	0.168137	0.406563	1.27384	0	1	1	no
4930532M18Rik	chr1:154241520-154270416	NOTEST	0	0	0	0	1	1	no
4930533B01Rik	chr2:113220186-113716767	NOTEST	0	0	0	0	1	1	no
4930533P14Rik	chr1:96612056-96662573	NOTEST	0	0	0	0	1	1	no
4930538K18Rik	chr4:119205054-119218217	OK	1.39756	0.403672	-1.79166	-1.66725	0.03755	0.0644871	no
4930539C22Rik	chr3:134404142-134423635	NOTEST	0.0602647	0	#NAME?	0	1	1	no
4930539E08Rik	chr17:28896394-28915324	OK	2.63363	0.0237568	-6.79257	-3.4662	0.2327	0.305955	no
4930539J05Rik	chr3:135436220-135438665	OK	2.12659	0.0721455	-4.88149	-1.71065	0.2659	0.33846	no
4930539M17Rik	chr3:9061963-9071076	NOTEST	0.212128	0.0314023	-2.756	0	1	1	no
4930539N22Rik	chr3:13471654-14182287	NOTEST	0.12585	0	#NAME?	0	1	1	no
4930540M03Rik	chr9:15559863-15641220	NOTEST	0	0	0	0	1	1	no
4930542C21Rik	chr16:38017322-38054526	NOTEST	0	0	0	0	1	1	no
4930542D17Rik	chr16:50589858-50654166	NOTEST	0.136557	0	#NAME?	0	1	1	no
4930543E12Rik	chr7:113100235-113142015	NOTEST	0	0	0	0	1	1	no
4930544D05Rik	chr11:70614882-70619194	NOTEST	0	0	0	0	1	1	no
4930544G11Rik	chr6:65952570-65954014	NOTEST	0.0526591	0	#NAME?	0	1	1	no
4930544M13Rik	chr13:114607227-114697822	NOTEST	0	0	0	0	1	1	no
4930545E07Rik	chr18:17568745-17580990	NOTEST	0	0	0	0	1	1	no
4930545H06Rik	chr10:68319064-68321142	NOTEST	0	0	0	0	1	1	no
4930545L23Rik	chr2:134786163-135475258	NOTEST	0.133153	0	#NAME?	0	1	1	no
4930546C10Rik	chr18:68889486-68951528	NOTEST	0	0.00963404	inf	0	1	1	no
4930546K05Rik	chr9:42182237-42209231	NOTEST	0	0	0	0	1	1	no
4930547E08Rik	chr2:103804451-103810622	NOTEST	0	0	0	0	1	1	no
4930547E14Rik	chr16:59613320-60605531	NOTEST	0	0	0	0	1	1	no
4930548G14Rik	chr15:46623304-46639858	NOTEST	0	0	0	0	1	1	no
4930548H24Rik	chr5:31485858-31488262	NOTEST	0.0177948	0	#NAME?	0	1	1	no
4930548J01Rik	chr17:4119445-4122102	NOTEST	0	0	0	0	1	1	no
4930548K13Rik	chr4:26635819-26705449	NOTEST	0	0	0	0	1	1	no
4930549C01Rik	chr4:136610436-136613213	NOTEST	0	0	0	0	1	1	no
4930549G23Rik	chr18:67774875-67799943	NOTEST	0.0582119	0	#NAME?	0	1	1	no
4930550C14Rik	chr9:53405285-53432803	NOTEST	0.415165	0.343573	-0.27307	0	1	1	no
4930550L24Rik	chrX:58911460-58920304	NOTEST	0	0.186074	inf	0	1	1	no
4930552N02Rik	chr4:52814603-52828269	NOTEST	0	0	0	0	1	1	no
4930552P12Rik	chr19:55640588-55702204	NOTEST	0.04964	0	#NAME?	0	1	1	no
4930553E22Rik	chr16:84371142-84375505	NOTEST	0	0	0	0	1	1	no
4930554C24Rik	chr9:84774397-84784351	NOTEST	0	0	0	0	1	1	no
4930555B11Rik	chr2:57181830-57188257	NOTEST	0	0	0	0	1	1	no
4930555G01Rik	chr14:5050628-5059243	NOTEST	0.0234618	0	#NAME?	0	1	1	no
4930556C24Rik	chr16:85819210-85826772	NOTEST	0	0	0	0	1	1	no
4930556G01Rik	chr4:30664595-30855744	NOTEST	0	0	0	0	1	1	no
4930556J02Rik	chr14:61492687-61500382	NOTEST	0	0	0	0	1	1	no
4930556M19Rik	chr15:10714835-10790123	NOTEST	0	0.228996	inf	0	1	1	no
4930556N09Rik	chr10:97035767-97061059	NOTEST	0.0267112	0	#NAME?	0	1	1	no
4930557A04Rik	chrX:9849702-9850252	NOTEST	0	0	0	0	1	1	no
4930557J02Rik	chr5:34007178-34169526	NOTEST	0.0248956	0	#NAME?	0	1	1	no
4930558C23Rik	chr3:95386457-95402841	NOTEST	0	0	0	0	1	1	no
4930558G05Rik	chrX:129051523-129067146	NOTEST	0	0	0	0	1	1	no
4930558J18Rik	chr1:57359221-57377544	NOTEST	0.123776	0.0632747	-0.968033	0	1	1	no
4930558K02Rik	chr1:161942088-161979636	NOTEST	0.0278873	0	#NAME?	0	1	1	no
4930562C15Rik	chr16:4835415-4867691	NOTEST	0.0681071	0	#NAME?	0	1	1	no
4930562F07Rik	chr1:160044379-160078586	NOTEST	0.101191	0	#NAME?	0	1	1	no
4930563D23Rik	chr16:92318762-92321441	NOTEST	0	0	0	0	1	1	no
4930563E18Rik	chr18:10706859-10711832	NOTEST	0.0161465	0	#NAME?	0	1	1	no
4930563E22Rik	chr11:72211723-72218450	OK	1.27791	0.960529	-0.411884	-0.316707	0.6025	0.668735	no
4930563F08Rik	chr5:131437681-132542343	NOTEST	0.553383	0	#NAME?	0	1	1	no
4930563M20Rik	chr8:116781711-116801412	NOTEST	0	0	0	0	1	1	no
4930564B18Rik	chr14:75642258-75667137	NOTEST	0.0324782	0	#NAME?	0	1	1	no
4930564C03Rik	chr17:44495986-45119284	NOTEST	0	0	0	0	1	1	no
4930564D02Rik	chr3:105066843-105078806	NOTEST	0	0	0	0	1	1	no
4930565D16Rik	chr3:84349375-84379921	NOTEST	0	0	0	0	1	1	no
4930565N06Rik	chr16:36880518-36933085	NOTEST	0.404229	0	#NAME?	0	1	1	no
4930567H12Rik	chr8:125584637-125616670	NOTEST	0	0	0	0	1	1	no
4930567H17Rik	chrX:70393900-70394740	NOTEST	0	0	0	0	1	1	no
4930567J20Rik	chr16:71249903-71267176	NOTEST	0	0	0	0	1	1	no
4930567K20Rik	chr10:10686058-11082331	NOTEST	0	0	0	0	1	1	no
4930568D16Rik	chr2:35354217-35367729	NOTEST	0	0	0	0	1	1	no
4930568E12Rik	chr9:13091266-13105855	NOTEST	0	0	0	0	1	1	no
4930568G15Rik	chr1:165066616-165091930	NOTEST	0	0.0240533	inf	0	1	1	no
4930570G19Rik	chr3:156546752-156561746	OK	5.66844	0.261245	-4.43948	-3.10698	0.00025	0.000757722	yes
4930571K23Rik	chr7:125368860-125371013	NOTEST	0	0	0	0	1	1	no
4930571O06Rik	chr8:113517281-113550808	NOTEST	0	0	0	0	1	1	no
4930572K03Rik	chr5:127170564-127184356	NOTEST	0	0	0	0	1	1	no
4930572O03Rik	chr5:15652287-15657059	NOTEST	0	0	0	0	1	1	no
4930572O13Rik	chr14:25139794-25143241	NOTEST	0.317077	0	#NAME?	0	1	1	no
4930573O16Rik	chr2:52136646-52338798	NOTEST	0	0	0	0	1	1	no
4930577N17Rik	chr3:51252719-51340644	NOTEST	0.680833	0.454049	-0.584453	0	1	1	no
4930578C19Rik	chrX:18418426-18461274	NOTEST	0.0419515	0.531387	3.66297	0	1	1	no
4930578E11Rik	chr18:29396715-29496416	NOTEST	0	0	0	0	1	1	no
4930578I06Rik	chr14:63971121-63987780	NOTEST	0	0	0	0	1	1	no
4930578M01Rik	chr15:98985964-98989281	NOTEST	0.371034	0.328866	-0.174049	0	1	1	no
4930578N18Rik	chr16:76122612-76156086	NOTEST	0	0	0	0	1	1	no
4930579F01Rik	chr3:138164134-138186713	NOTEST	0	0.0273319	inf	0	1	1	no
4930579G18Rik	chr14:54642160-54690742	OK	1.46666	0	#NAME?	#NAME?	0.075	0.117876	no
4930579G24Rik	chr3:79629078-79632819	OK	2.51519	2.0784	-0.275195	-0.42732	0.528	0.600345	no
4930579K19Rik	chr9:98562459-98563611	NOTEST	0.184704	0.315403	0.77198	0	1	1	no
4930581F22Rik	chr9:35046578-35175987	OK	0.762232	0.619413	-0.299327	-0.165518	0.8052	0.846195	no
4930583K01Rik	chr7:118243906-118245551	NOTEST	0	0	0	0	1	1	no
4930583P06Rik	chr2:124089968-124667789	NOTEST	0.0813084	0	#NAME?	0	1	1	no
4930584F24Rik	chr5:26460069-26493314	NOTEST	0	0	0	0	1	1	no
4930590J08Rik	chr6:91904232-91950725	NOTEST	0.0215208	0.0059595	-1.85247	0	1	1	no
4930590L20Rik	chr1:140246256-140656402	NOTEST	0.448172	0	#NAME?	0	1	1	no
4930591A17Rik	chr2:179414935-179416880	NOTEST	0	0	0	0	1	1	no
4930592A05Rik	chr15:33083128-33653436	NOTEST	0	0	0	0	1	1	no
4930592I03Rik	chr18:82910878-83005314	NOTEST	0.138265	0	#NAME?	0	1	1	no
4930593A02Rik	chr3:58692588-58788524	NOTEST	0	0	0	0	1	1	no
4930593C16Rik	chr9:120924454-120930802	NOTEST	0.633201	0	#NAME?	0	1	1	no
4930594C11Rik	chr1:37439339-37541016	NOTEST	0.123538	0.0320165	-1.94806	0	1	1	no
4930595M18Rik	chrX:81419574-81458122	NOTEST	0	0	0	0	1	1	no
4930596D02Rik	chr14:35809485-35811978	NOTEST	0	0	0	0	1	1	no
4930596I21Rik	chr1:138963708-139176042	NOTEST	0	0	0	0	1	1	no
4930597G03Rik	chr14:51317334-51345489	NOTEST	0	0	0	0	1	1	no
4930598F16Rik	chr1:95701183-95716518	NOTEST	0	0	0	0	1	1	no
4930599N23Rik	chr6:39118472-39206773	NOTEST	0.64698	0.0582141	-3.47428	0	1	1	no
4931402G19Rik	chr2:120355308-120504919	NOTEST	0.044315	0	#NAME?	0	1	1	no
4931403E22Rik	chr19:26605159-26823907	NOTEST	0.335369	0	#NAME?	0	1	1	no
4931403G20Rik	chr12:69746847-69987002	NOTEST	0.489142	0	#NAME?	0	1	1	no
4931406B18Rik	chr7:43492043-43505938	NOTEST	0	0	0	0	1	1	no
4931406C07Rik	chr9:15283336-15357788	OK	14.392	4.42908	-1.70019	-2.39911	0.0007	0.00192293	yes
4931406H21Rik	chr14:25459184-25666747	NOTEST	0.374414	0.0055935	-6.06474	0	1	1	no
4931406P16Rik	chr7:34236713-34285609	OK	8.70771	4.71985	-0.883552	-2.32825	0.00045	0.00128903	yes
4931408C20Rik	chr1:26681800-26687460	NOTEST	0	0	0	0	1	1	no
4931408D14Rik	chr19:37258425-37264095	NOTEST	0.0787313	0.0662622	-0.248751	0	1	1	no
4931409K22Rik	chr5:24543433-24555469	NOTEST	0.0520307	0.00885793	-2.55432	0	1	1	no
4931412M21	chr12:10446387-10531303	NOTEST	0	0	0	0	1	1	no
4931414P19Rik	chr14:54583662-54605908	OK	1.19685	1.61765	0.43466	0.611605	0.3525	0.429429	no
4931417E11Rik	chr6:73436964-73471021	NOTEST	0	0	0	0	1	1	no
4931419H13Rik	chr3:55055241-55084002	NOTEST	0	0	0	0	1	1	no
4931420L22Rik	chr16:71131075-71139029	NOTEST	0	0	0	0	1	1	no
4931423N10Rik	chr2:23207475-23267129	NOTEST	0.179471	0	#NAME?	0	1	1	no
4931428F04Rik	chr8:105276446-105289528	OK	28.4998	16.8581	-0.757509	-1.27234	0.0498	0.0826618	no
4931428L18Rik	chr1:31141077-31222656	NOTEST	0	0	0	0	1	1	no
4931429I11Rik	chr9:40894848-40964112	OK	0.353967	14.1262	5.31861	6.44375	5e-05	0.000172695	yes
4931429L15Rik	chr9:46303360-46319986	NOTEST	0.0357271	0	#NAME?	0	1	1	no
4931429P17Rik	chr13:47960329-48018608	NOTEST	0	0	0	0	1	1	no
4931430N09Rik	chr6:118587239-119221614	NOTEST	0.178851	0	#NAME?	0	1	1	no
4931431B13Rik	chr7:128173945-128206366	NOTEST	0.0540297	0	#NAME?	0	1	1	no
4931431C16Rik	chr5:35581226-35613801	NOTEST	0.188543	0.048403	-1.96173	0	1	1	no
4931431F19Rik	chr7:104127912-104129823	NOTEST	0	0	0	0	1	1	no
4931440F15Rik	chr11:29692897-30026033	NOTEST	0.227838	0	#NAME?	0	1	1	no
4931440J10Rik	chr14:62663666-62830126	NOTEST	0.0314549	0	#NAME?	0	1	1	no
4931440L10Rik	chr1:134540940-134549682	NOTEST	0	0	0	0	1	1	no
4931440P22Rik	chr3:65527484-65555518	OK	5.74339	0.174561	-5.0401	-1.57016	0.19855	0.269341	no
4932411E22Rik	chr11:89390222-89418948	NOTEST	0.157733	0.0907749	-0.797122	0	1	1	no
4932411N23Rik	chrX:126812461-126834004	NOTEST	0	0	0	0	1	1	no
4932412D23Rik	chr16:42725701-42875762	NOTEST	0.00561395	0.0209604	1.90058	0	1	1	no
4932413F04Rik	chr9:103482935-103761837	NOTEST	0.09451	0	#NAME?	0	1	1	no
4932414J04Rik	chr11:21494729-21511180	NOTEST	0	0	0	0	1	1	no
4932414N04Rik	chr2:68657883-68748465	NOTEST	0	0	0	0	1	1	no
4932415M13Rik	chr17:53716508-53733843	NOTEST	0	0	0	0	1	1	no
4932416H05Rik	chr2:129798368-129832285	OK	2.1025	1.53948	-0.449661	-0.400226	0.5381	0.609739	no
4932416K20Rik	chr8:104795236-104798792	NOTEST	0	0	0	0	1	1	no
4932418E24Rik	chr2:26271646-26294557	NOTEST	0.489616	0.00646246	-6.24342	0	1	1	no
4932429P05Rik	chrX:89752267-89755491	NOTEST	0	0	0	0	1	1	no
4932435O22Rik	chr11:114344525-114757886	NOTEST	0.0283176	0.145938	2.36559	0	1	1	no
4932438A13Rik	chr3:36863105-37053033	OK	13.5946	13.5638	-0.00327238	-0.00892622	0.9882	0.990596	no
4932438H23Rik	chr16:91053934-91069145	NOTEST	0.194424	0.0268114	-2.85829	0	1	1	no
4932441J04Rik	chr5:57570083-57717919	NOTEST	0.123564	0	#NAME?	0	1	1	no
4932443I19Rik	chr8:13705888-13743066	NOTEST	0.151784	0	#NAME?	0	1	1	no
4932702P03Rik	chr13:24905599-24939049	NOTEST	0	0.0414377	inf	0	1	1	no
4933400A11Rik	chrX:169685198-169990797	NOTEST	0	0	0	0	1	1	no
4933400B14Rik	chr17:89320226-89327333	NOTEST	0	0	0	0	1	1	no
4933400C23Rik	chr9:92718715-92795711	NOTEST	0	0	0	0	1	1	no
4933400F21Rik	chr1:89454810-89895282	NOTEST	0.174811	0	#NAME?	0	1	1	no
4933400L20Rik	chr8:103603798-103680382	NOTEST	0	0	0	0	1	1	no
4933401B06Rik	chrX:107542581-107543800	NOTEST	0	0	0	0	1	1	no
4933401D09Rik	chr17:15631787-15641102	NOTEST	0	0	0	0	1	1	no
4933401H06Rik	chr3:135825278-135888572	NOTEST	0	0	0	0	1	1	no
4933402C06Rik	chr7:40674736-40691260	NOTEST	0	0	0	0	1	1	no
4933402D24Rik	chr1:63754908-63769267	NOTEST	0.260541	0.276192	0.0841622	0	1	1	no
4933402E13Rik	chrX:62283498-62292078	NOTEST	0	0	0	0	1	1	no
4933402J07Rik	chr8:87563906-87589197	NOTEST	0	0	0	0	1	1	no
4933402J10Rik	chr5:59963118-59986002	NOTEST	0	0	0	0	1	1	no
4933402J15Rik	chr14:74355526-74369741	NOTEST	0.0319712	0	#NAME?	0	1	1	no
4933402N03Rik	chr7:131138346-131146283	NOTEST	0	0	0	0	1	1	no
4933402N22Rik	chr5:11918042-11922804	NOTEST	0	0.0500455	inf	0	1	1	no
4933402P03Rik	chr11:69816565-69818440	NOTEST	0	0	0	0	1	1	no
4933403O08Rik	chrX:112239048-112243852	NOTEST	0.0496438	0.0144796	-1.77759	0	1	1	no
4933404G15Rik	chr16:16707686-16718121	NOTEST	0	0	0	0	1	1	no
4933404K08Rik	chr13:23278349-23282267	NOTEST	0	0	0	0	1	1	no
4933404O12Rik	chr5:136919145-136937109	OK	5.21977	1.7835	-1.54928	-3.07706	0.0001	0.000329074	yes
4933405D12Rik	chr3:122882591-122924116	NOTEST	0.0406687	0.249373	2.61631	0	1	1	no
4933405E24Rik	chr11:54177771-54213288	NOTEST	0	0	0	0	1	1	no
4933405L10Rik	chr8:105708302-105710168	NOTEST	0.265743	0	#NAME?	0	1	1	no
4933405O20Rik	chr7:49975349-50863289	NOTEST	0.153288	0	#NAME?	0	1	1	no
4933406C10Rik	chr12:32919383-32953789	NOTEST	0.423126	0.178237	-1.24729	0	1	1	no
4933406D12Rik	chr2:146542930-146546108	NOTEST	0	0	0	0	1	1	no
4933406F09Rik	chr14:7412472-7422685	NOTEST	0	0	0	0	1	1	no
4933406G16Rik	chr11:19065274-19075740	NOTEST	0	0	0	0	1	1	no
4933406I18Rik	chr7:114315478-114415161	OK	0.719401	0.182555	-1.97847	-0.863441	0.321	0.39692	no
4933406J08Rik	chr2:122186271-122206393	NOTEST	0.0114496	0	#NAME?	0	1	1	no
4933406J10Rik	chr7:82648613-82777852	NOTEST	0.0277227	0	#NAME?	0	1	1	no
4933406K04Rik	chr12:106685606-106716324	NOTEST	0	0	0	0	1	1	no
4933406M09Rik	chr1:134385939-134390983	NOTEST	0	0.0289803	inf	0	1	1	no
4933407E24Rik	chr4:124569178-124575538	NOTEST	0	0	0	0	1	1	no
4933407G14Rik	chr10:75449509-75463104	NOTEST	0	0	0	0	1	1	no
4933407I05Rik	chr9:51914428-51927003	NOTEST	0.0364084	0	#NAME?	0	1	1	no
4933407K13Rik	chrX:75725457-75764699	OK	1.55045	0.554967	-1.48222	-1.91287	0.0077	0.0161208	yes
4933407L21Rik	chr1:85928482-85931756	OK	0.975012	0	#NAME?	#NAME?	5e-05	0.000172695	yes
4933408B17Rik	chr18:34579845-34597468	NOTEST	0.393063	0.123046	-1.67556	0	1	1	no
4933408J17Rik	chr10:93540631-93605245	NOTEST	0.0545209	0.0997564	0.871601	0	1	1	no
4933408N05Rik	chr8:114205639-114374070	NOTEST	0	0	0	0	1	1	no
4933409G03Rik	chr2:68582412-68616463	NOTEST	0	0	0	0	1	1	no
4933409K07Rik	chr4_JH584293_random:120551-144386	NOTEST	0.173614	0.286156	0.720918	0	1	1	no
4933411E08Rik	chr10:117925458-117948307	NOTEST	0	0	0	0	1	1	no
4933411G06Rik	chr10:51756173-51757194	NOTEST	0	0	0	0	1	1	no
4933411G11Rik	chr5:143181016-143205068	NOTEST	0	0	0	0	1	1	no
4933411K16Rik	chr19:42045850-42070939	NOTEST	0.152788	0	#NAME?	0	1	1	no
4933411K20Rik	chr8:46169555-46195590	OK	2.72003	10.2358	1.91194	4.45717	5e-05	0.000172695	yes
4933412E12Rik	chr10:116950561-116963279	OK	1.97485	0.400895	-2.30045	-1.92415	0.00955	0.0195389	yes
4933412E24Rik	chr15:60014865-60016618	NOTEST	0	0	0	0	1	1	no
4933412O06Rik	chr13:15781663-15802630	NOTEST	0.26287	0	#NAME?	0	1	1	no
4933413G19Rik	chr6:128362993-128385144	NOTEST	0.0765348	0.0214941	-1.83217	0	1	1	no
4933413J09Rik	chr14:26357546-26400456	NOTEST	0.331443	0	#NAME?	0	1	1	no
4933413L06Rik	chr13:117602319-117981028	NOTEST	0	0	0	0	1	1	no
4933415F23Rik	chr1:23100473-23102253	NOTEST	0	0.024168	inf	0	1	1	no
4933416C03Rik	chr10:116018362-116274929	NOTEST	0.0327139	0	#NAME?	0	1	1	no
4933416E03Rik	chr2:159947340-159981289	NOTEST	0	0	0	0	1	1	no
4933416I08Rik	chrX:53686490-53691332	NOTEST	0.000402468	0	#NAME?	0	1	1	no
4933416M06Rik	chr13:101254318-101293396	NOTEST	0.064385	0	#NAME?	0	1	1	no
4933416M07Rik	chr8:27138772-27174646	NOTEST	0	0	0	0	1	1	no
4933417A18Rik	chr13:34924408-34963809	NOTEST	0	0	0	0	1	1	no
4933417D19Rik	chr8:123232257-123254175	OK	1.9278	0.0852117	-4.49976	-0.852843	0.27265	0.3456	no
4933417E11Rik	chr1:71958997-72005195	NOTEST	0	0	0	0	1	1	no
4933417G07Rik	chr3:55625197-56183701	NOTEST	0.0571776	0	#NAME?	0	1	1	no
4933417O13Rik	chr7:143107253-143427042	NOTEST	0.0164735	0	#NAME?	0	1	1	no
4933421I07Rik	chr7:42445461-42448080	NOTEST	0	0	0	0	1	1	no
4933421O10Rik	chr4:33027138-33031323	OK	1.8331	2.17704	0.248082	0.442567	0.48235	0.55717	no
4933422A05Rik	chr9:35281104-35285423	NOTEST	0	0	0	0	1	1	no
4933422H20Rik	chr11:115440544-115448268	NOTEST	0.025256	0	#NAME?	0	1	1	no
4933424G05Rik	chr18:14968684-15151446	NOTEST	0.0424478	0.0141469	-1.58521	0	1	1	no
4933424G06Rik	chr1:36714537-36757960	NOTEST	0.169281	0.0254885	-2.7315	0	1	1	no
4933425B07Rik	chr14:46602805-46637423	NOTEST	0	0	0	0	1	1	no
4933425L06Rik	chr13:105082121-105121782	NOTEST	0	0.0111752	inf	0	1	1	no
4933426M11Rik	chr12:80790531-80880833	OK	11.6469	43.8439	1.91243	5.40675	5e-05	0.000172695	yes
4933427D06Rik	chr6:89096114-89110037	NOTEST	0.0289965	0	#NAME?	0	1	1	no
4933427D14Rik	chr11:72154096-72203371	OK	8.02383	1.49047	-2.42852	-4.79036	5e-05	0.000172695	yes
4933427E11Rik	chr15:74702411-74710374	NOTEST	0.154876	0.0188862	-3.03571	0	1	1	no
4933427E13Rik	chr11:25326106-25367137	NOTEST	0	0	0	0	1	1	no
4933427G17Rik	chr7:120982508-121014787	NOTEST	0.0389822	0.143287	1.87802	0	1	1	no
4933427I22Rik	chr4:139926110-139943519	NOTEST	0.116185	0.0347759	-1.74027	0	1	1	no
4933428C19Rik	chr4:40482839-40525548	NOTEST	0	0	0	0	1	1	no
4933428G20Rik	chr11:97450159-97502400	OK	3.15454	0	#NAME?	#NAME?	0.07165	0.113147	no
4933429K18Rik	chr19:45726554-45730558	NOTEST	0	0	0	0	1	1	no
4933429O19Rik	chr14:48878872-48887112	NOTEST	0.0458762	0	#NAME?	0	1	1	no
4933430H16Rik	chr7:82937937-82971391	NOTEST	0	0	0	0	1	1	no
4933430I17Rik	chr4:62525368-62547993	NOTEST	0.229438	0.20092	-0.19148	0	1	1	no
4933430M04Rik	chr11:24481908-24569951	NOTEST	0.122339	0	#NAME?	0	1	1	no
4933430N04Rik	chr8:9125411-9132288	NOTEST	0	0	0	0	1	1	no
4933431E20Rik	chr3:107877229-107898685	OK	10.7934	14.5745	0.433296	0.916908	0.1422	0.203856	no
4933431G14Rik	chr6:72097607-72154570	NOTEST	0.0813113	0	#NAME?	0	1	1	no
4933432G23Rik	chr9:118429838-118437048	NOTEST	0	0	0	0	1	1	no
4933432I03Rik	chr14:102987411-103033803	NOTEST	0.0758882	0	#NAME?	0	1	1	no
4933432I09Rik	chr16:18209685-18213863	NOTEST	0.113774	0.492401	2.11367	0	1	1	no
4933432K03Rik	chr7:121587385-121589836	NOTEST	0.11209	0	#NAME?	0	1	1	no
4933433C11Rik	chr2:25212558-25214630	NOTEST	0.0177517	0	#NAME?	0	1	1	no
4933433F19Rik	chr8:30568394-30575573	NOTEST	0	0	0	0	1	1	no
4933433G08Rik	chr9:61103011-61105386	NOTEST	0.0132849	0	#NAME?	0	1	1	no
4933433G15Rik	chr9:75410183-75415537	NOTEST	0.0228725	0	#NAME?	0	1	1	no
4933433G19Rik	chr13:66912097-67032405	NOTEST	0.0505921	0	#NAME?	0	1	1	no
4933433H22Rik	chr17:84078659-84089875	NOTEST	0	0	0	0	1	1	no
4933434E20Rik	chr3:89998759-90068347	OK	13.1684	13.2694	0.0110259	0.0140848	0.984	0.987402	no
4933434I20Rik	chr8:83348471-83379402	NOTEST	0	0	0	0	1	1	no
4933436E23Rik	chr1:139379451-139402852	NOTEST	0	0.0223797	inf	0	1	1	no
4933436H12Rik	chr7:68417423-68426133	NOTEST	0.0349952	0	#NAME?	0	1	1	no
4933436I01Rik	chrX:67919863-67921450	NOTEST	0	0	0	0	1	1	no
4933438B17Rik	chr5:127030788-127088529	NOTEST	0	0	0	0	1	1	no
4933438K21Rik	chr4:147063365-147068436	NOTEST	0.0459088	0	#NAME?	0	1	1	no
4933439C10Rik	chr11:59485520-59511067	OK	18.0735	2.12077	-3.09121	-4.36696	5e-05	0.000172695	yes
4933439K11Rik	chr1:172521129-172550806	NOTEST	0.0293529	0	#NAME?	0	1	1	no
4933440J02Rik	chr10:111586718-111594273	NOTEST	0	0	0	0	1	1	no
4933440M02Rik	chr7:125331781-125349786	NOTEST	0	0	0	0	1	1	no
5031410I06Rik	chr5:26098667-26105314	NOTEST	0.0239229	0	#NAME?	0	1	1	no
5031414D18Rik	chr14:75004109-75388146	NOTEST	0.0465119	0.0690797	0.570661	0	1	1	no
5031425E22Rik	chr5:23431807-23434353	OK	9.57131	6.69752	-0.51509	-1.24243	0.06115	0.0986229	no
5031425F14Rik	chr2:166447450-166458770	NOTEST	0	0	0	0	1	1	no
5031426D15Rik	chr2:6539698-7396198	NOTEST	0.209495	0.081757	-1.3575	0	1	1	no
5031434C07Rik	chr6:112273757-112330423	NOTEST	0	0	0	0	1	1	no
5031434O11Rik	chr3:51515317-51567116	OK	5.62276	0.722021	-2.96117	-0.413767	0.347	0.423804	no
5031439G07Rik	chr15:84945719-84987971	OK	33.8725	12.2323	-1.46942	-4.18127	5e-05	0.000172695	yes
5033403H07Rik	chr5:52973011-52992292	NOTEST	0	0	0	0	1	1	no
5033404E19Rik	chr1:185497305-185498014	NOTEST	0.135884	0	#NAME?	0	1	1	no
5033406O09Rik	chr12:111941990-111944482	NOTEST	0	0.479079	inf	0	1	1	no
5133400J02Rik	chr11:51189832-51220418	NOTEST	0	0	0	0	1	1	no
5330411J11Rik	chr2:59382492-59386682	NOTEST	0.015134	0	#NAME?	0	1	1	no
5330413P13Rik	chr2:131820005-131847656	NOTEST	0.342738	0	#NAME?	0	1	1	no
5330417C22Rik	chr3:108458068-108536522	OK	53.9529	7.70367	-2.80808	-7.79531	5e-05	0.000172695	yes
5330426P16Rik	chr16:50726750-50732773	OK	5.33028	12.9708	1.28298	2.56358	0.00015	0.000477376	yes
5330434G04Rik	chrX:105372993-105391754	OK	2.11876	3.84989	0.861595	1.65453	0.0123	0.0243743	yes
5330439B14Rik	chr6:142587861-142702274	NOTEST	0	0	0	0	1	1	no
5430401F13Rik	chr6:131543761-131553757	NOTEST	0	0	0	0	1	1	no
5430402E10Rik	chrX:77919785-77925062	NOTEST	0	0	0	0	1	1	no
5430402O13Rik	chr6:50566642-50596590	OK	1.13031	0	#NAME?	#NAME?	0.06555	0.104701	no
5430403N17Rik	chr8:35864084-35882957	NOTEST	0.0670528	0	#NAME?	0	1	1	no
5430405H02Rik	chr2:156840006-156862945	OK	2.79138	2.02266	-0.464719	-0.520899	0.4036	0.480506	no
5430416N02Rik	chr5:100420841-100429535	OK	30.3393	3.23929	-3.22744	-5.7819	5e-05	0.000172695	yes
5430416O09Rik	chr4:43730033-43734534	NOTEST	0.00564134	0.156443	4.79345	0	1	1	no
5430417L22Rik	chr2:118745761-118748807	OK	8.61881	3.57109	-1.27113	-2.82396	0.0001	0.000329074	yes
5430419D17Rik	chr7:131174401-131250945	NOTEST	0.024089	0	#NAME?	0	1	1	no
5430421F17Rik	chr8:25302649-25306270	NOTEST	0.0104475	0.0182027	0.800998	0	1	1	no
5430421N21Rik	chr15:101431013-101491512	NOTEST	0	0	0	0	1	1	no
5430425K12Rik	chr13:80940402-80948597	NOTEST	0	0	0	0	1	1	no
5430427M07Rik	chr12:90998491-91384409	NOTEST	0	0	0	0	1	1	no
5430427O19Rik	chrX:85870272-85891499	NOTEST	0	0.0728165	inf	0	1	1	no
5430428K19Rik	chrX:6400144-6633717	NOTEST	0.0308799	0	#NAME?	0	1	1	no
5430434I15Rik	chr3:38203150-38208119	NOTEST	0	0	0	0	1	1	no
5430435G22Rik	chr1:131688694-131713464	NOTEST	0.528999	0.0101797	-5.6995	0	1	1	no
5430437J10Rik	chr15:5496317-5594983	NOTEST	0	0.019833	inf	0	1	1	no
5430440P10Rik	chr14:105427558-105437716	NOTEST	0.0284536	0.140773	2.30668	0	1	1	no
5530400C23Rik	chr6:133292215-133295790	NOTEST	0	0	0	0	1	1	no
5530401A14Rik	chr11:80880162-81968396	NOTEST	0.0543071	0	#NAME?	0	1	1	no
5530601H04Rik	chrX:105040853-105070124	OK	2.05682	1.40203	-0.552905	-0.924506	0.15045	0.213965	no
5730403I07Rik	chr9:77366411-77399416	NOTEST	0.0963988	0.0208395	-2.2097	0	1	1	no
5730405O15Rik	chrX:13042014-13045295	OK	0.229797	1.30737	2.50824	1.80714	0.0629	0.101071	no
5730408K05Rik	chr19:8883877-8890759	OK	3.52109	3.28386	-0.100629	-0.0760499	0.95015	0.962376	no
5730409E04Rik	chr4:126609853-126614371	OK	20.3974	50.461	1.30678	3.70421	5e-05	0.000172695	yes
5730412P04Rik	chrX:136104602-136115420	NOTEST	0	0	0	0	1	1	no
5730416F02Rik	chrX:109001484-109002296	NOTEST	0.0354677	0	#NAME?	0	1	1	no
5730420D15Rik	chr10:95417374-95428640	NOTEST	0.0454913	0.0412717	-0.140438	0	1	1	no
5730422E09Rik	chr5:149119564-149182036	NOTEST	0.090492	0.0413921	-1.12843	0	1	1	no
5730435O14Rik	chr10:41538848-41587753	NOTEST	0	0	0	0	1	1	no
5730455P16Rik	chr11:80360491-80378015	OK	16.1822	26.6116	0.717653	2.14011	0.001	0.00265239	yes
5730457N03Rik	chr6:52308388-52318378	NOTEST	0	0	0	0	1	1	no
5730460C07Rik	chr3:153789304-153792087	NOTEST	0	0.0289376	inf	0	1	1	no
5730480H06Rik	chr5:48389502-49285659	OK	1.23886	0.167923	-2.88314	-0.262717	0.25785	0.332743	no
5730488B01Rik	chr4:44531505-44710440	NOTEST	0	0	0	0	1	1	no
5730507C01Rik	chr12:18514509-18535254	NOTEST	0	0.281142	inf	0	1	1	no
5730508B09Rik	chr3:127869687-127896323	OK	2.04841	29.6556	3.85572	6.97667	5e-05	0.000172695	yes
5730522E02Rik	chr11:25616845-26210576	OK	3.13896	0.174502	-4.16897	-2.72975	0.14005	0.201208	no
5730559C18Rik	chr1:136213521-136234280	OK	1.28804	0	#NAME?	#NAME?	5e-05	0.000172695	yes
5830403L16Rik	chr1:153849541-153851195	NOTEST	0.0300609	0.624907	4.37768	0	1	1	no
5830411N06Rik	chr7:140247300-140299791	NOTEST	0.049793	0	#NAME?	0	1	1	no
5830415F09Rik	chr4:46376974-46389423	OK	0.698567	2.51972	1.8508	2.13476	0.00755	0.0158377	yes
5830416I19Rik	chr5:64044972-64050226	NOTEST	0	0	0	0	1	1	no
5830416P10Rik	chr19:53441211-53464796	NOTEST	0.114667	0.0338439	-1.76048	0	1	1	no
5830417I10Rik	chr3:88777056-88832487	OK	2.15686	0.533631	-2.01502	-2.21637	0.00875	0.0180881	yes
5830418K08Rik	chr9:15283336-15357788	OK	3.21666	3.0462	-0.0785529	-0.112242	0.8459	0.879547	no
5830418P13Rik	chr9:103423577-103480328	NOTEST	0.0118197	0	#NAME?	0	1	1	no
5830428M24Rik	chr12:69464786-69475550	NOTEST	0	0.0230482	inf	0	1	1	no
5830432E09Rik	chr7:135537823-135686294	NOTEST	0.315239	0.139209	-1.17919	0	1	1	no
5830444B04Rik	chr4:155400968-155443110	NOTEST	0.131117	0.123963	-0.0809488	0	1	1	no
5830454E08Rik	chr9:120577330-120578073	OK	0.819051	1.35786	0.729307	0.695236	0.41215	0.489222	no
5830473C10Rik	chr5:90561208-90597906	OK	0.0107229	2.08888	7.60589	1.80688	0.2618	0.335685	no
5930403L14Rik	chr4:154316124-154636873	OK	1.84419	0.211692	-3.12294	-2.49002	0.0312	0.0549361	no
5930412G12Rik	chr5:128579129-128600687	OK	3.52841	0.0636517	-5.79268	-3.25817	0.06365	0.102146	no
5930430L01Rik	chr5:148990055-148995215	NOTEST	0.471431	0.100633	-2.22795	0	1	1	no
5930438M14Rik	chr13:101232126-101247551	NOTEST	0.0391109	0.103045	1.39763	0	1	1	no
6030407O03Rik	chr1:73618380-73864466	NOTEST	0.042829	0	#NAME?	0	1	1	no
6030408B16Rik	chr15:101293211-101297426	NOTEST	0.138701	0.27384	0.981354	0	1	1	no
6030419C18Rik	chr9:58488602-58499742	OK	28.7583	25.9621	-0.147575	-0.443201	0.5132	0.586436	no
6030440G07Rik	chr12:110994397-111013872	NOTEST	0	0	0	0	1	1	no
6030443J06Rik	chr5:22550412-22558171	NOTEST	0.0868973	0.150323	0.790686	0	1	1	no
6030458C11Rik	chr15:12808176-12824657	OK	8.03038	13.6262	0.762839	1.93417	0.0017	0.00425397	yes
6030466F02Rik	chr8:123733957-123739941	NOTEST	0	0	0	0	1	1	no
6030468B19Rik	chr11:117797659-117807308	NOTEST	0	0.320378	inf	0	1	1	no
6030469F06Rik	chr12:31168861-31185922	NOTEST	0	0	0	0	1	1	no
6030498E09Rik	chrX:38772779-38962688	NOTEST	0.0945722	0.103634	0.132007	0	1	1	no
6230400D17Rik	chr14:20702011-20704425	OK	2.68734	0.209822	-3.67895	-1.15841	0.19205	0.261951	no
6330403A02Rik	chr1:180432372-180483504	OK	7.32149	0.636046	-3.52493	-6.24647	5e-05	0.000172695	yes
6330403K07Rik	chr11:71031940-71033617	OK	227.307	83.3886	-1.44672	-4.69959	5e-05	0.000172695	yes
6330407A03Rik	chr4:3678120-3791612	NOTEST	0	0	0	0	1	1	no
6330408A02Rik	chr7:13258966-13311427	OK	2.06272	7.46819	1.85621	2.42283	0.00255	0.00608584	yes
6330409D20Rik	chr2:32721054-32755007	OK	3.0165	1.4673	-1.03972	-0.542114	0.4044	0.481335	no
6330410L21Rik	chr3:129677574-129763882	NOTEST	0.0380653	0.0116343	-1.71009	0	1	1	no
6330415B21Rik	chr6:76881636-77979667	OK	0.70604	0.27256	-1.37317	-0.147087	0.68335	0.741228	no
6330416G13Rik	chr4:63560359-63586353	OK	1.70714	1.18574	-0.5258	-0.824303	0.20355	0.274853	no
6330418K02Rik	chr5:138259657-138272754	OK	2.3185	1.17277	-0.983272	-0.319197	0.6798	0.737955	no
6330419J24Rik	chrX:56374585-56378470	OK	9.61595	5.23651	-0.876824	-2.09305	0.0013	0.00333632	yes
6330549D23Rik	chr3:96601132-96629819	OK	0.736479	0.865309	0.232571	0.132434	0.8345	0.870747	no
6430411K18Rik	chr12:109590168-109595403	OK	1.99687	1.76761	-0.175941	-0.152039	0.7963	0.838613	no
6430503K07Rik	chr2:147177545-147331681	NOTEST	0.0612953	0	#NAME?	0	1	1	no
6430531B16Rik	chr7:139972302-139978755	NOTEST	0.0695702	0	#NAME?	0	1	1	no
6430548M08Rik	chr8:120114151-120165307	OK	32.8322	25.6804	-0.35444	-1.01889	0.09625	0.14618	no
6430550D23Rik	chr2:156000442-156007977	NOTEST	0.397734	0.275865	-0.527842	0	1	1	no
6430562O15Rik	chr13:99344785-99415561	NOTEST	0.218431	0.308677	0.498922	0	1	1	no
6430571L13Rik	chr9:107340639-107349683	OK	2.78155	1.76931	-0.652701	-1.06389	0.1086	0.161831	no
6430573F11Rik	chr8:36489190-36513013	OK	2.00973	3.29855	0.714831	1.1261	0.09795	0.148438	no
6430584L05Rik	chr6:55396886-55412285	NOTEST	0.176891	0	#NAME?	0	1	1	no
6430706D22Rik	chr1:88227019-88277579	OK	2.22422	20.4371	3.19982	4.51654	5e-05	0.000172695	yes
6430710C18Rik	chr2:72745845-72813717	NOTEST	0.223776	0.0157761	-3.82624	0	1	1	no
6530402F18Rik	chr2:29194820-29252993	OK	12.8539	1.0489	-3.61526	-5.15402	5e-05	0.000172695	yes
6530411M01Rik	chr17:9147718-9168022	NOTEST	0.786418	0	#NAME?	0	1	1	no
6720416L17Rik	chr2:74748421-74762896	OK	0	1.86378	inf	#NAME?	5e-05	0.000172695	yes
6720468P15Rik	chr19:57508563-57512788	OK	0.228255	7.47517	5.03339	3.39232	0.0021	0.00512243	yes
6720483E21Rik	chr1:20888649-20890473	NOTEST	0.121601	0.289217	1.25	0	1	1	no
6720489N17Rik	chr13:62603014-62624182	OK	0.544377	2.20042	2.0151	2.46329	0.0021	0.00512243	yes
6820408C15Rik	chr2:152415586-152444330	NOTEST	0.58071	0.293762	-0.983173	0	1	1	no
6820431F20Rik	chr8:20268285-20297432	OK	3.45445	5.36426	0.634925	1.48184	0.0216	0.039999	yes
7420426K07Rik	chr9:98903118-98904622	NOTEST	0	0	0	0	1	1	no
7420461P10Rik	chr1:162639149-162658219	NOTEST	0	0	0	0	1	1	no
7420700N18Rik	chr8:31367748-31382438	NOTEST	0.0140407	0	#NAME?	0	1	1	no
7420701I03Rik	chr12:11047812-11078741	NOTEST	0	0	0	0	1	1	no
7530416G11Rik	chr15:85492735-85503227	NOTEST	0.0226835	0	#NAME?	0	1	1	no
7630403G23Rik	chr9:34042370-34059019	NOTEST	0	0	0	0	1	1	no
8030411F24Rik	chr2:148782008-148785936	NOTEST	0	0	0	0	1	1	no
8030423F21Rik	chr5:52607549-52619011	NOTEST	0.118555	0.00771765	-3.94125	0	1	1	no
8030423J24Rik	chr13:70882947-70884503	NOTEST	0.0346165	0.162759	2.23321	0	1	1	no
8030442B05Rik	chr2:11338365-11398500	NOTEST	0	0	0	0	1	1	no
8030443G20Rik	chr4:108879069-108972077	NOTEST	0	0	0	0	1	1	no
8030462N17Rik	chr18:77633280-77714010	OK	7.06568	5.52624	-0.354531	-0.859274	0.17705	0.244799	no
8430408G22Rik	chr6:116633007-116673836	OK	0.42412	4.48664	3.40309	0.867882	0.21735	0.289571	no
8430419L09Rik	chr6:135197986-135236240	OK	29.3046	37.4596	0.354212	1.08117	0.08775	0.135276	no
8430422H06Rik	chr18:14232305-14278542	NOTEST	0	0.38856	inf	0	1	1	no
8430423G03Rik	chr5:148950249-148951658	NOTEST	0	0	0	0	1	1	no
8430426J06Rik	chr15:81242653-81251862	NOTEST	0.0348462	0.485104	3.79922	0	1	1	no
8430427H17Rik	chr2:153407460-153529971	OK	15.67	31.2137	0.994173	2.88584	5e-05	0.000172695	yes
8430429K09Rik	chr11:3202352-3479831	OK	2.56993	2.07482	-0.308742	-0.0662391	0.9269	0.94494	no
8430431K14Rik	chr19:30564486-31765033	NOTEST	0.0412648	0.151471	1.87606	0	1	1	no
8430436N08Rik	chr4:7560687-7573801	NOTEST	0	0	0	0	1	1	no
8430437L04Rik	chr2:72703509-72729468	NOTEST	0	0	0	0	1	1	no
9030025P20Rik	chr17:14964188-15022449	OK	0.80531	0.136573	-2.55987	-1.37879	0.0816	0.126904	no
9030204H09Rik	chr2:35751225-35979624	NOTEST	0	0	0	0	1	1	no
9030404E10Rik	chr16:30021841-30039479	NOTEST	0	0.444402	inf	0	1	1	no
9030612E09Rik	chr10:43174698-43176565	NOTEST	0.714036	0.673905	-0.0834527	0	1	1	no
9030617O03Rik	chr12:100779122-100872610	OK	0.534004	3.41938	2.67881	3.62879	5e-05	0.000172695	yes
9030619P08Rik	chr15:75427605-75431829	NOTEST	0	0	0	0	1	1	no
9030624G23Rik	chr12:24043201-24097269	NOTEST	0.20543	0.570818	1.47438	0	1	1	no
9030624J02Rik	chr7:118740270-118841491	OK	27.5266	30.8992	0.166741	0.499682	0.44	0.516385	no
9030625G05Rik	chr18:74972763-74981547	NOTEST	0	0	0	0	1	1	no
9130008F23Rik	chr17:40875481-40880558	NOTEST	0.26684	0.168562	-0.662696	0	1	1	no
9130011E15Rik	chr19:45818143-45998488	OK	13.3319	12.3981	-0.10477	-0.287603	0.65495	0.716506	no
9130015A21Rik	chr12:35672290-35695118	NOTEST	0	0	0	0	1	1	no
9130015L21Rik	chr2:160016652-160040620	NOTEST	0	0	0	0	1	1	no
9130019O22Rik	chr7:127382259-127387166	OK	0.571731	1.00707	0.816762	1.04461	0.1099	0.163489	no
9130019P16Rik	chr6:54039931-54430221	NOTEST	0.0602456	0.00443949	-3.76239	0	1	1	no
9130023H24Rik	chr7:128234450-128245100	OK	0.745484	1.24155	0.735893	0.594321	0.3506	0.427264	no
9130024F11Rik	chr1:56971468-56975196	OK	2.41001	0.00539563	-8.80303	-0.552217	0.15325	0.217172	no
9130204L05Rik	chr3:91088136-91090805	OK	0	2.46034	inf	#NAME?	5e-05	0.000172695	yes
9130209A04Rik	chr18:47452667-47470868	NOTEST	0	0	0	0	1	1	no
9130221F21Rik	chr6:72013895-72042528	NOTEST	0	0	0	0	1	1	no
9130221H12Rik	chr7:25228258-25237851	OK	4.03951	3.27416	-0.303056	-0.157374	0.8008	0.842524	no
9130227L01Rik	chr1:55931240-55972098	NOTEST	0.0128196	0	#NAME?	0	1	1	no
9130230L23Rik	chr5:65987927-66004285	NOTEST	0	0	0	0	1	1	no
9130401M01Rik	chr15:58022270-58034294	OK	17.7244	17.1708	-0.0457775	-0.121764	0.85965	0.891117	no
9130409I23Rik	chr1:181051236-181060667	NOTEST	0.0275153	0	#NAME?	0	1	1	no
9230009I02Rik	chr11:51085086-51091835	NOTEST	0	0	0	0	1	1	no
9230102K24Rik	chr10:110600649-110615961	NOTEST	0	0	0	0	1	1	no
9230102O04Rik	chr2:9881245-9889540	NOTEST	0	0	0	0	1	1	no
9230104L09Rik	chr2:148846713-148850934	NOTEST	0	0	0	0	1	1	no
9230105E05Rik	chr10:120361274-120476935	NOTEST	0	0.691945	inf	0	1	1	no
9230110C19Rik	chr9:8021671-8042823	OK	3.57218	6.19927	0.795293	1.46951	0.0372	0.0639728	no
9230110F15Rik	chr9:35838328-35844150	NOTEST	0	0	0	0	1	1	no
9230112D13Rik	chr14:34511620-34522801	NOTEST	0	0	0	0	1	1	no
9230112J17Rik	chr9:60523966-60545882	NOTEST	0	0.254231	inf	0	1	1	no
9230114K14Rik	chr5:52190680-52197984	OK	1.02162	2.57316	1.33268	1.8227	0.0124	0.0245306	yes
9230116L04Rik	chr12:79029162-79103939	NOTEST	0.0690987	0.0289108	-1.25705	0	1	1	no
9230116N13Rik	chr1:136411915-136440220	NOTEST	0.163739	0.276041	0.753485	0	1	1	no
9330020H09Rik	chr15:98543210-98570864	OK	0.746726	0.231175	-1.69159	-0.880099	0.17675	0.244505	no
9330102E08Rik	chr6:128169699-128183803	OK	0.91689	3.27174	1.83524	2.96657	0.0001	0.000329074	yes
9330111N05Rik	chr13:80964073-81079857	NOTEST	0.0193096	0.0898974	2.21896	0	1	1	no
9330117O12Rik	chr18:54611743-54639870	NOTEST	0.0693906	0.049832	-0.477667	0	1	1	no
9330133O14Rik	chr8:122443655-122451322	OK	2.66638	1.64119	-0.700144	-1.07074	0.0765	0.119909	no
9330151L19Rik	chr12:69189837-69199868	OK	7.83129	3.90651	-1.00337	-1.65937	0.01005	0.020421	yes
9330158H04Rik	chr6:36333137-36524774	NOTEST	0.314334	0	#NAME?	0	1	1	no
9330159F19Rik	chr10:29211642-29230779	OK	20.9307	24.0142	0.19827	0.593977	0.35005	0.426743	no
9330159M07Rik	chr9:88839163-88858870	OK	0.466704	0.825306	0.82242	0.789259	0.198	0.268725	no
9330162012Rik	chr13:24905599-24939049	OK	2.28806	0.578098	-1.98474	-0.8525	0.2423	0.316843	no
9330162B11Rik	chr1:187609005-188214884	NOTEST	0.0108769	0	#NAME?	0	1	1	no
9330175E14Rik	chr8:94433126-94435103	NOTEST	0.0163265	0	#NAME?	0	1	1	no
9330175M20Rik	chr1:51218385-51333779	NOTEST	0.0292052	0.201619	2.78734	0	1	1	no
9330178D15Rik	chr3:155976353-156008592	NOTEST	0.0346327	0	#NAME?	0	1	1	no
9330179D12Rik	chr6:127125708-127212419	NOTEST	0.336774	0	#NAME?	0	1	1	no
9330182L06Rik	chr5:9266192-9480717	OK	10.8705	37.5749	1.78935	5.01659	5e-05	0.000172695	yes
9330182O14Rik	chr15:40134364-40150010	NOTEST	0	0	0	0	1	1	no
9330188P03Rik	chr14:105589548-105593929	NOTEST	0	0.652692	inf	0	1	1	no
9430007A20Rik	chr4:144519821-144529353	NOTEST	0	0	0	0	1	1	no
9430008C03Rik	chr2:158353699-158361522	OK	12.7386	2.02932	-2.65014	-5.00279	5e-05	0.000172695	yes
9430014N10Rik	chr15:93904855-93927111	NOTEST	0	0	0	0	1	1	no
9430015G10Rik	chr4:156109997-156127263	OK	9.20791	2.33981	-1.97648	-3.62434	5e-05	0.000172695	yes
9430016H08Rik	chr1:57388243-57415958	OK	14.2078	9.33517	-0.605937	-0.922087	0.12645	0.184272	no
9430018G01Rik	chr6:43345006-43666175	NOTEST	0.034547	0	#NAME?	0	1	1	no
9430019J16Rik	chr2:75436056-75444179	NOTEST	0	0	0	0	1	1	no
9430020K01Rik	chr18:4634928-4682869	OK	3.51657	7.04104	1.00162	2.53457	5e-05	0.000172695	yes
9430021M05Rik	chr2:162661162-162675204	OK	2.10889	14.7259	2.8038	5.32387	5e-05	0.000172695	yes
9430037G07Rik	chr9:88595324-88599243	OK	0.323558	1.33822	2.04822	2.23466	0.00485	0.0107569	yes
9430038I01Rik	chr7:137375568-137410756	OK	2.06087	1.98973	-0.0506807	-0.0653017	0.9295	0.946344	no
9430041J12Rik	chr7:4074124-4136926	NOTEST	0.571695	0.0726592	-2.97603	0	1	1	no
9430060I03Rik	chr1:92933542-92950590	NOTEST	0.177057	0.113088	-0.64676	0	1	1	no
9430069I07Rik	chr15:34306680-34436240	NOTEST	0	0	0	0	1	1	no
9430076C15Rik	chr6:53287294-53397216	NOTEST	0.0728889	0.0250793	-1.5392	0	1	1	no
9430083A17Rik	chr13:51097737-51100727	NOTEST	0.709846	0.45201	-0.65115	0	1	1	no
9430091E24Rik	chr8:111094744-111145498	OK	1.49223	1.57306	0.0761005	0.064445	0.9127	0.934018	no
9530002B09Rik	chr4:122689258-122705135	NOTEST	0	0	0	0	1	1	no
9530003J23Rik	chr10:117233752-117238681	NOTEST	0	0	0	0	1	1	no
9530026F06Rik	chr1:61378431-61395904	NOTEST	0	0	0	0	1	1	no
9530026P05Rik	chr6:92940581-93111749	OK	0.111328	1.9257	4.1125	2.45773	0.0959	0.145743	no
9530027J09Rik	chrX:48256933-48285426	NOTEST	0.214503	0	#NAME?	0	1	1	no
9530036O11Rik	chr5:28456839-28719209	NOTEST	0.250456	0.111202	-1.17138	0	1	1	no
9530051G07Rik	chrX:153037628-153072915	NOTEST	0.135466	0.230618	0.767573	0	1	1	no
9530052E02Rik	chr8:10986963-11054541	NOTEST	0.0314151	0.179333	2.51311	0	1	1	no
9530053A07Rik	chr7:28129465-28164811	OK	0	0.821496	inf	#NAME?	5e-05	0.000172695	yes
9530059O14Rik	chr9:122572500-122580647	NOTEST	0.170269	0.435918	1.35624	0	1	1	no
9530068E07Rik	chr11:52396427-52408723	OK	60.205	46.9489	-0.358791	-1.13355	0.08315	0.129012	no
9530077C05Rik	chr9:22411576-22444679	OK	9.10337	12.4145	0.447553	1.12754	0.0906	0.139084	no
9530080O11Rik	chr4:95959710-96024274	OK	1.38284	0.866049	-0.675113	-0.339753	0.6082	0.673613	no
9530082P21Rik	chr17:23749235-23754065	OK	12.9702	0.546717	-4.56826	-6.48038	5e-05	0.000172695	yes
9530091C08Rik	chr9:68653785-69388246	NOTEST	0.233514	0.00563354	-5.37333	0	1	1	no
9630001P10Rik	chr5:45529704-45645469	NOTEST	0.668097	0.10838	-2.62396	0	1	1	no
9630013A20Rik	chr14:84443562-84537060	NOTEST	0.289342	0	#NAME?	0	1	1	no
9630028B13Rik	chr1:185429356-185441819	NOTEST	0.210705	0	#NAME?	0	1	1	no
9630028H03Rik	chr2:135580529-135583220	NOTEST	0.0335996	0	#NAME?	0	1	1	no
9630033F20Rik	chr6:127085115-127109552	OK	2.7212	16.7748	2.62398	6.00711	5e-05	0.000172695	yes
9830107B12Rik	chr17:48125604-48146307	NOTEST	0	0.0209727	inf	0	1	1	no
9830132P13Rik	chr3:127916170-127955220	NOTEST	0	0.118791	inf	0	1	1	no
9830147E19Rik	chr7:42609525-42642604	OK	0.454475	0.745857	0.714697	0.89593	0.1564	0.220894	no
9830166K06Rik	chr19:8651795-8663335	NOTEST	0.071798	0	#NAME?	0	1	1	no
9930012K11Rik	chr14:70154404-70159502	OK	0.376104	2.39336	2.66984	2.49682	0.00385	0.00877364	yes
9930014A18Rik	chr15:60818995-60831400	NOTEST	0.49374	0.0121591	-5.34364	0	1	1	no
9930021J03Rik	chr19:29714401-29806009	OK	11.1399	5.25263	-1.08462	-3.05999	5e-05	0.000172695	yes
9930104L06Rik	chr4:124937047-124944661	OK	2.87456	5.29058	0.880087	1.78416	0.00815	0.0169737	yes
9930111H07Rik	chr1:85775270-85784694	NOTEST	0	0	0	0	1	1	no
9930111J21Rik1	chr11:48945351-48979398	NOTEST	0	0.124643	inf	0	1	1	no
9930111J21Rik2	chr11:49037659-49135387	NOTEST	0	0	0	0	1	1	no
A130010J15Rik	chr1:193173468-193201546	OK	1.97188	2.94777	0.580051	1.0249	0.10265	0.154285	no
A130077B15Rik	chr10:122565022-122569891	NOTEST	0.0392361	0.00812057	-2.27253	0	1	1	no
A1bg	chr15:60917588-60921270	NOTEST	0	0	0	0	1	1	no
A1cf	chr19:31868760-31949406	NOTEST	0.0193753	0	#NAME?	0	1	1	no
A230001M10Rik	chr3:102262404-102288771	NOTEST	0.0271789	0.0344125	0.340445	0	1	1	no
A230009B12Rik	chr17:10403011-10840191	NOTEST	0.0129252	0.0461705	1.83678	0	1	1	no
A230020J21Rik	chr1:191005831-191029781	NOTEST	0.0908778	0	#NAME?	0	1	1	no
A230028O05Rik	chr16:25059638-25069058	NOTEST	0.0710536	0.0394351	-0.849428	0	1	1	no
A230046K03Rik	chr10:83543940-83596473	OK	8.58295	28.9043	1.75174	5.05036	5e-05	0.000172695	yes
A230050P20Rik	chr9:20868641-20879710	OK	21.3333	9.43597	-1.17686	-2.60171	0.00035	0.00102707	yes
A230056J06Rik	chr13:59580175-59585223	NOTEST	0.227099	0.0443217	-2.35724	0	1	1	no
A230056P14Rik	chr7:55962530-56019573	OK	1.29872	1.95669	0.59132	0.314231	0.6372	0.700773	no
A230057D06Rik	chr7:61705849-61927574	OK	10.3781	1.50853	-2.78233	-4.07357	5e-05	0.000172695	yes
A230065H16Rik	chr12:111406808-111412077	NOTEST	0.639269	0.154876	-2.04531	0	1	1	no
A230070E04Rik	chr14:68119544-68131371	OK	0.763099	5.5013	2.84983	0.69905	0.2862	0.359959	no
A230072C01Rik	chrX:20951664-20987349	OK	4.90183	3.79773	-0.368183	-0.599134	0.32375	0.399921	no
A230072E10Rik	chrX:151198077-151341879	NOTEST	0.0910409	0.0454263	-1.00299	0	1	1	no
A230073K19Rik	chr7:59228749-59306727	OK	4.13241	0.18013	-4.51987	-1.50185	0.1353	0.195452	no
A230077H06Rik	chr7:40849152-40898324	OK	3.34367	0.0542736	-5.94504	-3.45897	0.06085	0.09823	no
A230103J11Rik	chr8:85036914-85067120	OK	2.10891	1.37475	-0.61732	-0.165556	0.82095	0.858989	no
A230108P19Rik	chr2:6188464-6321611	NOTEST	0.0190384	0	#NAME?	0	1	1	no
A2m	chr6:121636172-121679238	OK	0.766345	1.07298	0.485551	0.700572	0.2655	0.338229	no
A330009N23Rik	chr15:101221190-101232756	OK	1.01914	0.354261	-1.52447	-0.864472	0.2516	0.326218	no
A330021E22Rik	chr5:5580981-5664232	OK	2.58086	5.20364	1.01167	2.05261	0.003	0.00702268	yes
A330023F24Rik	chr1:195017398-195037908	OK	2.78675	1.09227	-1.35125	-2.33116	0.0004	0.00115963	yes
A330032B11Rik	chr19:37021290-37207471	NOTEST	0.0517598	0.0763111	0.560061	0	1	1	no
A330033J07Rik	chr13:48044230-48264036	OK	0.55169	0.857849	0.636865	0.317011	0.68715	0.744654	no
A330035P11Rik	chr14:122097938-122106974	NOTEST	0.280549	0.192735	-0.541636	0	1	1	no
A330040F15Rik	chr19:12573524-12596566	OK	1.8295	0.275678	-2.73039	-1.10977	0.1881	0.257496	no
A330041J22Rik	chr9:86581362-86701253	NOTEST	0.377253	0.449513	0.252832	0	1	1	no
A330048O09Rik	chr13:48272417-48273884	NOTEST	0.678094	0	#NAME?	0	1	1	no
A330049N07Rik	chr10:72973302-73086705	NOTEST	0.0122273	0.0228459	0.901833	0	1	1	no
A330050F15Rik	chr17:69439325-69489233	NOTEST	0.677177	0.367233	-0.882836	0	1	1	no
A330069E16Rik	chr2:91237145-91238357	OK	1.52806	0.81943	-0.899013	-0.891726	0.26175	0.335685	no
A330070K13Rik	chr5:130369457-130840645	NOTEST	0	0	0	0	1	1	no
A330074K22Rik	chr8:120204433-120228230	OK	2.45338	0.36426	-2.75173	-3.00537	0.00175	0.00436419	yes
A330076C08Rik	chr13:44193588-44216487	NOTEST	0	0	0	0	1	1	no
A330076H08Rik	chr7:61943900-61982359	OK	8.27373	1.87823	-2.13916	-3.25631	0.00015	0.000477376	yes
A330093E20Rik	chr18:45560153-46045260	OK	1.122	0.155098	-2.85482	-1.12438	0.19005	0.259783	no
A330102I10Rik	chr13:29014413-29040336	OK	7.47448	4.8421	-0.626341	-0.798449	0.2148	0.287328	no
A3galt2	chr4:128759257-128769298	OK	0.255815	46.3105	7.5001	8.80541	5e-05	0.000172695	yes
A430005L14Rik	chr4:153957236-153961924	OK	6.5914	5.42513	-0.280929	-0.425024	0.4823	0.557158	no
A430033K04Rik	chr5:138622858-138648905	OK	2.44393	1.69377	-0.528961	-0.884511	0.16875	0.235473	no
A430035B10Rik	chr6:8507058-8509161	NOTEST	0.476473	0.543335	0.189446	0	1	1	no
A430078G23Rik	chr8:3353414-3390299	NOTEST	0.667387	0	#NAME?	0	1	1	no
A430088P11Rik	chr15:80671846-80700425	NOTEST	0.00686268	0	#NAME?	0	1	1	no
A430089I19Rik	chr5_JH584298_random:167741-172019	NOTEST	0	0	0	0	1	1	no
A430090L17Rik	chr13:113794507-114157461	NOTEST	0.0130044	0.0117349	-0.148191	0	1	1	no
A430093F15Rik	chr19:10740946-10786043	NOTEST	0.0610328	0.0913577	0.581942	0	1	1	no
A430105I19Rik	chr2:118754144-118762661	OK	0.955455	6.26604	2.71329	4.9636	5e-05	0.000172695	yes
A430107P09Rik	chr14:53665939-53668335	NOTEST	0.241511	0	#NAME?	0	1	1	no
A4galt	chr15:83226721-83251774	OK	0.0693761	20.9087	8.23545	4.03267	0.25835	0.333203	no
A4gnt	chr9:99612501-99622367	NOTEST	0	0	0	0	1	1	no
A530006G24Rik	chr2:147710692-147717632	NOTEST	0	0	0	0	1	1	no
A530013C23Rik	chr2:167690758-167697413	NOTEST	0.0363465	0	#NAME?	0	1	1	no
A530016L24Rik	chr12:112489447-112499927	NOTEST	0.0449467	0	#NAME?	0	1	1	no
A530032D15Rik	chr1:85088138-85109853	NOTEST	0	0.0151546	inf	0	1	1	no
A530046M15Rik	chr13:15807242-15827537	NOTEST	0	0	0	0	1	1	no
A530050N04Rik	chr18:61470224-61484607	NOTEST	0.128856	0.102919	-0.32426	0	1	1	no
A530053G22Rik	chr6:60279042-60403707	NOTEST	0	0	0	0	1	1	no
A530054K11Rik	chr13:67617000-67637753	OK	6.51927	4.14841	-0.652152	-1.59398	0.01335	0.0261943	yes
A530058N18Rik	chr2:114009600-114032292	OK	3.14397	0.0323676	-6.60189	-1.6322	0.22305	0.295667	no
A530064D06Rik	chr17:48151895-48167257	NOTEST	0	0	0	0	1	1	no
A530065N20Rik	chr13:60029710-60116669	NOTEST	0	0	0	0	1	1	no
A530072M11Rik	chr4:16164109-16266225	NOTEST	0.191627	0.65846	1.78079	0	1	1	no
A530088E08Rik	chr17:32390660-32404808	NOTEST	0	0.121318	inf	0	1	1	no
A530099J19Rik	chr13:19727416-19732951	NOTEST	0	0	0	0	1	1	no
A630001G21Rik	chr1:85717082-85736606	NOTEST	0.0134582	0.0755656	2.48925	0	1	1	no
A630007B06Rik	chr19:56790962-56813683	OK	6.61115	8.04415	0.283039	0.673118	0.29885	0.373141	no
A630010A05Rik	chr16:14562316-14621284	NOTEST	0	0	0	0	1	1	no
A630012P03Rik	chrX:52272426-52619047	NOTEST	0	0	0	0	1	1	no
A630019I02Rik	chr13:93040714-93144724	NOTEST	1.32211e-06	0	#NAME?	0	1	1	no
A630020A06	chr15:3996038-4015858	NOTEST	0.0742965	0	#NAME?	0	1	1	no
A630023A22Rik	chr14:34051129-34102754	NOTEST	0	0.375358	inf	0	1	1	no
A630023P12Rik	chr5:110514922-110525979	NOTEST	0.0485641	0.0435	-0.158876	0	1	1	no
A630033H20Rik	chrX:107148926-107173661	NOTEST	0.0963544	0.0717098	-0.42618	0	1	1	no
A630066F11Rik	chr10:7630235-7664623	OK	0.669677	1.5531	1.21362	0.326671	0.6451	0.707563	no
A630072M18Rik	chr5:20893023-20956398	OK	1.74477	1.60924	-0.116662	-0.132495	0.82785	0.865039	no
A630073D07Rik	chr6:132625110-132627511	NOTEST	0	0	0	0	1	1	no
A630075F10Rik	chr2:170061239-170070778	NOTEST	0.387932	0.0230076	-4.07562	0	1	1	no
A630076J17Rik	chr3:107230613-107234031	NOTEST	0	0	0	0	1	1	no
A630077J23Rik	chr4:43751858-43759464	NOTEST	0.0287384	0	#NAME?	0	1	1	no
A630089N07Rik	chr16:98062511-98082439	OK	1.57116	0.451531	-1.79893	-1.83227	0.0172	0.032703	yes
A630095E13Rik	chr9:36635753-36638602	NOTEST	0	0	0	0	1	1	no
A630095N17Rik	chr1:75220094-75232093	NOTEST	0.0482401	0	#NAME?	0	1	1	no
A730006G06Rik	chr17:48064788-48090920	NOTEST	0	0	0	0	1	1	no
A730008H23Rik	chr1:88227019-88277579	OK	3.67479	2.36901	-0.633375	-0.461984	0.3888	0.466674	no
A730017C20Rik	chr18:59062380-59076960	OK	36.1769	12.8015	-1.49876	-3.76067	5e-05	0.000172695	yes
A730017L22Rik	chr2:130872540-130906396	OK	1.9419	1.2575	-0.626902	-0.890239	0.1801	0.248277	no
A730018C14Rik	chr12:112411022-112423198	NOTEST	0.104349	0	#NAME?	0	1	1	no
A730020E08Rik	chr6:61175603-62382863	OK	2.60349	1.09697	-1.24693	-1.11683	0.1253	0.182941	no
A730020M07Rik	chr3:121634935-121646453	NOTEST	0.0416748	0	#NAME?	0	1	1	no
A730036I17Rik	chr2:129218968-129235606	NOTEST	0.333052	0.0471141	-2.82152	0	1	1	no
A730043L09Rik	chr9:62242595-62244100	NOTEST	0.0665487	0.0405911	-0.713248	0	1	1	no
A730046J19Rik	chrX:144153694-144166274	NOTEST	0.23221	0.101573	-1.19292	0	1	1	no
A730056A06Rik	chr7:73310379-73419899	OK	3.8587	0.175587	-4.45786	-2.38022	0.0229	0.0420487	yes
A730082K24Rik	chr7:114948649-114983967	NOTEST	0	0.0411565	inf	0	1	1	no
A730085K08Rik	chr9:122382021-122398801	NOTEST	0.544263	0.0530832	-3.35798	0	1	1	no
A730090H04Rik	chr11:95140446-95159047	NOTEST	0.0448153	0	#NAME?	0	1	1	no
A730090N16Rik	chr3:65109367-65378225	NOTEST	0.305207	0	#NAME?	0	1	1	no
A730098P11Rik	chr16:24392555-24992578	OK	23.5036	23.5719	0.00419009	0.011157	0.98505	0.988221	no
A830009L08Rik	chr13:91368989-91388085	NOTEST	0.114988	0	#NAME?	0	1	1	no
A830010M20Rik	chr5:107497744-107512556	OK	22.8087	6.43305	-1.82601	-4.84246	5e-05	0.000172695	yes
A830018L16Rik	chr1:11414104-11975902	OK	4.62239	14.1544	1.61454	3.6106	5e-05	0.000172695	yes
A830019L24Rik	chr3:143243054-143257996	NOTEST	0.015051	0.0263111	0.805806	0	1	1	no
A830052D11Rik	chr18:32359056-32435740	OK	2.77485	0.374803	-2.8882	-0.606496	0.5196	0.592583	no
A830080D01Rik	chrX:159532667-159593081	OK	8.33523	3.74357	-1.15481	-2.63168	0.0002	0.000620209	yes
A830082K12Rik	chr13:78188972-78236564	OK	3.9864	0.0519553	-6.26167	-2.30899	0.20905	0.28085	no
A830082N09Rik	chr10:33987215-33995055	OK	3.74754	2.53006	-0.566775	-1.37476	0.02835	0.050518	no
A930001A20Rik	chr3:14971200-15002727	NOTEST	0	0	0	0	1	1	no
A930001C03Rik	chr19:4425456-4477143	NOTEST	0	0	0	0	1	1	no
A930003A15Rik	chr16:19876567-19884274	NOTEST	0.471979	0	#NAME?	0	1	1	no
A930003O13Rik	chr5:22738910-23275597	OK	0.658285	0.903163	0.456276	0.199512	0.77045	0.816636	no
A930004D18Rik	chr2:18025188-18037741	OK	1.40987	4.69947	1.73694	2.74614	0.0001	0.000329074	yes
A930005H10Rik	chr3:115881578-115888130	OK	5.17865	8.66473	0.742579	0.927304	0.13355	0.193245	no
A930006I01Rik	chr2:103338600-103372764	NOTEST	0.0223101	0	#NAME?	0	1	1	no
A930006K02Rik	chr16:91465103-91470123	OK	1.04754	2.47668	1.2414	1.36833	0.108	0.161161	no
A930007I19Rik	chr19:29503662-29521987	NOTEST	0.341475	0.0289702	-3.55913	0	1	1	no
A930009A15Rik	chr10:115450313-115587780	NOTEST	0.334445	0	#NAME?	0	1	1	no
A930011G23Rik	chr5:99297243-99729060	NOTEST	0.295628	0.214634	-0.461903	0	1	1	no
A930011O12Rik	chr14:64588114-64593961	OK	18.8184	16.3486	-0.202982	-0.537502	0.377	0.454586	no
A930012L18Rik	chr18:44425059-44812182	NOTEST	0.152455	0.660992	2.11625	0	1	1	no
A930013F10Rik	chr8:22628118-22653437	OK	8.77454	1.21819	-2.84859	-2.47699	0.0042	0.00949053	yes
A930015D03Rik	chr17:35994503-36038174	OK	9.03427	0.832373	-3.44011	-1.9411	0.0638	0.102328	no
A930016O22Rik	chr7:19411093-19421583	NOTEST	0.125815	0.320989	1.35122	0	1	1	no
A930017M01Rik	chr15:44881393-44884743	OK	1.31158	0.387565	-1.75879	-2.03844	0.00865	0.0179079	yes
A930018P22Rik	chr2:104122768-104124746	NOTEST	0.0724409	0	#NAME?	0	1	1	no
A930019D19Rik	chr2:146241298-146512004	NOTEST	0.204711	0.0537425	-1.92945	0	1	1	no
A930024E05Rik	chr5:122989353-122998341	OK	1.26314	1.32122	0.0648589	0.0801344	0.9075	0.92972	no
A930041C12Rik	chr5:107534710-107661853	NOTEST	0.0637838	0	#NAME?	0	1	1	no
AA387883	chr19:52923180-52926931	NOTEST	0.434856	0.0159838	-4.76585	0	1	1	no
AA388235	chr17:33981491-33985358	OK	0.0251474	2.22114	6.46475	3.53035	0.09695	0.147114	no
AA413626	chr11:4895342-4928865	NOTEST	0.109852	0	#NAME?	0	1	1	no
AA414768	chrX:12936872-12938541	OK	4.62141	2.96629	-0.639672	-1.11224	0.10855	0.161792	no
AA415398	chr4:119530314-119538769	OK	3.86128	1.04194	-1.8898	-2.61527	0.0016	0.00403198	yes
AA465934	chr11:83291698-83298977	OK	5.44827	0.850355	-2.67966	-1.74436	0.2366	0.310351	no
AA467197	chr2:122637886-122641076	NOTEST	0.199563	0.0440033	-2.18116	0	1	1	no
AA474331	chr10:39892759-39899238	OK	1.62176	2.5812	0.670482	0.817212	0.3238	0.399921	no
AA536875	chr14:123168502-123176176	NOTEST	0	0.0112649	inf	0	1	1	no
AA543186	chr2:25327449-25332571	NOTEST	0.107238	0.191423	0.835953	0	1	1	no
AA543401	chr9:106892824-107231909	NOTEST	0.0827047	0	#NAME?	0	1	1	no
AA545190	chr6:10971467-10974378	NOTEST	0	0	0	0	1	1	no
AA619741	chr1:34633534-34636210	NOTEST	0	0	0	0	1	1	no
AA792892	chr5:94377339-94384334	NOTEST	0	0	0	0	1	1	no
AA986860	chr1:130731975-130744622	OK	0.606078	0.956944	0.658931	0.777704	0.24385	0.318243	no
AA987161	chr13:67589438-67609707	OK	1.88235	4.24148	1.17204	2.42725	0.00045	0.00128903	yes
AB041803	chr6:31093562-31218474	OK	2.52731	0.720677	-1.81018	-0.999346	0.20835	0.280125	no
AB124611	chr9:21526176-21545331	NOTEST	0.132972	0.26351	0.986738	0	1	1	no
AF067061	chr13:120263113-120264517	NOTEST	0	0	0	0	1	1	no
AF067063	chr13:119827960-119830217	NOTEST	0	0	0	0	1	1	no
AF251705	chr11:114996768-115001880	NOTEST	0.286299	0.0929395	-1.62316	0	1	1	no
AF357355	chr12:109603944-109661711	NOTEST	0	0	0	0	1	1	no
AF357359	chr12:109603944-109661711	NOTEST	0	0	0	0	1	1	no
AF357399	chr7:28350688-28352698	NOTEST	0	0	0	0	1	1	no
AF357425	chr12:109603944-109661711	NOTEST	0	0	0	0	1	1	no
AF357426	chr12:109603944-109661711	NOTEST	0	0	0	0	1	1	no
AF366264	chr8:13835230-13838089	NOTEST	0	0	0	0	1	1	no
AF529169	chr9:89590034-89622986	OK	1.5526	10.0788	2.69856	5.5002	5e-05	0.000172695	yes
AI115009	chr3:152396002-152681432	NOTEST	0.0688478	0.306068	2.15237	0	1	1	no
AI118078	chr9:55326948-55438344	OK	3.42358	1.17297	-1.54534	-2.32323	0.0022	0.00533924	yes
AI182371	chr2:35081860-35100685	NOTEST	0.106679	0.140335	0.395601	0	1	1	no
AI197445	chr13:107469821-107479188	NOTEST	0.0839048	0.0457695	-0.874366	0	1	1	no
AI314180	chr4:58800030-58912725	OK	19.7251	39.0977	0.987055	2.86164	5e-05	0.000172695	yes
AI314278	chr7:89426305-89432077	NOTEST	0	0	0	0	1	1	no
AI317395	chr10:40001572-40025268	NOTEST	0.00944024	0.504934	5.74113	0	1	1	no
AI413582	chr17:27563768-27565727	OK	33.4864	124.022	1.88894	6.42944	5e-05	0.000172695	yes
AI414108	chr9:27352684-27357543	OK	14.3711	6.62696	-1.11675	-3.0877	5e-05	0.000172695	yes
AI427809	chr4:53261355-53270232	NOTEST	0.0238657	0.238142	3.31881	0	1	1	no
AI429214	chr8:36993574-36995533	OK	1.12171	0.966731	-0.214509	-0.251235	0.71265	0.766568	no
AI450353	chr11:83291698-83298977	OK	1.20026	0.852257	-0.493992	-0.255177	0.7067	0.761343	no
AI462493	chr19:8880013-8880933	OK	15.5471	19.8136	0.349845	0.885319	0.2621	0.335685	no
AI463170	chr12:76533559-76579039	NOTEST	0	0.25443	inf	0	1	1	no
AI464131	chr4:41495600-41503075	OK	4.56341	1.89999	-1.26412	-2.53159	0.00025	0.000757722	yes
AI467606	chr7:127091435-127094049	OK	0.193561	0.974224	2.33147	1.81521	0.03345	0.0583522	no
AI504432	chr3:107039503-107054322	OK	11.4113	2.57193	-2.14953	-5.11536	5e-05	0.000172695	yes
AI506816	chr5:23692260-23712667	NOTEST	0.262755	0.309026	0.234008	0	1	1	no
AI507597	chr4:141614232-141618633	NOTEST	0.0697469	0	#NAME?	0	1	1	no
AI593442	chr9:52673031-52679780	OK	17.887	20.0876	0.167397	0.484523	0.4297	0.506515	no
AI597479	chr1:43098709-43115946	OK	9.38883	11.6743	0.314318	0.852989	0.18475	0.253733	no
AI606473	chr3:154330820-154334687	OK	2.40804	0	#NAME?	#NAME?	5e-05	0.000172695	yes
AI607873	chr1:173723427-173741809	NOTEST	0.184134	0	#NAME?	0	1	1	no
AI646519	chr2:147361542-147362793	NOTEST	0	0	0	0	1	1	no
AI661453	chr17:47412733-47470638	NOTEST	0.0048524	0.545701	6.81327	0	1	1	no
AI662270	chr11:83223575-83226584	OK	0.256685	4.65853	4.18181	3.61886	0.0062	0.0133145	yes
AI747448	chr3:144910920-144932529	NOTEST	0	0	0	0	1	1	no
AI837181	chr19:5425143-5427316	OK	24.6709	31.7918	0.365842	0.946806	0.11835	0.17442	no
AI839979	chr5:31569591-31571397	NOTEST	0.51095	0.66515	0.380496	0	1	1	no
AI846148	chr19:7356463-7383557	OK	13.7699	8.97027	-0.61829	-1.43036	0.026	0.0469125	yes
AI847159	chr2:129178147-129180673	OK	0.0540137	1.10279	4.35169	1.60512	0.21555	0.287724	no
AI848285	chr15:82206951-82212815	OK	1.14745	0.052786	-4.44213	-2.02555	0.13385	0.193638	no
AI854517	chr7:79500025-79534403	OK	12.1282	0.0247718	-8.93546	-2.74079	0.2381	0.312142	no
AI854703	chr6:48628166-48633688	OK	5.99687	5.7875	-0.0512685	-0.122588	0.84415	0.878251	no
AI987944	chr7:41372929-41393379	OK	0.892209	3.7709	2.07946	2.82599	0.00025	0.000757722	yes
AK010878	chr12:102739829-102757810	OK	15.745	5.57949	-1.49669	-1.38496	0.0392	0.0669412	no
AK129341	chr9:8076632-8134294	OK	3.70924	5.0148	0.435069	0.962611	0.13185	0.191142	no
AU015228	chr2:130100393-130103375	NOTEST	0	0	0	0	1	1	no
AU015791	chr12:105513432-105515248	NOTEST	0.0281852	0	#NAME?	0	1	1	no
AU015836	chrX:93968655-93975470	NOTEST	0	0.110351	inf	0	1	1	no
AU016765	chr17:64514088-64555590	NOTEST	0	0	0	0	1	1	no
AU018091	chr7:3154658-3169203	NOTEST	0	0	0	0	1	1	no
AU018829,Gm16367	chr5_JH584299_random:829033-841747	NOTEST	0	0	0	0	1	1	no
AU019823	chr9:50603900-50625000	OK	9.72837	2.27474	-2.0965	-3.13173	5e-05	0.000172695	yes
AU019990	chr2:132598195-132653064	NOTEST	0.113507	0	#NAME?	0	1	1	no
AU021063	chr15:101221190-101232756	NOTEST	0.00872845	0	#NAME?	0	1	1	no
AU021092	chr16:5211818-5222299	OK	1.15371	0.981834	-0.232725	-0.243211	0.7413	0.79164	no
AU022252	chr4:119225137-119232724	OK	5.81306	9.92011	0.771059	1.71268	0.01385	0.027042	yes
AU022751	chrX:6081217-6083420	NOTEST	0.192369	0	#NAME?	0	1	1	no
AU022754	chr15:85535436-85593708	OK	2.97247	0.00686177	-8.75887	-1.62355	0.0137	0.026783	yes
AU022793	chr15:39962648-39967515	NOTEST	0.0271141	0	#NAME?	0	1	1	no
AU023762	chr9:113496745-113587152	NOTEST	0.100275	0.0925648	-0.115422	0	1	1	no
AU040320	chr4:126753554-126967923	OK	15.3231	21.7767	0.507078	1.01941	0.1082	0.161356	no
AU040972	chr11:79339891-79581609	NOTEST	0.181902	0	#NAME?	0	1	1	no
AU041133	chr10:82128012-82153065	OK	2.73667	2.53991	-0.107641	-0.189098	0.7704	0.816636	no
AV039307	chr2:120850655-120970715	OK	0.789518	0.637424	-0.308719	-0.0744926	0.9036	0.92627	no
AV051173	chr4:116684964-116700000	NOTEST	0.312051	0.137085	-1.18671	0	1	1	no
AV320801,Gm15023	chrX:135494587-135504594	NOTEST	0	0	0	0	1	1	no
AW011738	chr4:156203283-156206028	OK	1.41805	0.584159	-1.27947	-1.46604	0.0388	0.0663313	no
AW046200	chr8:57523824-57663430	NOTEST	0.0841342	0.112158	0.414761	0	1	1	no
AW112010	chr19:11047611-11050566	OK	0.0377216	3.58016	6.56849	1.88808	0.2618	0.335685	no
AW146154	chr7:41478873-41499890	NOTEST	0.643827	0.582355	-0.144774	0	1	1	no
AW209491	chr13:14630244-14638202	OK	4.11323	10.4023	1.33855	2.56476	5e-05	0.000172695	yes
AW495222	chr13:93674435-93752823	NOTEST	0	0	0	0	1	1	no
AW549542	chr5:119570128-119580358	NOTEST	0.0427495	0.266626	2.64084	0	1	1	no
AW549877	chr15:3982034-3995752	OK	25.3732	39.746	0.647505	1.95714	0.0018	0.00447287	yes
AW551984	chr9:39587395-39604124	OK	18.4675	5.3256	-1.79397	-4.51368	5e-05	0.000172695	yes
AW554918	chr18:25169019-25467321	OK	5.54298	2.88689	-0.941148	-2.21236	0.00075	0.00204736	yes
AW822252	chrX:53696921-53716578	NOTEST	0.382452	0	#NAME?	0	1	1	no
AY074887	chr9:54950256-54958030	NOTEST	0.451537	0	#NAME?	0	1	1	no
AY358078	chr14:51800045-51826359	NOTEST	0.0865888	0.153974	0.830431	0	1	1	no
AY512915	chr6:95290573-95333993	NOTEST	0	0	0	0	1	1	no
AY512931	chr8:45060701-45065418	NOTEST	0	0	0	0	1	1	no
AY761184	chr8:21702523-21703647	NOTEST	0	0	0	0	1	1	no
AY761185	chr8:20943693-20944748	NOTEST	0	0	0	0	1	1	no
Aaas	chr15:102338246-102350759	OK	8.77841	7.64318	-0.199786	-0.45629	0.4972	0.571339	no
Aacs	chr5:125475872-125517403	OK	30.2641	86.8768	1.52136	4.65551	5e-05	0.000172695	yes
Aadac	chr3:60031787-60040157	NOTEST	0	0	0	0	1	1	no
Aadacl2	chr3:60006742-60025420	NOTEST	0	0	0	0	1	1	no
Aadacl3	chr4:144453770-144463756	NOTEST	0	0	0	0	1	1	no
Aadat	chr8:60506123-60545677	NOTEST	0.351582	0.204857	-0.779242	0	1	1	no
Aaed1	chr13:64291835-64312710	OK	2.32027	14.1616	2.60962	4.28909	5e-05	0.000172695	yes
Aagab	chr9:63602654-63641889	OK	19.7463	18.3676	-0.104422	-0.303637	0.6521	0.714061	no
Aak1	chr6:86849516-87003227	OK	16.2508	14.5794	-0.156579	-0.448277	0.4667	0.542194	no
Aamdc	chr7:97550330-97579497	OK	19.1645	19.6962	0.0394818	0.0775126	0.89625	0.920496	no
Aamp	chr1:74279839-74284738	OK	88.214	58.8143	-0.58484	-1.69931	0.00625	0.0134012	yes
Aanat	chr11:116593686-116597680	NOTEST	0.175471	0.0923437	-0.926145	0	1	1	no
Aar2	chr2:156547575-156568972	OK	10.0161	10.5839	0.0795508	0.203951	0.7338	0.785075	no
Aard	chr15:52040106-52045722	OK	2.19491	1.07543	-1.02925	-1.21965	0.097	0.147158	no
Aars	chr8:111033841-111055569	OK	59.8855	52.3878	-0.192976	-0.585368	0.3604	0.437447	no
Aars2	chr17:45506840-45520843	OK	4.68631	10.1314	1.11231	2.70583	0.0001	0.000329074	yes
Aarsd1	chr11:101406839-101417433	OK	34.536	29.835	-0.211098	-0.642331	0.3716	0.448735	no
Aasdh	chr5:76875934-76905514	OK	3.85134	1.81611	-1.08451	-2.0605	0.00205	0.00501187	yes
Aasdhppt	chr9:4294792-4309494	OK	9.7493	14.3361	0.556286	1.50506	0.02185	0.0404083	yes
Aass	chr6:23072172-23132986	NOTEST	0.196446	0	#NAME?	0	1	1	no
Aatf	chr11:84422855-84513501	OK	27.711	12.502	-1.1483	-3.14862	5e-05	0.000172695	yes
Aatk	chr11:120007315-120047145	OK	28.5273	24.6586	-0.21025	-0.592147	0.32635	0.402321	no
Abat	chr16:8513428-8621567	OK	91.1236	18.5072	-2.29974	-6.33619	5e-05	0.000172695	yes
Abca1	chr4:53030788-53159895	OK	4.90169	15.0614	1.61951	4.54839	5e-05	0.000172695	yes
Abca12	chr1:71243089-71414910	NOTEST	0.0115552	0.0182471	0.659117	0	1	1	no
Abca13	chr11:9191941-9684259	NOTEST	0.0334794	0.00149634	-4.48376	0	1	1	no
Abca14	chr7:120203963-120325352	NOTEST	0	0.00733839	inf	0	1	1	no
Abca15	chr7:120328683-120407687	NOTEST	0	0	0	0	1	1	no
Abca16	chr7:120409646-120544813	NOTEST	0	0	0	0	1	1	no
Abca17	chr17:24264278-24347252	NOTEST	0.187486	0.121051	-0.631164	0	1	1	no
Abca2	chr2:25428673-25448539	OK	27.868	31.8111	0.190923	0.550772	0.3643	0.44145	no
Abca3	chr17:24352022-24414513	OK	32.5189	39.7589	0.289996	0.832554	0.16995	0.236862	no
Abca4	chr3:122044459-122180061	NOTEST	0.317037	0.0341873	-3.21312	0	1	1	no
Abca5	chr11:110269368-110337716	OK	12.3829	44.4945	1.84528	5.37867	5e-05	0.000172695	yes
Abca6	chr11:110176820-110251776	OK	0.13254	25.5964	7.59337	4.96413	0.00035	0.00102707	yes
Abca7	chr10:79697304-80369637	OK	8.91422	46.3339	2.37789	0.746621	0.2412	0.315737	no
Abca8a	chr11:110025633-110095937	OK	1.79723	0.694231	-1.37228	-2.01504	0.0052	0.0114439	yes
Abca8b	chr11:109933405-109995816	OK	3.2376	1.75549	-0.883053	-1.86205	0.00495	0.0109578	yes
Abca9	chr11:110100821-110168153	NOTEST	0.373037	0.0633578	-2.55772	0	1	1	no
Abcb10	chr8:123952458-123983122	OK	7.02631	13.8613	0.980227	2.64015	5e-05	0.000172695	yes
Abcb11	chr2:69238281-69342616	NOTEST	0	0	0	0	1	1	no
Abcb1a	chr5:8660091-8748570	OK	0.339737	9.96909	4.87497	6.82175	5e-05	0.000172695	yes
Abcb1b	chr5:8798146-8866314	NOTEST	0.472908	0.258104	-0.873606	0	1	1	no
Abcb4	chr5:8893720-8959226	OK	0.612962	4.86305	2.98799	4.57136	5e-05	0.000172695	yes
Abcb5	chr12:118867823-118966421	NOTEST	0	0	0	0	1	1	no
Abcb6	chr1:75171640-75180283	OK	14.1973	7.37543	-0.944818	-2.46711	0.0003	0.000894096	yes
Abcb7	chrX:104280564-104413846	OK	5.3421	8.57493	0.682719	1.82711	0.00445	0.00997616	yes
Abcb8	chr5:24394155-24409947	OK	14.0857	12.5672	-0.164577	-0.456815	0.4794	0.554406	no
Abcb9	chr5:124061856-124095798	OK	6.03301	14.4537	1.26049	3.25702	5e-05	0.000172695	yes
Abcc1	chr16:14361557-14474878	OK	8.2076	5.5858	-0.555196	-1.48382	0.02065	0.0384134	yes
Abcc10	chr17:46297482-46328023	OK	3.07155	1.51009	-1.02433	-1.72364	0.0053	0.0116273	yes
Abcc12	chr8:86504840-86566590	NOTEST	0.20276	0.377357	0.896156	0	1	1	no
Abcc2	chr19:43782307-43838218	NOTEST	0.00845346	0	#NAME?	0	1	1	no
Abcc3	chr11:94343294-94392976	NOTEST	0.0960741	0.0740763	-0.375134	0	1	1	no
Abcc4	chr14:118482691-118706219	OK	0.558798	7.30882	3.70924	6.05465	5e-05	0.000172695	yes
Abcc5	chr16:20331303-20426394	OK	50	53.4124	0.0952467	0.208896	0.7262	0.778439	no
Abcc6	chr7:45976379-46030286	NOTEST	0.336801	0.0884916	-1.92829	0	1	1	no
Abcc8	chr7:46104522-46180033	OK	8.03465	2.56479	-1.64739	-3.80661	5e-05	0.000172695	yes
Abcc9	chr6:142587861-142702274	NOTEST	0.437147	0.0793973	-2.46096	0	1	1	no
Abcd1	chrX:73716596-73738287	OK	4.25963	2.49873	-0.769534	-1.52989	0.0201	0.0375055	yes
Abcd2	chr15:91145870-91191807	OK	2.21466	3.23745	0.547773	1.1575	0.0698	0.110665	no
Abcd3	chr3:121758909-121815215	OK	25.9325	25.6711	-0.0146159	-0.0441116	0.9462	0.959142	no
Abcd4	chr12:84602530-84617466	OK	6.49653	8.68112	0.418212	0.996307	0.12395	0.181312	no
Abce1	chr8:79683441-79711740	OK	22.6722	50.0749	1.14317	3.4538	5e-05	0.000172695	yes
Abcf1	chr17:35956818-35969750	OK	27.5032	28.4547	0.0490639	0.140637	0.81375	0.853185	no
Abcf2	chr5:24565340-24577467	OK	15.0292	41.5152	1.46587	3.96373	5e-05	0.000172695	yes
Abcf3	chr16:20548602-20561603	OK	18.3426	24.3552	0.409034	1.21331	0.06055	0.0978364	no
Abcg1	chr17:31057693-31117981	OK	9.90028	11.679	0.23837	0.687571	0.2785	0.352054	no
Abcg2	chr6:58596671-58692451	OK	2.64658	17.3398	2.71189	5.6479	5e-05	0.000172695	yes
Abcg3	chr5:104935056-104982717	NOTEST	0	0.131029	inf	0	1	1	no
Abcg4	chr9:44273189-44288244	OK	20.0346	12.2545	-0.70919	-2.0494	0.002	0.00490426	yes
Abcg5	chr17:84658233-84700333	NOTEST	0.247636	0	#NAME?	0	1	1	no
Abcg8	chr17:84658233-84700333	NOTEST	0.0077374	0.0520526	2.75005	0	1	1	no
Abhd1	chr5:30933142-31348845	OK	5.0909	0.182631	-4.80092	-0.280281	0.382	0.459819	no
Abhd10	chr16:45729724-45742955	OK	9.65487	18.9665	0.974125	2.0703	0.00115	0.00299775	yes
Abhd11	chr5:135009151-135013157	OK	47.0019	22.0041	-1.09494	-2.89255	5e-05	0.000172695	yes
Abhd11os	chr5:135009151-135013157	OK	1.66492	0.329387	-2.33759	-0.602814	0.49845	0.572539	no
Abhd12	chr2:150832514-150904731	OK	64.8549	97.4789	0.587874	1.89397	0.00595	0.0128649	yes
Abhd12b	chr12:70154170-70183206	NOTEST	0.0247544	0	#NAME?	0	1	1	no
Abhd13	chr8:9977716-9992154	OK	8.6336	5.26027	-0.714826	-1.82689	0.0038	0.00867957	yes
Abhd14a	chr9:106440050-106447678	OK	12.029	19.2102	0.675357	1.45398	0.01825	0.0344269	yes
Abhd14b	chr9:106448639-106452918	OK	11.8414	19.0236	0.683954	1.75784	0.013	0.0255832	yes
Abhd15	chr11:77515116-77520628	OK	0.13529	1.04623	2.95108	2.52749	0.00745	0.0156515	yes
Abhd16a	chr17:35089290-35102987	OK	39.8753	50.0021	0.326492	1.03267	0.13135	0.190556	no
Abhd16b	chr2:181493205-181494980	NOTEST	0.013881	0.0121226	-0.195418	0	1	1	no
Abhd17a	chr10:80583648-80590341	OK	46.1586	56.6811	0.296269	0.953045	0.1774	0.245161	no
Abhd17b	chr19:21653308-21685637	OK	18.4855	30.1057	0.703638	2.08257	0.0023	0.005551	yes
Abhd17c	chr7:84109355-84151893	OK	25.2757	13.5486	-0.899606	-2.54146	0.0001	0.000329074	yes
Abhd2	chr7:79273265-79361601	OK	24.3115	31.2812	0.363659	1.10571	0.0929	0.141927	no
Abhd3	chr18:10644410-10706696	OK	7.31801	5.26173	-0.475914	-1.00442	0.14045	0.2017	no
Abhd4	chr14:54254128-54269169	OK	13.7802	21.7699	0.659738	1.73041	0.00435	0.00977873	yes
Abhd5	chr9:122351615-122381523	OK	10.7293	19.0668	0.829506	2.33909	0.00055	0.00154406	yes
Abhd6	chr14:8002901-8056555	OK	5.66611	10.1795	0.84523	1.91141	0.0063	0.0134981	yes
Abhd8	chr8:71456699-71463657	OK	64.388	54.9822	-0.227828	-0.730149	0.2824	0.356241	no
Abi1	chr2:22895521-23040241	OK	33.0407	48.8743	0.564831	1.59441	0.0087	0.0179954	yes
Abi2	chr1:60409618-60481163	OK	35.5669	18.8544	-0.915637	-2.65942	5e-05	0.000172695	yes
Abi3	chr11:95824499-95845731	NOTEST	0.338745	0.0859338	-1.9789	0	1	1	no
Abi3bp	chr16:56477845-56690135	OK	0.144526	1.19994	3.05356	2.74452	0.00045	0.00128903	yes
Abl1	chr2:31688536-31804362	OK	12.2648	5.9632	-1.04036	-2.84433	5e-05	0.000172695	yes
Abl2	chr1:156558786-156649619	OK	7.67206	4.68958	-0.710154	-1.96655	0.0013	0.00333632	yes
Ablim1	chr19:57033263-57216032	OK	62.5607	39.4187	-0.666376	-1.83908	0.00265	0.00629431	yes
Ablim2	chr5:35757879-35884979	OK	11.4943	6.09876	-0.914335	-2.2205	0.00045	0.00128903	yes
Ablim3	chr18:61799392-61911852	OK	31.6795	20.9654	-0.59554	-1.72329	0.0036	0.00825795	yes
Abo	chr2:26842502-26864995	NOTEST	0	0.0623169	inf	0	1	1	no
Abr	chr11:76416731-76577739	OK	53.4485	96.1499	0.847136	2.35763	0.0002	0.000620209	yes
Abra	chr15:41865292-41869720	NOTEST	0.0588404	0.0279867	-1.07207	0	1	1	no
Abracl	chr10:18011259-18023252	OK	14.9616	13.3933	-0.159754	-0.376798	0.64065	0.703902	no
Abt1	chr13:23418360-23423866	OK	5.85409	2.31666	-1.3374	-2.91162	0.0001	0.000329074	yes
Abtb1	chr6:88835913-88841935	OK	13.1992	28.6318	1.11717	3.11534	5e-05	0.000172695	yes
Abtb2	chr2:103566309-103718423	OK	9.32738	26.6744	1.51591	4.37645	5e-05	0.000172695	yes
Acaa1a	chr9:119341293-119350295	OK	14.1794	25.819	0.864635	2.40532	0.00065	0.00179834	yes
Acaa1b	chr9:119148042-119157093	OK	5.73376	0.586407	-3.28951	-3.86122	0.0005	0.00141682	yes
Acaa2	chr18:74779211-74806207	OK	6.34964	36.8016	2.53502	6.08911	5e-05	0.000172695	yes
Acaca	chr11:84195437-84401651	OK	3.89773	8.56774	1.13628	3.05266	5e-05	0.000172695	yes
Acacb	chr5:114165517-114250758	NOTEST	0.136658	0.228234	0.739941	0	1	1	no
Acad10	chr5:121621028-121660510	OK	0.414651	3.27274	2.98053	3.88206	0.0001	0.000329074	yes
Acad11	chr9:104063702-104127646	OK	4.76091	8.38364	0.81634	1.83378	0.005	0.0110562	yes
Acad12	chr5:121598280-121618938	OK	0.309517	1.94751	2.65354	2.71466	0.0035	0.00805509	yes
Acad8	chr9:26974138-26999549	OK	8.84197	10.4164	0.236416	0.612613	0.34905	0.425934	no
Acad9	chr3:36065999-36092857	OK	8.70235	12.329	0.50258	1.37127	0.033	0.0576683	no
Acadl	chr1:66830838-66863309	OK	8.76793	77.1697	3.13773	8.47756	5e-05	0.000172695	yes
Acadm	chr3:153922352-153944643	OK	11.7212	30.0615	1.3588	3.75253	5e-05	0.000172695	yes
Acads	chr5:115110298-115119346	OK	1.91478	6.73911	1.81538	3.08335	0.00015	0.000477376	yes
Acadsb	chr7:131410600-131446211	OK	18.5084	15.5489	-0.251368	-0.732883	0.2529	0.327569	no
Acadvl	chr11:70010182-70015428	OK	20.721	40.5944	0.970186	2.66941	5e-05	0.000172695	yes
Acan	chr7:79053482-79115099	OK	0.803073	0	#NAME?	#NAME?	5e-05	0.000172695	yes
Acap1	chr11:69881566-69895539	NOTEST	0.299002	0.268588	-0.15476	0	1	1	no
Acap2	chr16:30920553-31275697	OK	14.1035	12.176	-0.212011	-0.205499	0.67245	0.731915	no
Acap3	chr4:155891874-155907251	OK	39.4713	26.9122	-0.552543	-1.68086	0.00825	0.0171717	yes
Acat1	chr9:53580521-53610350	OK	39.2897	24.5739	-0.677026	-2.07515	0.0017	0.00425397	yes
Acat2	chr17:12943041-12960725	OK	26.8665	66.0853	1.29852	4.00834	5e-05	0.000172695	yes
Acat3	chr17:12916328-12940396	NOTEST	0.457122	0.391116	-0.22498	0	1	1	no
Acbd3	chr1:180726042-180754204	OK	14.0841	30.8416	1.13082	3.34457	5e-05	0.000172695	yes
Acbd4	chr11:103101687-103112199	OK	10.7849	38.3924	1.8318	5.06737	5e-05	0.000172695	yes
Acbd5	chr2:23068200-23114512	OK	21.2592	53.0876	1.32029	3.7752	5e-05	0.000172695	yes
Acbd6	chr1:155558119-155687233	OK	34.1092	19.9771	-0.771814	-1.95076	0.00185	0.00458159	yes
Acbd7	chr2:3336167-3340997	OK	0.797694	1.13782	0.512365	0.470742	0.6408	0.704011	no
Accs	chr2:93833466-93849943	OK	1.69681	1.67549	-0.0182401	-0.0295933	0.9615	0.970566	no
Accsl	chr2:93855359-93869157	NOTEST	0.333831	0.163689	-1.02816	0	1	1	no
Acd	chr8:105690905-105701095	OK	32.3918	11.9897	-1.43384	-2.1336	0.00285	0.00672351	yes
Ace	chr11:105965606-105989964	OK	3.98463	0.623364	-2.6763	-3.88153	5e-05	0.000172695	yes
Ace2	chrX:164139341-164188418	NOTEST	0.00680758	0.0322371	2.24351	0	1	1	no
Ace3	chr11:105994674-106005443	NOTEST	0	0	0	0	1	1	no
Acer1	chr17:56953489-56982126	NOTEST	0	0	0	0	1	1	no
Acer2	chr4:86874413-86932490	OK	0.588135	2.02465	1.78345	1.52853	0.0237	0.0433008	yes
Acer3	chr7:98213659-98309527	OK	2.87586	8.55212	1.57229	3.5944	5e-05	0.000172695	yes
Ache	chr5:137288253-137294466	OK	194.766	24.3122	-3.00199	-8.22234	5e-05	0.000172695	yes
Acin1	chr14:54642160-54690742	OK	59.3886	33.2794	-0.835557	-2.22081	0.00085	0.00228895	yes
Ackr1	chr1:173331885-173333503	OK	29.0417	63.8546	1.13667	3.58587	5e-05	0.000172695	yes
Ackr2	chr9:121898354-121911071	NOTEST	0.28419	0.0790695	-1.84566	0	1	1	no
Ackr3	chr1:90203979-90215722	OK	1.90667	0.361201	-2.40018	-2.13963	0.00575	0.0124789	yes
Ackr4	chr9:104063702-104127646	OK	0.931307	0.0861532	-3.43428	-0.900737	0.24295	0.317515	no
Acly	chr11:100476351-100528000	OK	94.0848	266.526	1.50224	3.78777	5e-05	0.000172695	yes
Acmsd	chr1:127729412-127774054	NOTEST	0.32791	0.268483	-0.288473	0	1	1	no
Acn9	chr6:6956017-7039220	OK	9.3152	21.0117	1.17354	2.66346	0.00785	0.0164053	yes
Acnat1	chr4:49443531-49451109	NOTEST	0.00452359	0	#NAME?	0	1	1	no
Acnat2	chr4:49379844-49408151	NOTEST	0	0	0	0	1	1	no
Aco1	chr4:40143264-40199009	OK	11.8549	8.63734	-0.45683	-1.26146	0.0478	0.079808	no
Aco2	chr15:81872462-81926213	OK	80.6788	65.938	-0.291079	-0.838652	0.19795	0.268684	no
Acot1	chr12:84009501-84017669	OK	10.7408	0.258738	-5.37547	-4.27544	0.0084	0.0174578	yes
Acot10	chr15:20665213-20666750	OK	2.06195	6.08815	1.562	2.55346	0.0017	0.00425397	yes
Acot11	chr4:106733914-106799831	OK	2.83762	2.46567	-0.202703	-0.420899	0.49325	0.567737	no
Acot12	chr13:91461096-91786148	NOTEST	0.179367	0.117426	-0.611162	0	1	1	no
Acot13	chr13:24817954-24831489	OK	28.9748	61.4881	1.08551	3.43028	0.0001	0.000329074	yes
Acot2	chr12:83987860-83993875	OK	2.38343	1.55742	-0.613877	-0.918193	0.1732	0.24055	no
Acot3	chr12:84052150-84059564	NOTEST	0.169729	0	#NAME?	0	1	1	no
Acot4	chr12:84038378-84044723	NOTEST	0.49188	0.067117	-2.87356	0	1	1	no
Acot5	chr12:84069324-84076019	NOTEST	0.0165729	0	#NAME?	0	1	1	no
Acot6	chr12:84100653-84109783	OK	1.08728	2.41826	1.15324	1.53509	0.03175	0.0558058	no
Acot7	chr4:152178099-152271855	OK	193.801	387.047	0.997934	2.75243	5e-05	0.000172695	yes
Acot8	chr2:164786020-164804881	OK	7.57975	8.11165	0.0978452	0.0909882	0.8828	0.909902	no
Acot9	chrX:155262499-155297507	OK	6.14723	18.8163	1.61397	3.72334	5e-05	0.000172695	yes
Acox1	chr11:116171882-116215318	OK	54.5675	59.2595	0.119005	0.334303	0.59625	0.663278	no
Acox2	chr14:8225510-8259019	NOTEST	0.0416219	0.0351464	-0.243967	0	1	1	no
Acox3	chr5:35581226-35613801	OK	7.05871	14.0153	0.989525	2.54711	0.0001	0.000329074	yes
Acoxl	chr2:127854627-128123892	NOTEST	0.0774754	0.00715926	-3.43585	0	1	1	no
Acp1	chr12:30884323-30911612	OK	1.00307	13.602	3.76132	4.79653	5e-05	0.000172695	yes
Acp2	chr2:91202911-91237066	OK	17.5262	22.9531	0.389179	1.10762	0.07785	0.121888	no
Acp5	chr9:22055459-22389206	OK	0.116075	2.01233	4.11574	0.666261	0.1679	0.234427	no
Acp6	chr3:97158776-97176576	OK	3.2213	3.01098	-0.0974068	-0.162572	0.81235	0.852038	no
Acpp	chr9:104288239-104337722	OK	0.221473	349.825	10.6253	11.706	5e-05	0.000172695	yes
Acpt	chr7:44253086-44257204	NOTEST	0.0215998	0	#NAME?	0	1	1	no
Acr	chr15:89568325-89574585	OK	2.61828	0.198029	-3.72484	-2.19663	0.00085	0.00228895	yes
Acrbp	chr6:125049926-125063265	OK	5.71445	0.98591	-2.53509	-2.8216	0.0005	0.00141682	yes
Acrv1	chr9:36693219-36698837	NOTEST	0	0	0	0	1	1	no
Acsbg1	chr9:54604996-54661885	OK	16.0679	0.279295	-5.84625	-6.12706	5e-05	0.000172695	yes
Acsbg2	chr17:56843103-56874447	NOTEST	0	0	0	0	1	1	no
Acsf2	chr11:94557101-94601786	OK	1.12739	0.108976	-3.3709	-2.08505	0.06415	0.102783	no
Acsf3	chr8:122775504-122817881	OK	8.35713	6.9983	-0.256002	-0.593509	0.36935	0.446482	no
Acsl1	chr8:46471041-46536050	OK	9.91647	17.4993	0.819403	2.32459	0.00045	0.00128903	yes
Acsl3	chr1:78657824-78707743	OK	46.9746	17.1588	-1.45293	-3.98939	5e-05	0.000172695	yes
Acsl4	chrX:142317992-142390535	OK	18.4888	36.3935	0.977031	2.82866	5e-05	0.000172695	yes
Acsl5	chr19:55253368-55296628	OK	5.3193	38.2475	2.84606	7.41418	5e-05	0.000172695	yes
Acsl6	chr11:54303823-54361539	OK	28.6852	20.3602	-0.494556	-1.36022	0.02695	0.0483822	yes
Acsm1	chr7:119617827-119662515	NOTEST	0	0	0	0	1	1	no
Acsm2	chr7:119554339-119600694	NOTEST	0	0	0	0	1	1	no
Acsm3	chr7:119760922-119794058	NOTEST	0.0119283	0.0520938	2.12673	0	1	1	no
Acsm4	chr7:119690025-119714566	NOTEST	0	0	0	0	1	1	no
Acsm5	chr7:119526264-119543360	NOTEST	0.00955648	0	#NAME?	0	1	1	no
Acss1	chr2:150618110-150668932	OK	5.4517	1.48717	-1.87413	-3.31838	5e-05	0.000172695	yes
Acss2	chr2:155518042-155562743	OK	15.4157	24.8642	0.689668	1.87622	0.00215	0.00523157	yes
Acss2os	chr2:155518042-155562743	NOTEST	0	0	0	0	1	1	no
Acss3	chr10:106936163-107123664	NOTEST	0.0718963	0.150244	1.06332	0	1	1	no
Acta1	chr8:123891757-123894775	OK	2.15905	0.881562	-1.29226	-1.30781	0.0399	0.0680199	no
Acta2	chr19:34240335-34255373	NOTEST	0.0738491	0.332817	2.17208	0	1	1	no
Actb	chr5:142903115-142906724	OK	464.323	785.849	0.759123	1.9682	0.00455	0.0101693	yes
Actbl2	chr13:111255012-111257749	NOTEST	0	0	0	0	1	1	no
Actc1	chr2:114047288-114052811	NOTEST	0.0391665	0	#NAME?	0	1	1	no
Actg1	chr11:120345689-120348484	OK	232.272	315.441	0.441557	1.19568	0.04685	0.0784286	no
Actg2	chr6:83512908-83536251	NOTEST	0	0	0	0	1	1	no
Actl10	chr2:154544404-154558853	NOTEST	0.135443	0.0146925	-3.20453	0	1	1	no
Actl11	chr9:107928468-107932461	NOTEST	0	0	0	0	1	1	no
Actl6a	chr3:32708545-32726971	OK	11.8321	12.0251	0.023342	0.0598802	0.92745	0.945224	no
Actl6b	chr5:137553554-137569573	OK	67.767	31.1876	-1.11961	-3.53377	5e-05	0.000172695	yes
Actl7a	chr4:56743421-56744925	NOTEST	0.120651	0	#NAME?	0	1	1	no
Actl7b	chr4:56740004-56741425	NOTEST	0.113332	0	#NAME?	0	1	1	no
Actl9	chr17:33432898-33434267	NOTEST	0.0772089	0.144788	0.907107	0	1	1	no
Actn1	chr12:80167541-80260371	OK	13.0811	38.6827	1.5642	4.60217	5e-05	0.000172695	yes
Actn2	chr13:12269426-12340732	OK	1.87007	0.114827	-4.02556	-2.97932	0.01015	0.0205821	yes
Actn3	chr19:4861215-4877909	NOTEST	0.730501	0.334987	-1.12478	0	1	1	no
Actn4	chr7:28881655-28962280	OK	35.4692	61.5241	0.794586	2.30244	0.00035	0.00102707	yes
Actr10	chr12:70937856-70964717	OK	30.0159	36.4972	0.282059	0.865312	0.1726	0.239812	no
Actr1a	chr19:46376813-46395735	OK	118.561	195.774	0.723558	2.15591	0.00095	0.00253133	yes
Actr1b	chr1:36699201-36709925	OK	86.3558	165.967	0.942533	2.98211	5e-05	0.000172695	yes
Actr2	chr11:20062303-20112951	OK	69.0153	145.8	1.079	3.17202	5e-05	0.000172695	yes
Actr3	chr1:125392904-125435727	OK	34.8441	68.9457	0.984547	2.84315	0.0001	0.000329074	yes
Actr3b	chr5:25760025-25850341	OK	14.869	32.1837	1.11402	3.14458	5e-05	0.000172695	yes
Actr5	chr2:158624912-158639211	OK	5.62586	2.79625	-1.00858	-1.7794	0.00565	0.012283	yes
Actr6	chr10:89711972-89732295	OK	11.5745	9.8208	-0.23704	-0.57538	0.3982	0.475458	no
Actr8	chr14:29978336-29993221	OK	13.9223	20.3686	0.548953	1.38998	0.0223	0.0411259	yes
Actrt1	chrX:46329006-46330345	NOTEST	0	0	0	0	1	1	no
Actrt2	chr4:154666427-154667867	NOTEST	0	0	0	0	1	1	no
Actrt3	chr3:30597072-30599870	NOTEST	0.212089	0.0934247	-1.1828	0	1	1	no
Acvr1	chr2:58446437-58566828	OK	14.7537	8.31537	-0.827228	-2.04874	0.00095	0.00253133	yes
Acvr1b	chr15:101174124-101212601	OK	27.1028	15.2172	-0.832737	-2.30484	0.00015	0.000477376	yes
Acvr1c	chr2:58267452-58357758	NOTEST	0.200429	0.0837594	-1.25877	0	1	1	no
Acvr2a	chr2:48814108-48949267	OK	17.3269	7.99879	-1.11516	-2.48218	0.00035	0.00102707	yes
Acvr2b	chr9:119402500-119433506	OK	5.48651	1.43034	-1.93953	-2.9305	0.0007	0.00192293	yes
Acvrl1	chr15:101128521-101145336	OK	0.557719	2.88577	2.37135	3.04229	5e-05	0.000172695	yes
Acy1	chr9:106432980-106438236	OK	6.07096	4.09054	-0.569635	-0.907534	0.13765	0.198251	no
Acy3	chr19:3986660-3990005	NOTEST	0.576999	0.428916	-0.427872	0	1	1	no
Acyp1	chr12:85272397-85280435	OK	14.2688	32.5496	1.18977	3.10481	0.00115	0.00299775	yes
Acyp2	chr11:30505991-30649396	OK	13.4985	50.8958	1.91474	5.13813	5e-05	0.000172695	yes
Ada	chr2:163726570-163750239	OK	1.59702	5.12396	1.68188	2.28342	0.00115	0.00299775	yes
Adad1	chr3:37063655-37111512	NOTEST	0	0	0	0	1	1	no
Adad2	chr8:119612746-119616926	NOTEST	0.0768056	0	#NAME?	0	1	1	no
[truncated: 22,002 more rows]

## Sheet: up in cort neurons after filter
gene	locus	status	FPKM Cortical Neurons	FPKM MACS DRG	log2 fold change	test_stat	p_value	q_value	significant
Gad2	chr2:22622326-22693877	OK	31.7525	0.004037	-12.9413	-2.81688	0.01755	0.0332731	yes
Reln	chr5:21884453-22344705	OK	1309.47	0.490604	-11.3821	-12.9804	5e-05	0.000172695	yes
Slc6a1	chr6:114282634-114317525	OK	175.938	0.0774045	-11.1504	-8.67903	0.0075	0.0157447	yes
Gm5607	chr8:12385770-12436732	OK	6.57759	0.00420527	-10.6111	-2.15388	0.0177	0.033521	yes
Slc1a3	chr15:8634123-8710807	OK	67.4907	0.0478409	-10.4622	-7.2877	0.02485	0.0451179	yes
Npas4	chr19:4984354-4989971	OK	130.674	0.219445	-9.2179	-9.94565	5e-05	0.000172695	yes
Lrrc4b	chr7:44442486-44463344	OK	60.976	0.114186	-9.06071	-7.10655	0.00915	0.0188284	yes
Grm2	chr9:106644533-106656109	OK	46.846	0.09641	-8.92453	-6.43384	0.012	0.0238715	yes
Tnc	chr4:63959784-64047015	OK	17.5251	0.0368377	-8.89402	-5.88941	0.0172	0.032703	yes
Efnb3	chr11:69554091-69560237	OK	69.038	0.147951	-8.86613	-8.17099	0.00125	0.00322643	yes
Zic1	chr9:91360344-91365799	OK	58.6313	0.157666	-8.53865	-7.4231	0.00205	0.00501187	yes
St8sia2	chr7:73939119-74013682	OK	26.1406	0.0769129	-8.40885	-7.21361	0.0023	0.005551	yes
Lhx6	chr2:36081952-36105408	OK	34.4805	0.101931	-8.40205	-5.96518	0.00065	0.00179834	yes
Igfbpl1	chr4:45809506-45826827	OK	51.093	0.158361	-8.33377	-7.8206	0.0016	0.00403198	yes
Gad1	chr2:70489939-70602012	OK	111.346	0.361862	-8.26539	-9.39313	5e-05	0.000172695	yes
Ndnf	chr6:65671610-65706930	OK	236.494	0.934322	-7.98367	-14.1898	5e-05	0.000172695	yes
Dcc	chr18:71253631-72351069	OK	12.6687	0.0521308	-7.92491	-6.90534	0.00095	0.00253133	yes
Mycl	chr4:122996098-123002480	OK	31.5423	0.134277	-7.87594	-6.68547	0.002	0.00490426	yes
Camkv	chr9:107935919-107949691	OK	50.8618	0.221378	-7.84393	-8.45001	0.00015	0.000477376	yes
B3gat1	chr9:26751561-26761338	OK	74.155	0.335683	-7.7873	-9.95041	5e-05	0.000172695	yes
Gpc2	chr5:138273659-138279937	OK	20.3004	0.0966778	-7.71411	-5.53177	0.01945	0.0364145	yes
Nhlh2	chr3:102010144-102015492	OK	102.585	0.513984	-7.64088	-11.0984	5e-05	0.000172695	yes
Nxph1	chr6:8950018-9248578	OK	28.3947	0.14563	-7.60717	-6.09768	0.01515	0.0292808	yes
Slc12a5	chr2:164967987-164999731	OK	32.7711	0.170449	-7.58694	-8.97692	5e-05	0.000172695	yes
Fjx1	chr2:102449365-102451792	OK	35.6387	0.186019	-7.58185	-7.16794	0.00135	0.00345573	yes
Tmem178	chr17:80944631-81001816	OK	53.6218	0.292003	-7.52069	-7.38332	0.00075	0.00204736	yes
Vmn2r1	chr3:64081641-64105458	OK	18.1547	0.100048	-7.50351	-5.57593	0.0152	0.0293448	yes
Ripk4	chr16:97741941-97763755	OK	21.2088	0.117835	-7.49175	-6.80248	0.0016	0.00403198	yes
Slc10a4	chr5:73006903-73012955	OK	19.5805	0.114932	-7.4125	-5.2353	0.0223	0.0411259	yes
Lrig3	chr10:125966218-126015359	OK	12.8222	0.0754676	-7.40857	-5.63969	0.01095	0.0220281	yes
Magel2	chr7:62376978-62381640	OK	20.3687	0.12313	-7.37003	-7.34709	0.00015	0.000477376	yes
Pou3f2	chr4:22482094-22488366	OK	9.45094	0.0598956	-7.30186	-5.46988	0.0063	0.0134981	yes
Zic2	chr14:122475383-122480328	OK	61.9938	0.412524	-7.2315	-9.50686	5e-05	0.000172695	yes
Glra2	chrX:165129016-165326981	OK	15.5906	0.107741	-7.17697	-5.72196	0.00905	0.0186446	yes
Nr2f1	chr13:78188972-78236564	OK	32.6157	0.227826	-7.16149	-6.43529	0.00065	0.00179834	yes
Arhgef26	chr3:62338776-62462221	OK	11.2999	0.0806779	-7.12992	-6.19201	0.00235	0.00565502	yes
Hrk	chr5:118169763-118189478	OK	8.27299	0.0595635	-7.11784	-5.53814	0.00845	0.017546	yes
Tacr1	chr6:82402474-82560104	OK	8.53517	0.0620776	-7.1032	-5.55064	0.0079	0.0164974	yes
Rapgefl1	chr11:98836784-98853005	OK	14.6192	0.10749	-7.08752	-6.54465	0.00085	0.00228895	yes
Psd2	chr18:35964829-36014716	OK	40.0154	0.296806	-7.07489	-8.74916	5e-05	0.000172695	yes
Atp1b2	chr11:69599749-69605960	OK	130.951	1.01894	-7.00581	-11.768	5e-05	0.000172695	yes
Fam65b	chr13:24582188-24733806	OK	50.0886	0.390796	-7.00192	-8.68309	5e-05	0.000172695	yes
Dscaml1	chr9:45416625-45753713	OK	34.0918	0.27173	-6.97111	-9.87248	5e-05	0.000172695	yes
Epha3	chr16:63545217-63864157	OK	10.6136	0.0906194	-6.87188	-5.82595	0.0037	0.00846782	yes
Sla	chr15:66670769-66850720	OK	12.5069	0.107754	-6.85885	-4.26441	0.02025	0.037755	yes
Cspg5	chr9:110243782-110262576	OK	78.3852	0.67631	-6.85675	-10.46	5e-05	0.000172695	yes
C230091D08Rik	chr7:59307923-59324149	OK	12.163	0.105242	-6.85264	-5.95506	0.00285	0.00672351	yes
Mn1	chr5:111418165-111457025	OK	9.079	0.0789736	-6.84502	-6.16943	0.00075	0.00204736	yes
Fbln1	chr15:85206007-85286294	OK	8.75848	0.0777386	-6.81591	-4.81815	0.01645	0.031453	yes
Slc1a2	chr2:102658682-102790784	OK	42.1192	0.374964	-6.81158	-11.2917	5e-05	0.000172695	yes
Gm5088	chr14:89896223-89899447	OK	7.01433	0.0633628	-6.79052	-4.77639	0.02485	0.0451179	yes
Nrgn	chr9:37544492-37552745	OK	53.79	0.503084	-6.7404	-7.37323	0.00025	0.000757722	yes
Nfatc2	chr2:168476409-168601657	OK	17.208	0.161855	-6.73223	-5.92022	5e-05	0.000172695	yes
Dusp4	chr8:34807609-34819894	OK	73.2281	0.694696	-6.71987	-9.76806	5e-05	0.000172695	yes
Marcksl1	chr4:129513580-129515981	OK	507.028	4.86309	-6.70405	-14.8403	5e-05	0.000172695	yes
Angpt1	chr15:42424666-42676977	OK	24.6811	0.236923	-6.70284	-7.63301	5e-05	0.000172695	yes
Spon1	chr7:113765997-114043375	OK	10.9707	0.111572	-6.61954	-7.00703	0.0001	0.000329074	yes
Mex3a	chr3:88532394-88541394	OK	29.8693	0.304972	-6.61384	-9.14845	5e-05	0.000172695	yes
Grm5	chr7:87584167-88135063	OK	13.4525	0.13836	-6.6033	-8.13048	5e-05	0.000172695	yes
Sh3rf3	chr10:58813358-59138916	OK	9.22678	0.0977183	-6.56106	-5.98171	0.00075	0.00204736	yes
Zdbf2	chr1:63182570-63314575	OK	17.1514	0.183633	-6.54536	-9.15518	5e-05	0.000172695	yes
Ttyh1	chr7:4074124-4136926	OK	53.2613	0.581238	-6.51782	-7.30863	0.00735	0.0154764	yes
Vangl2	chr1:172004370-172027268	OK	10.1769	0.111211	-6.51586	-4.80259	0.0181	0.0341671	yes
Syt13	chr2:92915100-92956051	OK	24.0866	0.266668	-6.49704	-7.5256	5e-05	0.000172695	yes
Shisa7	chr7:4825551-4844696	OK	25.5768	0.285956	-6.4829	-8.63579	5e-05	0.000172695	yes
Npas1	chr7:16455720-16476780	OK	27.4492	0.308198	-6.47676	-6.99015	0.0002	0.000620209	yes
Islr	chr9:58156263-58159221	OK	51.1773	0.59077	-6.43677	-7.30603	5e-05	0.000172695	yes
Ptprz1	chr6:22875501-23052916	OK	70.6084	0.832425	-6.40638	-12.6537	5e-05	0.000172695	yes
35489	chr8:65618039-66471637	OK	10.8192	0.127621	-6.40558	-5.53384	0.00025	0.000757722	yes
Chodl	chr16:78930947-78951728	OK	9.74908	0.116575	-6.38593	-4.89195	0.01195	0.0237958	yes
Nfix	chr8:84701456-84800338	OK	90.6913	1.10412	-6.36	-11.4261	5e-05	0.000172695	yes
Grem2	chr1:174833784-174921819	OK	26.779	0.328928	-6.34719	-8.14672	5e-05	0.000172695	yes
Plch2	chr4:154983114-155010984	OK	17.5259	0.216115	-6.34155	-7.57532	5e-05	0.000172695	yes
Nxph4	chr10:127525472-127534559	OK	97.6565	1.21102	-6.33343	-10.0804	5e-05	0.000172695	yes
Galnt16	chr12:80518989-80603896	OK	15.4564	0.192407	-6.32791	-6.4392	0.00015	0.000477376	yes
Gucy1a3	chr3:82092426-82145877	OK	24.615	0.310288	-6.30979	-7.94856	5e-05	0.000172695	yes
Vstm2b	chr7:40899277-40929968	OK	25.9608	0.327725	-6.3077	-5.94219	0.0022	0.00533924	yes
Kcnj10	chr1:172341209-172374085	OK	12.3904	0.156929	-6.30297	-6.88307	5e-05	0.000172695	yes
Mmd2	chr5:142563480-142608752	OK	32.777	0.427852	-6.25943	-7.0116	0.0001	0.000329074	yes
Bmp7	chr2:172868011-172940321	OK	24.8483	0.326223	-6.25114	-7.23989	5e-05	0.000172695	yes
Fibcd1	chr2:31813289-31846005	OK	12.4504	0.165708	-6.2314	-6.65778	5e-05	0.000172695	yes
Plekha7	chr7:116124117-116189841	OK	34.6007	0.473772	-6.19046	-9.26105	5e-05	0.000172695	yes
Prkcg	chr7:3303531-3331097	OK	13.1172	0.184193	-6.1541	-5.71823	0.00055	0.00154406	yes
Cxadr	chr16:78301670-78359785	OK	65.0169	0.919892	-6.14321	-8.31821	5e-05	0.000172695	yes
Gas7	chr11:67532997-67688992	OK	39.0668	0.555115	-6.13701	-10.2826	5e-05	0.000172695	yes
Efna3	chr3:89314950-89322879	OK	22.9124	0.328608	-6.12362	-5.61911	0.005	0.0110562	yes
Pnmal2	chr7:16944681-16948828	OK	106.19	1.52565	-6.12108	-12.4096	5e-05	0.000172695	yes
Elfn2	chr15:78670006-78718113	OK	26.5368	0.387056	-6.09931	-8.87754	5e-05	0.000172695	yes
Dact1	chr12:71309883-71320107	OK	97.7888	1.43028	-6.0953	-11.1907	5e-05	0.000172695	yes
Bai2	chr4:129984869-130022633	OK	31.7603	0.470065	-6.07822	-8.88379	5e-05	0.000172695	yes
Fabp7	chr10:57784922-57788450	OK	356.68	5.29695	-6.07333	-12.3572	5e-05	0.000172695	yes
Slc38a3	chr9:107651154-107668968	OK	26.3789	0.401325	-6.03847	-6.70661	5e-05	0.000172695	yes
Cspg4	chr9:56865103-56899870	OK	13.3038	0.204465	-6.02384	-7.76772	5e-05	0.000172695	yes
Hpcal4	chr4:123183503-123194699	OK	21.5091	0.332633	-6.01487	-8.25528	5e-05	0.000172695	yes
Pcdh11x	chrX:120290326-120910618	OK	15.7585	0.245966	-6.00152	-8.64274	5e-05	0.000172695	yes
Pla2g4e	chr2:120166411-120245335	OK	7.69349	0.120354	-5.99828	-5.77037	0.00015	0.000477376	yes
Shisa9	chr16:11984112-12270904	OK	10.7326	0.168061	-5.99687	-6.20029	5e-05	0.000172695	yes
Col9a3	chr2:180598221-180642691	OK	15.3899	0.241257	-5.99527	-5.09528	0.00075	0.00204736	yes
Eln	chr5:134702595-134747254	OK	88.9552	1.39762	-5.99203	-11.3955	5e-05	0.000172695	yes
Vwc2	chr11:11114015-11263526	OK	10.4894	0.165875	-5.98269	-5.85884	0.00015	0.000477376	yes
Sorcs2	chr5:36017180-36398139	OK	7.60531	0.12164	-5.96632	-5.7563	0.00025	0.000757722	yes
Rnf152	chr1:105276916-105356710	OK	9.84419	0.158471	-5.95699	-7.37308	5e-05	0.000172695	yes
Gpm6b	chrX:166238942-166389033	OK	165.173	2.70033	-5.9347	-11.1746	5e-05	0.000172695	yes
Fibin	chr2:110360924-110362993	OK	17.9593	0.302122	-5.89345	-6.33705	0.00015	0.000477376	yes
Rasgrp2	chr19:6400582-6415216	OK	16.2399	0.27393	-5.88959	-5.91473	0.0002	0.000620209	yes
Sema4g	chr19:44989343-45003395	OK	72.0766	1.22478	-5.87893	-11.4752	5e-05	0.000172695	yes
Olfm2	chr9:20667985-20728214	OK	82.2257	1.42272	-5.85287	-9.31647	5e-05	0.000172695	yes
Serpine2	chr1:79794320-79858665	OK	55.6686	0.966179	-5.84843	-8.53922	5e-05	0.000172695	yes
Acsbg1	chr9:54604996-54661885	OK	16.0679	0.279295	-5.84625	-6.12706	5e-05	0.000172695	yes
Ednrb	chr14:103814614-103844476	OK	25.3976	0.443738	-5.83884	-6.24458	5e-05	0.000172695	yes
Cmklr1	chr5:113612354-113650390	OK	6.15347	0.108218	-5.82938	-4.10853	0.0163	0.031209	yes
Hepacam	chr9:37367605-37386571	OK	11.5214	0.206286	-5.80352	-5.31929	0.0008	0.0021673	yes
Bcl11a	chr11:24078055-24173558	OK	83.5374	1.5144	-5.7856	-8.24128	5e-05	0.000172695	yes
B3galt2	chr1:143607498-143702684	OK	13.4803	0.24839	-5.7621	-3.49483	0.01645	0.031453	yes
Cacna1g	chr11:94408390-94474198	OK	15.7583	0.295489	-5.73687	-8.07822	5e-05	0.000172695	yes
Arc	chr15:74669080-74672570	OK	25.7965	0.506488	-5.6705	-7.22379	5e-05	0.000172695	yes
Cx3cl1	chr8:94772179-94782426	OK	112.148	2.24183	-5.64458	-12.0247	5e-05	0.000172695	yes
Cacng8	chr7:3394116-3415605	OK	14.068	0.283364	-5.63362	-5.0012	0.00625	0.0134012	yes
Grm3	chr5:9485235-9725352	OK	9.27141	0.189377	-5.61345	-5.82327	5e-05	0.000172695	yes
Cdh4	chr2:179442477-179899375	OK	59.9999	1.27946	-5.55135	-11.9342	5e-05	0.000172695	yes
Gem	chr4:11704446-11714993	OK	28.7683	0.619598	-5.537	-7.39264	5e-05	0.000172695	yes
Rasa3	chr8:13567217-13677587	OK	27.9623	0.607419	-5.52465	-8.44916	5e-05	0.000172695	yes
Cdo1	chr18:46713204-46728342	OK	23.4206	0.51912	-5.49556	-6.49128	0.0001	0.000329074	yes
Fgfr3	chr5:33721723-33737068	OK	13.6615	0.30546	-5.48299	-6.34956	5e-05	0.000172695	yes
Adra1b	chr11:43774604-43901237	OK	6.18546	0.139241	-5.47322	-4.63254	0.0005	0.00141682	yes
Kcnd2	chr6:21216108-21729805	OK	17.3988	0.391988	-5.47203	-7.89029	5e-05	0.000172695	yes
Draxin	chr4:148098436-148130698	OK	19.2676	0.434613	-5.4703	-8.35342	5e-05	0.000172695	yes
Fkbp9	chr6:56832058-56879360	OK	114.288	2.58084	-5.46868	-11.9392	5e-05	0.000172695	yes
Qpct	chr17:79051905-79090243	OK	37.4827	0.865495	-5.43655	-7.9954	5e-05	0.000172695	yes
Kif21b	chr1:136131400-136178014	OK	33.7257	0.779285	-5.43556	-11.2739	5e-05	0.000172695	yes
Aqp4	chr18:15389393-15403684	OK	17.3519	0.401437	-5.43378	-8.05522	5e-05	0.000172695	yes
Slc2a13	chr15:91267690-91573261	OK	57.0892	1.32162	-5.43284	-11.7765	5e-05	0.000172695	yes
Trank1	chr9:111311738-111395775	OK	17.9463	0.416229	-5.43016	-9.93403	5e-05	0.000172695	yes
Kcnk9	chr15:72512118-72546279	OK	25.4165	0.591401	-5.42549	-6.09601	0.0001	0.000329074	yes
Irs1	chr1:82233104-82291439	OK	14.7165	0.344231	-5.41792	-8.94498	5e-05	0.000172695	yes
Thbs2	chr17:14665499-14694262	OK	5.60854	0.131379	-5.41582	-5.67506	0.0001	0.000329074	yes
Nova1	chr12:46694516-46818775	OK	11.2322	0.265184	-5.4045	-7.74443	5e-05	0.000172695	yes
Acot1	chr12:84009501-84017669	OK	10.7408	0.258738	-5.37547	-4.27544	0.0084	0.0174578	yes
Dhrs3	chr4:144892826-144927645	OK	42.272	1.01931	-5.37404	-6.37513	5e-05	0.000172695	yes
Wnt7a	chr6:91363982-91411369	OK	7.72503	0.187819	-5.36212	-5.4669	0.00015	0.000477376	yes
Trp53i11	chr2:93187583-93201757	OK	38.7576	0.95296	-5.34592	-8.70778	5e-05	0.000172695	yes
Vtn	chr11:78499119-78502325	OK	5.00518	0.123114	-5.34536	-3.67001	0.0267	0.0479829	yes
Sst	chr16:23889580-23890844	OK	1592.43	39.3164	-5.33995	-17.4592	5e-05	0.000172695	yes
Dpysl4	chr7:139086000-139101791	OK	67.8083	1.6865	-5.32936	-10.3106	5e-05	0.000172695	yes
Islr2	chr9:58196296-58208808	OK	194.837	4.85376	-5.32702	-12.7061	5e-05	0.000172695	yes
Trim66	chr7:109449000-109508134	OK	16.4665	0.427571	-5.26722	-9.11363	5e-05	0.000172695	yes
Igsf9	chr1:172482212-172498877	OK	17.1253	0.446304	-5.26196	-6.99961	5e-05	0.000172695	yes
Mmp2	chr8:92827327-92853420	OK	12.0586	0.315142	-5.25792	-6.03088	5e-05	0.000172695	yes
Cotl1	chr8:119809213-119840579	OK	71.0947	1.85977	-5.25654	-9.41332	5e-05	0.000172695	yes
Ybx2	chr11:69935898-69941599	OK	5.55081	0.145394	-5.25465	-3.82205	0.02465	0.0448074	yes
C1qtnf4	chr2:90885785-90890526	OK	53.6746	1.41482	-5.24555	-8.27799	5e-05	0.000172695	yes
Pgf	chr12:85166638-85177313	OK	17.3952	0.464879	-5.22569	-4.57324	0.0003	0.000894096	yes
Lmcd1	chr6:112273757-112330423	OK	34.5747	0.925927	-5.22268	-6.58388	5e-05	0.000172695	yes
Ntn1	chr11:68209363-68386826	OK	11.5131	0.310062	-5.21457	-7.01703	5e-05	0.000172695	yes
Fscn1	chr5:142960354-142973189	OK	178.601	4.82621	-5.20971	-12.5586	5e-05	0.000172695	yes
Ntm	chr9:28995963-29963129	OK	71.2349	1.92788	-5.2075	-9.65097	5e-05	0.000172695	yes
Igdcc4	chr9:65101485-65137947	OK	19.405	0.537813	-5.17318	-8.62673	5e-05	0.000172695	yes
1700113A16Rik	chr3:88171559-88177785	OK	17.4255	0.484176	-5.16952	-4.92235	0.00525	0.011543	yes
Sik1	chr17:31844249-31855792	OK	83.524	2.32323	-5.16799	-11.8539	5e-05	0.000172695	yes
Meis2	chr2:115861263-116065058	OK	35.0336	0.976787	-5.16455	-9.16114	5e-05	0.000172695	yes
Gjd2	chr2:114009600-114032292	OK	5.03023	0.141857	-5.14812	-4.43442	0.0022	0.00533924	yes
Usp2	chr9:44067020-44095627	OK	21.6797	0.611563	-5.1477	-7.23609	5e-05	0.000172695	yes
Pard6g	chr18:80046894-80119640	OK	10.9974	0.312573	-5.13682	-6.19915	5e-05	0.000172695	yes
Agap2	chr10:127078906-127093169	OK	86.3386	2.45665	-5.13524	-12.2039	5e-05	0.000172695	yes
Tpbg	chr9:85842379-85847055	OK	7.94934	0.226326	-5.13436	-5.08598	0.00015	0.000477376	yes
Crhbp	chr13:95431375-95444831	OK	12.8782	0.367544	-5.13088	-5.18879	0.0003	0.000894096	yes
Fam189a1	chr7:64756095-65156528	OK	22.4559	0.642582	-5.12707	-6.15094	5e-05	0.000172695	yes
Ephb1	chr9:101922127-102354693	OK	6.34913	0.183699	-5.11115	-5.41644	5e-05	0.000172695	yes
Klhl23	chr2:69822369-69836651	OK	16.8845	0.491736	-5.10167	-7.79375	5e-05	0.000172695	yes
Mgat5b	chr11:116918862-116986944	OK	41.8196	1.22122	-5.09779	-10.0263	5e-05	0.000172695	yes
Rimklb	chr6:122453608-122486305	OK	37.7252	1.1066	-5.09132	-9.27306	5e-05	0.000172695	yes
Ncan	chr8:70093084-70120844	OK	54.6782	1.60527	-5.09007	-11.4289	5e-05	0.000172695	yes
Fam163b	chr2:27110378-27142477	OK	17.8787	0.530498	-5.07475	-6.62746	5e-05	0.000172695	yes
Zbtb16	chr9:48654296-48835945	OK	12.2407	0.364594	-5.06925	-7.30989	5e-05	0.000172695	yes
Cdkn1c	chr7:143458338-143461050	OK	16.5522	0.493169	-5.0688	-5.31857	5e-05	0.000172695	yes
Foxo6	chr4:120267077-120287261	OK	32.5421	0.969751	-5.06855	-8.07364	5e-05	0.000172695	yes
Fam183b	chr11:58792801-58801960	OK	22.1034	0.660912	-5.06367	-4.30081	0.0065	0.0138817	yes
Rgma	chr7:73310379-73419899	OK	37.0031	1.11895	-5.04743	-8.45262	5e-05	0.000172695	yes
Nrep	chr18:33437018-33464029	OK	420.499	12.7353	-5.04519	-12.1883	5e-05	0.000172695	yes
Aldh1l1	chr6:90550847-90599171	OK	12.7648	0.38863	-5.03763	-6.33133	5e-05	0.000172695	yes
Pxylp1	chr9:96823342-96889474	OK	6.25304	0.191283	-5.03078	-4.49363	5e-05	0.000172695	yes
Arntl	chr7:113207464-113314126	OK	15.2527	0.478305	-4.99499	-6.18115	5e-05	0.000172695	yes
Emid1	chr11:5106265-5152222	OK	9.41558	0.295964	-4.99156	-4.904	0.0007	0.00192293	yes
Xylt1	chr7:117380978-117667630	OK	6.1133	0.192215	-4.99116	-4.81031	0.0002	0.000620209	yes
Nkain4	chr2:180934771-180954699	OK	9.85259	0.312119	-4.98034	-3.34545	0.00765	0.0160282	yes
Grid2ip	chr5:143357337-143391798	OK	12.8521	0.408333	-4.97611	-6.28981	5e-05	0.000172695	yes
E130008D07Rik	chr17:43146040-43158291	OK	10.5492	0.336817	-4.96902	-5.41561	5e-05	0.000172695	yes
Nos1	chr5:117867118-117953813	OK	31.3071	1.00619	-4.95951	-9.37792	5e-05	0.000172695	yes
Matk	chr10:81252934-81262981	OK	23.2042	0.748835	-4.9536	-5.75923	5e-05	0.000172695	yes
Nr4a1	chr15:101266845-101274794	OK	225.299	7.2741	-4.95293	-11.9906	5e-05	0.000172695	yes
Layn	chr9:51056779-51077094	OK	7.96101	0.258251	-4.94611	-4.62258	0.00215	0.00523157	yes
Dzip1l	chr9:99629594-99669256	OK	5.93399	0.194145	-4.93379	-5.41412	5e-05	0.000172695	yes
Slc30a10	chr1:185447115-185468761	OK	5.86241	0.194295	-4.91518	-5.73728	5e-05	0.000172695	yes
F3	chr3:121723536-121735052	OK	10.2079	0.340598	-4.90547	-4.62777	0.0004	0.00115963	yes
Sez6l	chr5:112419150-112577198	OK	25.5114	0.852103	-4.90397	-9.17338	5e-05	0.000172695	yes
Crabp2	chr3:87948692-87953372	OK	9.37224	0.313055	-4.9039	-3.82362	0.02455	0.0446547	yes
Galntl6	chr8:57774051-58911627	OK	7.28783	0.243464	-4.90371	-6.02377	5e-05	0.000172695	yes
Zfp711	chrX:112600525-112635062	OK	14.0821	0.472959	-4.89601	-7.31555	5e-05	0.000172695	yes
Negr1	chr3:156561793-157316464	OK	57.7767	1.94235	-4.89462	-10.5199	5e-05	0.000172695	yes
Tmem163	chr1:127490341-127678021	OK	103.117	3.46845	-4.89385	-11.1909	5e-05	0.000172695	yes
Grin2d	chr7:45832482-45866681	OK	16.2406	0.551792	-4.87933	-7.64867	5e-05	0.000172695	yes
Pygo1	chr9:72925649-72946015	OK	10.7627	0.370893	-4.8589	-5.24825	0.00015	0.000477376	yes
Bcan	chr3:87987530-88000356	OK	72.5748	2.51496	-4.85086	-9.62841	5e-05	0.000172695	yes
Grid1	chr14:34820135-35581115	OK	11.315	0.394447	-4.84226	-6.02264	5e-05	0.000172695	yes
Dchs1	chr7:105752988-105787550	OK	19.4082	0.677753	-4.83976	-10.0555	5e-05	0.000172695	yes
Tspan6	chrX:133891069-133898429	OK	41.5327	1.45297	-4.83717	-8.18084	5e-05	0.000172695	yes
Usp27x	chrX:7372590-7375830	OK	7.84552	0.278687	-4.81515	-5.61553	5e-05	0.000172695	yes
Rassf2	chr2:131992849-132029988	OK	11.6262	0.415746	-4.80553	-7.04959	5e-05	0.000172695	yes
Hapln1	chr13:89540635-89611832	OK	16.9283	0.605444	-4.8053	-7.95515	5e-05	0.000172695	yes
Cwc22	chr2:77895652-77946356	OK	47.6116	1.75384	-4.76272	-9.3232	5e-05	0.000172695	yes
Dleu7	chr14:62276228-62292979	OK	6.84066	0.252661	-4.75886	-3.82115	0.01195	0.0237958	yes
Asap2	chr12:21111755-21286237	OK	12.5824	0.46692	-4.75209	-4.13635	0.0001	0.000329074	yes
Mkrn3	chr7:62417592-62420139	OK	14.5031	0.539329	-4.74905	-6.35348	5e-05	0.000172695	yes
Mpped1	chr15:83780022-83858474	OK	55.0047	2.04771	-4.74747	-10.0819	5e-05	0.000172695	yes
Slc35f1	chr10:52690500-53111622	OK	42.4039	1.58475	-4.74187	-10.2998	5e-05	0.000172695	yes
Sema6b	chr17:56123084-56140343	OK	21.1635	0.798196	-4.72869	-7.35337	5e-05	0.000172695	yes
Phf21b	chr15:84785375-84856129	OK	7.14917	0.271621	-4.71811	-5.20284	5e-05	0.000172695	yes
Igf2	chr7:142650767-142670356	OK	9.83242	0.377089	-4.70457	-5.13163	5e-05	0.000172695	yes
Ly6h	chr15:75564744-75567182	OK	335.894	12.8857	-4.70416	-10.1372	5e-05	0.000172695	yes
Npas3	chr12:53248676-54072175	OK	6.91864	0.266275	-4.6995	-6.28012	5e-05	0.000172695	yes
Dcx	chrX:143855841-143933219	OK	77.8267	2.99606	-4.69913	-11.5252	5e-05	0.000172695	yes
Dab1	chr4:104367537-104744844	OK	18.1371	0.701216	-4.69294	-5.07083	5e-05	0.000172695	yes
Sema5b	chr16:35541361-35664258	OK	7.80906	0.30196	-4.69272	-6.17412	5e-05	0.000172695	yes
Pcdh8	chr14:79766771-79771312	OK	14.0652	0.544456	-4.69117	-6.69723	5e-05	0.000172695	yes
Slmo1	chr18:67464848-67480581	OK	16.862	0.654552	-4.68712	-6.43131	5e-05	0.000172695	yes
Kcnab3	chr11:69326257-69333041	OK	9.32713	0.363256	-4.68237	-5.55807	5e-05	0.000172695	yes
Nnat	chr2:157556361-157566361	OK	913.599	35.59	-4.68202	-8.64051	5e-05	0.000172695	yes
Gpr37l1	chr1:135160249-135167681	OK	19.4112	0.757092	-4.68027	-6.23115	5e-05	0.000172695	yes
Frmd6	chr12:70825513-70902234	OK	9.43596	0.370181	-4.67187	-6.41909	5e-05	0.000172695	yes
Chd7	chr4:8690405-8868449	OK	8.85997	0.347835	-4.67083	-8.25513	5e-05	0.000172695	yes
Setbp1	chr18:78750377-79109391	OK	7.91901	0.31247	-4.66353	-7.72773	5e-05	0.000172695	yes
Crh	chr3:19693400-19695396	OK	6.26651	0.248329	-4.65734	-3.64154	0.0141	0.0274647	yes
Rasgef1c	chr11:49901834-49980223	OK	8.62782	0.345631	-4.64169	-5.2192	0.0002	0.000620209	yes
Dixdc1	chr9:50662752-50727984	OK	20.6204	0.831529	-4.63216	-8.75321	5e-05	0.000172695	yes
Tox	chr4:6687385-6990723	OK	7.83709	0.316486	-4.6301	-5.38318	5e-05	0.000172695	yes
Sh3bp5	chr14:31373963-31436033	OK	28.254	1.14383	-4.62652	-7.79719	5e-05	0.000172695	yes
Slc24a3	chr2:145242610-145641939	OK	120.377	4.93489	-4.6084	-11.1797	5e-05	0.000172695	yes
Prr18	chr17:8340405-8344113	OK	10.7498	0.440805	-4.60802	-5.69233	5e-05	0.000172695	yes
Col11a2	chr17:34039436-34066242	OK	5.48212	0.225007	-4.60669	-5.48795	5e-05	0.000172695	yes
C77370	chrX:104077434-104201117	OK	6.6121	0.27225	-4.60211	-7.38877	5e-05	0.000172695	yes
Caly	chr7:140069879-140082548	OK	116.324	4.80025	-4.5989	-7.94956	5e-05	0.000172695	yes
Pid1	chr1:84036292-84284645	OK	15.0818	0.622776	-4.59795	-6.07485	5e-05	0.000172695	yes
Ctxn2	chr2:125136691-125147841	OK	6.39533	0.265768	-4.58878	-3.45802	0.02455	0.0446547	yes
Syk	chr13:52583436-52648792	OK	11.1012	0.462634	-4.5847	-6.79664	5e-05	0.000172695	yes
Ppp1r14c	chr10:3366149-3464975	OK	15.7725	0.664618	-4.56874	-6.56772	5e-05	0.000172695	yes
9530082P21Rik	chr17:23749235-23754065	OK	12.9702	0.546717	-4.56826	-6.48038	5e-05	0.000172695	yes
Dach1	chr14:97786845-98169765	OK	32.2927	1.36265	-4.56672	-9.26983	5e-05	0.000172695	yes
Slc1a1	chr19:28835165-28913960	OK	14.1207	0.599265	-4.55848	-6.86003	5e-05	0.000172695	yes
Gng7	chr10:80948623-81014925	OK	22.2079	0.950829	-4.54574	-7.31905	5e-05	0.000172695	yes
Atp1a2	chr1:172271708-172298064	OK	38.8559	1.66702	-4.54279	-9.0833	5e-05	0.000172695	yes
Mfge8	chr7:79133767-79149060	OK	54.8431	2.35421	-4.542	-8.074	5e-05	0.000172695	yes
Gfap	chr11:102887335-102897200	OK	9.94661	0.428938	-4.53536	-5.01068	0.0001	0.000329074	yes
Wscd1	chr11:71750702-71789646	OK	14.2235	0.613773	-4.53443	-6.25364	5e-05	0.000172695	yes
Zcchc12	chrX:36195903-36199158	OK	154.377	6.79086	-4.50672	-11.5324	5e-05	0.000172695	yes
Atat1	chr17:35897597-35910068	OK	84.1926	3.72626	-4.49789	-8.94176	5e-05	0.000172695	yes
Cxcl12	chr6:117168534-117181368	OK	385.139	17.0846	-4.49461	-10.8197	5e-05	0.000172695	yes
Syndig1l	chr12:84677277-84698807	OK	55.0152	2.44232	-4.49351	-9.47081	5e-05	0.000172695	yes
Lrrtm4	chr6:80018876-80810143	OK	7.37819	0.329398	-4.48536	-5.07377	5e-05	0.000172695	yes
Il18	chr9:50565367-50581837	OK	14.5586	0.651014	-4.48304	-4.77145	0.00175	0.00436419	yes
Egln3	chr12:54178980-54203874	OK	9.44706	0.425274	-4.4734	-5.40395	5e-05	0.000172695	yes
Lrrn2	chr1:132880354-132940005	OK	35.6567	1.61582	-4.46384	-8.92779	5e-05	0.000172695	yes
Cd274	chr19:29367437-29388094	OK	88.2629	4.01395	-4.45871	-11.013	5e-05	0.000172695	yes
4930570G19Rik	chr3:156546752-156561746	OK	5.66844	0.261245	-4.43948	-3.10698	0.00025	0.000757722	yes
Vash2	chr1:190947645-190979296	OK	11.6145	0.536226	-4.43695	-6.30508	5e-05	0.000172695	yes
Gpm6a	chr8:54779433-55060878	OK	509.163	23.6093	-4.4307	-10.6944	5e-05	0.000172695	yes
Dlg2	chr7:91090785-92449246	OK	53.3453	2.47586	-4.42936	-10.5923	5e-05	0.000172695	yes
Ngef	chr1:87476828-87573870	OK	21.3639	0.994726	-4.42473	-6.66056	5e-05	0.000172695	yes
E130012A19Rik	chr11:97627386-97629716	OK	5.90028	0.27509	-4.42281	-4.61876	0.00025	0.000757722	yes
Cxcl1	chr5:90891244-90893115	OK	25.3022	1.1897	-4.41059	-5.80027	5e-05	0.000172695	yes
Col9a2	chr4:121039565-121055325	OK	5.40334	0.254728	-4.40682	-4.42125	0.0005	0.00141682	yes
Chd3os	chr11:69340768-69342647	OK	57.6249	2.71915	-4.40547	-8.96721	5e-05	0.000172695	yes
Klhl1	chr14:96105264-96519034	OK	10.62	0.502316	-4.40204	-6.4411	5e-05	0.000172695	yes
Tub	chr7:109010879-109083324	OK	39.7723	1.88269	-4.4009	-5.87381	5e-05	0.000172695	yes
Cdh13	chr8:118283754-119323448	OK	36.9968	1.75455	-4.39823	-8.25129	5e-05	0.000172695	yes
Col25a1	chr3:130180844-130599883	OK	11.1272	0.529411	-4.39356	-7.51648	5e-05	0.000172695	yes
Stmn4	chr14:66344374-66361680	OK	292.612	13.9492	-4.39073	-12.3311	5e-05	0.000172695	yes
Col6a2	chr10:76595755-76623404	OK	76.0259	3.62647	-4.38985	-10.4145	5e-05	0.000172695	yes
Tekt2	chr4:126322120-126325199	OK	14.4585	0.691999	-4.385	-5.46837	5e-05	0.000172695	yes
Bai1	chr15:74516195-74589464	OK	53.3573	2.55533	-4.3841	-10.8827	5e-05	0.000172695	yes
Ecel1	chr1:87147654-87156356	OK	47.9284	2.32139	-4.36782	-8.56958	5e-05	0.000172695	yes
Dusp14	chr11:84048044-84068357	OK	39.9064	1.93918	-4.3631	-7.66486	5e-05	0.000172695	yes
Sik3	chr9:46012819-46224194	OK	17.3814	0.848895	-4.35582	-8.39991	5e-05	0.000172695	yes
Fos	chr12:85473900-85477270	OK	1068.34	52.209	-4.35493	-11.0152	5e-05	0.000172695	yes
Echdc2	chr4:108165436-108179308	OK	15.9439	0.782843	-4.34814	-4.51749	0.0001	0.000329074	yes
Mfng	chr15:78755882-78773445	OK	27.4565	1.3486	-4.34762	-6.90839	5e-05	0.000172695	yes
Dlg3	chrX:100767721-100818410	OK	26.5827	1.3071	-4.34605	-7.41277	5e-05	0.000172695	yes
D430041D05Rik	chr2:104143074-104410334	OK	17.1257	0.84491	-4.34122	-9.33071	5e-05	0.000172695	yes
Ier5	chr1:155096366-155099636	OK	22.7621	1.12399	-4.33993	-7.64753	5e-05	0.000172695	yes
Bzrap1	chr11:87760540-87785928	OK	27.87	1.37861	-4.33743	-9.85733	5e-05	0.000172695	yes
Fam131c	chr4:141368191-141384174	OK	14.2257	0.707177	-4.33028	-5.46041	5e-05	0.000172695	yes
Fosl2	chr5:32136471-32157839	OK	84.9618	4.22666	-4.32922	-11.3055	5e-05	0.000172695	yes
Gpr123	chr7:139834173-139878088	OK	14.388	0.72266	-4.31541	-7.54064	5e-05	0.000172695	yes
Nav3	chr10:109683438-110000219	OK	10.8286	0.545593	-4.31088	-7.84601	5e-05	0.000172695	yes
Sema4a	chr3:88435961-88461182	OK	13.746	0.692671	-4.31069	-6.0958	5e-05	0.000172695	yes
Begain	chr12:109032181-109068217	OK	29.2466	1.47522	-4.30927	-8.00784	5e-05	0.000172695	yes
Cxcr4	chr1:128588198-128592299	OK	49.6463	2.51077	-4.30548	-8.35579	5e-05	0.000172695	yes
Fosb	chr7:19302695-19310045	OK	287.758	14.6891	-4.29204	-11.1306	5e-05	0.000172695	yes
Dennd2a	chr6:39462377-39557834	OK	17.2528	0.897902	-4.26412	-7.7807	5e-05	0.000172695	yes
Igsf21	chr4:140026851-140246811	OK	56.1662	2.92343	-4.26397	-8.89289	5e-05	0.000172695	yes
Nsg1	chr5:38039229-38159467	OK	326.039	16.9821	-4.26296	-8.4311	5e-05	0.000172695	yes
Filip1l	chr16:57301999-57606867	OK	7.99584	0.416485	-4.26291	-2.95976	0.02585	0.0466781	yes
Sik2	chr9:50856923-51009073	OK	15.9307	0.830971	-4.26087	-4.98489	5e-05	0.000172695	yes
Dynlt1b	chr17:6430111-6436295	OK	12.7154	0.665498	-4.256	-4.47214	0.00485	0.0107569	yes
Shb	chr4:45423275-45530828	OK	11.123	0.586436	-4.24542	-5.81604	5e-05	0.000172695	yes
Sh3bp2	chr5:34525783-34563639	OK	11.7323	0.621537	-4.2385	-5.7385	5e-05	0.000172695	yes
Dpf1	chr7:29304004-29317586	OK	29.8074	1.58169	-4.23613	-7.65355	5e-05	0.000172695	yes
Grid2	chr6:63256856-64666279	OK	6.75847	0.3587	-4.23585	-5.10854	5e-05	0.000172695	yes
Shank1	chr7:44310263-44358353	OK	31.894	1.70501	-4.22544	-9.93557	5e-05	0.000172695	yes
Fgf14	chr14:123978290-124677127	OK	9.34029	0.50352	-4.21335	-5.34611	5e-05	0.000172695	yes
Hs3st4	chr7:123983180-124398989	OK	13.2929	0.719462	-4.20759	-6.30253	5e-05	0.000172695	yes
Gpd1	chr15:99717592-99725007	OK	11.7422	0.635631	-4.20737	-6.02191	5e-05	0.000172695	yes
Pdzd2	chr15:12357053-12592556	OK	20.0848	1.08816	-4.20613	-10.0648	5e-05	0.000172695	yes
Grik3	chr4:125490830-125714173	OK	11.6917	0.635132	-4.20229	-7.90515	5e-05	0.000172695	yes
Matn4	chr2:164389392-164415448	OK	6.51195	0.356873	-4.18961	-4.04994	0.0003	0.000894096	yes
Trib1	chr15:59648653-59657099	OK	13.7115	0.751462	-4.18955	-7.02697	5e-05	0.000172695	yes
Maml3	chr3:51687612-52105006	OK	18.0829	0.99187	-4.18833	-8.54838	5e-05	0.000172695	yes
Zfp57	chr17:37001162-37010729	OK	51.3098	2.83219	-4.17924	-7.77618	5e-05	0.000172695	yes
Pde1a	chr2:79834452-80129412	OK	11.2118	0.620021	-4.17656	-5.92713	5e-05	0.000172695	yes
Enc1	chr13:97241104-97253040	OK	55.045	3.0467	-4.17529	-10.2306	5e-05	0.000172695	yes
Ciart	chr3:95871521-95891930	OK	7.13515	0.395278	-4.17401	-3.08589	0.0136	0.026636	yes
Cacng5	chr11:107874604-107915055	OK	50.1769	2.78649	-4.1705	-9.2468	5e-05	0.000172695	yes
Col11a1	chr3:114030539-114220326	OK	20.5511	1.14341	-4.16781	-8.50906	5e-05	0.000172695	yes
Hap1	chr11:100347326-100356141	OK	62.6642	3.48773	-4.16728	-9.19964	5e-05	0.000172695	yes
Usp29	chr7:6730582-6976662	OK	8.2192	0.457891	-4.16592	-6.83078	5e-05	0.000172695	yes
Nr2f2	chr7:70351949-70411146	OK	40.7953	2.27283	-4.16584	-9.43487	5e-05	0.000172695	yes
Gnrh1	chr14:67745228-67749436	OK	13.4835	0.751691	-4.16491	-4.41851	0.0162	0.0310517	yes
Zbtb12	chr17:34894558-34896844	OK	13.0464	0.727781	-4.16401	-5.43841	5e-05	0.000172695	yes
Rsph9	chr17:46129276-46144198	OK	20.0662	1.1246	-4.15729	-5.61455	5e-05	0.000172695	yes
Bmp1	chr14:70474554-70520260	OK	18.7227	1.0582	-4.1451	-7.09726	5e-05	0.000172695	yes
Ankrd35	chr3:96670130-96691034	OK	10.8848	0.617178	-4.14048	-6.53325	5e-05	0.000172695	yes
Epha4	chr1:77367184-77515088	OK	13.9535	0.793473	-4.13631	-7.64261	5e-05	0.000172695	yes
Kctd12	chr14:102976580-102982637	OK	27.6164	1.57046	-4.13627	-8.67612	5e-05	0.000172695	yes
Plxnb1	chr9:109095435-109119915	OK	15.8313	0.901296	-4.13464	-8.59118	5e-05	0.000172695	yes
Rmrp	chr4:43492784-43493059	OK	49.816	2.83714	-4.1341	-8.03516	0.0181	0.0341671	yes
Wscd2	chr5:113550419-113589725	OK	10.2801	0.587227	-4.12979	-6.27016	5e-05	0.000172695	yes
Olfm3	chr3:114863252-115125764	OK	5.3404	0.30626	-4.12412	-4.97631	5e-05	0.000172695	yes
Ppargc1a	chr5:51454248-51553921	OK	19.673	1.13181	-4.11952	-8.41992	5e-05	0.000172695	yes
Spry1	chr3:37639949-37644599	OK	13.622	0.792435	-4.1035	-6.02577	5e-05	0.000172695	yes
Daam2	chr17:49456021-49564337	OK	5.75409	0.335328	-4.10094	-5.55812	5e-05	0.000172695	yes
Hs3st1	chr5:39613934-39644631	OK	27.868	1.62527	-4.09986	-6.78345	5e-05	0.000172695	yes
Hddc3	chr7:80343136-80346097	OK	29.9525	1.75196	-4.09563	-6.33338	5e-05	0.000172695	yes
Etv4	chr11:101769741-101785310	OK	6.85067	0.401144	-4.09405	-4.79363	0.0001	0.000329074	yes
Gria2	chr3:80684935-80802791	OK	87.2787	5.12609	-4.0897	-9.90571	5e-05	0.000172695	yes
Tcf4	chr18:69344491-69687967	OK	77.6457	4.56201	-4.08916	-10.453	5e-05	0.000172695	yes
Lmtk3	chr7:45783946-45804142	OK	63.2254	3.75117	-4.07509	-9.93025	5e-05	0.000172695	yes
Msi1	chr5:115429684-115454202	OK	26.9777	1.60273	-4.07316	-6.85352	5e-05	0.000172695	yes
Mrap2	chr9:87144305-87184045	OK	39.8132	2.37054	-4.06996	-7.17455	5e-05	0.000172695	yes
Gal3st3	chr19:5298330-5308739	OK	11.5787	0.692899	-4.06269	-5.81112	5e-05	0.000172695	yes
Chst1	chr2:92599706-92615252	OK	15.8947	0.95288	-4.0601	-6.46707	5e-05	0.000172695	yes
Fndc3b	chr3:27416161-27710439	OK	35.3369	2.11914	-4.05963	-9.61977	5e-05	0.000172695	yes
Astn2	chr4:65380802-66404483	OK	38.2527	2.29491	-4.05906	-4.82807	5e-05	0.000172695	yes
Fam49a	chr12:12262138-12392475	OK	42.1324	2.55176	-4.04536	-9.2521	5e-05	0.000172695	yes
Rnf165	chr18:77456109-77565136	OK	9.87453	0.598579	-4.0441	-7.38827	5e-05	0.000172695	yes
Tmem132b	chr5:125532417-125792583	OK	9.66863	0.589198	-4.03649	-7.53879	5e-05	0.000172695	yes
R74862	chr7:143021783-143067930	OK	8.17531	0.507581	-4.00956	-1.95666	0.02395	0.0436717	yes
Vcan	chr13:89655309-89742512	OK	13.6856	0.849722	-4.00952	-6.63496	5e-05	0.000172695	yes
Zfp704	chr3:9427009-9610085	OK	18.3458	1.1431	-4.00442	-9.84326	5e-05	0.000172695	yes
Rnd1	chr15:98669204-98677461	OK	9.15516	0.575677	-3.99125	-5.02232	5e-05	0.000172695	yes
Wnt4	chr4:137277634-137299501	OK	6.60521	0.417496	-3.98377	-5.4039	5e-05	0.000172695	yes
Celf5	chr10:81459227-81482709	OK	57.12	3.61147	-3.98334	-10.0184	5e-05	0.000172695	yes
Cdh24	chr14:54631991-54641364	OK	8.13283	0.515734	-3.97906	-5.20682	5e-05	0.000172695	yes
Samd4	chr14:46882964-47105817	OK	8.06087	0.514343	-3.97013	-6.74458	5e-05	0.000172695	yes
Phc1	chr6:122317730-122340227	OK	26.4458	1.69832	-3.96086	-7.79183	5e-05	0.000172695	yes
Mafb	chr2:160363676-160367065	OK	6.69077	0.430521	-3.95802	-5.11371	5e-05	0.000172695	yes
Ccnd2	chr6:127125708-127212419	OK	20.9652	1.35035	-3.95659	-8.2284	5e-05	0.000172695	yes
Fgd3	chr13:49263109-49309208	OK	5.45267	0.354041	-3.94497	-4.78539	5e-05	0.000172695	yes
Rab34	chr11:78188426-78192193	OK	21.9577	1.43283	-3.93779	-5.05318	5e-05	0.000172695	yes
Podxl2	chr6:88842557-88874044	OK	228.168	14.8994	-3.93677	-10.6429	5e-05	0.000172695	yes
Chst2	chr9:95400925-95407270	OK	35.644	2.35666	-3.91884	-9.6158	5e-05	0.000172695	yes
Rpph1	chr14:50807446-50807771	OK	28.5167	1.9029	-3.90553	-5.9877	0.01795	0.0339207	yes
Creg2	chr1:39618405-39651182	OK	11.0704	0.739183	-3.90463	-7.08428	5e-05	0.000172695	yes
Caln1	chr5:130369457-130840645	OK	12.1	0.815624	-3.89096	-5.28268	5e-05	0.000172695	yes
Slc4a10	chr2:62046514-62326743	OK	13.4019	0.904876	-3.88857	-6.99411	5e-05	0.000172695	yes
Fgfbp3	chr19:36917549-36919599	OK	8.20722	0.558798	-3.87649	-4.47761	0.0001	0.000329074	yes
1500009L16Rik	chr10:83722864-83762762	OK	43.9164	3.01559	-3.86425	-7.418	5e-05	0.000172695	yes
Tmem181b-ps	chr17:6439001-6450994	OK	29.8047	2.06238	-3.85316	-7.19307	5e-05	0.000172695	yes
Tnfrsf19	chr14:60963833-61046855	OK	27.0718	1.87355	-3.85294	-7.92089	5e-05	0.000172695	yes
Ubap1l	chr9:65361059-65380377	OK	10.2963	0.712888	-3.8523	-4.54044	0.0003	0.000894096	yes
Ccdc114	chr7:45928397-45948956	OK	5.61997	0.38949	-3.85091	-4.48796	5e-05	0.000172695	yes
Lor	chr3:92080270-92083142	OK	5.31342	0.368386	-3.85035	-4.05171	0.00055	0.00154406	yes
Pitpnm3	chr11:72047527-72135889	OK	5.77084	0.400462	-3.84904	-5.86264	5e-05	0.000172695	yes
Fam155a	chr8:9206009-9771023	OK	42.4455	2.94921	-3.84721	-8.85863	5e-05	0.000172695	yes
Gdpd2	chrX:100729846-100738899	OK	7.38333	0.513131	-3.84687	-4.72009	0.0001	0.000329074	yes
Casp3	chr8:46617290-46639698	OK	112.51	7.82427	-3.84595	-9.59846	5e-05	0.000172695	yes
Thrsp	chr7:97412956-97417510	OK	33.7302	2.36841	-3.83205	-6.65165	5e-05	0.000172695	yes
Pnmal1	chr7:16959794-16962320	OK	36.7056	2.58026	-3.83041	-7.54161	5e-05	0.000172695	yes
Ppp2r1b	chr9:50856923-51009073	OK	22.2552	1.58085	-3.81537	-6.6427	5e-05	0.000172695	yes
Pak7	chr2:136081087-136387967	OK	7.3732	0.5263	-3.80833	-5.91937	5e-05	0.000172695	yes
Fgf11	chr11:69796067-69801716	OK	17.159	1.22746	-3.80522	-6.13848	5e-05	0.000172695	yes
Pcdh18	chr3:49743295-49757316	OK	5.98911	0.431149	-3.79609	-5.54933	5e-05	0.000172695	yes
Slco1c1	chr6:141524385-141570177	OK	15.6267	1.12543	-3.79547	-6.17632	5e-05	0.000172695	yes
Fbll1	chr11:35797379-35798884	OK	20.5556	1.48465	-3.79134	-6.12774	5e-05	0.000172695	yes
Nanos1	chr19:60755986-60759914	OK	26.9006	1.94651	-3.78868	-8.2479	5e-05	0.000172695	yes
Pde4a	chr9:21165713-21226281	OK	13.815	1.00075	-3.78708	-6.61859	5e-05	0.000172695	yes
Thsd7b	chr1:129273303-130219278	OK	54.0561	3.92135	-3.78503	-9.4619	5e-05	0.000172695	yes
Ntrk2	chr13:58806568-59133970	OK	61.7387	4.5016	-3.77767	-9.82648	5e-05	0.000172695	yes
Tspan9	chr6:127961399-128143578	OK	25.0039	1.82348	-3.77739	-8.052	5e-05	0.000172695	yes
4833424O15Rik	chr3:117575460-117689506	OK	12.7334	0.929909	-3.77538	-6.73502	5e-05	0.000172695	yes
1700086L19Rik	chr12:74284275-74295950	OK	56.6979	4.14157	-3.77505	-5.78949	5e-05	0.000172695	yes
Vldlr	chr19:27217019-27254231	OK	6.36675	0.466163	-3.77165	-6.43173	5e-05	0.000172695	yes
Cmtm3	chr8:104340593-104347672	OK	10.7113	0.784639	-3.77096	-4.93921	5e-05	0.000172695	yes
Ephb2	chr4:136653609-136836011	OK	8.62258	0.634317	-3.76484	-6.00878	5e-05	0.000172695	yes
Tmem44	chr16:30511854-30550578	OK	8.62324	0.636973	-3.75893	-5.82658	5e-05	0.000172695	yes
Nav2	chr7:48959072-49610088	OK	12.2676	0.906752	-3.758	-8.26197	5e-05	0.000172695	yes
Cnr1	chr4:33924631-33948831	OK	70.4773	5.22003	-3.75503	-10.0771	5e-05	0.000172695	yes
P2rx5	chr11:73160529-73172687	OK	32.5071	2.41788	-3.74894	-7.65583	5e-05	0.000172695	yes
Pmepa1	chr2:173224464-173276533	OK	15.5648	1.1597	-3.74647	-7.33459	5e-05	0.000172695	yes
Nr4a2	chr2:57107225-57124003	OK	24.7463	1.85427	-3.73829	-6.72291	5e-05	0.000172695	yes
Gabrb2	chr11:42419756-42632591	OK	13.7887	1.03521	-3.73549	-7.94186	5e-05	0.000172695	yes
Vcam1	chr3:116110019-116129688	OK	12.5689	0.945793	-3.73219	-6.08461	5e-05	0.000172695	yes
Tmem132a	chr19:10842543-10869779	OK	85.8586	6.46377	-3.73151	-9.35124	5e-05	0.000172695	yes
Tceal6	chrX:135208685-135210687	OK	44.7715	3.37094	-3.73136	-7.32506	5e-05	0.000172695	yes
Soga1	chr2:157010441-157079265	OK	30.6291	2.31647	-3.72491	-9.93604	5e-05	0.000172695	yes
Adcy8	chr15:64699034-64922296	OK	20.8895	1.58526	-3.71999	-7.80409	5e-05	0.000172695	yes
Slc8a2	chr7:16130299-16160511	OK	26.8541	2.04027	-3.71831	-8.24936	5e-05	0.000172695	yes
Robo1	chr16:72663148-73046100	OK	17.3054	1.32735	-3.7046	-8.37473	5e-05	0.000172695	yes
Rell1	chr5:63908897-63968897	OK	16.0477	1.23154	-3.70383	-6.73208	5e-05	0.000172695	yes
Vps37b	chr5:124004640-124032260	OK	33.1874	2.56758	-3.69215	-7.86573	5e-05	0.000172695	yes
St8sia5	chr18:77185846-77255450	OK	5.72852	0.443956	-3.68967	-3.74314	0.00045	0.00128903	yes
Slain1	chr14:103650242-103704799	OK	19.688	1.53504	-3.68097	-6.37409	5e-05	0.000172695	yes
Mpp3	chr11:101999652-102026955	OK	13.6979	1.07367	-3.67333	-6.15953	5e-05	0.000172695	yes
Tril	chr6:53815467-53820825	OK	9.32677	0.732742	-3.67	-6.40431	5e-05	0.000172695	yes
Smoc1	chr12:81026807-81186414	OK	10.6828	0.844249	-3.66148	-5.65111	5e-05	0.000172695	yes
Sh3pxd2b	chr11:32347810-32428183	OK	21.1619	1.68436	-3.6512	-8.61084	5e-05	0.000172695	yes
Col26a1	chr5:136741763-136883107	OK	5.77733	0.462634	-3.64246	-4.06876	0.0002	0.000620209	yes
Doc2b	chr11:75769089-75796057	OK	5.76647	0.461949	-3.64188	-5.19547	5e-05	0.000172695	yes
Mme	chr3:63295434-63383713	OK	8.41547	0.675133	-3.6398	-6.11368	5e-05	0.000172695	yes
Neto1	chr18:86394951-86501897	OK	21.6575	1.7437	-3.63464	-7.36408	5e-05	0.000172695	yes
Adra2a	chr19:54045181-54048982	OK	9.0221	0.731153	-3.62522	-5.87873	5e-05	0.000172695	yes
Tmem145	chr7:25306107-25316195	OK	51.2784	4.16798	-3.62093	-8.54953	5e-05	0.000172695	yes
Penk	chr4:4133535-4138445	OK	33.6925	2.74468	-3.61772	-6.89929	5e-05	0.000172695	yes
Adcy1	chr11:7063488-7178505	OK	44.9705	3.66915	-3.61546	-9.81552	5e-05	0.000172695	yes
6530402F18Rik	chr2:29194820-29252993	OK	12.8539	1.0489	-3.61526	-5.15402	5e-05	0.000172695	yes
Egr3	chr14:70077444-70082613	OK	7.14402	0.583192	-3.61469	-5.07707	5e-05	0.000172695	yes
Stxbp6	chr12:44852485-45074483	OK	6.08244	0.499515	-3.60605	-5.27865	5e-05	0.000172695	yes
Fam184b	chr5:45529704-45645469	OK	8.48547	0.698919	-3.6018	-5.59632	5e-05	0.000172695	yes
Traf4	chr11:78158422-78165550	OK	19.503	1.60822	-3.60016	-6.77971	5e-05	0.000172695	yes
Rftn1	chr17:49993306-50190497	OK	5.03746	0.418507	-3.58937	-4.42559	5e-05	0.000172695	yes
Rgs6	chr12:82617037-83158813	OK	6.51555	0.541916	-3.58775	-4.23632	5e-05	0.000172695	yes
Map2	chr1:66175328-66442583	OK	120.833	10.0626	-3.58594	-8.95681	5e-05	0.000172695	yes
Ntng2	chr2:29194820-29252993	OK	43.8465	3.65299	-3.58531	-6.09674	5e-05	0.000172695	yes
Nfib	chr4:82290172-82505779	OK	59.2939	4.95332	-3.58142	-9.45239	5e-05	0.000172695	yes
Zkscan17	chr11:59485520-59511067	OK	7.84589	0.655626	-3.58099	-4.4869	5e-05	0.000172695	yes
Col23a1	chr11:51289919-51583925	OK	11.706	0.981886	-3.57555	-6.75151	5e-05	0.000172695	yes
Aif1	chr17:35170991-35176001	OK	6.8204	0.573113	-3.57296	-3.75512	0.00405	0.00918435	yes
Pard3	chr8:127064055-127612286	OK	11.9475	1.00601	-3.56999	-6.14877	5e-05	0.000172695	yes
D3Bwg0562e	chr3:117319145-117360876	OK	45.0913	3.80828	-3.56564	-9.40979	5e-05	0.000172695	yes
Athl1	chr7:140941580-140947658	OK	5.24461	0.445602	-3.55701	-4.50647	5e-05	0.000172695	yes
Ntn5	chr7:45677685-45694556	OK	8.40496	0.721633	-3.5419	-3.60298	0.00035	0.00102707	yes
Slc6a7	chr18:60995379-61014199	OK	14.8843	1.28099	-3.53846	-6.46377	5e-05	0.000172695	yes
Gm11974	chr11:6525590-6528760	OK	20.2072	1.75044	-3.52908	-5.14992	0.0008	0.0021673	yes
Chsy3	chr18:59175339-59411336	OK	6.93174	0.602022	-3.52533	-5.41873	5e-05	0.000172695	yes
6330403A02Rik	chr1:180432372-180483504	OK	7.32149	0.636046	-3.52493	-6.24647	5e-05	0.000172695	yes
Ptgfrn	chr3:101040235-101110166	OK	7.41011	0.644265	-3.52377	-6.11637	5e-05	0.000172695	yes
Sema6a	chr18:47245253-47368868	OK	15.6958	1.36863	-3.51957	-7.9037	5e-05	0.000172695	yes
Clstn3	chr6:124430755-124464784	OK	102.746	8.99301	-3.51413	-9.74141	5e-05	0.000172695	yes
Cited2	chr10:17723227-17725674	OK	68.4314	5.996	-3.51259	-8.75906	5e-05	0.000172695	yes
Bcl9l	chr9:44499135-44510412	OK	21.9942	1.93931	-3.50351	-8.07898	5e-05	0.000172695	yes
Sfrp1	chr8:23411501-23449632	OK	14.7143	1.29994	-3.5007	-6.93338	5e-05	0.000172695	yes
Leprel2	chr6:124841094-124857687	OK	15.5091	1.37263	-3.49809	-6.03947	5e-05	0.000172695	yes
Syngap1	chr17:26941451-26970645	OK	33.1467	2.93495	-3.49745	-7.94016	5e-05	0.000172695	yes
Slc12a4	chr8:105943589-105966115	OK	24.4492	2.17025	-3.49386	-7.30948	5e-05	0.000172695	yes
Grik2	chr10:49099462-49788754	OK	12.8023	1.13778	-3.49211	-6.51289	5e-05	0.000172695	yes
Gria1	chr11:57011617-57330244	OK	84.8047	7.55074	-3.48945	-9.24738	5e-05	0.000172695	yes
Iffo2	chr4:139530547-139620382	OK	6.31089	0.564054	-3.48394	-5.43057	5e-05	0.000172695	yes
Entpd2	chr2:25395873-25401323	OK	7.35623	0.658499	-3.48171	-4.39014	5e-05	0.000172695	yes
Arhgef2	chr3:88616206-88648052	OK	27.958	2.51046	-3.47724	-7.76036	5e-05	0.000172695	yes
Mmp14	chr14:54431603-54441258	OK	9.52921	0.860056	-3.46985	-5.22174	5e-05	0.000172695	yes
Psd	chr19:46304736-46327156	OK	69.2832	6.25367	-3.46973	-8.7593	5e-05	0.000172695	yes
Klf12	chr14:99870639-100149796	OK	8.70745	0.790126	-3.4621	-6.31034	5e-05	0.000172695	yes
Egr1	chr18:34861206-34864956	OK	225.892	20.5583	-3.45785	-9.65953	5e-05	0.000172695	yes
Shroom2	chrX:152609508-152769486	OK	18.988	1.73473	-3.45231	-7.19578	5e-05	0.000172695	yes
Rab3b	chr4:108879069-108972077	OK	14.0749	1.2869	-3.45116	-5.93482	5e-05	0.000172695	yes
Ddah2	chr17:35059034-35062099	OK	82.9808	7.5962	-3.44943	-7.4457	5e-05	0.000172695	yes
Shisa6	chr11:66211724-66526126	OK	11.1297	1.0224	-3.44439	-7.07223	5e-05	0.000172695	yes
Mical2	chr7:112225835-112355194	OK	47.871	4.4066	-3.44142	-8.18718	5e-05	0.000172695	yes
N4bp2	chr5:65763520-65826784	OK	6.60688	0.608975	-3.43951	-5.64123	5e-05	0.000172695	yes
Vasn	chr16:4626883-4679720	OK	14.0299	1.32509	-3.40434	-2.11274	0.0199	0.0371572	yes
Mapkbp1	chr2:119972698-120027403	OK	16.3554	1.54558	-3.40355	-7.64514	5e-05	0.000172695	yes
Rims4	chr2:163863880-163918683	OK	14.9955	1.4336	-3.38682	-4.75242	0.00025	0.000757722	yes
Gpr83	chr9:14860253-14869499	OK	8.26374	0.790092	-3.3867	-4.86801	5e-05	0.000172695	yes
Zfp36l2	chr17:84183927-84187947	OK	30.8504	2.96671	-3.37835	-7.77079	5e-05	0.000172695	yes
Slc6a6	chr6:91684066-91759063	OK	48.5412	4.66967	-3.37782	-9.04369	5e-05	0.000172695	yes
Cacng3	chr7:122671743-122769394	OK	13.021	1.25273	-3.37768	-5.05196	5e-05	0.000172695	yes
Apoe	chr7:19696243-19699166	OK	327.092	31.5487	-3.37405	-8.87601	5e-05	0.000172695	yes
Snhg1	chr19:8723486-8726326	OK	117.172	11.4337	-3.35727	-5.86774	5e-05	0.000172695	yes
Tmem28	chrX:99821068-99846345	OK	5.28866	0.516176	-3.35696	-3.69775	0.0014	0.00357256	yes
Dnmt3a	chr12:3806979-3914443	OK	50.0311	4.88535	-3.35629	-9.00364	5e-05	0.000172695	yes
Rfx2	chr17:56775896-56831008	OK	6.65809	0.654498	-3.34665	-4.55125	5e-05	0.000172695	yes
Sstr1	chr12:58211803-58216036	OK	12.2271	1.20208	-3.34648	-6.25165	5e-05	0.000172695	yes
Wnk2	chr13:49036301-49148328	OK	18.726	1.84927	-3.34001	-7.81964	5e-05	0.000172695	yes
Unc5b	chr10:60762594-60831581	OK	31.4054	3.10399	-3.33882	-8.57716	5e-05	0.000172695	yes
Tet1	chr10:62804569-62880014	OK	5.41671	0.535647	-3.33806	-6.86536	5e-05	0.000172695	yes
Dbpht2	chr12:74297473-74300468	OK	18.7591	1.85789	-3.33585	-6.68064	5e-05	0.000172695	yes
Zkscan16	chr4:58943627-58958355	OK	5.05854	0.502348	-3.33196	-4.28865	0.0001	0.000329074	yes
Dpy19l3	chr7:35685499-35754454	OK	8.73468	0.872686	-3.32322	-6.80495	5e-05	0.000172695	yes
Metrn	chr17:25794570-25797045	OK	10.3305	1.03299	-3.32201	-4.55219	0.00015	0.000477376	yes
Gsg1l	chr7:125878418-126082411	OK	10.445	1.04737	-3.31797	-6.03157	5e-05	0.000172695	yes
Ncam2	chr16:81200696-81624287	OK	16.9304	1.70185	-3.31444	-6.43442	5e-05	0.000172695	yes
Epha7	chr4:28813130-28967503	OK	10.0354	1.01586	-3.30432	-5.94289	5e-05	0.000172695	yes
Cadm4	chr7:24482022-24504533	OK	142.389	14.4995	-3.29576	-9.51616	5e-05	0.000172695	yes
Nfasc	chr1:132564689-132741797	OK	73.3145	7.49369	-3.29035	-8.82302	5e-05	0.000172695	yes
Acaa1b	chr9:119148042-119157093	OK	5.73376	0.586407	-3.28951	-3.86122	0.0005	0.00141682	yes
Add3	chr19:53140442-53247326	OK	28.7712	2.94277	-3.28938	-7.58303	5e-05	0.000172695	yes
Cttnbp2	chr6:18366476-18514825	OK	10.6908	1.09386	-3.28888	-6.40754	5e-05	0.000172695	yes
Agrn	chr4:156165289-156197488	OK	81.9278	8.39159	-3.28734	-8.44648	5e-05	0.000172695	yes
Cdca7	chr2:72476218-72486890	OK	9.88814	1.01801	-3.27995	-4.95244	5e-05	0.000172695	yes
Cdon	chr9:35452075-35507652	OK	11.0099	1.14015	-3.2715	-7.02373	5e-05	0.000172695	yes
Pnck	chrX:73655991-73660070	OK	72.5295	7.51117	-3.27146	-7.12891	5e-05	0.000172695	yes
Cit	chr5:115845655-116006341	OK	9.5903	0.994014	-3.27024	-6.65879	5e-05	0.000172695	yes
Kcnip1	chr11:33629340-33993193	OK	57.0762	5.92216	-3.26869	-4.89041	5e-05	0.000172695	yes
Csrnp1	chr9:119971165-119984658	OK	20.1458	2.09131	-3.268	-6.70308	5e-05	0.000172695	yes
Pbx1	chr1:168119363-168432169	OK	28.8289	2.99297	-3.26786	-8.11052	5e-05	0.000172695	yes
Plxdc2	chr2:16356303-16755839	OK	10.4497	1.0857	-3.26677	-6.85829	5e-05	0.000172695	yes
Cacna2d2	chr9:107399879-107529343	OK	139.671	14.5594	-3.26201	-8.6838	5e-05	0.000172695	yes
Tmem121	chr12:113185902-113189522	OK	13.9155	1.45244	-3.26014	-5.18126	5e-05	0.000172695	yes
Per1	chr11:69098955-69109957	OK	42.1175	4.4258	-3.25041	-8.32798	5e-05	0.000172695	yes
Smpd2	chr10:41487171-41490340	OK	9.05484	0.958449	-3.23992	-4.40392	5e-05	0.000172695	yes
Mettl9	chr7:121034444-121076835	OK	51.7595	5.50783	-3.23227	-7.79051	5e-05	0.000172695	yes
Dclk2	chr3:86786149-86920884	OK	58.3265	6.21151	-3.23114	-8.34572	5e-05	0.000172695	yes
5430416N02Rik	chr5:100420841-100429535	OK	30.3393	3.23929	-3.22744	-5.7819	5e-05	0.000172695	yes
Aldh1l2	chr10:83487446-83534140	OK	5.78728	0.619269	-3.22425	-5.59682	5e-05	0.000172695	yes
Ptprd	chr4:75941236-78211895	OK	20.0927	2.15064	-3.22383	-8.23593	5e-05	0.000172695	yes
Pisd-ps1	chr11:3124020-3193463	OK	14.0443	1.50431	-3.22281	-4.48554	5e-05	0.000172695	yes
Tuft1	chr3:94612758-94658806	OK	21.9097	2.34787	-3.22214	-6.60513	5e-05	0.000172695	yes
Ntn3	chr17:24175430-24209387	OK	7.64143	0.820885	-3.21859	-3.13453	5e-05	0.000172695	yes
Fau	chr19:6057887-6059524	OK	22.9062	2.46774	-3.21448	-3.44913	5e-05	0.000172695	yes
Cd276	chr9:58524299-58540940	OK	9.64042	1.03899	-3.21391	-5.48021	5e-05	0.000172695	yes
Tbc1d24	chr17:24175430-24209387	OK	28.9392	3.12538	-3.21092	-8.01259	5e-05	0.000172695	yes
Ccl27a	chr4:41760442-41774176	OK	84.2238	9.13012	-3.20552	-6.23413	5e-05	0.000172695	yes
Skil	chr3:31095057-31122923	OK	22.3756	2.43339	-3.20089	-7.83223	5e-05	0.000172695	yes
Ppp1r9a	chr6:4903319-5165661	OK	11.6338	1.26525	-3.20083	-7.37055	5e-05	0.000172695	yes
Gabra5	chr7:57387271-57510009	OK	9.28805	1.01037	-3.20049	-4.73831	5e-05	0.000172695	yes
Cryab	chr9:50751071-50756635	OK	44.4245	4.84568	-3.19659	-5.143	5e-05	0.000172695	yes
Chrm3	chr13:9876612-10360803	OK	5.72449	0.625869	-3.19321	-4.47178	5e-05	0.000172695	yes
Per2	chr1:91415981-91459328	OK	20.7415	2.26965	-3.19198	-7.50805	5e-05	0.000172695	yes
Gadd45b	chr10:80930090-80932204	OK	45.6844	5.01666	-3.1869	-7.07178	5e-05	0.000172695	yes
Tenm4	chr7:96210636-96908554	OK	21.4009	2.35488	-3.18395	-8.2913	5e-05	0.000172695	yes
Vegfa	chr17:46016992-46032377	OK	90.6571	9.97735	-3.18369	-8.33336	5e-05	0.000172695	yes
Pcdh10	chr3:45378397-45439309	OK	45.2225	5.03329	-3.16747	-7.83464	5e-05	0.000172695	yes
Pik3c2b	chr1:133046011-133108688	OK	5.80122	0.645696	-3.16743	-6.01337	5e-05	0.000172695	yes
Sh3gl3	chr7:82259907-82307420	OK	33.3854	3.71874	-3.16633	-5.84459	5e-05	0.000172695	yes
2810468N07Rik	chr17:25570810-25575043	OK	5.18874	0.578187	-3.16578	-3.51862	0.0012	0.00311062	yes
Peg10	chr6:4747305-4760516	OK	13.053	1.46253	-3.15785	-7.06035	5e-05	0.000172695	yes
Rasl10b	chr11:83410071-83421038	OK	23.5357	2.6436	-3.15427	-7.14634	5e-05	0.000172695	yes
Mtss1l	chr8:110721483-110741400	OK	90.7835	10.2023	-3.15354	-8.90768	5e-05	0.000172695	yes
Wdr90	chr17:25838837-25861515	OK	5.33625	0.60061	-3.15133	-2.09944	0.0194	0.0363356	yes
Klhl13	chrX:23219270-23365082	OK	18.3294	2.07306	-3.14433	-6.11994	5e-05	0.000172695	yes
Phyhip	chr14:70457516-70468824	OK	10.7149	1.21355	-3.14231	-5.43267	5e-05	0.000172695	yes
BC068157	chr8:4209542-4217312	OK	16.0828	1.82491	-3.13961	-6.83363	5e-05	0.000172695	yes
Tmem108	chr9:103482935-103761837	OK	5.03764	0.571926	-3.13885	-4.38927	5e-05	0.000172695	yes
Ptn	chr6:36715662-36811361	OK	138.785	15.7809	-3.1366	-8.98586	5e-05	0.000172695	yes
Ppp2r3a	chr9:101104988-101251832	OK	9.99486	1.13863	-3.13389	-6.47003	5e-05	0.000172695	yes
Sesn2	chr4:132492806-132510456	OK	10.6235	1.21064	-3.13342	-5.2997	5e-05	0.000172695	yes
Fam69a	chr5:107900527-107987077	OK	21.4973	2.45361	-3.13118	-4.52415	5e-05	0.000172695	yes
Sipa1l1	chr12:82170015-82451784	OK	9.585	1.0965	-3.12788	-6.54168	5e-05	0.000172695	yes
Nr1d1	chr11:98767931-98775377	OK	28.5513	3.26896	-3.12665	-7.09489	5e-05	0.000172695	yes
Dot1l	chr10:80755205-80794347	OK	25.6932	2.94329	-3.12589	-7.90757	5e-05	0.000172695	yes
Dvl2	chr11:70000625-70010109	OK	13.9078	1.59723	-3.12225	-5.89345	5e-05	0.000172695	yes
E130309F12Rik	chr4:49059461-49340261	OK	8.55539	0.982755	-3.12193	-5.45374	5e-05	0.000172695	yes
Dennd1a	chr2:37776248-38287384	OK	18.9772	2.18425	-3.11906	-6.73854	5e-05	0.000172695	yes
Lars2	chr9:123366939-123462664	OK	875.261	100.747	-3.11897	-6.00077	5e-05	0.000172695	yes
Igfbp4	chr11:99041259-99052643	OK	38.6754	4.46201	-3.11565	-7.02084	5e-05	0.000172695	yes
Dyrk2	chr10:118859348-118868903	OK	30.5182	3.52262	-3.11495	-6.92945	5e-05	0.000172695	yes
Phlpp1	chr1:106171868-106394245	OK	12.7874	1.48113	-3.10996	-6.89223	5e-05	0.000172695	yes
Fstl5	chr3:76074560-76710005	OK	20.0992	2.32949	-3.10905	-6.94467	5e-05	0.000172695	yes
Amt	chr9:108296921-108301597	OK	10.1912	1.18167	-3.10842	-4.43228	0.0001	0.000329074	yes
Col6a1	chr10:76708791-76726044	OK	10.8072	1.26205	-3.09815	-5.33251	5e-05	0.000172695	yes
Slc5a7	chr17:54273589-54299034	OK	6.30068	0.736586	-3.09658	-5.32814	5e-05	0.000172695	yes
Pnma3	chrX:73064786-73068191	OK	9.25648	1.08385	-3.0943	-5.38076	5e-05	0.000172695	yes
Pdgfra	chr5:75152290-75198204	OK	14.3727	1.68599	-3.09166	-6.52395	5e-05	0.000172695	yes
4933439C10Rik	chr11:59485520-59511067	OK	18.0735	2.12077	-3.09121	-4.36696	5e-05	0.000172695	yes
Lrp1	chr10:127538157-127621148	OK	43.7139	5.14609	-3.08654	-8.28946	5e-05	0.000172695	yes
Ptpn5	chr7:47077799-47133684	OK	29.8135	3.51697	-3.08356	-6.74845	5e-05	0.000172695	yes
Nell1	chr7:49975349-50863289	OK	30.3443	3.59913	-3.07571	-6.74408	5e-05	0.000172695	yes
Ggt5	chr10:75589380-75616968	OK	5.97834	0.710267	-3.07331	-4.99703	5e-05	0.000172695	yes
Vstm2a	chr11:16257723-16284551	OK	53.3362	6.34521	-3.07138	-7.82884	5e-05	0.000172695	yes
Frmd5	chr2:121545528-121807057	OK	6.14991	0.731759	-3.07112	-5.06154	5e-05	0.000172695	yes
Mpp2	chr11:102057016-102088515	OK	28.8534	3.4452	-3.06608	-7.53353	5e-05	0.000172695	yes
Rassf8	chr6:145808382-145817584	OK	5.85176	0.70064	-3.06213	-3.6872	0.00065	0.00179834	yes
Bmp6	chr13:38345715-38499728	OK	5.36033	0.643079	-3.05925	-3.97094	0.0002	0.000620209	yes
Slc8a3	chr12:81197914-81333180	OK	15.1338	1.81564	-3.05922	-6.50576	5e-05	0.000172695	yes
Nck2	chr1:43445750-43570518	OK	14.4262	1.75036	-3.04297	-5.87197	5e-05	0.000172695	yes
Nfia	chr4:97567874-98118876	OK	19.5708	2.375	-3.0427	-7.59632	5e-05	0.000172695	yes
Sulf2	chr2:166073898-166155683	OK	29.421	3.57404	-3.04122	-7.18492	5e-05	0.000172695	yes
Gpsm1	chr2:26315532-26352110	OK	60.4713	7.36948	-3.03662	-6.13792	5e-05	0.000172695	yes
Clstn2	chr9:97444394-98033167	OK	101.249	12.3572	-3.03449	-8.27587	5e-05	0.000172695	yes
Thbs3	chr3:89215186-89226837	OK	11.597	1.42067	-3.02911	-5.58764	5e-05	0.000172695	yes
Nova2	chr7:18925887-18965319	OK	23.0548	2.82566	-3.02841	-7.98386	5e-05	0.000172695	yes
Pdgfb	chr15:79995875-80014808	OK	23.6995	2.90648	-3.02751	-6.25993	5e-05	0.000172695	yes
Snhg12	chr4:132308677-132311024	OK	125.265	15.366	-3.02717	-7.73212	5e-05	0.000172695	yes
1500015A07Rik	chr18:61726389-61728253	OK	10.3513	1.27633	-3.01974	-4.74589	5e-05	0.000172695	yes
Ppm1d	chr11:85311253-85347071	OK	23.3182	2.87715	-3.01875	-6.74567	5e-05	0.000172695	yes
Nell2	chr15:95219439-95528252	OK	55.9429	6.908	-3.01762	-8.08569	5e-05	0.000172695	yes
Simc1	chr13:54503804-54565382	OK	5.80591	0.717104	-3.01727	-2.00379	0.01535	0.0295893	yes
Prkd3	chr17:78949404-79020816	OK	7.04898	0.872226	-3.01464	-5.08221	5e-05	0.000172695	yes
Mgat5	chr1:127204985-127482972	OK	44.4832	5.5086	-3.0135	-7.79615	5e-05	0.000172695	yes
Marcks	chr10:37133242-37138926	OK	224.701	27.8658	-3.01144	-8.31089	5e-05	0.000172695	yes
Bex4	chrX:136139044-136140437	OK	63.0763	7.83966	-3.00824	-7.24066	5e-05	0.000172695	yes
Cacna1d	chr14:30008999-30527056	OK	10.0936	1.25529	-3.00734	-5.03631	5e-05	0.000172695	yes
Mab21l1	chr3:55625197-56183701	OK	47.1161	5.86732	-3.00545	-3.46624	5e-05	0.000172695	yes
Ache	chr5:137288253-137294466	OK	194.766	24.3122	-3.00199	-8.22234	5e-05	0.000172695	yes
Ddn	chr15:98803781-98807925	OK	7.74224	0.97067	-2.9957	-4.54044	5e-05	0.000172695	yes
Nt5dc2	chr14:31134852-31168641	OK	8.2833	1.04233	-2.99039	-2.30077	0.00975	0.0198897	yes
Msi2	chr11:88339381-88718267	OK	90.681	11.4124	-2.9902	-8.11536	5e-05	0.000172695	yes
Hbegf	chr18:36504926-36515805	OK	11.3023	1.42552	-2.98705	-5.17487	5e-05	0.000172695	yes
Dusp10	chr1:184034460-184075636	OK	11.6058	1.46393	-2.98692	-5.40083	5e-05	0.000172695	yes
Baiap2	chr11:119943091-120006782	OK	60.7386	7.66192	-2.98683	-7.18059	5e-05	0.000172695	yes
Syndig1	chr2:149830782-150004392	OK	5.28902	0.667754	-2.98561	-3.81495	0.00015	0.000477376	yes
Lhpp	chr7:132610642-132706419	OK	10.374	1.31046	-2.98482	-4.54015	5e-05	0.000172695	yes
Lphn2	chr3:148815585-148954635	OK	14.9468	1.88949	-2.98377	-6.91872	5e-05	0.000172695	yes
Fhod3	chr18:24708622-25168877	OK	6.29834	0.79642	-2.98337	-2.79212	0.0028	0.00661788	yes
Ksr1	chr11:79014800-79146354	OK	16.4276	2.07739	-2.98328	-6.24207	5e-05	0.000172695	yes
Maff	chr15:79347677-79359076	OK	39.2	4.96271	-2.98166	-6.95115	5e-05	0.000172695	yes
Rasd2	chr8:75213943-75224113	OK	7.82719	0.991445	-2.98089	-4.81163	5e-05	0.000172695	yes
Grhpr	chr4:44981410-44990696	OK	7.03338	0.892649	-2.97805	-3.63333	0.00065	0.00179834	yes
Gm8615	chr5:149119564-149182036	OK	6.64567	0.843793	-2.97745	-3.66993	0.0001	0.000329074	yes
Twsg1	chr17:65923064-65951187	OK	70.4089	8.95388	-2.97517	-8.36837	5e-05	0.000172695	yes
Ufsp1	chr5:137294668-137295664	OK	39.4173	5.01395	-2.97481	-6.39951	5e-05	0.000172695	yes
Mlf1	chr3:67374096-67400000	OK	31.358	4.01411	-2.96568	-4.968	5e-05	0.000172695	yes
Nhsl1	chr10:18407674-18533891	OK	8.51833	1.09158	-2.96416	-6.07158	5e-05	0.000172695	yes
Nkd2	chr13:73819327-73847631	OK	6.38392	0.818587	-2.96323	-4.56128	5e-05	0.000172695	yes
Gm5577	chr6:87981682-87984180	OK	7.03783	0.90474	-2.95955	-3.88588	0.0001	0.000329074	yes
Pacs1	chr19:5133684-5273119	OK	35.2682	4.53612	-2.95884	-7.79959	5e-05	0.000172695	yes
Ovgp1	chr3:105973801-105987423	OK	8.20553	1.05652	-2.95728	-4.40559	5e-05	0.000172695	yes
Brinp1	chr4:68761371-68954397	OK	23.2853	3.00415	-2.95439	-6.84671	5e-05	0.000172695	yes
Prrt1	chr17:34629685-34632260	OK	17.1323	2.21418	-2.95188	-4.8352	5e-05	0.000172695	yes
Mdk	chr2:91922188-91932297	OK	25.3499	3.2814	-2.94959	-2.44686	0.00295	0.00692658	yes
Csdc2	chr15:81936758-81950941	OK	129.041	16.7149	-2.94863	-8.71078	5e-05	0.000172695	yes
Slc4a7	chr14:14703024-14799943	OK	12.6185	1.63759	-2.94589	-6.91357	5e-05	0.000172695	yes
Galnt2	chr8:124231393-124345723	OK	44.4082	5.76697	-2.94494	-7.95302	5e-05	0.000172695	yes
Sipa1l2	chr8:125418062-125492710	OK	8.62004	1.12291	-2.94045	-6.0924	5e-05	0.000172695	yes
Celsr2	chr3:108390847-108415494	OK	27.2357	3.55018	-2.93954	-7.92934	5e-05	0.000172695	yes
Rhbdl1	chr17:25834464-25837127	OK	36.9498	4.8176	-2.93918	-6.67015	5e-05	0.000172695	yes
Cd1d1	chr3:86995835-86999340	OK	6.82675	0.893298	-2.93398	-4.03495	0.00015	0.000477376	yes
Ier2	chr8:84661330-84662852	OK	99.7094	13.0977	-2.92842	-8.28012	5e-05	0.000172695	yes
Atp6ap1l	chr13:90883448-90905355	OK	7.34902	0.965941	-2.92755	-3.72827	0.0008	0.0021673	yes
Zfp467	chr6:48427691-48445825	OK	15.8573	2.08493	-2.92707	-3.97047	5e-05	0.000172695	yes
Cnih3	chr1:181352627-181460641	OK	7.47658	0.985368	-2.92364	-4.2301	5e-05	0.000172695	yes
1110038B12Rik	chr17:34950235-34952471	OK	100.131	13.2417	-2.91873	-5.26044	5e-05	0.000172695	yes
Rfx5	chr3:94955014-94961561	OK	9.43115	1.24788	-2.91796	-5.59668	5e-05	0.000172695	yes
Rbm4b	chr19:4756524-4765941	OK	15.3693	2.03547	-2.91662	-5.30966	5e-05	0.000172695	yes
Cd200	chr16:45382134-45409053	OK	209.565	27.7651	-2.91605	-8.80088	5e-05	0.000172695	yes
Clvs2	chr10:33512333-33624600	OK	14.3471	1.90191	-2.91523	-5.59985	5e-05	0.000172695	yes
Rara	chr11:98937695-98974942	OK	7.80164	1.03825	-2.90962	-4.57052	5e-05	0.000172695	yes
Khdrbs2	chr1:32172805-32657738	OK	20.0044	2.67002	-2.90539	-5.25349	5e-05	0.000172695	yes
Frrs1l	chr4:56960135-56990391	OK	13.3894	1.79631	-2.89799	-6.04691	5e-05	0.000172695	yes
Cdkl5	chrX:160768012-160994681	OK	6.75543	0.909027	-2.89365	-4.39607	5e-05	0.000172695	yes
Elovl2	chr13:41182381-41220403	OK	10.0999	1.3592	-2.89352	-5.55601	5e-05	0.000172695	yes
Plat	chr8:22757743-22782848	OK	23.8738	3.22371	-2.88864	-6.21719	5e-05	0.000172695	yes
Itgb5	chr16:33829664-33949338	OK	6.36209	0.860807	-2.88574	-4.31457	5e-05	0.000172695	yes
Ldlrad3	chr2:101950200-102186460	OK	10.8011	1.46679	-2.88045	-5.37769	5e-05	0.000172695	yes
Jdp2	chr12:85599104-85639878	OK	33.9784	4.61674	-2.87967	-5.59101	5e-05	0.000172695	yes
Erbb2ip	chr13:103818785-103920586	OK	19.9228	2.70932	-2.87841	-7.01086	5e-05	0.000172695	yes
Srcin1	chr11:97509339-97575126	OK	44.2902	6.05233	-2.87143	-8.06669	5e-05	0.000172695	yes
Cygb	chr11:116645594-116654313	OK	44.7316	6.1326	-2.86672	-7.29388	5e-05	0.000172695	yes
Nyap2	chr1:81077316-81271651	OK	6.29289	0.862985	-2.86631	-5.15501	5e-05	0.000172695	yes
Sipa1l3	chr7:29320377-29505460	OK	11.3452	1.55964	-2.8628	-6.66339	5e-05	0.000172695	yes
Csrnp2	chr15:100479569-100495239	OK	31.4727	4.34091	-2.85803	-7.42907	5e-05	0.000172695	yes
Zfp536	chr7:37479108-37769752	OK	9.4382	1.30316	-2.85649	-5.64411	5e-05	0.000172695	yes
38595	chr11:117199660-117362325	OK	27.081	3.74002	-2.85616	-6.25366	5e-05	0.000172695	yes
Ttc28	chr5:110879802-111289779	OK	12.0365	1.66507	-2.85377	-7.05572	5e-05	0.000172695	yes
Ccdc184	chr15:98167805-98170134	OK	37.0945	5.13414	-2.85301	-6.99313	5e-05	0.000172695	yes
Arpp21	chr9:112065090-112348925	OK	16.4471	2.27841	-2.85173	-5.88465	5e-05	0.000172695	yes
Fat3	chr9:15910192-16378231	OK	27.5093	3.81205	-2.85128	-7.2829	5e-05	0.000172695	yes
Sox11	chr12:27334267-27342718	OK	41.1729	5.71067	-2.84996	-7.79316	5e-05	0.000172695	yes
A930013F10Rik	chr8:22628118-22653437	OK	8.77454	1.21819	-2.84859	-2.47699	0.0042	0.00949053	yes
Bex1	chrX:136213971-136215513	OK	94.0819	13.0675	-2.84793	-7.8653	5e-05	0.000172695	yes
Igsf11	chr16:38902344-39027157	OK	5.16655	0.718322	-2.8465	-4.20306	5e-05	0.000172695	yes
Sncaip	chr18:52767810-52915931	OK	5.75563	0.80046	-2.84607	-4.24474	5e-05	0.000172695	yes
Cebpa	chr7:35119292-35121931	OK	26.1768	3.64772	-2.84322	-5.96901	5e-05	0.000172695	yes
Slc29a2	chr19:5024005-5031972	OK	10.7068	1.49292	-2.84232	-4.98913	5e-05	0.000172695	yes
Gpr26	chr7:131966459-131985633	OK	9.20333	1.28847	-2.83649	-4.90146	5e-05	0.000172695	yes
Clcn2	chr16:20695056-20716636	OK	10.1935	1.42715	-2.83644	-2.62385	0.0014	0.00357256	yes
Pcp4	chr16:96467605-96525793	OK	675.65	94.7181	-2.83456	-11.1355	5e-05	0.000172695	yes
Fbln2	chr6:91212763-91272540	OK	6.04945	0.852387	-2.82722	-4.49866	5e-05	0.000172695	yes
Camk2b	chr11:5969665-6065748	OK	97.3404	13.7563	-2.82295	-7.81143	5e-05	0.000172695	yes
Zbtb2	chr10:4367073-4388108	OK	10.2012	1.44412	-2.82048	-5.2849	5e-05	0.000172695	yes
Sash1	chr10:8722218-8886070	OK	13.9979	1.98342	-2.81915	-6.72466	5e-05	0.000172695	yes
Shc3	chr13:51431041-51567084	OK	6.35869	0.902386	-2.81691	-3.65206	0.00015	0.000477376	yes
5330417C22Rik	chr3:108458068-108536522	OK	53.9529	7.70367	-2.80808	-7.79531	5e-05	0.000172695	yes
Oprl1	chr2:181715015-181720985	OK	28.6865	4.09832	-2.80726	-6.39367	5e-05	0.000172695	yes
Hmgn1	chr16:96121587-96127725	OK	77.4224	11.0942	-2.80295	-7.52811	5e-05	0.000172695	yes
Eid1	chr2:125627446-125724148	OK	164.229	23.536	-2.80277	-7.51617	5e-05	0.000172695	yes
Plxnb2	chr15:89155545-89180788	OK	25.8562	3.71963	-2.79728	-7.22485	5e-05	0.000172695	yes
Scn3a	chr2:65457117-65567492	OK	12.4258	1.78817	-2.79678	-6.92315	5e-05	0.000172695	yes
Mpzl1	chr1:165592180-165634541	OK	42.2499	6.08475	-2.79568	-6.46055	5e-05	0.000172695	yes
Nln	chr13:104023438-104109614	OK	12.6342	1.82534	-2.7911	-5.82267	5e-05	0.000172695	yes
Epb4.1l2	chr10:25359797-25523518	OK	49.4009	7.17178	-2.78413	-7.27518	5e-05	0.000172695	yes
A230057D06Rik	chr7:61705849-61927574	OK	10.3781	1.50853	-2.78233	-4.07357	5e-05	0.000172695	yes
Snx24	chr18:53245661-53390825	OK	8.14489	1.18441	-2.78172	-4.25016	5e-05	0.000172695	yes
Arhgap33	chr7:30522225-30535060	OK	57.4189	8.36729	-2.77869	-7.43112	5e-05	0.000172695	yes
Sec24d	chr3:123267495-123365636	OK	15.5901	2.2779	-2.77485	-6.14999	5e-05	0.000172695	yes
Zcchc14	chr8:121598702-121651933	OK	36.5192	5.34977	-2.77111	-7.65598	5e-05	0.000172695	yes
Rnd2	chr11:101468337-101471306	OK	83.8116	12.2874	-2.76997	-7.4861	5e-05	0.000172695	yes
Zfp608	chr18:54888044-54990180	OK	19.6453	2.88522	-2.76743	-7.07212	5e-05	0.000172695	yes
Vsnl1	chr12:11325244-11436649	OK	78.1043	11.4782	-2.76651	-7.7848	5e-05	0.000172695	yes
H3f3b	chr11:116021960-116024504	OK	371.708	54.948	-2.75803	-8.25068	5e-05	0.000172695	yes
Rgs2	chr1:143999337-144004149	OK	25.5839	3.78198	-2.75802	-6.51449	5e-05	0.000172695	yes
Syt16	chr12:73997760-74267916	OK	20.6654	3.06584	-2.75286	-6.05693	5e-05	0.000172695	yes
Lrig1	chr6:94500313-94700145	OK	12.8402	1.9063	-2.75183	-4.33878	5e-05	0.000172695	yes
Zcchc24	chr14:25711639-25768856	OK	6.72337	0.998688	-2.75108	-4.84708	5e-05	0.000172695	yes
Zfp41	chr15:75616683-75625300	OK	5.75772	0.857895	-2.74663	-4.2714	5e-05	0.000172695	yes
Dusp1	chr17:26505590-26508472	OK	209.73	31.2676	-2.7458	-8.41368	5e-05	0.000172695	yes
Zeb2	chr2:44983511-45114084	OK	22.3136	3.33471	-2.74229	-7.25486	5e-05	0.000172695	yes
Rem2	chr14:54476099-54480434	OK	34.9992	5.2738	-2.73041	-6.53778	5e-05	0.000172695	yes
B3galt1	chr2:68104671-68122882	OK	37.6629	5.68369	-2.72825	-7.47052	5e-05	0.000172695	yes
Gprin1	chr13:54736672-54749669	OK	46.84	7.08712	-2.72447	-7.49843	5e-05	0.000172695	yes
Cacna1e	chr1:154392518-154725920	OK	8.5394	1.29426	-2.722	-6.70099	5e-05	0.000172695	yes
Pdxp	chr15:78913918-78919517	OK	65.8919	10.0199	-2.71723	-7.47477	5e-05	0.000172695	yes
Atxn7l2	chr3:108202227-108210527	OK	14.7527	2.24697	-2.71493	-5.02168	5e-05	0.000172695	yes
Tead1	chr7:112679319-112906805	OK	12.0474	1.83649	-2.7137	-6.72823	5e-05	0.000172695	yes
Qk	chr17:10206470-10319361	OK	43.2719	6.59787	-2.71336	-6.88796	5e-05	0.000172695	yes
Zfp383	chr7:29908516-29916813	OK	11.9389	1.82919	-2.7064	-5.13465	5e-05	0.000172695	yes
1810026B05Rik	chr7:73426651-73558395	OK	12.6023	1.93696	-2.70183	-2.26205	0.00035	0.00102707	yes
Ago1	chr4:126435012-126468421	OK	33.4713	5.16647	-2.69567	-7.52394	5e-05	0.000172695	yes
Cnih2	chr19:5088537-5098418	OK	125.113	19.3479	-2.69298	-5.80972	5e-05	0.000172695	yes
2410004N09Rik	chr18:33794891-33795989	OK	41.2118	6.38738	-2.68976	-3.2927	5e-05	0.000172695	yes
Rbmx	chrX:57383347-57393036	OK	62.2561	9.6619	-2.68784	-6.73645	5e-05	0.000172695	yes
Slc20a2	chr8:22462613-22569616	OK	19.6352	3.05766	-2.68294	-4.79573	5e-05	0.000172695	yes
Prr3	chr17:35972538-35979825	OK	41.4148	6.4568	-2.68125	-5.88734	5e-05	0.000172695	yes
Chl1	chr6:103510875-103733035	OK	78.9212	12.3618	-2.67453	-7.5411	5e-05	0.000172695	yes
Sez6	chr11:77930838-77979052	OK	51.3974	8.06557	-2.67185	-7.01925	5e-05	0.000172695	yes
Fam181b	chr7:93079878-93081721	OK	9.6176	1.51114	-2.67004	-4.32928	5e-05	0.000172695	yes
Zkscan2	chr7:123478638-123500449	OK	8.59494	1.35464	-2.66558	-5.32158	5e-05	0.000172695	yes
Ccnd1	chr7:144929930-144939925	OK	5.65483	0.89258	-2.66343	-4.12573	5e-05	0.000172695	yes
Rgag4	chrX:101849384-102092055	OK	9.78345	1.54794	-2.65999	-4.29528	5e-05	0.000172695	yes
Eps8	chr6:137477244-137649285	OK	6.17018	0.97712	-2.65871	-4.47482	5e-05	0.000172695	yes
9430008C03Rik	chr2:158353699-158361522	OK	12.7386	2.02932	-2.65014	-5.00279	5e-05	0.000172695	yes
Elmod1	chr9:53911459-53975301	OK	45.8326	7.3022	-2.64997	-7.11283	5e-05	0.000172695	yes
Whrn	chr4:63414909-63495991	OK	13.5073	2.15471	-2.64817	-5.42853	5e-05	0.000172695	yes
Cxxc5	chr18:35829817-35861688	OK	51.6891	8.25378	-2.64673	-7.1436	5e-05	0.000172695	yes
Spint2	chr7:29256329-29281977	OK	12.7808	2.04242	-2.64563	-3.74172	5e-05	0.000172695	yes
Slc22a17	chr14:54906726-54913132	OK	275.507	44.065	-2.64438	-7.89603	5e-05	0.000172695	yes
Dock1	chr7:134670686-135173647	OK	5.20383	0.832507	-2.64404	-3.72992	5e-05	0.000172695	yes
Nup210	chr6:91013066-91116826	OK	10.6787	1.71328	-2.6399	-6.07258	5e-05	0.000172695	yes
Fam20a	chr11:109672925-109722256	OK	9.45684	1.51796	-2.63923	-4.59586	5e-05	0.000172695	yes
Prkcb	chr7:122289124-122634401	OK	27.8429	4.47623	-2.63695	-7.24876	5e-05	0.000172695	yes
Rasgrf1	chr9:89909774-90026979	OK	5.71724	0.920212	-2.63528	-3.49064	5e-05	0.000172695	yes
Ptpn4	chr1:119658092-119837071	OK	9.28717	1.49529	-2.63482	-5.48099	5e-05	0.000172695	yes
Hipk2	chr6:38697839-38876190	OK	10.7024	1.73299	-2.62659	-5.12786	5e-05	0.000172695	yes
Spata2l	chr8:123232257-123254175	OK	11.7745	1.90759	-2.62585	-2.88037	0.0032	0.00745703	yes
Tst	chr15:78399555-78405859	OK	8.50319	1.37818	-2.62524	-3.66719	0.00035	0.00102707	yes
Ccdc85c	chr12:108206344-108275417	OK	11.4193	1.85275	-2.62373	-4.31952	5e-05	0.000172695	yes
C030046E11Rik	chr19:29522281-29605921	OK	30.4589	4.95018	-2.62131	-7.26352	5e-05	0.000172695	yes
Csmd2	chr4:127988043-128567656	OK	7.22359	1.17521	-2.6198	-6.36523	5e-05	0.000172695	yes
Kat6b	chr14:21499769-21672478	OK	18.2758	2.97412	-2.6194	-6.58116	5e-05	0.000172695	yes
Ctbp2	chr7:132987010-133123483	OK	13.7892	2.24402	-2.61938	-5.09354	5e-05	0.000172695	yes
Lingo2	chr4:35706647-36951744	OK	12.9645	2.12522	-2.60888	-5.46991	5e-05	0.000172695	yes
Rgs20	chr1:4909575-5070285	OK	5.79405	0.952674	-2.60452	-3.11656	0.00015	0.000477376	yes
Agbl5	chr5:30888851-30907788	OK	7.77975	1.28148	-2.60191	-2.95191	0.00215	0.00523157	yes
Ust	chr10:8204752-8518825	OK	29.4278	4.85056	-2.60095	-6.91531	5e-05	0.000172695	yes
Paxbp1	chr16:90936096-91044379	OK	34.0278	5.60957	-2.60075	-2.58627	0.00175	0.00436419	yes
Gng4	chr13:13784538-13827895	OK	29.9122	4.93746	-2.59889	-6.50524	5e-05	0.000172695	yes
Fam19a2	chr10:123264075-123741204	OK	15.0569	2.49055	-2.59588	-5.68326	5e-05	0.000172695	yes
Znrf1	chr8:111536639-111626030	OK	44.7193	7.40357	-2.5946	-7.06703	5e-05	0.000172695	yes
Tle2	chr10:81575286-81590845	OK	28.0937	4.67248	-2.58799	-5.85476	5e-05	0.000172695	yes
Amotl2	chr9:102717803-102733417	OK	11.2644	1.88687	-2.5777	-5.45853	5e-05	0.000172695	yes
2410006H16Rik	chr11:62602876-62604806	OK	242.412	40.7141	-2.57386	-5.80542	5e-05	0.000172695	yes
Leprel4	chr11:100408749-100414819	OK	6.72444	1.12985	-2.57329	-3.82029	5e-05	0.000172695	yes
Lrrc75a	chr11:62604883-62648523	OK	5.3391	0.897589	-2.57247	-3.58906	0.0003	0.000894096	yes
Slc27a3	chr3:90385232-90389927	OK	13.6077	2.29005	-2.57097	-4.98374	5e-05	0.000172695	yes
Cdh6	chr15:13034199-13173639	OK	7.0364	1.18595	-2.56879	-4.24428	5e-05	0.000172695	yes
Kcnk2	chr1:189207929-189402273	OK	21.7588	3.66769	-2.56866	-5.82046	5e-05	0.000172695	yes
Snhg5	chr9:88521052-88522897	OK	60.9434	10.2959	-2.5654	-6.68035	5e-05	0.000172695	yes
Dok5	chr2:170731806-170879775	OK	20.4909	3.46888	-2.56244	-4.73841	5e-05	0.000172695	yes
Stox2	chr8:47180047-47352348	OK	24.1129	4.08616	-2.56099	-7.03566	5e-05	0.000172695	yes
Nol4	chr18:22693154-23041653	OK	22.2009	3.7835	-2.55282	-6.01231	5e-05	0.000172695	yes
Farp1	chr14:121035573-121283726	OK	23.1667	3.9489	-2.55253	-6.62993	5e-05	0.000172695	yes
Opcml	chr9:27791268-28925048	OK	66.9322	11.4122	-2.55212	-7.36676	5e-05	0.000172695	yes
Cux2	chr5:121860215-122047825	OK	6.4472	1.10216	-2.54833	-4.93292	5e-05	0.000172695	yes
Grtp1	chr8:13176868-13200624	OK	5.26497	0.90191	-2.54537	-2.74663	0.00065	0.00179834	yes
Limch1	chr5:66745839-67057159	OK	10.7126	1.84799	-2.53528	-5.46908	5e-05	0.000172695	yes
Acrbp	chr6:125049926-125063265	OK	5.71445	0.98591	-2.53509	-2.8216	0.0005	0.00141682	yes
Epb4.1l4a	chr18:33796326-34007206	OK	21.7195	3.75237	-2.53312	-6.12064	5e-05	0.000172695	yes
Hectd2	chr19:36554638-36689479	OK	8.20117	1.41794	-2.53204	-4.98113	5e-05	0.000172695	yes
Kcnq3	chr15:65994914-66286224	OK	6.92314	1.19812	-2.53065	-4.27754	5e-05	0.000172695	yes
Emp2	chr16:10281748-10313968	OK	6.52873	1.13604	-2.52279	-4.36029	5e-05	0.000172695	yes
Fam118a	chr15:85037061-85062830	OK	41.5317	7.23562	-2.52103	-6.67901	5e-05	0.000172695	yes
Ctgf	chr10:24595441-24598682	OK	31.9888	5.58319	-2.5184	-6.16271	5e-05	0.000172695	yes
Slc25a23	chr17:57043710-57059863	OK	69.2939	12.1084	-2.51672	-7.32716	5e-05	0.000172695	yes
Chac1	chr2:119351241-119354327	OK	16.7791	2.93477	-2.51535	-4.8094	5e-05	0.000172695	yes
Sema5a	chr15:32244812-32696341	OK	8.36492	1.46347	-2.51496	-6.10717	5e-05	0.000172695	yes
Bai3	chr1:25067475-25829707	OK	10.3081	1.80371	-2.51474	-5.49692	5e-05	0.000172695	yes
Nfil3	chr13:52967208-52981039	OK	33.3903	5.85065	-2.51276	-6.19073	5e-05	0.000172695	yes
Btg1	chr10:96617000-96622811	OK	48.9353	8.59625	-2.5091	-7.04609	5e-05	0.000172695	yes
Nmral1	chr16:4711317-4719356	OK	10.8884	1.91416	-2.50801	-3.53257	5e-05	0.000172695	yes
Dzip1	chr14:118875519-118923167	OK	18.461	3.24737	-2.50713	-6.0457	5e-05	0.000172695	yes
Neo1	chr9:58874679-59036441	OK	39.1415	6.90312	-2.50338	-6.97516	5e-05	0.000172695	yes
Mmd	chr11:90249475-90278573	OK	53.9811	9.54452	-2.49971	-6.97819	5e-05	0.000172695	yes
Jazf1	chr6:52768067-53068624	OK	25.1188	4.45026	-2.49681	-5.75155	5e-05	0.000172695	yes
B4galnt4	chr7:141061273-141072119	OK	39.6152	7.02433	-2.49562	-6.75366	5e-05	0.000172695	yes
Zfp811	chr17:32795675-32809931	OK	5.63753	0.999905	-2.4952	-3.92013	5e-05	0.000172695	yes
Pde1b	chr15:103503033-103530056	OK	24.394	4.32809	-2.49473	-5.71111	5e-05	0.000172695	yes
Igfbp5	chr1:72858064-72874865	OK	16.1972	2.87475	-2.49423	-6.1482	5e-05	0.000172695	yes
Agbl4	chr4:110397697-111663024	OK	6.99306	1.24174	-2.49356	-3.04079	0.0003	0.000894096	yes
Sparcl1	chr5:104079108-104114088	OK	144.508	25.7175	-2.49033	-6.25925	5e-05	0.000172695	yes
Mxi1	chr19:53310505-53375810	OK	20.601	3.67574	-2.4866	-6.16738	5e-05	0.000172695	yes
Cyr61	chr3:145646970-145649985	OK	43.4012	7.74982	-2.4855	-6.25795	5e-05	0.000172695	yes
2410131K14Rik	chr5:118245226-118263114	OK	18.0094	3.222	-2.48272	-5.51667	5e-05	0.000172695	yes
Rgs12	chr5:34949447-35033593	OK	24.3739	4.36118	-2.48255	-5.89925	5e-05	0.000172695	yes
E130102H24Rik	chr4:101346523-101399185	OK	15.6359	2.80117	-2.48076	-3.93932	0.0005	0.00141682	yes
Klhl32	chr4:24617272-24851086	OK	9.95657	1.78531	-2.47947	-4.16535	5e-05	0.000172695	yes
Kif26a	chr12:112146207-112181747	OK	5.26905	0.944953	-2.47923	-4.83621	5e-05	0.000172695	yes
Rab31	chr17:65651725-65772752	OK	17.6872	3.17417	-2.47825	-5.78865	5e-05	0.000172695	yes
2310039H08Rik	chr17:46772634-46773407	OK	9.18226	1.64809	-2.47805	-3.48132	0.00165	0.0041415	yes
Tmem240	chr4:155734803-155740564	OK	9.45182	1.69723	-2.47741	-3.90167	5e-05	0.000172695	yes
Arhgef40	chr14:51984832-52020733	OK	15.5243	2.79069	-2.47584	-4.70025	5e-05	0.000172695	yes
Cpxm1	chr2:130390774-130397629	OK	6.50523	1.17034	-2.47468	-3.92824	5e-05	0.000172695	yes
Kdm6b	chr11:69398517-69413675	OK	22.211	4.00145	-2.47268	-6.72848	5e-05	0.000172695	yes
Tiam2	chr17:3326572-3557713	OK	27.3809	4.93663	-2.47157	-6.25232	5e-05	0.000172695	yes
2610316D01Rik	chr3:45280438-45378260	OK	5.90333	1.0648	-2.47094	-2.97691	0.0053	0.0116273	yes
Bach1	chr16:87698953-87733346	OK	13.9591	2.5228	-2.46811	-6.0724	5e-05	0.000172695	yes
Zbed3	chr13:95325236-95337841	OK	16.7532	3.03941	-2.46258	-4.4784	5e-05	0.000172695	yes
1810032O08Rik	chr11:116671659-116675798	OK	14.0513	2.55457	-2.45956	-2.81201	0.0002	0.000620209	yes
Rbak	chr5:143172185-143180775	OK	8.67399	1.57696	-2.45955	-4.4778	5e-05	0.000172695	yes
Lmnb1	chr18:56707812-56753424	OK	23.979	4.36162	-2.45883	-5.88688	5e-05	0.000172695	yes
Cpne5	chr17:29156520-29237790	OK	12.4929	2.27404	-2.45778	-5.40601	5e-05	0.000172695	yes
Rgs9	chr11:109225354-109298181	OK	7.28292	1.32693	-2.45642	-4.89106	5e-05	0.000172695	yes
Plxna3	chrX:74329065-74344689	OK	30.7572	5.6166	-2.45316	-6.89131	5e-05	0.000172695	yes
Strn4	chr7:16809266-16840931	OK	67.8375	12.3967	-2.45213	-5.15294	5e-05	0.000172695	yes
Cyp46a1	chr12:108334380-108362234	OK	41.1354	7.53258	-2.44917	-6.425	5e-05	0.000172695	yes
Scn2a1	chr2:65670444-65767447	OK	16.6178	3.04589	-2.44779	-6.51986	5e-05	0.000172695	yes
Tet3	chr6:83362373-83441678	OK	26.1394	4.80444	-2.44379	-6.80062	5e-05	0.000172695	yes
Arid5b	chr10:68095592-68278726	OK	8.37263	1.53959	-2.44314	-4.98111	5e-05	0.000172695	yes
Tceal5	chrX:136200950-136203851	OK	54.752	10.0848	-2.44074	-6.32382	5e-05	0.000172695	yes
Bcat1	chr6:144993834-145076157	OK	9.45303	1.75184	-2.43191	-5.71772	5e-05	0.000172695	yes
Dcakd	chr11:102994055-103017147	OK	50.9305	9.44056	-2.43159	-5.78287	5e-05	0.000172695	yes
4933427D14Rik	chr11:72154096-72203371	OK	8.02383	1.49047	-2.42852	-4.79036	5e-05	0.000172695	yes
Cdk5r1	chr11:80477045-80481179	OK	108.202	20.1138	-2.42747	-7.06295	5e-05	0.000172695	yes
Kcnq4	chr4:120697472-120747176	OK	7.3017	1.35785	-2.42691	-4.10016	5e-05	0.000172695	yes
Rimbp2	chr5:128760400-128953362	OK	11.3204	2.10726	-2.42549	-5.31519	5e-05	0.000172695	yes
Plod2	chr9:92538800-92608427	OK	6.99184	1.30339	-2.42341	-4.16734	5e-05	0.000172695	yes
Maged2	chrX:150806420-150814339	OK	92.1112	17.1741	-2.42314	-6.54793	5e-05	0.000172695	yes
F2r	chr13:95601788-95618433	OK	12.8323	2.3951	-2.42162	-5.14318	5e-05	0.000172695	yes
Itpkc	chr7:27207169-27228597	OK	13.8766	2.59093	-2.42111	-5.29448	5e-05	0.000172695	yes
Npm3-ps1	chr6:85076140-85077126	OK	8.76134	1.63856	-2.41872	-3.51772	0.0009	0.0024138	yes
Rgag1	chrX:143099593-143104335	OK	6.19618	1.15893	-2.41859	-4.41389	5e-05	0.000172695	yes
Plxdc1	chr11:97923236-97986446	OK	5.13909	0.962822	-2.41617	-3.54245	5e-05	0.000172695	yes
Zfp667	chr7:6286579-6307883	OK	13.0132	2.43955	-2.41529	-5.21017	5e-05	0.000172695	yes
Rfx3	chr19:27761720-28011166	OK	7.01639	1.31627	-2.41428	-5.474	5e-05	0.000172695	yes
Bcl11b	chr12:107910402-108003414	OK	8.72012	1.63812	-2.41231	-5.37471	5e-05	0.000172695	yes
Grasp	chr15:101221190-101232756	OK	6.01925	1.13082	-2.41222	-3.10686	0.0002	0.000620209	yes
Gpx7	chr4:108400216-108406713	OK	7.98916	1.50259	-2.41059	-3.46452	0.0004	0.00115963	yes
Slc4a3	chr1:75546265-75559431	OK	44.6985	8.41444	-2.40929	-6.81069	5e-05	0.000172695	yes
Epha5	chr5:84054764-84417382	OK	12.1585	2.30124	-2.40148	-6.04809	5e-05	0.000172695	yes
Arf2	chr11:103966870-103985336	OK	35.8035	6.78897	-2.39884	-6.35578	5e-05	0.000172695	yes
Pcgf2	chr11:97688822-97700497	OK	26.3499	5.00208	-2.3972	-5.35545	5e-05	0.000172695	yes
Nbea	chr3:55625197-56183701	OK	28.2213	5.35896	-2.39676	-5.27081	5e-05	0.000172695	yes
Magi2	chr5:19227045-20704792	OK	18.6833	3.55319	-2.39456	-6.13745	5e-05	0.000172695	yes
Baalc	chr15:38933908-38952916	OK	21.6858	4.12926	-2.39279	-6.06442	5e-05	0.000172695	yes
Klf4	chr4:55527136-55532475	OK	32.2217	6.13885	-2.39199	-6.20303	5e-05	0.000172695	yes
Rnf138	chr18:21001340-21028223	OK	13.7356	2.64264	-2.37787	-4.72615	5e-05	0.000172695	yes
Gap43	chr16:42248560-42340651	OK	684	131.797	-2.37568	-6.41655	5e-05	0.000172695	yes
Usp11	chrX:20703908-20720539	OK	61.4782	11.8593	-2.37406	-6.9365	5e-05	0.000172695	yes
Tob1	chr11:94211453-94215492	OK	75.3734	14.5637	-2.37168	-6.91904	5e-05	0.000172695	yes
Rilpl2	chr5:124463264-124478235	OK	18.6635	3.61888	-2.36661	-4.66624	5e-05	0.000172695	yes
1600020E01Rik	chr6:86527329-86564449	OK	17.7119	3.43493	-2.36637	-2.76755	0.00075	0.00204736	yes
Nrsn2	chr2:152345668-152376566	OK	12.0058	2.32874	-2.36611	-3.49367	5e-05	0.000172695	yes
Zdhhc22	chr12:86983380-86988676	OK	29.2671	5.67801	-2.36582	-4.94379	5e-05	0.000172695	yes
St7	chr6:17693993-17943023	OK	28.8071	5.59137	-2.36515	-5.17394	5e-05	0.000172695	yes
Xkr4	chr1:3214481-3671498	OK	13.2757	2.57757	-2.36471	-5.27166	5e-05	0.000172695	yes
Fam214a	chr9:74953052-75032468	OK	28.6872	5.5725	-2.36401	-5.97487	5e-05	0.000172695	yes
Ifitm2	chr7:140954838-140955961	OK	55.4742	10.7839	-2.36294	-5.97582	5e-05	0.000172695	yes
Ss18l1	chr2:180042482-180070201	OK	23.5322	4.58347	-2.36012	-6.20987	5e-05	0.000172695	yes
Cadm2	chr16:66655420-67620908	OK	20.1784	3.94675	-2.35408	-6.35863	5e-05	0.000172695	yes
Dusp8	chr7:142079486-142095284	OK	69.2556	13.5766	-2.35081	-6.83435	5e-05	0.000172695	yes
Tmem191c	chr16:17276299-17278661	OK	13.8912	2.72716	-2.3487	-4.31874	5e-05	0.000172695	yes
Wsb1	chr11:79239381-79254695	OK	150.907	29.6489	-2.34761	-6.1784	5e-05	0.000172695	yes
2610203C20Rik	chr9:41581338-41592487	OK	29.0815	5.73006	-2.34348	-5.35137	5e-05	0.000172695	yes
Gja1	chr10:56377299-56390419	OK	23.415	4.61513	-2.34299	-5.56492	5e-05	0.000172695	yes
Plekhg5	chr4:152086862-152115404	OK	7.29796	1.44204	-2.33938	-4.25517	5e-05	0.000172695	yes
Sema6c	chr3:95160419-95174050	OK	31.4085	6.2067	-2.33926	-5.9586	5e-05	0.000172695	yes
1700048O20Rik	chr9:121937274-121947016	OK	5.17772	1.0246	-2.33726	-3.30811	0.00035	0.00102707	yes
Slc22a15	chr3:101855770-101924453	OK	12.1698	2.4125	-2.3347	-5.82808	5e-05	0.000172695	yes
Foxred2	chr15:77940521-77956722	OK	5.83506	1.15752	-2.33372	-4.25808	5e-05	0.000172695	yes
Hcn4	chr9:58823511-58860955	OK	22.5404	4.48342	-2.32984	-5.9769	5e-05	0.000172695	yes
Zfp385a	chr15:103313894-103340086	OK	33.4766	6.6593	-2.32971	-5.99542	5e-05	0.000172695	yes
Ogfr	chr2:180589406-180595837	OK	51.8408	10.3247	-2.32799	-6.5258	5e-05	0.000172695	yes
Shd	chr17:55970481-55976619	OK	26.6797	5.31644	-2.32721	-4.64881	5e-05	0.000172695	yes
Slitrk1	chr14:108909988-108914239	OK	8.15736	1.62796	-2.32504	-4.69362	5e-05	0.000172695	yes
Fat1	chr8:44950207-45052257	OK	5.11849	1.0215	-2.32503	-5.42039	5e-05	0.000172695	yes
Mmp16	chr4:17853481-18118734	OK	13.8373	2.76473	-2.32335	-5.48021	5e-05	0.000172695	yes
Slc38a1	chr15:96571417-96642913	OK	34.6094	6.9205	-2.32222	-6.44492	5e-05	0.000172695	yes
Tiam1	chr16:89787110-89974699	OK	5.29727	1.05997	-2.32122	-4.43495	5e-05	0.000172695	yes
Angptl4	chr17:33774899-33781575	OK	5.82269	1.16554	-2.32068	-3.24413	0.0006	0.00167464	yes
Fnbp1l	chr3:122538718-122619714	OK	81.9431	16.4052	-2.32047	-6.48935	5e-05	0.000172695	yes
Nek6	chr2:38511696-38587490	OK	11.4465	2.2941	-2.3189	-4.5766	5e-05	0.000172695	yes
Sox10	chr15:79154912-79164490	OK	5.04965	1.01234	-2.31849	-3.31464	5e-05	0.000172695	yes
Rfx1	chr8:84066835-84096992	OK	12.9769	2.60399	-2.31715	-5.07939	5e-05	0.000172695	yes
Inpp5f	chr7:128611364-128696436	OK	109.31	21.9541	-2.31586	-6.72859	5e-05	0.000172695	yes
Crmp1	chr5:37242057-37292163	OK	353.434	71.0144	-2.31526	-6.05443	5e-05	0.000172695	yes
Sh3rf1	chr8:61224170-61396072	OK	7.27626	1.4641	-2.31318	-4.68525	5e-05	0.000172695	yes
Lrrc1	chr9:77430822-77544852	OK	6.11322	1.23074	-2.3124	-3.60203	5e-05	0.000172695	yes
Cald1	chr6:34709443-34775469	OK	6.86515	1.38249	-2.31203	-4.32534	5e-05	0.000172695	yes
Hdac7	chr15:97784364-97844502	OK	19.4608	3.93027	-2.30787	-2.2058	0.0075	0.0157447	yes
L3mbtl3	chr10:26275451-26375185	OK	5.30599	1.07286	-2.30615	-3.91929	5e-05	0.000172695	yes
Tmem198	chr1:75479531-75485693	OK	27.1105	5.48403	-2.30554	-5.63172	5e-05	0.000172695	yes
Klhdc9	chr1:171358448-171360798	OK	5.35217	1.08504	-2.30237	-3.10626	0.0009	0.0024138	yes
Adamts10	chr17:33524195-33553782	OK	13.6467	2.76737	-2.30196	-4.8786	5e-05	0.000172695	yes
Elmsan1	chr12:84149173-84218881	OK	14.6527	2.97486	-2.30027	-5.76789	5e-05	0.000172695	yes
Abat	chr16:8513428-8621567	OK	91.1236	18.5072	-2.29974	-6.33619	5e-05	0.000172695	yes
Ccnf	chr17:24223231-24251409	OK	6.44172	1.30991	-2.29797	-3.6507	5e-05	0.000172695	yes
Mef2c	chr13:83504033-83667079	OK	24.066	4.89497	-2.29762	-6.15192	5e-05	0.000172695	yes
Syt3	chr7:44384125-44400030	OK	22.0254	4.48382	-2.29637	-5.01903	5e-05	0.000172695	yes
Sfrp4	chr13:19623174-19632823	OK	10.0781	2.05482	-2.29415	-4.03453	5e-05	0.000172695	yes
Ccsap	chr8:123840843-123860209	OK	8.97907	1.83197	-2.29317	-4.29756	5e-05	0.000172695	yes
St3gal3	chr4:117932152-118134946	OK	19.0439	3.89621	-2.28919	-4.78989	5e-05	0.000172695	yes
Vps37d	chr5:135072899-135078266	OK	27.6749	5.66256	-2.28905	-4.55191	5e-05	0.000172695	yes
Mgrn1	chr16:4886099-4941020	OK	55.2032	11.2968	-2.28884	-4.92262	5e-05	0.000172695	yes
Ccnl2	chr4:155812488-155824543	OK	74.2859	15.2083	-2.28823	-6.45685	5e-05	0.000172695	yes
Sox6	chr7:115470871-116038744	OK	7.34718	1.50566	-2.2868	-4.89788	5e-05	0.000172695	yes
Lmo4	chr3:144188529-144205255	OK	48.4518	9.93191	-2.28641	-5.41254	5e-05	0.000172695	yes
Sort1	chr3:108284063-108361519	OK	26.0732	5.3467	-2.28584	-6.2071	5e-05	0.000172695	yes
Gpr3	chr4:133209339-133212536	OK	5.50559	1.13047	-2.28398	-3.44713	0.0001	0.000329074	yes
Hnmt	chr2:24002912-24049379	OK	11.8025	2.42897	-2.28068	-4.15531	5e-05	0.000172695	yes
Srrm4	chr5:116438721-116591817	OK	14.3032	2.94513	-2.27993	-5.74255	5e-05	0.000172695	yes
Sbk1	chr7:126272618-126294999	OK	103.851	21.4046	-2.27852	-6.65077	5e-05	0.000172695	yes
Hmgn3	chr9:83109941-83146607	OK	70.9186	14.6738	-2.27292	-4.91797	5e-05	0.000172695	yes
Pxn	chr5:115506675-115555987	OK	12.1771	2.52356	-2.27064	-4.68678	5e-05	0.000172695	yes
Cd81	chr7:143021783-143067930	OK	198.838	41.3738	-2.2648	-6.1802	5e-05	0.000172695	yes
Lrch2	chrX:147471693-147554081	OK	13.6428	2.84074	-2.2638	-5.17681	5e-05	0.000172695	yes
Mad2l2	chr4:148140489-148145696	OK	27.0972	5.65777	-2.25984	-5.04644	5e-05	0.000172695	yes
Dusp18	chr11:3895239-3901296	OK	5.75397	1.20146	-2.25977	-4.32679	5e-05	0.000172695	yes
Sh2b2	chr5:136218148-136244903	OK	8.0058	1.67678	-2.25535	-4.16676	5e-05	0.000172695	yes
Snx30	chr4:59805649-59904740	OK	7.59062	1.59064	-2.25461	-5.2041	5e-05	0.000172695	yes
Fam195a	chr17:25863697-25868738	OK	9.84388	2.06367	-2.25402	-3.38925	0.00145	0.00368732	yes
Tia1	chr6:86404218-86433405	OK	41.087	8.621	-2.25275	-5.80155	5e-05	0.000172695	yes
Ccdc157	chr11:4135159-4160293	OK	14.8824	3.12471	-2.25182	-4.28165	5e-05	0.000172695	yes
Akap7	chr10:25169089-25299163	OK	31.7156	6.66296	-2.25096	-6.05213	5e-05	0.000172695	yes
Sox4	chr13:28950729-28953682	OK	100.904	21.2291	-2.24887	-6.58096	5e-05	0.000172695	yes
Pcdh7	chr5:57718020-58132240	OK	7.4506	1.56802	-2.24841	-4.9486	5e-05	0.000172695	yes
Sv2a	chr3:96181226-96195180	OK	146.283	30.7914	-2.24817	-6.45069	5e-05	0.000172695	yes
Gm1943	chr8:109339799-109340908	OK	28.0866	5.91567	-2.24727	-5.01739	5e-05	0.000172695	yes
Ralgps1	chr2:33133418-33371494	OK	30.0429	6.34456	-2.24343	-5.85101	5e-05	0.000172695	yes
Ppap2b	chr4:105157346-105232767	OK	31.8706	6.73076	-2.24338	-5.89437	5e-05	0.000172695	yes
Tnip2	chr5:34496095-34513979	OK	8.82061	1.86327	-2.24304	-3.92382	5e-05	0.000172695	yes
Cib2	chr9:54545351-54560079	OK	84.2908	17.814	-2.24236	-6.58948	5e-05	0.000172695	yes
Plcb1	chr2:134786163-135475258	OK	18.2382	3.85875	-2.24075	-5.76333	5e-05	0.000172695	yes
Dmpk	chr7:19083848-19093820	OK	8.51651	1.8046	-2.23858	-3.81157	5e-05	0.000172695	yes
Cbln2	chr18:86713047-86718283	OK	19.0065	4.02786	-2.23841	-5.00805	5e-05	0.000172695	yes
Ttyh3	chr5:140620577-140649031	OK	96.7838	20.6908	-2.22578	-6.52198	5e-05	0.000172695	yes
Slc22a23	chr13:34179157-34345182	OK	19.2717	4.12372	-2.22447	-5.9936	5e-05	0.000172695	yes
Cthrc1	chr15:39076931-39087119	OK	6.92809	1.48322	-2.22372	-3.18019	0.00085	0.00228895	yes
E130307A14Rik	chr10:39612933-39732007	OK	18.0825	3.87153	-2.22362	-3.40866	5e-05	0.000172695	yes
Kcnq5	chr1:21398402-21961942	OK	13.8006	2.95731	-2.22238	-5.57688	5e-05	0.000172695	yes
Unc5a	chr13:54949431-55021385	OK	18.9214	4.07412	-2.21545	-5.32381	5e-05	0.000172695	yes
Sgk1	chr10:21882183-21999902	OK	24.0365	5.18512	-2.21278	-4.8966	5e-05	0.000172695	yes
Leng8	chr7:4137055-4148173	OK	97.493	21.0388	-2.21225	-6.38027	5e-05	0.000172695	yes
Junb	chr8:84976908-84978748	OK	209.462	45.3216	-2.20842	-6.99652	5e-05	0.000172695	yes
Chpt1	chr10:88459586-88503970	OK	12.2579	2.65745	-2.2056	-3.95861	5e-05	0.000172695	yes
2900079G21Rik	chr9:112065090-112348925	OK	5.8436	1.26914	-2.20301	-1.46766	0.0255	0.0461058	yes
Chadl	chr15:81663888-81697287	OK	5.47118	1.18868	-2.2025	-1.85247	0.02005	0.0374172	yes
Bbc3	chr7:16309582-16318334	OK	31.1205	6.77841	-2.19885	-5.55943	5e-05	0.000172695	yes
Hexim2	chr11:103133338-103139908	OK	7.11603	1.55033	-2.1985	-3.21356	5e-05	0.000172695	yes
Chic1	chrX:103356475-103396118	OK	7.25187	1.58026	-2.19819	-5.05989	5e-05	0.000172695	yes
Rcn2	chr9:56041844-56059083	OK	107.787	23.4892	-2.19812	-6.02657	5e-05	0.000172695	yes
H2afy2	chr10:61715262-61783864	OK	42.3935	9.24592	-2.19695	-5.06625	5e-05	0.000172695	yes
Lgi2	chr5:52537863-52566280	OK	10.7984	2.3641	-2.19146	-4.09977	5e-05	0.000172695	yes
N4bp3	chr11:51643088-51657681	OK	5.58032	1.22252	-2.19049	-2.96199	0.00105	0.00276605	yes
Med26	chr8:72494558-72548310	OK	9.44504	2.07583	-2.18587	-4.38869	5e-05	0.000172695	yes
Scg5	chr2:113776312-113829091	OK	295.187	64.9513	-2.1842	-7.29712	5e-05	0.000172695	yes
St3gal5	chr6:72097607-72154570	OK	68.6753	15.1357	-2.18184	-5.88578	5e-05	0.000172695	yes
Zfp30	chr7:29784789-29794540	OK	5.0631	1.11654	-2.18099	-3.45353	5e-05	0.000172695	yes
Arl13b	chr16:62793688-62847040	OK	19.8234	4.37269	-2.18061	-5.26799	5e-05	0.000172695	yes
Dscam	chr16:96592078-97170735	OK	14.3493	3.16529	-2.18057	-5.75867	5e-05	0.000172695	yes
Trip6	chr5:137309898-137314241	OK	5.35291	1.18117	-2.1801	-3.13231	0.00085	0.00228895	yes
Rab12	chr17:66494511-66519670	OK	51.4551	11.3945	-2.17498	-6.10901	5e-05	0.000172695	yes
Elmod3	chr6:72565921-72598413	OK	11.6831	2.58804	-2.1745	-3.9405	5e-05	0.000172695	yes
Afap1	chr5:35893318-36003922	OK	10.4314	2.31081	-2.17446	-5.27494	5e-05	0.000172695	yes
B4galt2	chr4:117872999-117883476	OK	37.9801	8.43485	-2.17081	-5.41513	5e-05	0.000172695	yes
Rab26os	chr17:24528250-24528744	OK	52.1366	11.581	-2.17053	-6.46483	0.00255	0.00608584	yes
Ier5l	chr2:30472640-30474199	OK	13.2287	2.93881	-2.17037	-4.14192	5e-05	0.000172695	yes
Bahcc1	chr11:120232946-120292297	OK	7.14166	1.58747	-2.16953	-5.39812	5e-05	0.000172695	yes
Kcna3	chr3:107036161-107038129	OK	7.52051	1.67465	-2.16697	-3.58479	5e-05	0.000172695	yes
Irf2bp2	chr8:126588295-126593436	OK	46.3273	10.4136	-2.1534	-6.22879	5e-05	0.000172695	yes
Tcf12	chr9:71844251-72111819	OK	21.4816	4.83012	-2.15297	-5.38566	5e-05	0.000172695	yes
Fnbp4	chr2:90745369-90781020	OK	31.0868	6.99168	-2.15259	-6.0474	5e-05	0.000172695	yes
Enkd1	chr8:105703651-105708168	OK	5.61532	1.26345	-2.152	-2.93715	0.0016	0.00403198	yes
Lypd6	chr2:50066428-50193569	OK	8.18694	1.84232	-2.1518	-3.98811	5e-05	0.000172695	yes
Epc1	chr18:6435950-6516108	OK	39.7382	8.94312	-2.15168	-5.00456	5e-05	0.000172695	yes
Ndst4	chr3:125404090-125724986	OK	7.2733	1.63809	-2.1506	-4.10704	5e-05	0.000172695	yes
AI504432	chr3:107039503-107054322	OK	11.4113	2.57193	-2.14953	-5.11536	5e-05	0.000172695	yes
Chst10	chr1:38863872-38898160	OK	21.018	4.73884	-2.14902	-5.38443	5e-05	0.000172695	yes
Ptch1	chr13:63511532-63565520	OK	10.6937	2.41148	-2.14877	-4.87588	5e-05	0.000172695	yes
Pidd1	chr7:141438514-141443355	OK	7.56728	1.70672	-2.14855	-4.02238	5e-05	0.000172695	yes
Chgb	chr2:132781277-132795072	OK	128.661	29.0326	-2.14783	-6.33455	5e-05	0.000172695	yes
Frat1	chr19:41829969-41832583	OK	8.35098	1.88581	-2.14676	-3.98522	5e-05	0.000172695	yes
Kcnc1	chr7:46396467-46438704	OK	17.8205	4.0251	-2.14644	-5.31496	5e-05	0.000172695	yes
Igfbp2	chr1:72824479-72852471	OK	43.9792	9.93768	-2.14584	-5.61014	5e-05	0.000172695	yes
Nsmf	chr2:25054378-25062881	OK	100.021	22.6202	-2.14461	-6.07769	5e-05	0.000172695	yes
A330076H08Rik	chr7:61943900-61982359	OK	8.27373	1.87823	-2.13916	-3.25631	0.00015	0.000477376	yes
Fam110a	chr2:151969395-151980219	OK	5.32634	1.20939	-2.13886	-2.70915	0.0003	0.000894096	yes
Gse1	chr8:120488865-120589075	OK	33.2558	7.55299	-2.13849	-6.07951	5e-05	0.000172695	yes
Map2k6	chr11:110399121-110513637	OK	7.9872	1.81471	-2.13795	-3.65172	5e-05	0.000172695	yes
Fam120aos	chr13:48968111-48969905	OK	13.922	3.16399	-2.13755	-4.08517	5e-05	0.000172695	yes
Ahi1	chr10:20952546-21080429	OK	68.5329	15.5918	-2.13601	-5.25008	5e-05	0.000172695	yes
Srgap2	chr1:131285250-131527361	OK	22.1259	5.04542	-2.13269	-6.04278	5e-05	0.000172695	yes
Osgin2	chr4:15997120-16013877	OK	26.7807	6.11043	-2.13185	-5.46616	5e-05	0.000172695	yes
Gm15706	chr6:145250551-145251856	OK	7.16599	1.63987	-2.12758	-2.91215	0.0038	0.00867957	yes
Hook2	chr8:84990594-85003364	OK	12.7182	2.91223	-2.1267	-4.16511	5e-05	0.000172695	yes
Lrrfip1	chr1:90998726-91128944	OK	32.8632	7.52584	-2.12655	-4.97872	5e-05	0.000172695	yes
Dnajb5	chr4:42953093-42958732	OK	42.3833	9.71675	-2.12495	-5.88891	5e-05	0.000172695	yes
Sap30	chr8:57482701-57487860	OK	8.33635	1.91415	-2.12271	-3.27945	0.00035	0.00102707	yes
Prr7	chr13:55464266-55473155	OK	26.1755	6.01334	-2.12198	-4.85043	5e-05	0.000172695	yes
Il34	chr8:110741828-110805924	OK	14.5821	3.36087	-2.11729	-3.78501	5e-05	0.000172695	yes
Pianp	chr6:124996719-125003097	OK	45.9758	10.6026	-2.11646	-5.40259	5e-05	0.000172695	yes
Casc4	chr2:121866969-121936207	OK	50.2513	11.5921	-2.11601	-5.85606	5e-05	0.000172695	yes
Ptprs	chr17:56412425-56476480	OK	219.373	50.6952	-2.11346	-5.30134	5e-05	0.000172695	yes
Sall2	chr14:52311176-52328670	OK	15.275	3.54359	-2.10789	-5.10371	5e-05	0.000172695	yes
Relt	chr7:100845847-100863413	OK	7.33732	1.7032	-2.107	-3.84209	5e-05	0.000172695	yes
Pcif1	chr2:164879367-164891437	OK	20.1256	4.67706	-2.10536	-5.12478	5e-05	0.000172695	yes
Glrx	chr13:75839885-75850151	OK	28.0194	6.51378	-2.10486	-4.926	5e-05	0.000172695	yes
2410002F23Rik	chr7:44246721-44252319	OK	50.8102	11.8152	-2.10447	-5.34376	5e-05	0.000172695	yes
Dgkd	chr1:87853286-87944489	OK	27.3301	6.38496	-2.09774	-5.94139	5e-05	0.000172695	yes
AU019823	chr9:50603900-50625000	OK	9.72837	2.27474	-2.0965	-3.13173	5e-05	0.000172695	yes
Klf2	chr8:72319061-72321654	OK	37.3271	8.72849	-2.09642	-5.38182	5e-05	0.000172695	yes
Cobll1	chr2:65088338-65238626	OK	7.8141	1.8328	-2.09203	-4.2133	5e-05	0.000172695	yes
Myrip	chr9:120304072-120474834	OK	5.33766	1.25324	-2.09054	-4.03049	5e-05	0.000172695	yes
Sorcs3	chr19:48206024-48805505	OK	5.65597	1.32832	-2.09018	-4.23459	5e-05	0.000172695	yes
Ahdc1	chr4:133011505-133078110	OK	17.3273	4.07672	-2.08757	-5.65502	5e-05	0.000172695	yes
Rgs16	chr1:153740352-153745468	OK	13.8977	3.27847	-2.08375	-4.38616	5e-05	0.000172695	yes
Zfp408	chr2:91643687-91649791	OK	9.67808	2.28608	-2.08184	-4.4988	5e-05	0.000172695	yes
Haus7	chrX:73437314-73459029	OK	21.3004	5.04286	-2.07857	-3.72475	5e-05	0.000172695	yes
Ephb6	chr6:41605481-41620507	OK	49.849	11.818	-2.07658	-5.76267	5e-05	0.000172695	yes
Nfxl1	chr5:72513303-72559645	OK	7.06955	1.67601	-2.07658	-4.07972	5e-05	0.000172695	yes
Stx1b	chr7:127806843-127824531	OK	93.4795	22.1905	-2.07471	-6.35853	5e-05	0.000172695	yes
Dbp	chr7:45705246-45718002	OK	15.5719	3.69693	-2.07454	-2.35354	0.0066	0.0140694	yes
Bzw2	chr12:36091834-36156825	OK	55.5464	13.1927	-2.07396	-5.95016	5e-05	0.000172695	yes
Aldh1b1	chr4:45799021-45804608	OK	6.9953	1.66143	-2.07396	-3.59663	5e-05	0.000172695	yes
Lrrc4c	chr2:96318168-97631664	OK	11.0691	2.62914	-2.07388	-4.28976	5e-05	0.000172695	yes
Rnf2	chr1:151469405-151500823	OK	18.2858	4.34663	-2.07276	-5.04837	5e-05	0.000172695	yes
Mpp6	chr6:50110240-50198598	OK	17.9826	4.27937	-2.07113	-4.28868	5e-05	0.000172695	yes
Celf4	chr18:25477619-25753983	OK	174.746	41.6102	-2.07025	-5.63586	5e-05	0.000172695	yes
Dgat2	chr7:99153662-99182713	OK	15.1413	3.60708	-2.06959	-4.50862	5e-05	0.000172695	yes
Gprasp2	chrX:135839033-135844730	OK	80.1817	19.1182	-2.06833	-5.7593	5e-05	0.000172695	yes
Pald1	chr10:61319656-61383523	OK	5.34938	1.2758	-2.06797	-3.87929	5e-05	0.000172695	yes
Maf	chr8:115703252-115706894	OK	7.21937	1.72658	-2.06395	-3.89334	5e-05	0.000172695	yes
Trit1	chr4:123016596-123054934	OK	16.1351	3.86172	-2.06289	-4.51862	5e-05	0.000172695	yes
Pou2f1	chr1:165788680-166002634	OK	7.21703	1.72883	-2.06161	-5.26515	5e-05	0.000172695	yes
Rwdd2a	chr9:86571987-86574899	OK	8.15185	1.95712	-2.05839	-2.65706	0.0008	0.0021673	yes
Elmo1	chr13:20090506-20608356	OK	47.0062	11.2886	-2.05798	-5.6716	5e-05	0.000172695	yes
Wdr6	chr9:108569891-108578670	OK	151.651	36.5033	-2.05466	-5.13976	5e-05	0.000172695	yes
Homer1	chr13:93304494-93405129	OK	22.8236	5.50265	-2.05233	-4.96624	5e-05	0.000172695	yes
Lmtk2	chr5:144100435-144188204	OK	19.3079	4.66213	-2.05013	-5.76864	5e-05	0.000172695	yes
1190002N15Rik	chr9:94517863-94538081	OK	26.7137	6.45893	-2.04822	-5.6228	5e-05	0.000172695	yes
Tob2	chr15:81848269-81858326	OK	20.0611	4.85471	-2.04695	-5.34139	5e-05	0.000172695	yes
Zcchc11	chr4:108459425-108559415	OK	13.216	3.20138	-2.04551	-5.24317	5e-05	0.000172695	yes
Ybx1	chr4:119277326-119294513	OK	94.2449	22.8509	-2.04416	-6.27718	5e-05	0.000172695	yes
Mgat4c	chr10:101681486-102391468	OK	5.35299	1.30061	-2.04115	-3.57963	5e-05	0.000172695	yes
Ets2	chr16:95702406-95721049	OK	29.9655	7.28432	-2.04044	-5.53488	5e-05	0.000172695	yes
Pkd2	chr5:104459456-104505819	OK	8.92986	2.17511	-2.03755	-4.59411	5e-05	0.000172695	yes
Efnb2	chr8:8617438-8660773	OK	35.2504	8.60254	-2.03481	-5.7503	5e-05	0.000172695	yes
Emp1	chr6:135362930-135383173	OK	5.42748	1.32554	-2.03371	-3.14412	5e-05	0.000172695	yes
Slc12a9	chr5:137314557-137333582	OK	20.1754	4.94059	-2.02984	-5.15864	5e-05	0.000172695	yes
Nasp	chr4:116601051-116627951	OK	28.5279	7.00111	-2.02672	-4.64215	5e-05	0.000172695	yes
Tmem136	chr9:43108652-43116570	OK	10.3282	2.53585	-2.02604	-4.42262	5e-05	0.000172695	yes
Mdga1	chr17:29827957-29887882	OK	6.75383	1.65979	-2.0247	-4.61611	5e-05	0.000172695	yes
Hexdc	chr11:121177592-121229309	OK	24.7303	6.07914	-2.02434	-2.80348	0.0013	0.00333632	yes
Csf1	chr3:107741047-107760469	OK	13.0804	3.21662	-2.02378	-4.5077	5e-05	0.000172695	yes
Arhgef9	chrX:95048934-95166539	OK	34.2902	8.45068	-2.02066	-5.57078	5e-05	0.000172695	yes
Bdh1	chr16:31422296-31458901	OK	40.4179	9.98004	-2.01787	-5.38657	5e-05	0.000172695	yes
Gpam	chr19:55069733-55099447	OK	9.76056	2.41412	-2.01547	-4.37167	5e-05	0.000172695	yes
Slc6a8	chrX:73673132-73682500	OK	22.8352	5.65333	-2.01409	-5.12917	5e-05	0.000172695	yes
Tmem170b	chr13:41606215-41641357	OK	18.9312	4.68752	-2.01387	-5.59839	5e-05	0.000172695	yes
Celf2	chr2:6539698-7396198	OK	34.0896	8.46859	-2.00914	-5.70711	5e-05	0.000172695	yes
Rfx7	chr9:72532239-72622949	OK	15.6992	3.9174	-2.00272	-5.49323	5e-05	0.000172695	yes
Ccdc106	chr7:5056151-5060784	OK	19.8402	4.95814	-2.00056	-3.63336	5e-05	0.000172695	yes
Asic1	chr15:99670717-99701130	OK	38.0932	9.52258	-2.00011	-5.4708	5e-05	0.000172695	yes
Dact3	chr7:16875316-16887301	OK	28.1947	7.06906	-1.99583	-5.30873	5e-05	0.000172695	yes
Zfp652	chr11:95749066-95764713	OK	8.83688	2.21843	-1.994	-3.90774	5e-05	0.000172695	yes
Sh3gl2	chr4:85205455-85389379	OK	83.208	20.8936	-1.99366	-6.02687	5e-05	0.000172695	yes
Hdac5	chr11:102195746-102230172	OK	73.5554	18.4881	-1.99223	-5.64291	5e-05	0.000172695	yes
Ankrd28	chr14:31700014-31830415	OK	15.6144	3.92495	-1.99213	-5.13214	5e-05	0.000172695	yes
Col24a1	chr3:145292471-145552005	OK	6.97008	1.75243	-1.99182	-4.46144	5e-05	0.000172695	yes
Snn	chr16:11066297-11134532	OK	94.7343	23.8202	-1.9917	-5.43311	5e-05	0.000172695	yes
Sh3kbp1	chrX:159627271-159975920	OK	19.3813	4.87877	-1.99007	-5.12075	5e-05	0.000172695	yes
2810403A07Rik	chr3:88685793-88712933	OK	37.8028	9.53112	-1.98778	-5.58646	5e-05	0.000172695	yes
Rxra	chr2:27677200-27763319	OK	10.1934	2.57087	-1.98731	-4.54316	5e-05	0.000172695	yes
Pigt	chr2:164497524-164508301	OK	52.7226	13.3187	-1.98497	-5.78181	5e-05	0.000172695	yes
Jun	chr4:95049035-95052222	OK	260.358	66.0287	-1.97933	-5.53385	5e-05	0.000172695	yes
9430015G10Rik	chr4:156109997-156127263	OK	9.20791	2.33981	-1.97648	-3.62434	5e-05	0.000172695	yes
Cep112	chr11:108425265-108860615	OK	6.98319	1.77698	-1.97446	-2.66206	5e-05	0.000172695	yes
Ppp1r15a	chr7:45522916-45526268	OK	86.0849	21.9491	-1.9716	-5.94799	5e-05	0.000172695	yes
Ina	chr19:46886830-47024346	OK	111.03	28.3695	-1.96854	-4.29569	5e-05	0.000172695	yes
Nkain1	chr4:130530130-130574036	OK	52.165	13.3329	-1.96809	-5.65813	5e-05	0.000172695	yes
Hic2	chr16:17233586-17263430	OK	5.04863	1.29493	-1.96301	-4.0989	5e-05	0.000172695	yes
Rps15a	chr7:118104375-118116147	OK	30.3162	7.77622	-1.96295	-5.63152	5e-05	0.000172695	yes
Stra13	chr11:120710940-120713767	OK	18.4629	4.73578	-1.96295	-3.72814	0.00045	0.00128903	yes
Hist3h2ba	chr11:58948910-58949372	OK	73.4656	18.8842	-1.95989	-5.98726	5e-05	0.000172695	yes
Sdc3	chr4:130792536-130826318	OK	139.531	35.8972	-1.95864	-5.40261	5e-05	0.000172695	yes
Lrp8	chr4:107802258-107876840	OK	40.7892	10.4998	-1.95782	-5.51676	5e-05	0.000172695	yes
Vezf1	chr11:88068278-88084729	OK	23.3372	6.01104	-1.95695	-5.39471	5e-05	0.000172695	yes
Cfp	chrX:20925534-20931524	OK	6.11197	1.57479	-1.95648	-2.91034	0.00095	0.00253133	yes
Ccser1	chr6:61175603-62382863	OK	5.69211	1.47154	-1.95164	-3.8079	5e-05	0.000172695	yes
Isoc1	chr18:58659481-58679570	OK	108.497	28.0905	-1.9495	-5.98266	5e-05	0.000172695	yes
Rbm33	chr5:28317188-28419242	OK	19.6457	5.09995	-1.94565	-5.55449	5e-05	0.000172695	yes
Zfp629	chr7:127607034-127614433	OK	6.88973	1.78996	-1.94452	-4.37947	5e-05	0.000172695	yes
Fbrsl1	chr5:110361751-110448503	OK	21.2681	5.5309	-1.9431	-4.79573	5e-05	0.000172695	yes
St8sia4	chr1:95587681-95667594	OK	6.02814	1.56874	-1.9421	-3.23616	5e-05	0.000172695	yes
Jmjd1c	chr10:67127257-67256326	OK	26.6179	6.93491	-1.94045	-5.03931	5e-05	0.000172695	yes
Pak1	chr7:97842938-97912381	OK	52.6465	13.7218	-1.93987	-5.7238	5e-05	0.000172695	yes
Srsf12	chr4:33208990-33233340	OK	18.5246	4.82842	-1.93982	-4.79814	5e-05	0.000172695	yes
Acvr2b	chr9:119402500-119433506	OK	5.48651	1.43034	-1.93953	-2.9305	0.0007	0.00192293	yes
Rnd3	chr2:51130438-51149111	OK	18.1445	4.73033	-1.93952	-4.73317	5e-05	0.000172695	yes
Gmip	chr8:69808686-69821870	OK	14.1157	3.6825	-1.93855	-4.73963	5e-05	0.000172695	yes
Cacna2d3	chr14:28904942-29721864	OK	55.508	14.5078	-1.93587	-5.43434	5e-05	0.000172695	yes
S100a16	chr3:90541222-90543151	OK	23.163	6.05918	-1.93463	-4.16766	5e-05	0.000172695	yes
Ctdspl2	chr2:121953770-122015326	OK	7.53872	1.973	-1.93393	-4.37134	5e-05	0.000172695	yes
Shank3	chr15:89499856-89560260	OK	13.1897	3.45542	-1.93248	-5.0835	5e-05	0.000172695	yes
Cep95	chr11:106789251-106818861	OK	5.35554	1.40349	-1.93201	-3.02472	5e-05	0.000172695	yes
Slc30a4	chr2:122681232-122702663	OK	15.1382	3.97398	-1.92954	-4.86156	5e-05	0.000172695	yes
Gtdc1	chr2:44564411-44861622	OK	21.4304	5.62605	-1.92946	-4.78282	5e-05	0.000172695	yes
Gm6251	chr10:20148919-20281590	OK	106.167	27.8728	-1.92941	-2.10699	0.0081	0.0168847	yes
Rnf130	chr11:50025330-50125719	OK	36.6203	9.61512	-1.92927	-4.1574	5e-05	0.000172695	yes
Eml5	chr12:98746967-98901484	OK	16.8297	4.42652	-1.92676	-3.48876	5e-05	0.000172695	yes
Slc8a1	chr17:81373104-81738387	OK	6.86147	1.80731	-1.92467	-5.25151	5e-05	0.000172695	yes
Krba1	chr6:48395585-48419855	OK	9.03997	2.38258	-1.92379	-4.74922	5e-05	0.000172695	yes
Tmed1	chr9:21424907-21510186	OK	13.7635	3.64737	-1.91592	-1.65542	0.02155	0.0399224	yes
Pde4b	chr4:102254741-102607262	OK	12.568	3.34091	-1.91144	-4.29497	5e-05	0.000172695	yes
Bcl9	chr3:97203661-97227364	OK	10.079	2.68471	-1.90851	-4.69418	5e-05	0.000172695	yes
Zfp956	chr6:47943174-47965299	OK	9.90615	2.64125	-1.9071	-3.22462	5e-05	0.000172695	yes
Ppp2r5a	chr1:191325964-191397041	OK	9.73153	2.60101	-1.9036	-2.57823	0.00115	0.00299775	yes
36585	chr1:72427111-72536564	OK	34.4933	9.23904	-1.9005	-5.48564	5e-05	0.000172695	yes
Fam20c	chr5:138755080-138810063	OK	38.0565	10.1988	-1.89974	-5.37788	5e-05	0.000172695	yes
Scrib	chr15:76047185-76069730	OK	15.4149	4.13628	-1.89792	-4.86581	5e-05	0.000172695	yes
Maml1	chr11:50255634-50292336	OK	5.28152	1.41868	-1.8964	-3.90169	5e-05	0.000172695	yes
Inha	chr1:75507076-75510354	OK	23.2624	6.24949	-1.89619	-4.40236	5e-05	0.000172695	yes
Tnrc18	chr5:142724604-142817387	OK	28.6065	7.69966	-1.89348	-5.22315	5e-05	0.000172695	yes
Adcy2	chr13:68620042-68999541	OK	22.7438	6.12509	-1.89267	-5.12174	5e-05	0.000172695	yes
Hdgfrp3	chr7:81859000-81934459	OK	64.3011	17.3173	-1.89263	-4.88758	5e-05	0.000172695	yes
Phldb1	chr9:44686307-44735198	OK	23.8519	6.43023	-1.89116	-5.31838	5e-05	0.000172695	yes
Smek1	chr12:101039408-101088927	OK	24.0059	6.47287	-1.89092	-5.03147	5e-05	0.000172695	yes
Ezh2	chr6:47530273-47595030	OK	7.39774	1.99651	-1.88961	-3.21291	5e-05	0.000172695	yes
Dtx4	chr19:12466335-12501996	OK	8.26642	2.23203	-1.88891	-4.4211	5e-05	0.000172695	yes
C030006K11Rik	chr15:76715275-76723845	OK	6.76399	1.8273	-1.88816	-2.05495	0.0066	0.0140694	yes
Pigx	chr16:32084415-32099727	OK	16.86	4.55527	-1.88799	-3.0153	0.00015	0.000477376	yes
Usp21	chr1:171281952-171287961	OK	15.348	4.15012	-1.88683	-4.21021	5e-05	0.000172695	yes
Rasgrf2	chr13:91880406-91988042	OK	5.02541	1.3636	-1.88182	-3.87297	5e-05	0.000172695	yes
Axin1	chr17:26138685-26195811	OK	18.4415	5.00632	-1.88113	-4.5943	5e-05	0.000172695	yes
Usp3	chr9:66517880-66592980	OK	17.0801	4.64423	-1.87881	-4.32046	5e-05	0.000172695	yes
Lrrc73	chr17:46254164-46257316	OK	18.0891	4.91904	-1.87867	-4.00817	5e-05	0.000172695	yes
Atrx	chrX:105797614-105929372	OK	31.2817	8.50942	-1.87819	-5.18263	5e-05	0.000172695	yes
Cabp7	chr11:4738820-4746778	OK	6.63375	1.80608	-1.87697	-2.55573	0.0112	0.0224629	yes
Mbtd1	chr11:93886218-93946984	OK	11.9427	3.25173	-1.87685	-4.68863	5e-05	0.000172695	yes
Aplp1	chr7:30434979-30445582	OK	421.669	114.816	-1.87679	-5.3002	5e-05	0.000172695	yes
Acss1	chr2:150618110-150668932	OK	5.4517	1.48717	-1.87413	-3.31838	5e-05	0.000172695	yes
Zfp574	chr7:25077204-25083492	OK	14.7421	4.02474	-1.87297	-4.49262	5e-05	0.000172695	yes
1500012F01Rik	chr2:167035795-167065862	OK	120.619	32.9472	-1.87223	-2.23148	0.00475	0.0105705	yes
B9d1	chr11:61505171-61512927	OK	11.6845	3.19516	-1.87064	-3.17862	0.00155	0.00391731	yes
Hdac6	chrX:7930121-7947889	OK	28.1888	7.71804	-1.86881	-5.00527	5e-05	0.000172695	yes
Slc15a2	chr16:36750163-36784962	OK	7.9247	2.171	-1.868	-3.27029	5e-05	0.000172695	yes
Icam1	chr9:21015959-21028796	OK	5.09849	1.39889	-1.86579	-3.06017	0.00015	0.000477376	yes
Tgfa	chr6:86195250-86275449	OK	6.29	1.72625	-1.86542	-3.77629	5e-05	0.000172695	yes
Rps27,Rps27rt	chr3:90212666-90213648	OK	9.5454	2.62118	-1.86459	-2.04247	0.0058	0.0125737	yes
Csad	chr15:102176997-102189043	OK	9.57242	2.63142	-1.86304	-3.67918	5e-05	0.000172695	yes
Ralgapa2	chr2:146241298-146512004	OK	15.0459	4.14361	-1.86041	-5.05583	5e-05	0.000172695	yes
Kdm2b	chr5:122870674-122989092	OK	15.2545	4.20693	-1.8584	-4.33105	5e-05	0.000172695	yes
Snrnp70	chr7:45376453-45395647	OK	226.241	62.4476	-1.85714	-5.9746	5e-05	0.000172695	yes
Phpt1	chr2:25573430-25574871	OK	95.864	26.4615	-1.85709	-6.02834	5e-05	0.000172695	yes
Cbx4	chr11:119077570-119086237	OK	16.4939	4.55943	-1.855	-4.95797	5e-05	0.000172695	yes
Mapkapk2	chr1:131053703-131097543	OK	19.264	5.32919	-1.85392	-4.578	5e-05	0.000172695	yes
Zc3h12c	chr9:52111984-52168111	OK	10.6128	2.93957	-1.85213	-4.53047	5e-05	0.000172695	yes
Rnft2	chr5:118190735-118245025	OK	23.6831	6.56025	-1.85204	-4.88545	5e-05	0.000172695	yes
Galk1	chr11:115974724-116012719	OK	12.9107	3.5782	-1.85126	-1.9013	0.00925	0.0190145	yes
36219	chr18:56761715-56925548	OK	5.77435	1.60087	-1.8508	-2.92845	0.0006	0.00167464	yes
Plk3	chr4:117126812-117133952	OK	26.6379	7.407	-1.84652	-4.45346	5e-05	0.000172695	yes
Kank1	chr19:25237201-25434496	OK	5.0473	1.40835	-1.84151	-3.70552	5e-05	0.000172695	yes
Gca	chr2:62664326-62694109	OK	21.5138	6.00312	-1.84147	-4.83648	5e-05	0.000172695	yes
Ptprn2	chr12:116485719-117337012	OK	97.7116	27.2937	-1.83996	-5.3124	5e-05	0.000172695	yes
Sez6l2	chr7:126950534-126970606	OK	133.453	37.3773	-1.8361	-5.152	5e-05	0.000172695	yes
Celf3	chr3:94478294-94492198	OK	49.4882	13.8761	-1.83448	-4.92526	5e-05	0.000172695	yes
B630005N14Rik	chr6:13625674-13677966	OK	13.9915	3.92575	-1.83352	-4.59397	5e-05	0.000172695	yes
Racgap1	chr15:99620495-99651656	OK	9.34324	2.62658	-1.83074	-3.52087	5e-05	0.000172695	yes
Kifc3	chr8:95081200-95142540	OK	15.1232	4.25191	-1.83058	-2.65688	0.0003	0.000894096	yes
Ctso	chr3:81932615-81956725	OK	7.56354	2.12844	-1.82926	-3.72391	5e-05	0.000172695	yes
A830010M20Rik	chr5:107497744-107512556	OK	22.8087	6.43305	-1.82601	-4.84246	5e-05	0.000172695	yes
Btbd11	chr10:85386813-85660292	OK	8.8774	2.50462	-1.82555	-3.79116	5e-05	0.000172695	yes
Foxn2	chr17:88440711-88490533	OK	12.7982	3.61106	-1.82545	-4.58661	5e-05	0.000172695	yes
Kcnmb2	chr3:31902702-32200180	OK	8.46946	2.39803	-1.82042	-3.67973	5e-05	0.000172695	yes
Fxyd6	chr9:45370184-45396159	OK	228.696	64.8406	-1.81846	-5.62945	5e-05	0.000172695	yes
Dag1	chr9:108204860-108263958	OK	36.1033	10.2585	-1.81531	-5.13012	5e-05	0.000172695	yes
Cbfa2t2	chr2:154436483-154539356	OK	11.3212	3.22244	-1.81281	-4.48937	5e-05	0.000172695	yes
Bhlhe40	chr6:108577035-108666925	OK	16.006	4.55851	-1.81198	-4.11652	5e-05	0.000172695	yes
Pcsk1	chr13:75089986-75132498	OK	29.8589	8.50807	-1.81126	-4.74904	5e-05	0.000172695	yes
Smarcd3	chr5:24592621-24602002	OK	34.6108	9.86994	-1.81011	-4.8215	5e-05	0.000172695	yes
Tet2	chr3:133463676-133544390	OK	7.73701	2.20985	-1.80783	-4.51995	5e-05	0.000172695	yes
Fbf1	chr11:116142284-116168178	OK	17.7759	5.07719	-1.80782	-4.94151	5e-05	0.000172695	yes
Oxa1l	chr14:54360840-54417702	OK	28.2108	8.05858	-1.80765	-2.4972	0.0042	0.00949053	yes
Rassf4	chr6:116633007-116673836	OK	14.224	4.06859	-1.80573	-4.33558	5e-05	0.000172695	yes
BC018242	chr9:21937009-21948907	OK	70.5487	20.1799	-1.8057	-5.07104	5e-05	0.000172695	yes
Atn1	chr6:124742543-124756487	OK	76.3101	21.8646	-1.80328	-5.40994	5e-05	0.000172695	yes
Gas5	chr1:161035165-161038537	OK	56.6708	16.242	-1.80288	-4.80076	5e-05	0.000172695	yes
D430019H16Rik	chr12:105453855-105493095	OK	40.3626	11.5719	-1.80239	-5.2697	5e-05	0.000172695	yes
Whamm	chr7:81571291-81596836	OK	11.2045	3.21406	-1.80161	-4.03851	5e-05	0.000172695	yes
Apcdd1	chr18:62922326-62953195	OK	10.5232	3.02135	-1.8003	-3.7311	5e-05	0.000172695	yes
Ptp4a1	chr1:30940302-30949755	OK	14.7209	4.22681	-1.80022	-3.84922	5e-05	0.000172695	yes
Ehmt2	chr17:34898491-34914050	OK	63.8387	18.3716	-1.79695	-5.11864	5e-05	0.000172695	yes
Rev3l	chr10:39732159-39875205	OK	16.8737	4.85668	-1.79673	-4.96443	5e-05	0.000172695	yes
Obsl1	chr1:75485824-75506452	OK	5.93193	1.70792	-1.79626	-3.93057	5e-05	0.000172695	yes
Ptpru	chr4:131768456-131838278	OK	7.99936	2.30457	-1.79538	-4.01786	5e-05	0.000172695	yes
AW551984	chr9:39587395-39604124	OK	18.4675	5.3256	-1.79397	-4.51368	5e-05	0.000172695	yes
Smad5	chr13:56703009-56742378	OK	15.0279	4.33502	-1.79353	-4.75308	5e-05	0.000172695	yes
Zbtb5	chr4:44991242-45012412	OK	7.61869	2.1985	-1.79303	-3.7469	5e-05	0.000172695	yes
Traf7	chr17:24488782-24527938	OK	37.5468	10.8348	-1.79302	-1.66995	0.0226	0.041613	yes
Rps15a-ps4	chr4:132219892-132220589	OK	14.0632	4.06051	-1.7922	-3.26606	0.0011	0.00288305	yes
Arnt2	chr7:84246274-84410038	OK	40.2287	11.6197	-1.79165	-5.26865	5e-05	0.000172695	yes
Gria3	chrX:41401300-41678601	OK	7.27929	2.10596	-1.78932	-3.6765	5e-05	0.000172695	yes
Kit	chr5:75574986-75656721	OK	43.2787	12.5261	-1.78872	-4.91498	5e-05	0.000172695	yes
Cpsf4	chr5:145167212-145182041	OK	18.6585	5.40101	-1.78853	-3.57913	5e-05	0.000172695	yes
Trim9	chr12:70244534-70669399	OK	36.9665	10.7177	-1.78622	-3.54896	5e-05	0.000172695	yes
Cenpt	chr8:105844677-105852008	OK	13.6617	3.96308	-1.78545	-3.77087	5e-05	0.000172695	yes
Pcdh17	chr14:84443562-84537060	OK	9.70511	2.81627	-1.78496	-4.59461	5e-05	0.000172695	yes
Slx4	chr16:3979105-4001678	OK	5.28043	1.53373	-1.78361	-3.71042	5e-05	0.000172695	yes
Grik5	chr7:25009850-25072369	OK	66.5994	19.3708	-1.78162	-5.35153	5e-05	0.000172695	yes
Cers6	chr2:68861556-69111290	OK	7.00648	2.03796	-1.78156	-3.71966	5e-05	0.000172695	yes
Mageh1	chrX:153036165-153037563	OK	41.5955	12.1063	-1.78067	-4.85925	5e-05	0.000172695	yes
Dennd5b	chr6:148988068-149101680	OK	8.10794	2.36056	-1.7802	-4.66129	5e-05	0.000172695	yes
Usp24	chr4:106316212-106441327	OK	14.8663	4.32996	-1.77962	-4.88045	5e-05	0.000172695	yes
Strbp	chr2:37569867-37647285	OK	10.3932	3.02713	-1.77961	-5.05397	5e-05	0.000172695	yes
Cdh2	chr18:16588876-16809049	OK	45.8682	13.37	-1.77849	-5.26948	5e-05	0.000172695	yes
R3hcc1	chr14:69697303-69707580	OK	21.7102	6.33169	-1.77771	-4.24785	5e-05	0.000172695	yes
Srf	chr17:46546838-46556162	OK	21.1006	6.15734	-1.77691	-4.57696	5e-05	0.000172695	yes
Znrf2	chr6:54816915-54890224	OK	27.4296	8.01364	-1.7752	-4.77387	5e-05	0.000172695	yes
Polg2	chr11:106751225-106779537	OK	5.87946	1.71806	-1.7749	-2.34842	0.00115	0.00299775	yes
Zmiz1	chr14:25459184-25666747	OK	61.1985	17.8915	-1.77422	-5.0671	5e-05	0.000172695	yes
Gltscr1	chr7:15971261-15999495	OK	7.93147	2.32102	-1.77283	-4.10165	5e-05	0.000172695	yes
Prrg3	chrX:71963020-71972728	OK	10.7378	3.14435	-1.77186	-4.46948	5e-05	0.000172695	yes
Tbc1d10a	chr11:4186832-4215505	OK	13.1635	3.85489	-1.77178	-3.73084	5e-05	0.000172695	yes
Fam193b	chr13:55539315-55571120	OK	30.4533	8.92003	-1.77148	-4.94041	5e-05	0.000172695	yes
Cbx8	chr11:119038435-119040913	OK	14.644	4.28957	-1.77141	-3.60218	5e-05	0.000172695	yes
Yes1	chr5:32611170-32687066	OK	7.88289	2.31291	-1.76902	-3.66871	5e-05	0.000172695	yes
Aldh5a1	chr13:24905599-24939049	OK	15.2953	4.49423	-1.76694	-4.62863	5e-05	0.000172695	yes
Zgpat	chr2:181357689-181380793	OK	36.4047	10.6987	-1.76669	-3.25934	5e-05	0.000172695	yes
Gm996	chr2:25575415-25580099	OK	18.066	5.31179	-1.76601	-4.75484	5e-05	0.000172695	yes
Fam19a5	chr15:87544298-87759364	OK	16.9818	4.99315	-1.76597	-3.90137	5e-05	0.000172695	yes
Nfkbiz	chr16:55811376-55838641	OK	6.55809	1.93171	-1.7634	-3.28396	5e-05	0.000172695	yes
Zfp606	chr7:12478304-12496235	OK	7.80972	2.30087	-1.76309	-3.43208	5e-05	0.000172695	yes
Lsm3	chr6:91516034-91522620	OK	48.8343	14.4339	-1.75843	-4.77357	5e-05	0.000172695	yes
Cst3	chr2:148871731-148875468	OK	794.9	235.254	-1.75655	-6.6276	5e-05	0.000172695	yes
Tbp	chr17:15499887-15517427	OK	16.9115	5.00595	-1.75629	-3.96118	5e-05	0.000172695	yes
Sys1	chr2:164460970-164465510	OK	20.1509	5.96634	-1.75593	-4.06729	5e-05	0.000172695	yes
Pgm1	chr5:64092949-64128158	OK	10.3205	3.05773	-1.75498	-3.57181	5e-05	0.000172695	yes
Lphn1	chr8:83900097-83941954	OK	74.0114	21.9607	-1.75282	-4.94005	5e-05	0.000172695	yes
Trp53bp2	chr1:182409166-182462436	OK	13.9791	4.15046	-1.75193	-4.43517	5e-05	0.000172695	yes
Igflr1	chr7:30565426-30567962	OK	5.51882	1.63874	-1.75177	-2.45909	0.00555	0.0120995	yes
Slc27a1	chr8:71568926-71586708	OK	22.2265	6.60279	-1.75113	-4.56322	5e-05	0.000172695	yes
Kat6a	chr8:22859538-22943262	OK	13.0997	3.89428	-1.7501	-4.73229	5e-05	0.000172695	yes
Vhl	chr6:113624020-113631633	OK	19.5045	5.79932	-1.74985	-4.41747	5e-05	0.000172695	yes
Elk1	chrX:20933394-20950608	OK	13.7308	4.08794	-1.74796	-4.27301	5e-05	0.000172695	yes
Gpr85	chr6:13835073-13839848	OK	18.5707	5.52965	-1.74777	-4.43209	5e-05	0.000172695	yes
Dbn1	chr13:55473427-55488076	OK	163.256	48.632	-1.74716	-4.90687	5e-05	0.000172695	yes
Mdm4	chr1:132989844-133025348	OK	24.7191	7.37002	-1.74589	-4.80853	5e-05	0.000172695	yes
Nr1d2	chr14:18204055-18239106	OK	20.3622	6.07221	-1.7456	-4.75178	5e-05	0.000172695	yes
Usp36	chr11:118259652-118290244	OK	15.2629	4.55709	-1.74385	-4.68409	5e-05	0.000172695	yes
Sphkap	chr1:83255780-83408200	OK	18.0341	5.39069	-1.74218	-4.46192	5e-05	0.000172695	yes
Mvb12b	chr2:33729955-33887946	OK	56.7004	16.9608	-1.74116	-5.04956	5e-05	0.000172695	yes
Pkp4	chr2:59160849-59355205	OK	52.2776	15.6624	-1.73889	-4.90242	5e-05	0.000172695	yes
Mtss1	chr15:58941233-59082026	OK	80.6188	24.154	-1.73885	-4.97589	5e-05	0.000172695	yes
Arhgap20	chr9:51765351-51875885	OK	14.9192	4.47349	-1.7377	-4.50501	5e-05	0.000172695	yes
Ubp1	chr9:113930933-114026751	OK	44.7384	13.424	-1.7367	-2.7227	0.001	0.00265239	yes
Fam105a	chr15:27655070-27681542	OK	6.24545	1.87433	-1.73643	-3.03219	5e-05	0.000172695	yes
Enho	chr4:41569793-41640302	OK	54.1989	16.2695	-1.73609	-4.15736	5e-05	0.000172695	yes
1810055G02Rik	chr19:3708332-3717881	OK	15.1521	4.54947	-1.73575	-3.80996	5e-05	0.000172695	yes
Mast3	chr8:70778116-70792433	OK	16.989	5.10433	-1.73481	-4.74124	5e-05	0.000172695	yes
Msra	chr14:64122620-64455903	OK	28.9156	8.69885	-1.73295	-3.64541	5e-05	0.000172695	yes
Iglon5	chr7:43472906-43490023	OK	28.0469	8.43778	-1.7329	-4.66242	5e-05	0.000172695	yes
Bhlhb9	chrX:135885850-135891081	OK	37.5962	11.3145	-1.73241	-4.56997	5e-05	0.000172695	yes
Ctdsp2	chr10:126978716-126999975	OK	32.235	9.70175	-1.73231	-4.78587	5e-05	0.000172695	yes
Dcaf15	chr8:84097071-84104762	OK	26.2596	7.90848	-1.73137	-4.558	5e-05	0.000172695	yes
Ddx41	chr13:55530409-55536658	OK	14.8323	4.47546	-1.72863	-3.9228	5e-05	0.000172695	yes
Smpd3	chr8:106252547-106337988	OK	16.4902	4.97707	-1.72824	-4.61072	5e-05	0.000172695	yes
2300009A05Rik	chr9:63394446-63399244	OK	9.97483	3.01544	-1.72592	-2.78233	0.00805	0.016788	yes
B9d2	chr7:25681157-25686558	OK	11.4905	3.47554	-1.72513	-3.08254	0.00045	0.00128903	yes
B630019K06Rik	chrX:8892352-8894964	OK	38.4535	11.6413	-1.72386	-4.91153	5e-05	0.000172695	yes
Gmeb2	chr2:181251450-181287966	OK	14.953	4.52964	-1.72297	-4.38063	5e-05	0.000172695	yes
Mtf2	chr5:108065673-108109219	OK	13.7577	4.17069	-1.72188	-4.17856	5e-05	0.000172695	yes
Rfc3	chr5:151642823-151651208	OK	14.0095	4.24828	-1.72146	-3.41939	5e-05	0.000172695	yes
Chd2	chr7:73426651-73558395	OK	16.9045	5.12645	-1.72137	-3.25669	5e-05	0.000172695	yes
Hook1	chr4:95959710-96024274	OK	15.5183	4.71028	-1.72009	-4.15354	5e-05	0.000172695	yes
Slc7a3	chrX:101079220-101085352	OK	10.1921	3.09527	-1.71931	-3.57095	5e-05	0.000172695	yes
Mapk6	chr9:75386781-75410016	OK	33.4546	10.1673	-1.71826	-4.7398	5e-05	0.000172695	yes
Cnrip1	chr11:17051933-17079372	OK	83.2818	25.3179	-1.71784	-5.33524	5e-05	0.000172695	yes
Znf512b	chr2:181569152-181592461	OK	41.846	12.7214	-1.71783	-4.43091	5e-05	0.000172695	yes
Kcnk10	chr12:98433993-98577940	OK	5.95095	1.81123	-1.71615	-3.06483	0.0001	0.000329074	yes
Nrcam	chr12:44328884-44601846	OK	18.1088	5.51861	-1.71432	-4.67201	5e-05	0.000172695	yes
Aifm3	chr16:17489676-17507485	OK	7.19325	2.19266	-1.71396	-2.92897	5e-05	0.000172695	yes
Sv2b	chr7:75114894-75331419	OK	27.0813	8.25808	-1.71342	-4.63804	5e-05	0.000172695	yes
Ctsf	chr19:4855128-4860912	OK	75.0629	22.9086	-1.71221	-5.289	5e-05	0.000172695	yes
4930526I15Rik	chr9:124423250-124424856	OK	9.42834	2.8827	-1.70958	-2.3824	0.0008	0.0021673	yes
Traf3	chr12:111166369-111267155	OK	18.5831	5.68762	-1.7081	-4.72064	5e-05	0.000172695	yes
Eid2b	chr7:28277705-28280129	OK	17.4474	5.34281	-1.70734	-4.12414	5e-05	0.000172695	yes
Dbi	chr1:120113279-120121096	OK	135.554	41.5358	-1.70644	-4.10111	5e-05	0.000172695	yes
Sox12	chr2:152393611-152398046	OK	20.3798	6.24664	-1.70599	-4.67647	5e-05	0.000172695	yes
Pias2	chr18:77065207-77155708	OK	24.1227	7.39851	-1.70508	-3.14186	5e-05	0.000172695	yes
LOC101056043	chr5:110361751-110448503	OK	6.64459	2.0395	-1.70397	-1.47949	0.0238	0.0434209	yes
Wdr8	chr4:154142371-154156818	OK	34.1161	10.4788	-1.70299	-4.55954	5e-05	0.000172695	yes
Tmem130	chr5:144735914-144761578	OK	254.894	78.3196	-1.70245	-4.98129	5e-05	0.000172695	yes
4931406C07Rik	chr9:15283336-15357788	OK	14.392	4.42908	-1.70019	-2.39911	0.0007	0.00192293	yes
Sgip1	chr4:102760134-103011965	OK	50.8433	15.692	-1.69603	-5.00286	5e-05	0.000172695	yes
Snhg11	chr2:158375637-158386145	OK	696.872	215.228	-1.69503	-3.03962	5e-05	0.000172695	yes
Ero1lb	chr13:12565882-12609528	OK	13.0473	4.03045	-1.69474	-4.25268	5e-05	0.000172695	yes
Hmgb3	chrX:71555992-71560654	OK	28.8206	8.90443	-1.6945	-4.36178	5e-05	0.000172695	yes
Trerf1	chr17:47140941-47359458	OK	5.71099	1.76481	-1.69423	-3.32333	5e-05	0.000172695	yes
Ankrd34a	chr3:96596635-96599778	OK	6.06001	1.87391	-1.69327	-3.0595	5e-05	0.000172695	yes
Sarm1	chr11:78472329-78497754	OK	33.6061	10.3932	-1.69309	-4.75548	5e-05	0.000172695	yes
Ap3m2	chr8:22787353-22805654	OK	30.008	9.2841	-1.69251	-4.53561	5e-05	0.000172695	yes
Phf12	chr11:77982815-78030535	OK	17.5402	5.43188	-1.69114	-4.53104	5e-05	0.000172695	yes
Arl5b	chr2:15055361-15079191	OK	11.0446	3.42252	-1.69021	-3.95776	5e-05	0.000172695	yes
Slc1a4	chr11:20302179-20332713	OK	59.4848	18.4383	-1.68981	-5.07186	5e-05	0.000172695	yes
Gm16515	chr11:60902245-60913792	OK	9.03769	2.80178	-1.68961	-3.86669	5e-05	0.000172695	yes
Cplx2	chr13:54371348-54383917	OK	106.844	33.1612	-1.68794	-4.86858	5e-05	0.000172695	yes
Snhg8	chr3:123507551-123508336	OK	23.3416	7.25889	-1.68508	-2.75288	0.0002	0.000620209	yes
C530008M17Rik	chr5:76840598-76873554	OK	23.734	7.38198	-1.68488	-4.87027	5e-05	0.000172695	yes
Zscan18	chr7:12768091-12775658	OK	12.8755	4.00795	-1.68369	-4.05316	5e-05	0.000172695	yes
Pard6a	chr8:105701147-105703494	OK	35.7809	11.1689	-1.6797	-3.73735	5e-05	0.000172695	yes
Irs2	chr8:10986963-11054541	OK	18.4802	5.77199	-1.67884	-4.22967	5e-05	0.000172695	yes
Hnrnpdl	chr5:100033578-100039222	OK	105.355	32.9344	-1.6776	-5.14026	5e-05	0.000172695	yes
Flywch2	chr17:23776917-23786077	OK	34.7133	10.8588	-1.67663	-4.12011	5e-05	0.000172695	yes
4833420G17Rik	chr13:119462758-119486117	OK	33.4032	10.4532	-1.67604	-4.34456	5e-05	0.000172695	yes
Cntrob	chr11:69299495-69323873	OK	7.89058	2.47006	-1.67558	-3.67514	5e-05	0.000172695	yes
Fgd4	chr16:16421977-16560196	OK	6.09693	1.91086	-1.67386	-2.97653	5e-05	0.000172695	yes
Plcg1	chr2:160731309-160872990	OK	37.2356	11.6747	-1.67329	-4.19254	5e-05	0.000172695	yes
Dner	chr1:84369838-84696221	OK	119.548	37.5045	-1.67246	-4.73042	5e-05	0.000172695	yes
Dvl3	chr16:20517063-20532187	OK	36.3149	11.395	-1.67217	-4.81875	5e-05	0.000172695	yes
Dlg1	chr16:31663442-31873356	OK	12.5085	3.92948	-1.6705	-4.06463	5e-05	0.000172695	yes
Srd5a1	chr13:69573448-69611463	OK	7.68781	2.416	-1.66995	-3.31647	5e-05	0.000172695	yes
Flna	chrX:74223460-74246534	OK	33.6073	10.5629	-1.66977	-4.62284	5e-05	0.000172695	yes
Ilf3	chr9:21367870-21411720	OK	63.4415	19.9613	-1.66822	-5.00862	5e-05	0.000172695	yes
Klf6	chr13:5861488-5870393	OK	61.5153	19.3566	-1.66812	-4.97527	5e-05	0.000172695	yes
Taf1d	chr9:15283336-15357788	OK	29.6156	9.32584	-1.66705	-2.48769	0.00275	0.00650633	yes
Flrt3	chr2:140395429-142390050	OK	29.9567	9.43419	-1.66691	-3.75376	5e-05	0.000172695	yes
Gtpbp1	chr15:79690895-79721479	OK	26.7594	8.43251	-1.66601	-4.65788	5e-05	0.000172695	yes
Kifc2	chr15:76660640-76668196	OK	68.8776	21.7118	-1.66555	-5.0101	5e-05	0.000172695	yes
Slc25a44	chr3:88410493-88425141	OK	38.5734	12.1597	-1.6655	-4.61929	5e-05	0.000172695	yes
Anp32a	chr9:62341342-62378805	OK	51.3777	16.2126	-1.66402	-4.91116	5e-05	0.000172695	yes
4930402H24Rik	chr2:130707852-130840110	OK	31.2684	9.87561	-1.66276	-4.75106	5e-05	0.000172695	yes
Apba2	chr7:64501705-64753876	OK	71.6488	22.6348	-1.6624	-4.73176	5e-05	0.000172695	yes
Tsc22d2	chr3:58415688-58466787	OK	13.0197	4.11564	-1.66151	-4.63364	5e-05	0.000172695	yes
39325	chr5:93093456-93174958	OK	26.1774	8.29473	-1.65806	-4.76842	5e-05	0.000172695	yes
Vgll4	chr6:114862091-114921752	OK	16.7735	5.3178	-1.65729	-3.55027	5e-05	0.000172695	yes
Slc1a6	chr10:78780495-78814825	OK	15.8304	5.02387	-1.65583	-3.83049	5e-05	0.000172695	yes
Zfp61	chr7:24291045-24299549	OK	10.9256	3.46825	-1.65544	-3.51207	5e-05	0.000172695	yes
Myl6b	chr10:128494156-128498685	OK	14.5774	4.62912	-1.65492	-3.25221	0.00025	0.000757722	yes
Lage3	chrX:74352161-74353618	OK	21.9332	6.96845	-1.65421	-3.54176	0.00065	0.00179834	yes
Tmeff1	chr4:48585192-48663131	OK	79.6965	25.3489	-1.6526	-5.0491	5e-05	0.000172695	yes
Nfyc	chr4:120757434-120831579	OK	9.26247	2.94808	-1.65162	-2.83367	0.0002	0.000620209	yes
Socs3	chr11:117966086-117969366	OK	51.1776	16.2956	-1.65103	-4.87923	5e-05	0.000172695	yes
Ryk	chr9:102834919-102908307	OK	11.0593	3.52194	-1.65082	-3.60106	5e-05	0.000172695	yes
Qtrt1	chr9:21411836-21420279	OK	12.8301	4.09198	-1.64866	-3.28049	0.0001	0.000329074	yes
Kmt2e	chr5:23434428-23616571	OK	27.1229	8.6508	-1.6486	-2.87456	0.0001	0.000329074	yes
Abcc8	chr7:46104522-46180033	OK	8.03465	2.56479	-1.64739	-3.80661	5e-05	0.000172695	yes
Zbtb21	chr16:97947434-97962621	OK	7.92135	2.53239	-1.64525	-3.80442	5e-05	0.000172695	yes
Fancl	chr11:26387083-26593920	OK	5.9269	1.89526	-1.64488	-2.2474	0.0052	0.0114439	yes
Zfp821	chr8:109705545-109724932	OK	47.1504	15.0786	-1.64477	-4.38596	5e-05	0.000172695	yes
Ccnl1	chr3:65946150-65958225	OK	42.6887	13.6989	-1.6398	-4.58956	5e-05	0.000172695	yes
Cnot6l	chr5:96070332-96161990	OK	13.9262	4.47166	-1.63892	-4.45486	5e-05	0.000172695	yes
Flrt2	chr12:95692225-95785213	OK	7.29036	2.34494	-1.63644	-4.0185	5e-05	0.000172695	yes
Dpy19l1	chr9:24411778-24503140	OK	21.1717	6.81835	-1.63464	-4.57731	5e-05	0.000172695	yes
Trim28	chr7:13024151-13031032	OK	90.5038	29.1578	-1.6341	-4.98691	5e-05	0.000172695	yes
Pus10	chr11:23646478-23732876	OK	6.20832	2.00152	-1.63311	-1.99493	0.0048	0.0106596	yes
Ssbp4	chr8:70597489-70608314	OK	47.8991	15.4488	-1.6325	-4.66013	5e-05	0.000172695	yes
Celsr3	chr9:108826319-108852969	OK	28.5081	9.19882	-1.63185	-4.74746	5e-05	0.000172695	yes
Tmem198b	chr10:128790909-128804370	OK	6.25668	2.01914	-1.63166	-2.64692	0.0003	0.000894096	yes
Btg2	chr1:134074864-134079155	OK	47.9972	15.4982	-1.63085	-4.73832	5e-05	0.000172695	yes
Mettl10	chr7:132827460-132852647	OK	28.0418	9.06552	-1.62912	-3.97522	5e-05	0.000172695	yes
Id2	chr12:25093798-25096092	OK	88.2548	28.5407	-1.62865	-5.1694	5e-05	0.000172695	yes
Zfp692	chr11:58307068-58314613	OK	17.3375	5.60765	-1.62843	-3.38293	5e-05	0.000172695	yes
Rhbdf1	chr11:32209584-32222293	OK	7.79879	2.52248	-1.62841	-3.08528	5e-05	0.000172695	yes
Pde8b	chr13:95024104-95250304	OK	11.7888	3.81768	-1.62665	-3.87664	5e-05	0.000172695	yes
Cercam	chr2:29869493-29882840	OK	5.01454	1.6241	-1.62648	-2.81095	0.00035	0.00102707	yes
Zfp335	chr2:164891891-164911750	OK	14.3653	4.6533	-1.62626	-4.24193	5e-05	0.000172695	yes
Scai	chr2:39066214-39190730	OK	15.2839	4.95134	-1.62612	-4.56831	5e-05	0.000172695	yes
Pip5k1a	chr3:95059595-95106858	OK	26.8556	8.71345	-1.62391	-4.39579	5e-05	0.000172695	yes
Safb2	chr17:56562941-56584583	OK	26.9725	8.7587	-1.6227	-4.48768	5e-05	0.000172695	yes
Sfpq	chr4:127021300-127037014	OK	166.945	54.2418	-1.62189	-4.41349	5e-05	0.000172695	yes
Prpf40b	chr15:99295408-99317007	OK	28.4092	9.23169	-1.62169	-4.54683	5e-05	0.000172695	yes
Bloc1s6	chr2:122738504-122749487	OK	19.9009	6.46723	-1.62161	-4.34034	5e-05	0.000172695	yes
Nat14	chr7:4922250-4925006	OK	16.6646	5.41649	-1.62136	-3.62713	5e-05	0.000172695	yes
Zmym3	chrX:101404383-101420685	OK	56.4522	18.3691	-1.61975	-4.04595	5e-05	0.000172695	yes
Usp42	chr5:143710325-143732280	OK	9.93136	3.23336	-1.61896	-4.00517	5e-05	0.000172695	yes
Lrrc45	chr11:120713952-120721127	OK	27.4345	8.93421	-1.61858	-4.34381	5e-05	0.000172695	yes
Tlcd1	chr11:78178148-78180819	OK	9.24263	3.01025	-1.61842	-2.48706	0.00035	0.00102707	yes
Ppif	chr14:25694169-25701282	OK	25.2781	8.24488	-1.61632	-3.74538	5e-05	0.000172695	yes
Fgd1	chrX:151047169-151096543	OK	10.3764	3.38774	-1.61491	-2.328	0.0008	0.0021673	yes
Zfp28	chr7:6383317-6396637	OK	6.22682	2.03619	-1.61263	-3.3649	5e-05	0.000172695	yes
Elfn1	chr5:139907942-139974724	OK	10.9346	3.57569	-1.61261	-3.74258	5e-05	0.000172695	yes
Nsg2	chr11:32000418-32059211	OK	505.689	165.824	-1.6086	-4.07463	5e-05	0.000172695	yes
H3f3a	chr1:180802567-180813603	OK	61.7402	20.2605	-1.60754	-4.71508	5e-05	0.000172695	yes
Ccdc28b	chr4:129619273-129623908	OK	47.2105	15.5078	-1.60611	-4.44316	5e-05	0.000172695	yes
Phf2	chr13:48801749-48870885	OK	18.2935	6.00944	-1.60603	-4.46009	5e-05	0.000172695	yes
Tmem47	chrX:81070643-81097875	OK	35.5798	11.6953	-1.60513	-4.70052	5e-05	0.000172695	yes
Arhgef7	chr8:11728104-11835217	OK	49.9821	16.4928	-1.59958	-4.57804	5e-05	0.000172695	yes
Gramd1a	chr7:31130126-31151050	OK	78.9897	26.0747	-1.59901	-4.87023	5e-05	0.000172695	yes
0610010K14Rik	chr11:70235203-70237914	OK	39.6725	13.0972	-1.59888	-3.15953	5e-05	0.000172695	yes
Csf2ra	chr19:61224401-61228418	OK	14.267	4.71228	-1.59819	-3.51271	5e-05	0.000172695	yes
Pbx3	chr2:34171456-34372045	OK	17.0948	5.64742	-1.5979	-3.73801	5e-05	0.000172695	yes
Ivd	chr2:118861999-118881357	OK	21.1078	6.97495	-1.59752	-4.00172	5e-05	0.000172695	yes
Rpp25	chr9:57504101-57505447	OK	9.26453	3.06291	-1.59681	-2.8575	0.00065	0.00179834	yes
Rab11fip4	chr11:79591211-79694012	OK	44.4968	14.7371	-1.59425	-4.55476	5e-05	0.000172695	yes
Pon2	chr6:5264623-5298373	OK	9.47029	3.13849	-1.59334	-3.06658	5e-05	0.000172695	yes
Meaf6	chr4:125085133-125110070	OK	41.7381	13.8459	-1.59191	-3.73782	5e-05	0.000172695	yes
Epc2	chr2:49451485-49551609	OK	22.7235	7.5384	-1.59185	-4.44507	5e-05	0.000172695	yes
Zfp609	chr9:65691582-65827564	OK	13.3079	4.42027	-1.59008	-4.4366	5e-05	0.000172695	yes
Orai2	chr5:136147460-136170656	OK	40.8457	13.5693	-1.58984	-4.71642	5e-05	0.000172695	yes
Phf21a	chr2:92184181-92364666	OK	12.8469	4.27511	-1.58739	-4.16239	5e-05	0.000172695	yes
Hs6st3	chr14:119138264-119869815	OK	20.2196	6.72972	-1.58714	-3.53532	5e-05	0.000172695	yes
Ewsr1	chr11:5069686-5099088	OK	83.2824	27.8452	-1.58058	-4.43652	5e-05	0.000172695	yes
Bin1	chr18:32359056-32435740	OK	171.941	57.4993	-1.5803	-4.48583	5e-05	0.000172695	yes
4930506M07Rik	chr19:58973357-59076069	OK	26.1854	8.75941	-1.57986	-4.2858	5e-05	0.000172695	yes
Rapgef2	chr3:79062528-79145875	OK	17.3669	5.81108	-1.57946	-4.44255	5e-05	0.000172695	yes
Gm2a	chr11:55097984-55113028	OK	13.6785	4.59137	-1.57491	-4.05986	5e-05	0.000172695	yes
Plk2	chr13:110395043-110400843	OK	48.033	16.1334	-1.57397	-4.63088	5e-05	0.000172695	yes
Cdk17	chr10:93160875-93241342	OK	16.5192	5.55547	-1.57216	-3.86401	5e-05	0.000172695	yes
Peli1	chr11:21091323-21150327	OK	29.7858	10.0178	-1.57206	-4.48027	5e-05	0.000172695	yes
Kmt2b	chr7:30568854-30588726	OK	15.9075	5.35403	-1.57101	-4.37453	5e-05	0.000172695	yes
BC022687	chr12:112808974-112816245	OK	10.7348	3.6177	-1.56915	-3.23268	5e-05	0.000172695	yes
Rccd1	chr7:80316615-80324454	OK	5.80149	1.95851	-1.56667	-2.77979	0.0004	0.00115963	yes
Mllt1	chr17:56892610-56935388	OK	21.6963	7.33476	-1.56463	-4.26404	5e-05	0.000172695	yes
Faim2	chr15:99497004-99528165	OK	22.3816	7.5685	-1.56424	-4.21303	5e-05	0.000172695	yes
Jam3	chr9:27097383-27155421	OK	21.8845	7.41462	-1.56147	-3.87508	5e-05	0.000172695	yes
Gabra3	chrX:72432675-72656246	OK	15.7765	5.35033	-1.56008	-3.75985	5e-05	0.000172695	yes
Flrt1	chr19:7056767-7198062	OK	5.90566	2.00786	-1.55644	-2.25063	0.0042	0.00949053	yes
Dpysl5	chr5:30711894-30799369	OK	155.042	52.7565	-1.55524	-4.26733	5e-05	0.000172695	yes
Tusc1	chr4:93334147-93335511	OK	5.93099	2.01833	-1.55511	-2.43397	0.00365	0.00836026	yes
Suv420h1	chr19:3767420-3818303	OK	21.9604	7.48107	-1.55359	-4.0635	5e-05	0.000172695	yes
Grin1	chr2:25289910-25319187	OK	93.2057	31.7919	-1.55176	-4.3562	5e-05	0.000172695	yes
Tor2a	chr2:32757025-32775633	OK	11.4007	3.88924	-1.55157	-3.0644	0.00015	0.000477376	yes
Crem	chr18:3266353-3366863	OK	9.48899	3.23848	-1.55094	-3.0323	5e-05	0.000172695	yes
Zcchc8	chr5:123698301-123721044	OK	10.8723	3.71212	-1.55034	-3.75272	5e-05	0.000172695	yes
4933404O12Rik	chr5:136919145-136937109	OK	5.21977	1.7835	-1.54928	-3.07706	0.0001	0.000329074	yes
Lime1	chr2:181381234-181383628	OK	28.8902	9.89433	-1.5459	-4.09877	5e-05	0.000172695	yes
Irf2bpl	chr12:86880702-86884814	OK	79.3949	27.2089	-1.54496	-4.63962	5e-05	0.000172695	yes
Asrgl1	chr19:9111718-9135566	OK	16.3823	5.61564	-1.54461	-3.67584	5e-05	0.000172695	yes
Zfp326	chr5:105876567-105915820	OK	25.1183	8.61671	-1.54353	-3.78078	5e-05	0.000172695	yes
Snta1	chr2:154376313-154408084	OK	8.01683	2.75265	-1.54221	-2.9543	0.0001	0.000329074	yes
Efhd1	chr1:87264363-87310791	OK	10.5821	3.6361	-1.54117	-3.10384	0.0002	0.000620209	yes
Ndrg3	chr2:156927341-156992111	OK	93.5046	32.1774	-1.53899	-4.38729	5e-05	0.000172695	yes
Cdc42se2	chr11:54717414-54787703	OK	64.3882	22.1587	-1.53892	-4.67626	5e-05	0.000172695	yes
Ndrg2	chr14:51905270-51913488	OK	60.6098	20.8601	-1.5388	-4.27328	5e-05	0.000172695	yes
Wdr34	chr2:30031557-30048879	OK	23.5105	8.09243	-1.53866	-3.89281	5e-05	0.000172695	yes
Uhrf1bp1	chr17:27856506-27900040	OK	7.01149	2.41416	-1.5382	-3.93134	5e-05	0.000172695	yes
Brd3	chr2:27445580-27475673	OK	23.8835	8.22479	-1.53796	-4.27908	5e-05	0.000172695	yes
H2afv	chr11:6427225-6444443	OK	19.7321	6.79782	-1.5374	-3.65525	5e-05	0.000172695	yes
D630045J12Rik	chr6:38048482-38254009	OK	7.08068	2.43962	-1.53723	-4.0043	5e-05	0.000172695	yes
Dffb	chr4:153964448-153975081	OK	5.80513	2.00092	-1.53666	-2.61535	0.00135	0.00345573	yes
Helq	chr5:100762147-100798600	OK	5.04838	1.74195	-1.53512	-2.96422	5e-05	0.000172695	yes
Nxf1	chr19:8757102-8770910	OK	56.2775	19.4303	-1.53425	-3.91763	5e-05	0.000172695	yes
Brpf1	chr6:113307136-113324862	OK	14.0529	4.85407	-1.5336	-3.85515	5e-05	0.000172695	yes
Casp2	chr6:42265038-42282496	OK	10.0615	3.47664	-1.53308	-3.49338	5e-05	0.000172695	yes
Hnrnpd	chr5:99955934-99978938	OK	38.0872	13.1633	-1.53279	-4.34861	5e-05	0.000172695	yes
Pigo	chr4:43017637-43025756	OK	9.24493	3.19601	-1.53239	-3.62413	5e-05	0.000172695	yes
Fmnl3	chr15:99317222-99370466	OK	6.00914	2.07958	-1.53086	-3.22903	5e-05	0.000172695	yes
Gtl3	chr8:95420249-95434869	OK	67.7252	23.4387	-1.5308	-4.70122	5e-05	0.000172695	yes
Uggt2	chr14:118984984-119099434	OK	7.91243	2.74145	-1.52918	-3.77506	5e-05	0.000172695	yes
Brd2	chr17:34112018-34122607	OK	130.277	45.1395	-1.52912	-4.2255	5e-05	0.000172695	yes
Gba2	chr4:43562633-43587487	OK	28.0745	9.73086	-1.52862	-2.53669	0.0005	0.00141682	yes
Tiparp	chr3:65527484-65555518	OK	35.6396	12.3791	-1.52558	-4.20782	5e-05	0.000172695	yes
Alad	chr4:62505983-62520063	OK	11.9356	4.14748	-1.52496	-3.69526	5e-05	0.000172695	yes
Tbc1d16	chr11:119143042-119228499	OK	24.6887	8.58369	-1.52418	-4.32292	5e-05	0.000172695	yes
Noc2l	chr4:156236009-156255338	OK	30.8688	10.7389	-1.5233	-3.99829	5e-05	0.000172695	yes
H1fx	chr6:87980420-87981482	OK	36.0243	12.5326	-1.52329	-4.02305	5e-05	0.000172695	yes
Sec14l2	chr11:4097039-4118729	OK	8.6394	3.00561	-1.52327	-3.13485	5e-05	0.000172695	yes
Prr12	chr7:45027706-45052881	OK	17.7178	6.16664	-1.52264	-4.34946	5e-05	0.000172695	yes
Gpr162	chr6:124858444-124863917	OK	70.8287	24.658	-1.52228	-4.61288	5e-05	0.000172695	yes
Zfp219	chr14:51984832-52020733	OK	18.4291	6.41702	-1.52201	-2.64522	0.0001	0.000329074	yes
Rab13	chr3:90220816-90225963	OK	5.2135	1.8159	-1.52156	-2.16759	0.00935	0.0192002	yes
Grip2	chr6:91761509-91807393	OK	6.72959	2.34696	-1.51972	-3.47502	5e-05	0.000172695	yes
Tctn3	chr19:40596445-40612215	OK	10.692	3.73056	-1.51906	-3.39536	5e-05	0.000172695	yes
Gng10	chr4:59035155-59041899	OK	58.5708	20.4466	-1.51832	-4.52628	5e-05	0.000172695	yes
Kcnf1	chr12:17172099-17176888	OK	6.40303	2.23555	-1.51812	-3.31442	5e-05	0.000172695	yes
St5	chr7:109523910-109617147	OK	6.31044	2.20926	-1.51418	-2.77675	0.00015	0.000477376	yes
Stxbp2	chr8:3631159-3643644	OK	10.3196	3.61288	-1.51417	-3.35233	5e-05	0.000172695	yes
Grin3a	chr4:49661610-49845769	OK	10.9553	3.84308	-1.5113	-4.01221	5e-05	0.000172695	yes
Cep131	chr11:120064429-120086827	OK	10.5386	3.69766	-1.511	-3.58049	5e-05	0.000172695	yes
Zfp319	chr8:95326135-95331950	OK	12.8762	4.52151	-1.50983	-3.85146	5e-05	0.000172695	yes
Gatsl2	chr5:134099747-134141758	OK	37.2537	13.085	-1.50947	-4.47577	5e-05	0.000172695	yes
Dclk1	chr3:55242525-55539068	OK	74.2509	26.1037	-1.50816	-4.23916	5e-05	0.000172695	yes
Malat1	chr19:5795689-5802671	OK	316.023	111.198	-1.5069	-2.88689	0.0001	0.000329074	yes
Papd7	chr13:69497958-69533864	OK	17.1504	6.04505	-1.50442	-3.85177	5e-05	0.000172695	yes
Rnpc3	chr3:113605066-113630149	OK	33.8073	11.9174	-1.50427	-3.876	5e-05	0.000172695	yes
Slc9a5	chr8:105348257-105369881	OK	7.40751	2.61169	-1.504	-3.52583	5e-05	0.000172695	yes
Syn2	chr6:115134901-115282626	OK	162.836	57.4601	-1.50279	-4.31299	5e-05	0.000172695	yes
Zfp362	chr4:128773084-128806112	OK	18.8717	6.66002	-1.50262	-3.93072	5e-05	0.000172695	yes
Tubb2a-ps2	chr12:11882195-11882899	OK	318.875	112.592	-1.50189	-5.8966	5e-05	0.000172695	yes
Kdm3a	chr6:71588969-71632917	OK	13.0228	4.59824	-1.50188	-3.73028	5e-05	0.000172695	yes
Kdm1b	chr13:47043498-47106221	OK	6.59872	2.33091	-1.50129	-1.91971	0.0043	0.00969135	yes
Atp1a3	chr7:24978168-25005937	OK	592.592	209.357	-1.50107	-3.26792	5e-05	0.000172695	yes
Med29	chr7:28385246-28392690	OK	5.6931	2.0117	-1.5008	-2.62986	0.00025	0.000757722	yes
Clec2l	chr6:38663068-38680865	OK	50.3504	17.8129	-1.49908	-4.38856	5e-05	0.000172695	yes
A730017C20Rik	chr18:59062380-59076960	OK	36.1769	12.8015	-1.49876	-3.76067	5e-05	0.000172695	yes
Stk40	chr4:126103956-126141029	OK	19.9996	7.08223	-1.49769	-3.84047	5e-05	0.000172695	yes
Adcy3	chr12:4133396-4240123	OK	10.0743	3.5692	-1.49701	-2.7049	0.00025	0.000757722	yes
Klf16	chr10:80567120-80577296	OK	30.6718	10.8695	-1.49663	-4.24107	5e-05	0.000172695	yes
Mtfp1	chr11:4091480-4095431	OK	12.0797	4.28527	-1.49513	-3.02257	0.0001	0.000329074	yes
Map3k2	chr18:32163088-32236751	OK	13.7875	4.89256	-1.4947	-4.30017	5e-05	0.000172695	yes
Irf2bp1	chr7:19004064-19006763	OK	31.9052	11.3234	-1.49448	-4.25265	5e-05	0.000172695	yes
Pnisr	chr4:21846326-21876475	OK	54.0914	19.2024	-1.49411	-4.11023	5e-05	0.000172695	yes
Mdm2	chr10:117688874-117710758	OK	36.9132	13.106	-1.49391	-4.06287	5e-05	0.000172695	yes
Tnik	chr3:28263213-28670585	OK	32.3839	11.505	-1.49301	-4.1602	5e-05	0.000172695	yes
Ifrd1	chr12:40203128-40223189	OK	39.3655	13.9933	-1.49219	-3.80913	5e-05	0.000172695	yes
Smurf1	chr5:144876494-144965830	OK	23.4796	8.35275	-1.49108	-4.10052	5e-05	0.000172695	yes
Arl4c	chr1:88698225-88702191	OK	39.8861	14.2049	-1.4895	-4.37855	5e-05	0.000172695	yes
Tchp	chr5:114707778-114722327	OK	8.58102	3.06037	-1.48744	-2.92986	5e-05	0.000172695	yes
Jmjd8	chr17:25829042-25833361	OK	26.7871	9.56597	-1.48556	-2.03328	0.006	0.0129549	yes
Mex3b	chr7:82867332-82871576	OK	18.9226	6.7586	-1.48531	-3.94904	5e-05	0.000172695	yes
Rab36	chr10:75037088-75054100	OK	13.4004	4.78953	-1.48432	-3.51828	5e-05	0.000172695	yes
Hdac3	chr18:37936970-37954988	OK	71.7191	25.6467	-1.48359	-4.61391	5e-05	0.000172695	yes
Cdh10	chr15:18820328-19014234	OK	26.6223	9.53193	-1.4818	-4.14949	5e-05	0.000172695	yes
Lypd1	chr1:125676995-125912214	OK	23.7508	8.51027	-1.4807	-3.3928	5e-05	0.000172695	yes
Unc79	chr12:102948858-103183997	OK	7.81708	2.80272	-1.4798	-3.76804	5e-05	0.000172695	yes
Slc46a1	chr11:78465700-78471945	OK	9.64974	3.4637	-1.47818	-3.01079	0.00015	0.000477376	yes
Hip1r	chr5:123973627-124003215	OK	52.8801	18.9929	-1.47726	-4.23938	5e-05	0.000172695	yes
Lsamp	chr16:41533341-42146213	OK	37.7679	13.573	-1.47642	-4.29659	5e-05	0.000172695	yes
Dctpp1	chr7:127256958-127260667	OK	26.5609	9.54837	-1.47598	-3.45077	0.00045	0.00128903	yes
Xpr1	chr1:155275656-155417444	OK	32.14	11.5666	-1.4744	-4.30765	5e-05	0.000172695	yes
Kcnq2	chr2:181075578-181135225	OK	42.7648	15.402	-1.4733	-4.02165	5e-05	0.000172695	yes
Dis3	chr14:99076633-99254494	OK	11.3153	4.07608	-1.47302	-2.93025	0.00015	0.000477376	yes
Phyhipl	chr10:70440667-70599291	OK	30.7207	11.085	-1.4706	-3.07881	5e-05	0.000172695	yes
Rps6kl1	chr12:85135595-85151264	OK	21.4617	7.74519	-1.47039	-3.8866	5e-05	0.000172695	yes
Klf11	chr12:24651370-24662782	OK	12.5463	4.53053	-1.46951	-3.70962	5e-05	0.000172695	yes
5031439G07Rik	chr15:84945719-84987971	OK	33.8725	12.2323	-1.46942	-4.18127	5e-05	0.000172695	yes
Tbc1d12	chr19:38836578-38919923	OK	9.45322	3.41497	-1.46893	-3.52301	5e-05	0.000172695	yes
Rnf215	chr11:4135159-4160293	OK	20.8065	7.5356	-1.46524	-2.48588	0.0005	0.00141682	yes
Gprc5b	chr7:118842217-118995211	OK	14.6337	5.30989	-1.46255	-2.52588	0.0005	0.00141682	yes
Alg9	chr9:50775224-50843639	OK	10.3604	3.75971	-1.46239	-3.08117	5e-05	0.000172695	yes
Xndc1	chr7:102065490-102096864	OK	9.36344	3.39838	-1.46219	-3.08533	5e-05	0.000172695	yes
Unk	chr11:116030315-116061214	OK	12.9801	4.71114	-1.46215	-3.48845	5e-05	0.000172695	yes
Tbc1d4	chr14:101442359-101609191	OK	8.96536	3.25713	-1.46076	-3.71673	5e-05	0.000172695	yes
Igsf9b	chr9:27299227-27334763	OK	7.15205	2.59997	-1.45986	-2.99578	5e-05	0.000172695	yes
Ccng2	chr5:93267572-93276231	OK	41.4541	15.0746	-1.45939	-4.29827	5e-05	0.000172695	yes
Arhgap32	chr9:32116135-32265511	OK	14.8408	5.39683	-1.45938	-4.10829	5e-05	0.000172695	yes
Rtn4r	chr16:18127705-18152408	OK	17.2808	6.29581	-1.45671	-3.46096	5e-05	0.000172695	yes
BC005561	chr5:104508351-104522383	OK	7.32146	2.6687	-1.456	-3.41315	5e-05	0.000172695	yes
Cbln1	chr8:87468852-87472592	OK	8.4468	3.08166	-1.4547	-2.92366	0.00015	0.000477376	yes
Micall1	chr15:79108982-79141251	OK	18.2093	6.64486	-1.45436	-4.0794	5e-05	0.000172695	yes
Tmem161b	chr13:84222295-84295966	OK	14.3054	5.22306	-1.45359	-3.26486	5e-05	0.000172695	yes
Bri3bp	chr5:125441567-125460885	OK	18.6103	6.79681	-1.45317	-4.15745	5e-05	0.000172695	yes
Acsl3	chr1:78657824-78707743	OK	46.9746	17.1588	-1.45293	-3.98939	5e-05	0.000172695	yes
Cish	chr9:107296688-107301961	OK	7.35893	2.68878	-1.45254	-2.7787	0.0002	0.000620209	yes
Map4k4	chr1:39900912-40026310	OK	74.854	27.3578	-1.45213	-4.08288	5e-05	0.000172695	yes
Ctnnd2	chr15:30172592-31029343	OK	30.7336	11.2332	-1.45205	-4.2623	5e-05	0.000172695	yes
36403	chr15:82274934-82294442	OK	104.917	38.4161	-1.44946	-4.21629	5e-05	0.000172695	yes
Fnip1	chr11:54438178-54518241	OK	12.8135	4.69212	-1.44935	-3.92224	5e-05	0.000172695	yes
Eif4ebp2	chr10:61432496-61452669	OK	20.1886	7.4031	-1.44734	-3.55606	5e-05	0.000172695	yes
2310022B05Rik	chr8:124635755-124663369	OK	22.462	8.24025	-1.44673	-3.99731	5e-05	0.000172695	yes
6330403K07Rik	chr11:71031940-71033617	OK	227.307	83.3886	-1.44672	-4.69959	5e-05	0.000172695	yes
Dkk3	chr7:112116018-112159057	OK	202.38	74.2683	-1.44625	-4.08482	5e-05	0.000172695	yes
Insig1	chr5:28071411-28078662	OK	91.679	33.6807	-1.44467	-4.48215	5e-05	0.000172695	yes
Satb1	chr17:51736186-51833290	OK	9.87601	3.6313	-1.44344	-3.64131	5e-05	0.000172695	yes
Syn3	chr10:86048745-86498896	OK	9.2502	3.40649	-1.4412	-1.45275	0.0163	0.031209	yes
Rpl18	chr7:45718070-45720835	OK	17.7137	6.52859	-1.44002	-2.95614	0.0019	0.00468958	yes
Kdm5b	chr1:134560177-134632878	OK	20.5366	7.5744	-1.439	-4.14371	5e-05	0.000172695	yes
Mettl17	chr14:51884841-51891868	OK	11.5212	4.24989	-1.43879	-2.95421	0.0001	0.000329074	yes
Nucb2	chr7:116504368-116540588	OK	14.9692	5.52682	-1.43747	-3.20797	5e-05	0.000172695	yes
Dtx3	chr10:127190377-127211622	OK	112.838	41.6647	-1.43736	-3.44911	5e-05	0.000172695	yes
Cntnap2	chr6:45060060-47301371	OK	56.8437	21.0054	-1.43624	-3.75208	5e-05	0.000172695	yes
Zscan2	chr7:80862107-80876513	OK	5.13198	1.89702	-1.43579	-2.48727	0.001	0.00265239	yes
Ift81	chr5:122550203-122614518	OK	11.0831	4.10107	-1.43429	-3.22446	5e-05	0.000172695	yes
Acd	chr8:105690905-105701095	OK	32.3918	11.9897	-1.43384	-2.1336	0.00285	0.00672351	yes
Jade1	chr3:41555733-41616864	OK	6.42508	2.38335	-1.43073	-3.21998	5e-05	0.000172695	yes
Dus2	chr8:106011506-106053819	OK	7.50979	2.78817	-1.42945	-2.65278	0.0003	0.000894096	yes
Cbx3	chr6:51470615-51483704	OK	16.7552	6.22082	-1.42944	-3.35823	5e-05	0.000172695	yes
Gigyf1	chr5:137518879-137527935	OK	22.397	8.32082	-1.42851	-4.11521	5e-05	0.000172695	yes
Rbm22	chr18:60560785-60572729	OK	27.7872	10.3272	-1.42797	-3.89227	5e-05	0.000172695	yes
Zfp280c	chrX:48541625-48594452	OK	11.7369	4.36293	-1.42768	-3.41061	5e-05	0.000172695	yes
Sgta	chr10:81044072-81060154	OK	88.0526	32.7424	-1.42721	-4.50176	5e-05	0.000172695	yes
Sec14l1	chr11:117115171-117159268	OK	45.3884	16.9162	-1.42392	-3.87305	5e-05	0.000172695	yes
Arl6ip6	chr2:53192083-53219221	OK	6.93893	2.5864	-1.42377	-2.77596	0.00035	0.00102707	yes
Sesn1	chr10:41810573-41908436	OK	52.4692	19.5575	-1.42374	-3.89637	5e-05	0.000172695	yes
Sp1	chr15:102406315-102436404	OK	9.47352	3.53247	-1.42322	-3.77728	5e-05	0.000172695	yes
Ubn2	chr6:38433924-38512763	OK	8.68224	3.23898	-1.42253	-3.94212	5e-05	0.000172695	yes
Rhobtb3	chr13:75869536-75943824	OK	8.04114	3.01016	-1.41756	-3.39678	5e-05	0.000172695	yes
Ing4	chr6:125039847-125049264	OK	39.1386	14.6523	-1.41747	-4.04363	5e-05	0.000172695	yes
Scarb1	chr5:125277086-125341094	OK	13.539	5.07018	-1.41701	-2.98255	5e-05	0.000172695	yes
Fam178a	chr19:44931118-44984550	OK	15.9015	5.95746	-1.41639	-3.91267	5e-05	0.000172695	yes
Tmem229b	chr12:78961794-79007277	OK	29.6933	11.1274	-1.41602	-3.85241	5e-05	0.000172695	yes
Polr2d	chr18:31789158-31796701	OK	44.9525	16.8578	-1.41499	-3.18313	5e-05	0.000172695	yes
Mboat2	chr12:24831598-24960299	OK	12.3329	4.63002	-1.41342	-3.13239	5e-05	0.000172695	yes
Ttc4	chr4:106661807-106678944	OK	33.1	12.4317	-1.41281	-3.73447	5e-05	0.000172695	yes
Mta2	chr19:8941919-8952300	OK	33.4039	12.5511	-1.41221	-4.10704	5e-05	0.000172695	yes
2310022A10Rik	chr7:27553289-27582098	OK	10.5499	3.96412	-1.41216	-2.87301	5e-05	0.000172695	yes
Crtc3	chr7:80586631-80688877	OK	11.8745	4.46207	-1.41208	-3.61765	5e-05	0.000172695	yes
Slc39a1	chr3:90248191-90253612	OK	11.5291	4.33436	-1.41139	-3.16779	5e-05	0.000172695	yes
Clic4	chr4:135213969-135272760	OK	20.7476	7.80487	-1.4105	-3.86263	5e-05	0.000172695	yes
Srek1	chr13:103741614-103764582	OK	27.7328	10.4415	-1.40926	-4.0775	5e-05	0.000172695	yes
Zfp804a	chr2:82053657-82259878	OK	6.43239	2.42378	-1.4081	-3.0536	0.0001	0.000329074	yes
Clstn1	chr4:149586467-149648899	OK	364.069	137.26	-1.4073	-3.31148	5e-05	0.000172695	yes
Calb1	chr4:15881263-15906709	OK	10.7275	4.04643	-1.40659	-3.188	0.0001	0.000329074	yes
Axin2	chr11:108920348-108950781	OK	8.87437	3.34755	-1.40654	-3.3291	5e-05	0.000172695	yes
Apaf1	chr10:90989310-91082743	OK	6.61465	2.50506	-1.40082	-3.29877	5e-05	0.000172695	yes
Fyn	chr10:39369798-39565374	OK	66.3044	25.1149	-1.40056	-4.02044	5e-05	0.000172695	yes
Smarcc2	chr10:128459235-128490174	OK	87.8162	33.2863	-1.39956	-3.97362	5e-05	0.000172695	yes
Srrm2	chr17:23803186-23829109	OK	89.9544	34.1038	-1.39926	-3.26924	5e-05	0.000172695	yes
Zfp422	chr6:116624015-116628977	OK	15.8962	6.02889	-1.39872	-3.61246	5e-05	0.000172695	yes
Atf4	chr15:80255183-80257545	OK	326.212	123.816	-1.39761	-3.91436	5e-05	0.000172695	yes
Idh2	chr7:80094846-80115350	OK	18.9313	7.19137	-1.39643	-3.37802	5e-05	0.000172695	yes
Rac3	chr11:120721467-120723969	OK	115.682	43.9535	-1.39612	-4.64651	5e-05	0.000172695	yes
Clmp	chr9:40685963-40784046	OK	11.1591	4.2399	-1.39612	-3.24884	5e-05	0.000172695	yes
Sprtn	chr8:124897885-124903813	OK	10.0582	3.82758	-1.39387	-2.95561	0.0001	0.000329074	yes
Pou6f1	chr15:100575317-100586365	OK	25.9758	9.90278	-1.39126	-4.03681	5e-05	0.000172695	yes
Prmt1	chr7:44976754-44986420	OK	115.818	44.1576	-1.39113	-3.88135	5e-05	0.000172695	yes
Sufu	chr19:46396895-46488804	OK	6.68214	2.54866	-1.39057	-3.00472	5e-05	0.000172695	yes
Snhg4	chr18:35553409-35558316	OK	10.9389	4.17989	-1.38793	-2.2364	0.00245	0.00587536	yes
Hmces	chr6:87913975-87936613	OK	13.3903	5.11948	-1.38712	-2.942	0.0001	0.000329074	yes
Cmtr2	chr8:110217959-110224489	OK	6.18088	2.36456	-1.38624	-2.87504	0.00015	0.000477376	yes
Mlxip	chr5:123394797-123457931	OK	20.3769	7.79875	-1.38562	-3.90468	5e-05	0.000172695	yes
Pxdn	chr12:29938035-30017658	OK	10.0437	3.84628	-1.38476	-3.62852	5e-05	0.000172695	yes
Cep44	chr8:56531521-56550566	OK	6.5675	2.51818	-1.38296	-2.3269	0.0034	0.00785218	yes
Psmg4	chr13:34162963-34178172	OK	33.3718	12.7966	-1.38287	-2.22086	0.00145	0.00368732	yes
Ago4	chr4:126489542-126533458	OK	6.45815	2.47668	-1.38271	-3.35408	5e-05	0.000172695	yes
Cyth2	chr7:45806636-45814316	OK	56.5352	21.7218	-1.38	-3.89134	5e-05	0.000172695	yes
Ppp2r3d	chr9:124474345-124476862	OK	10.1461	3.90175	-1.37873	-3.04001	0.0002	0.000620209	yes
Dnaaf2	chr12:69189837-69199868	OK	5.42129	2.08509	-1.37853	-1.738	0.0181	0.0341671	yes
Lsm11	chr11:45928268-45944935	OK	11.0495	4.25402	-1.37708	-3.69814	5e-05	0.000172695	yes
Cntfr	chr4:41657497-41697091	OK	36.8426	14.1857	-1.37694	-3.55253	5e-05	0.000172695	yes
Zfp428	chr7:24507086-24515682	OK	42.7474	16.4737	-1.37567	-3.25409	5e-05	0.000172695	yes
Flcn	chr11:59791407-59810039	OK	22.3593	8.61728	-1.37557	-3.58188	5e-05	0.000172695	yes
Efemp2	chr19:5474689-5481854	OK	5.2826	2.03719	-1.37467	-1.95064	0.004	0.00908279	yes
Ypel1	chr16:17070138-17111252	OK	17.3163	6.67867	-1.3745	-2.18586	0.00305	0.00713014	yes
Hemk1	chr9:107327081-107338350	OK	7.21429	2.78428	-1.37355	-2.63821	0.0005	0.00141682	yes
Pkia	chr3:7366603-7445365	OK	142.579	55.0305	-1.37346	-4.02165	5e-05	0.000172695	yes
Ctc1	chr11:69015910-69036473	OK	19.735	7.61877	-1.37313	-3.65022	5e-05	0.000172695	yes
Crtac1	chr19:42283036-42431783	OK	19.018	7.35337	-1.37089	-3.56508	5e-05	0.000172695	yes
Cux1	chr5:136248134-136567490	OK	37.5517	14.5341	-1.36944	-3.29928	5e-05	0.000172695	yes
Zfp651	chr9:121760032-121771742	OK	13.2343	5.12899	-1.36753	-3.77505	5e-05	0.000172695	yes
Rdh13	chr7:4425664-4445657	OK	23.7751	9.21622	-1.36721	-3.54817	5e-05	0.000172695	yes
Ptchd2	chr4:148236856-148287965	OK	5.4012	2.09439	-1.36675	-3.36496	5e-05	0.000172695	yes
Tmem67	chr4:12039355-12088007	OK	5.26477	2.04204	-1.36636	-2.55372	0.00025	0.000757722	yes
Snapc4	chr2:26362764-26380653	OK	9.8722	3.83645	-1.3636	-3.19288	5e-05	0.000172695	yes
Cdk4	chr10:127063602-127067282	OK	63.3609	24.6322	-1.36305	-4.18552	5e-05	0.000172695	yes
Pank1	chr19:34806935-34879455	OK	5.0719	1.97179	-1.36302	-3.13133	5e-05	0.000172695	yes
Akap8	chr17:32303675-32321153	OK	47.0633	18.2979	-1.36292	-4.09169	5e-05	0.000172695	yes
Pcf11	chr7:92643711-92669912	OK	14.6497	5.69858	-1.36219	-3.70102	5e-05	0.000172695	yes
Cnnm3	chr1:36511875-36528237	OK	16.591	6.45861	-1.36111	-3.67159	5e-05	0.000172695	yes
B930041F14Rik	chr4:155694341-155696483	OK	13.2162	5.14511	-1.36103	-3.13061	0.0001	0.000329074	yes
Paf1	chr7:28392995-28399383	OK	45.5815	17.7487	-1.36073	-4.04329	5e-05	0.000172695	yes
Med12	chrX:101274090-101298934	OK	12.1863	4.74621	-1.36041	-3.79166	5e-05	0.000172695	yes
Itm2a	chrX:107397194-107403360	OK	33.9203	13.2177	-1.35968	-3.75213	5e-05	0.000172695	yes
Ulk1	chr5:110784488-110810081	OK	40.8921	15.9353	-1.35959	-4.07576	5e-05	0.000172695	yes
Itm2c	chr1:85894509-85908698	OK	265.889	103.753	-1.35767	-4.22331	5e-05	0.000172695	yes
Meg3	chr12:109540995-109571729	OK	542.459	211.724	-1.35733	-1.66734	0.00535	0.0117204	yes
Rpl19	chr11:98026709-98030493	OK	16.1207	6.29271	-1.35716	-2.03766	0.00325	0.00755712	yes
Mars	chr10:127290792-127311786	OK	38.4794	15.0238	-1.35684	-3.20082	5e-05	0.000172695	yes
Sin3b	chr8:72723269-72758203	OK	83.1532	32.4727	-1.35654	-2.95473	5e-05	0.000172695	yes
Sumo2	chr11:115523108-115536230	OK	25.0473	9.78431	-1.35611	-2.64077	0.00025	0.000757722	yes
Plxna1	chr6:89316313-89362613	OK	17.6393	6.89864	-1.35441	-3.89469	5e-05	0.000172695	yes
Slc4a8	chr15:100761746-100823971	OK	7.55366	2.95482	-1.35411	-3.72176	5e-05	0.000172695	yes
Ell	chr8:70539674-70592858	OK	14.0826	5.50894	-1.35407	-3.4073	5e-05	0.000172695	yes
38046	chr6:116338122-116409540	OK	40.2555	15.7519	-1.35366	-4.01622	5e-05	0.000172695	yes
Ccdc22	chrX:7558561-7605420	OK	20.7472	8.12239	-1.35294	-2.46328	0.00025	0.000757722	yes
Tmem201	chr4:149715374-149738068	OK	26.6432	10.4336	-1.35253	-3.67912	5e-05	0.000172695	yes
Xrcc1	chr7:24547149-24573438	OK	17.864	6.99985	-1.35166	-3.38305	5e-05	0.000172695	yes
Ccdc88a	chr11:29374171-29510808	OK	20.3193	7.96252	-1.35155	-3.8926	5e-05	0.000172695	yes
Lss	chr10:76531626-76562226	OK	18.5478	7.26844	-1.35153	-3.36005	5e-05	0.000172695	yes
Rnf113a1	chrX:37191342-37192465	OK	5.98488	2.34576	-1.35127	-2.10096	0.0116	0.0231717	yes
Ccdc120	chrX:7731713-7741324	OK	9.46893	3.7121	-1.35097	-3.18089	5e-05	0.000172695	yes
Psph	chr5:129765557-129787253	OK	9.32473	3.65582	-1.35086	-2.60505	0.0003	0.000894096	yes
Dbr1	chr9:99575798-99584343	OK	8.31903	3.26508	-1.34929	-2.72018	0.00025	0.000757722	yes
Zfp707	chr15:75969184-75975865	OK	5.71449	2.24311	-1.34913	-2.30322	0.0022	0.00533924	yes
Scrt1	chr15:76516202-76522129	OK	29.3027	11.5065	-1.34859	-3.93594	5e-05	0.000172695	yes
Jarid2	chr13:44730773-44921643	OK	18.3891	7.22438	-1.34791	-3.71898	5e-05	0.000172695	yes
Sdc2	chr15:32920722-33034721	OK	12.2826	4.82818	-1.34706	-3.3007	5e-05	0.000172695	yes
Sertad1	chr7:27486952-27490314	OK	19.2691	7.57471	-1.34702	-3.113	0.0003	0.000894096	yes
Rtn1	chr12:72211748-72409054	OK	921.484	362.335	-1.34664	-2.87456	5e-05	0.000172695	yes
Tmem178b	chr6:40110252-40248353	OK	18.969	7.46015	-1.34637	-3.58618	5e-05	0.000172695	yes
Trmu	chr15:85879326-85897393	OK	8.79815	3.46248	-1.3454	-2.55318	0.0008	0.0021673	yes
Hnrnph1	chr11:50377718-50386528	OK	192.853	75.9202	-1.34495	-4.16083	5e-05	0.000172695	yes
Ccdc90b	chr7:92561148-92582294	OK	17.9589	7.08118	-1.34264	-2.8001	5e-05	0.000172695	yes
Necab2	chr8:119446718-119472635	OK	22.6027	8.917	-1.34186	-3.44425	5e-05	0.000172695	yes
R3hdm2	chr10:127390310-127499384	OK	43.4676	17.1489	-1.34183	-3.84451	5e-05	0.000172695	yes
Akap8l	chr17:32321423-32350577	OK	49.1197	19.3862	-1.34127	-4.04159	5e-05	0.000172695	yes
Tgfbr1	chr4:47353304-47414924	OK	5.98128	2.36254	-1.34011	-3.07745	5e-05	0.000172695	yes
LOC106740	chr17:14943183-14961260	OK	20.8348	8.2321	-1.33966	-1.49836	0.0213	0.0395118	yes
Ddx19a	chr8:110974990-110997823	OK	13.4533	5.3195	-1.3386	-3.22401	5e-05	0.000172695	yes
Abt1	chr13:23418360-23423866	OK	5.85409	2.31666	-1.3374	-2.91162	0.0001	0.000329074	yes
Daam1	chr12:71831067-71992376	OK	54.8576	21.7196	-1.3367	-3.77588	5e-05	0.000172695	yes
Rlf	chr4:121145372-121188534	OK	13.4197	5.32071	-1.33466	-3.54631	5e-05	0.000172695	yes
Ankrd16	chr2:11777752-11790323	OK	9.90413	3.93283	-1.33246	-2.8879	0.00015	0.000477376	yes
38411	chr10:127056049-127060184	OK	25.9251	10.295	-1.3324	-3.59283	5e-05	0.000172695	yes
Jak2	chr19:29251802-29313080	OK	18.292	7.26589	-1.332	-3.57615	5e-05	0.000172695	yes
Zfp598	chr17:24669751-24682016	OK	22.0905	8.78713	-1.32996	-3.69408	5e-05	0.000172695	yes
Slc41a1	chr1:131828011-131848864	OK	6.87841	2.73673	-1.32962	-3.05783	5e-05	0.000172695	yes
Nfx1	chr4:40970905-41025992	OK	34.2168	13.6274	-1.3282	-3.75886	5e-05	0.000172695	yes
Ptpro	chr6:137252298-137464633	OK	11.9629	4.76637	-1.32761	-3.51126	5e-05	0.000172695	yes
Usp28	chr9:48985384-49042517	OK	7.01612	2.79598	-1.32732	-2.98657	5e-05	0.000172695	yes
Sfswap	chr5:129501230-129571384	OK	33.0833	13.1849	-1.32722	-3.89238	5e-05	0.000172695	yes
Ccdc6	chr10:70097120-70193200	OK	31.2507	12.4548	-1.32718	-3.90762	5e-05	0.000172695	yes
Ankrd10	chr8:11611580-11635757	OK	51.2662	20.4388	-1.3267	-3.61067	5e-05	0.000172695	yes
Basp1	chr15:25363276-25413764	OK	587.591	234.289	-1.32652	-3.78226	5e-05	0.000172695	yes
Ift27	chr15:78159462-78174108	OK	22.5649	8.99884	-1.32627	-3.11309	0.00025	0.000757722	yes
Tyro3	chr2:119797739-119818103	OK	10.6998	4.26984	-1.32533	-3.1289	5e-05	0.000172695	yes
Stradb	chr1:58973570-58995121	OK	18.0451	7.20298	-1.32494	-3.37021	5e-05	0.000172695	yes
Nrarp	chr2:25180757-25183332	OK	8.83018	3.52547	-1.32463	-2.84551	5e-05	0.000172695	yes
Lgalsl	chr11:20823354-20831108	OK	23.265	9.2957	-1.32353	-3.73848	5e-05	0.000172695	yes
Agap1	chr1:89454810-89895282	OK	18.6234	7.44143	-1.32347	-3.82851	5e-05	0.000172695	yes
Myh10	chr11:68691914-68816624	OK	28.2965	11.3068	-1.32343	-3.57172	5e-05	0.000172695	yes
Ctxn1	chr8:4257645-4259274	OK	171.383	68.5115	-1.32281	-4.48225	5e-05	0.000172695	yes
Ldhb	chr6:142490248-142507943	OK	68.073	27.2183	-1.32251	-4.12419	5e-05	0.000172695	yes
Naa40	chr19:7225667-7241222	OK	11.8917	4.76069	-1.32071	-3.21397	5e-05	0.000172695	yes
Maf1	chr15:76351293-76354378	OK	67.3402	26.9657	-1.32034	-3.63748	5e-05	0.000172695	yes
Sbf2	chr7:110308012-110614920	OK	16.5727	6.6365	-1.32031	-3.67378	5e-05	0.000172695	yes
Epb4.1l1	chr2:156420908-156543214	OK	66.0957	26.4807	-1.31962	-3.73235	5e-05	0.000172695	yes
Heca	chr10:17900465-17948067	OK	28.4705	11.4117	-1.31895	-3.83801	5e-05	0.000172695	yes
Sp4	chr12:118231685-118301440	OK	8.12376	3.25813	-1.31811	-3.4372	5e-05	0.000172695	yes
Rpp25l	chr4:41712032-41713517	OK	28.4627	11.4172	-1.31786	-3.25257	0.00015	0.000477376	yes
Pag1	chr3:9687481-9833679	OK	11.8045	4.73641	-1.31747	-3.62155	5e-05	0.000172695	yes
Mapk8	chr14:33377898-33447158	OK	43.6942	17.5323	-1.31743	-3.90914	5e-05	0.000172695	yes
Erf	chr7:25242559-25250758	OK	29.1524	11.7137	-1.31542	-3.83493	5e-05	0.000172695	yes
Ezr	chr17:6738130-6782780	OK	27.2113	10.9375	-1.31493	-3.72283	5e-05	0.000172695	yes
Adcy6	chr15:98589985-98607633	OK	15.2626	6.1459	-1.31231	-3.68491	5e-05	0.000172695	yes
Mmgt2	chr11:62648663-62666359	OK	6.08143	2.45074	-1.31119	-2.31319	0.0026	0.00618504	yes
Pcdh9	chr14:93013699-93890669	OK	10.5982	4.27475	-1.30991	-3.31185	5e-05	0.000172695	yes
Mcm7	chr5:138164588-138171862	OK	7.22533	2.91573	-1.30921	-2.38415	0.0005	0.00141682	yes
Psme1	chr14:55578493-55585254	OK	72.9376	29.4507	-1.30836	-3.27811	0.0002	0.000620209	yes
Ppfia4	chr1:134296782-134332928	OK	30.6608	12.3898	-1.30724	-3.88097	5e-05	0.000172695	yes
Hspa13	chr16:75755190-75766818	OK	24.8923	10.0598	-1.3071	-3.59476	5e-05	0.000172695	yes
Fcgrt	chr7:45092992-45103822	OK	5.64295	2.28101	-1.30678	-2.20248	0.00315	0.00735281	yes
Sema4c	chr1:36548639-36558381	OK	15.9054	6.4368	-1.3051	-3.44876	5e-05	0.000172695	yes
Rrp1b	chr17:32036161-32062862	OK	5.76991	2.33519	-1.30501	-2.75301	5e-05	0.000172695	yes
Fcho1	chr8:71708386-71725681	OK	23.6557	9.57446	-1.30492	-3.44961	5e-05	0.000172695	yes
St6galnac4	chr2:32587077-32599696	OK	6.63905	2.688	-1.30445	-2.6953	5e-05	0.000172695	yes
Slc17a7	chr7:45163920-45176139	OK	21.478	8.69927	-1.30389	-3.20192	5e-05	0.000172695	yes
Wdr82	chr9:106170928-106191706	OK	42.7569	17.3359	-1.30239	-3.73239	5e-05	0.000172695	yes
Inpp5a	chr7:139389108-139582797	OK	23.2868	9.44169	-1.30239	-3.58307	5e-05	0.000172695	yes
Prkab1	chr5:116013589-116024428	OK	14.8393	6.01747	-1.30219	-3.05408	5e-05	0.000172695	yes
Glis2	chr16:4594712-4615957	OK	9.00142	3.65148	-1.30167	-3.04685	5e-05	0.000172695	yes
Zfp263	chr16:3744098-3750788	OK	12.0891	4.90795	-1.30051	-3.18924	5e-05	0.000172695	yes
Sirpa	chr2:129592838-129632228	OK	36.495	14.8224	-1.29992	-3.66511	5e-05	0.000172695	yes
Ddx39b	chr17:35241745-35253707	OK	187.041	75.9724	-1.29981	-3.95189	5e-05	0.000172695	yes
Ski	chr4:155154074-155222535	OK	45.1139	18.3347	-1.29899	-3.88456	5e-05	0.000172695	yes
Ccdc59	chr10:105841478-105847510	OK	22.6773	9.21699	-1.29888	-3.12166	0.0003	0.000894096	yes
Dxo	chr17:34837018-34839186	OK	13.5123	5.49608	-1.2978	-2.43481	0.0005	0.00141682	yes
Csnk1e	chr15:79417851-79442057	OK	89.9524	36.6088	-1.29697	-3.71862	5e-05	0.000172695	yes
Med22	chr2:26905266-26910642	OK	48.4464	19.7441	-1.29497	-3.1324	5e-05	0.000172695	yes
Kmt2a	chr9:44803354-44881274	OK	20.2511	8.25362	-1.2949	-3.60701	5e-05	0.000172695	yes
Iqsec1	chr6:90659597-90810123	OK	18.7986	7.6656	-1.29416	-3.56266	5e-05	0.000172695	yes
Lin7c	chr2:109890877-109900936	OK	58.7222	23.9595	-1.2933	-3.91373	5e-05	0.000172695	yes
Ppard	chr17:28232753-28301469	OK	5.39424	2.20214	-1.29252	-2.39035	0.0003	0.000894096	yes
Sppl2b	chr10:80855274-80868708	OK	18.1019	7.39005	-1.29248	-3.39912	5e-05	0.000172695	yes
Bbs1	chr19:4886881-4906627	OK	7.83263	3.19792	-1.29236	-3.21611	5e-05	0.000172695	yes
Mrgbp	chr2:180581303-180585634	OK	8.92529	3.65048	-1.28981	-2.338	0.00355	0.00815669	yes
Nlgn2	chr11:69823122-69834849	OK	80.3404	32.8734	-1.2892	-3.79506	5e-05	0.000172695	yes
Mmaa	chr8:79266423-79294956	OK	11.1057	4.54545	-1.2888	-3.02777	5e-05	0.000172695	yes
Sephs2	chr7:127271878-127274059	OK	25.3911	10.4018	-1.28749	-3.51858	5e-05	0.000172695	yes
Dcun1d4	chr5:73481054-73560794	OK	20.9572	8.59638	-1.28565	-3.47081	5e-05	0.000172695	yes
Prkrir	chr7:98703362-98718061	OK	22.5864	9.26886	-1.28499	-3.6142	5e-05	0.000172695	yes
Hdgfrp2	chr17:56079656-56109802	OK	40.4916	16.6275	-1.28405	-3.7907	5e-05	0.000172695	yes
Gm1673	chr5:33983473-33985006	OK	75.4162	30.9868	-1.28322	-4.4653	0.0002	0.000620209	yes
Triobp	chr15:78947723-79011041	OK	7.82178	3.21544	-1.28248	-2.52756	0.0002	0.000620209	yes
Gpr19	chr6:134869091-134897925	OK	23.5537	9.69158	-1.28115	-2.9144	5e-05	0.000172695	yes
Nkain2	chr10:31689318-32889915	OK	13.1245	5.40137	-1.28086	-2.86496	5e-05	0.000172695	yes
Hsbp1	chr8:119344537-119348929	OK	261.829	107.761	-1.2808	-4.4221	5e-05	0.000172695	yes
Jund	chr8:70697738-70700616	OK	178.645	73.5262	-1.28076	-3.84208	5e-05	0.000172695	yes
Zfp142	chr1:74409383-74588028	OK	8.62679	3.55453	-1.27916	-1.75018	0.0088	0.0181861	yes
Ergic3	chr2:156008124-156018279	OK	112.445	46.3654	-1.2781	-4.24613	5e-05	0.000172695	yes
Fam171a2	chr11:102436980-102447663	OK	50.5347	20.8387	-1.27801	-3.83512	5e-05	0.000172695	yes
Sirt4	chr5:115478009-115484484	OK	8.9182	3.67767	-1.27796	-2.163	0.001	0.00265239	yes
Scamp5	chr9:57441326-57468024	OK	145.166	59.874	-1.2777	-3.80629	5e-05	0.000172695	yes
Cpsf6	chr10:117344667-117376973	OK	37.8915	15.634	-1.27719	-3.731	5e-05	0.000172695	yes
Topors	chr4:40259605-40270221	OK	15.6411	6.46747	-1.27406	-3.35924	5e-05	0.000172695	yes
Tnrc6c	chr11:117654288-117763441	OK	19.8115	8.19275	-1.27392	-3.74371	5e-05	0.000172695	yes
Prickle2	chr6:92370891-92706184	OK	10.0778	4.16803	-1.27374	-3.37364	5e-05	0.000172695	yes
Yeats2	chr16:20141062-20232573	OK	12.3372	5.10264	-1.27369	-3.14704	5e-05	0.000172695	yes
Rplp0	chr5:115559466-115563729	OK	109.821	45.4347	-1.27329	-4.20777	5e-05	0.000172695	yes
Nktr	chr9:121719180-121759943	OK	35.8568	14.8358	-1.27316	-3.57053	5e-05	0.000172695	yes
Lrrc24	chr15:76715275-76723845	OK	10.8548	4.49136	-1.27311	-2.45077	0.0008	0.0021673	yes
Ddx39	chr8:83715176-83741311	OK	11.5836	4.79949	-1.27113	-2.04213	0.01225	0.0242925	yes
5430417L22Rik	chr2:118745761-118748807	OK	8.61881	3.57109	-1.27113	-2.82396	0.0001	0.000329074	yes
Cuedc1	chr11:88098057-88211507	OK	29.1543	12.0799	-1.2711	-2.79709	0.0001	0.000329074	yes
Arl10	chr13:54575012-54581128	OK	37.7399	15.6671	-1.26835	-3.49092	5e-05	0.000172695	yes
Tmem86b	chr7:4628039-4630482	OK	7.762	3.22345	-1.26782	-2.22441	0.00405	0.00918435	yes
Irf1	chr11:53770013-53778374	OK	20.9918	8.71952	-1.2675	-3.01302	5e-05	0.000172695	yes
Slc39a14	chr14:70303466-70351424	OK	7.60314	3.15889	-1.26718	-2.94518	5e-05	0.000172695	yes
Fam43a	chr16:30599722-30602797	OK	13.2214	5.49573	-1.26649	-3.18629	5e-05	0.000172695	yes
Pafah1b3	chr7:25295048-25297955	OK	84.1262	34.9979	-1.26529	-4.11356	5e-05	0.000172695	yes
Luc7l	chr17:26252909-26285506	OK	61.8479	25.7341	-1.26504	-3.30461	5e-05	0.000172695	yes
Focad	chr4:88094629-88411011	OK	8.30136	3.45639	-1.26408	-3.02902	5e-05	0.000172695	yes
Zc3h7b	chr15:81744847-81796269	OK	43.9519	18.319	-1.26259	-3.7306	5e-05	0.000172695	yes
Patl1	chr19:11912398-11945096	OK	12.8859	5.37544	-1.26134	-3.16975	5e-05	0.000172695	yes
Fads2	chr19:10064163-10101503	OK	66.4064	27.7324	-1.25975	-3.93615	5e-05	0.000172695	yes
Tmem39b	chr4:129676354-129696838	OK	7.60667	3.17706	-1.25957	-2.14716	0.0015	0.00380129	yes
Nt5c3b	chr11:100415693-100441089	OK	36.8904	15.4184	-1.2586	-2.96748	5e-05	0.000172695	yes
Phf14	chr6:11925880-12081198	OK	23.7606	9.94765	-1.25614	-3.33328	5e-05	0.000172695	yes
Phf10	chr17:14943183-14961260	OK	23.543	9.85715	-1.25605	-2.17281	0.00375	0.00857521	yes
Ttc39b	chr4:83220300-83324189	OK	16.4069	6.87058	-1.2558	-3.62991	5e-05	0.000172695	yes
Ppan	chr9:20888174-20892179	OK	16.112	6.75022	-1.25513	-2.95224	0.00025	0.000757722	yes
2310003H01Rik	chr11:120369561-120378746	OK	19.1394	8.02376	-1.25419	-3.39748	5e-05	0.000172695	yes
Gpc1	chr1:92831685-92860196	OK	188.592	79.1136	-1.25327	-3.40429	5e-05	0.000172695	yes
Hirip3	chr7:126861971-126865122	OK	7.78255	3.26483	-1.25323	-2.59661	0.0002	0.000620209	yes
Dennd5a	chr7:109893780-109960422	OK	51.1657	21.4666	-1.25308	-3.7614	5e-05	0.000172695	yes
Glb1	chr9:114401077-114474379	OK	33.5162	14.101	-1.24906	-2.61869	0.0001	0.000329074	yes
Rexo1	chr10:80540925-80561560	OK	16.8595	7.09938	-1.2478	-3.52479	5e-05	0.000172695	yes
Clasrp	chr7:19581042-19604468	OK	30.6548	12.911	-1.24751	-3.52849	5e-05	0.000172695	yes
Arid2	chr15:96287521-96405463	OK	11.1779	4.70941	-1.24703	-3.50857	5e-05	0.000172695	yes
Atad3a	chr4:155740639-155761098	OK	15.7604	6.64473	-1.24602	-3.12322	5e-05	0.000172695	yes
Rps17	chr7:81342732-81345234	OK	43.2311	18.2508	-1.24411	-3.56315	0.00155	0.00391731	yes
Stx5a	chr19:8741423-8755642	OK	47.8486	20.2235	-1.24244	-3.4812	5e-05	0.000172695	yes
Msantd2	chr9:37489320-37524150	OK	12.3365	5.21652	-1.24178	-2.75566	0.00015	0.000477376	yes
Zfp13	chr17:23575851-23599487	OK	7.45035	3.15533	-1.23952	-2.44409	0.0012	0.00311062	yes
Tnpo1	chr13:98842080-98926384	OK	23.7774	10.0731	-1.23908	-3.50105	5e-05	0.000172695	yes
Fus	chr7:127967478-127982031	OK	128.784	54.6033	-1.2379	-3.97798	5e-05	0.000172695	yes
Ddit4	chr10:59949674-59951770	OK	50.0158	21.2071	-1.23783	-3.68459	5e-05	0.000172695	yes
Prpf39	chr12:65036333-65073938	OK	25.3022	10.7315	-1.23741	-1.90499	0.0102	0.0206775	yes
Arhgap23	chr11:97450159-97502400	OK	34.2809	14.5436	-1.23703	-3.54244	5e-05	0.000172695	yes
Rcn1	chr2:105385947-105399319	OK	13.0642	5.54306	-1.23686	-3.0785	5e-05	0.000172695	yes
Tspyl3	chr2:153222369-153225441	OK	14.667	6.22704	-1.23595	-3.17064	5e-05	0.000172695	yes
Rnpepl1	chr1:92910824-92920585	OK	11.8451	5.03547	-1.23409	-2.99377	5e-05	0.000172695	yes
Ing2	chr8:47667177-47675159	OK	7.20621	3.06362	-1.234	-2.59038	0.0005	0.00141682	yes
Trafd1	chr5:121371724-121385615	OK	51.1605	21.7664	-1.23293	-3.46747	5e-05	0.000172695	yes
Pogz	chr3:94837566-94883567	OK	14.3329	6.09838	-1.23283	-3.44529	5e-05	0.000172695	yes
0610007P14Rik	chr12:85815454-85824545	OK	36.8581	15.6846	-1.23264	-3.44073	5e-05	0.000172695	yes
Ing3	chr6:21949614-21976037	OK	7.55679	3.21694	-1.23208	-2.80214	0.00015	0.000477376	yes
Atrip	chr9:109059746-109074124	OK	13.4847	5.74572	-1.23076	-3.00271	5e-05	0.000172695	yes
Dnajc9	chr14:20384637-20388910	OK	28.4089	12.1077	-1.23042	-3.34979	5e-05	0.000172695	yes
Dusp6	chr10:99263230-99267489	OK	25.4744	10.8682	-1.22893	-3.44106	5e-05	0.000172695	yes
Gpx8	chr13:113035378-113091135	OK	6.18371	2.64099	-1.22739	-1.4935	0.0236	0.0431351	yes
Stk32c	chr7:139103637-139242973	OK	23.7125	10.1391	-1.22572	-3.08877	5e-05	0.000172695	yes
Isg20l2	chr3:87930313-87940686	OK	11.1095	4.75289	-1.22491	-2.92049	5e-05	0.000172695	yes
Top2b	chr14:16365205-16430787	OK	41.789	17.8869	-1.22422	-3.65915	5e-05	0.000172695	yes
Zmynd11	chr13:9684835-9765314	OK	63.7689	27.3481	-1.22141	-3.55136	5e-05	0.000172695	yes
Fam76b	chr9:13827726-13846522	OK	14.0204	6.01343	-1.22127	-3.10774	5e-05	0.000172695	yes
B3galt6	chr4:155989465-155992678	OK	6.70191	2.87548	-1.22077	-2.56948	0.00025	0.000757722	yes
Clk2	chr3:89164804-89177087	OK	16.1187	6.9177	-1.22037	-2.79368	0.0001	0.000329074	yes
Gnb2l1	chr11:48800359-48806241	OK	291.586	125.216	-1.21951	-3.51467	5e-05	0.000172695	yes
Atcay	chr10:81194690-81230779	OK	78.9459	33.9719	-1.21652	-3.47577	5e-05	0.000172695	yes
Thra	chr11:98741872-98765111	OK	278.474	119.889	-1.21584	-3.63762	5e-05	0.000172695	yes
Lmnb2	chr10:80901362-80918245	OK	13.9838	6.0257	-1.21456	-3.15784	5e-05	0.000172695	yes
Ccbl1	chr2:30185130-30205699	OK	8.72619	3.76483	-1.21277	-2.46353	0.0009	0.0024138	yes
Pik3r3	chr4:116221913-116303056	OK	26.3883	11.3861	-1.21262	-3.56613	5e-05	0.000172695	yes
Cpsf1	chr15:76576358-76607591	OK	18.5008	7.9846	-1.21229	-3.08692	5e-05	0.000172695	yes
Dus3l	chr17:56764750-56770093	OK	45.0075	19.4266	-1.21214	-3.62826	5e-05	0.000172695	yes
Src	chr2:157424292-157471838	OK	48.8426	21.0844	-1.21197	-3.48762	5e-05	0.000172695	yes
Trim33	chr3:103193822-103854618	OK	15.019	6.48553	-1.21149	-1.46248	0.02615	0.0471282	yes
Astn1	chr1:158362303-158691786	OK	59.9102	25.8976	-1.20998	-3.35885	5e-05	0.000172695	yes
Armcx4	chrX:134686518-134697772	OK	21.2049	9.16671	-1.20992	-3.35742	5e-05	0.000172695	yes
Cnot6	chr11:49671496-49712722	OK	25.8464	11.1797	-1.20908	-3.44689	5e-05	0.000172695	yes
Man1a	chr10:53906032-54075796	OK	6.39018	2.76521	-1.20847	-2.65769	0.0002	0.000620209	yes
Crim1	chr17:78200247-78418152	OK	6.35874	2.75284	-1.20782	-1.75178	0.01815	0.0342568	yes
Dyrk3	chr1:131128440-131138234	OK	8.76933	3.79714	-1.20756	-2.48451	0.00105	0.00276605	yes
Prrc2b	chr2:32151147-32234537	OK	91.5103	39.6677	-1.20597	-3.07292	5e-05	0.000172695	yes
Bok	chr1:93685693-93695762	OK	19.0723	8.27101	-1.20534	-2.89842	5e-05	0.000172695	yes
Dhx33	chr11:70984090-71004432	OK	13.7349	5.95775	-1.20501	-3.29271	5e-05	0.000172695	yes
Stk38	chr17:28970884-29007937	OK	17.5797	7.63159	-1.20385	-3.08658	5e-05	0.000172695	yes
Zfp740	chr15:102203644-102215610	OK	36.7253	15.9582	-1.20247	-3.4424	5e-05	0.000172695	yes
Pan3	chr5:147430579-147548501	OK	20.9594	9.10812	-1.20238	-3.44791	5e-05	0.000172695	yes
Cited1	chrX:102247377-102252181	OK	6.63897	2.88581	-1.20198	-1.42348	0.0216	0.039999	yes
Cnnm1	chr19:43440435-43497213	OK	6.96574	3.02814	-1.20185	-2.85058	5e-05	0.000172695	yes
Dcaf7	chr11:106036871-106059323	OK	91.0377	39.6183	-1.20029	-3.4534	5e-05	0.000172695	yes
Mynn	chr3:30602086-30619873	OK	8.92675	3.88564	-1.19998	-2.92853	5e-05	0.000172695	yes
Mospd3	chr5:137596646-137601059	OK	29.6389	12.9018	-1.19992	-2.75926	5e-05	0.000172695	yes
Tjp2	chr19:24094501-24225026	OK	6.00316	2.61505	-1.19888	-2.56538	5e-05	0.000172695	yes
Ccny	chr18:9314043-9450150	OK	30.5273	13.3077	-1.19784	-3.54386	5e-05	0.000172695	yes
Nol9	chr4:152039326-152061494	OK	8.69881	3.79299	-1.19748	-2.67142	5e-05	0.000172695	yes
Rsf1	chr7:97579895-97692782	OK	10.3074	4.49455	-1.19743	-3.34141	5e-05	0.000172695	yes
Rap2b	chr3:61364506-61368703	OK	9.13387	3.98904	-1.19519	-2.91949	5e-05	0.000172695	yes
Ndn	chr7:62348276-62349927	OK	445.277	194.527	-1.19473	-3.6245	5e-05	0.000172695	yes
Spata5l1	chr2:122630624-122632704	OK	6.82308	2.98084	-1.1947	-2.06327	0.0074	0.0155605	yes
Gm15421	chr5:22486488-22550331	OK	107.76	47.1189	-1.19344	-2.62727	5e-05	0.000172695	yes
Fzd3	chr14:65192440-65262463	OK	9.61431	4.2087	-1.19181	-3.38269	5e-05	0.000172695	yes
Qpctl	chr7:19140216-19149196	OK	10.8748	4.7607	-1.19174	-2.63889	0.0005	0.00141682	yes
Nudt11	chrX:6047506-6054751	OK	26.9419	11.8012	-1.19092	-3.36679	5e-05	0.000172695	yes
Nadk2	chr15:9071259-9110496	OK	9.67679	4.23946	-1.19065	-2.38769	0.00015	0.000477376	yes
Spns1	chr7:126370059-126377934	OK	26.345	11.5432	-1.19049	-3.13292	5e-05	0.000172695	yes
Zfp346	chr13:55105308-55135071	OK	14.4713	6.34242	-1.19009	-3.14726	5e-05	0.000172695	yes
Rhob	chr12:8497758-8499985	OK	147.296	64.5568	-1.19008	-3.6884	5e-05	0.000172695	yes
Nit2	chr16:57156664-57167332	OK	10.9625	4.80501	-1.18997	-2.39095	0.00215	0.00523157	yes
Dennd6b	chr15:89182212-89196474	OK	15.0114	6.58589	-1.18861	-3.1022	5e-05	0.000172695	yes
Emd	chrX:74254686-74257893	OK	58.2589	25.5633	-1.1884	-3.67427	5e-05	0.000172695	yes
Cacna1a	chr8:84415363-84640249	OK	39.466	17.3212	-1.18807	-3.4013	5e-05	0.000172695	yes
Thtpa	chr14:55094783-55106593	OK	18.8835	8.29674	-1.18651	-2.9276	5e-05	0.000172695	yes
Taz	chrX:74282717-74290151	OK	30.4644	13.4017	-1.18471	-2.93965	5e-05	0.000172695	yes
Lin52	chr12:84451507-84531533	OK	7.20385	3.17037	-1.18412	-2.34587	0.00095	0.00253133	yes
Slc9a3r1	chr11:115163340-115181178	OK	9.52865	4.19372	-1.18404	-2.46798	0.00065	0.00179834	yes
Gria4	chr9:4417892-4796234	OK	36.4098	16.0334	-1.18324	-2.80311	5e-05	0.000172695	yes
Mus81	chr19:5482839-5488336	OK	8.96646	3.95115	-1.18227	-2.45452	0.0007	0.00192293	yes
Zcchc7	chr4:44756558-44932214	OK	23.5883	10.3982	-1.18173	-3.18636	5e-05	0.000172695	yes
Dip2a	chr10:76263048-76345291	OK	16.1642	7.12693	-1.18145	-3.39692	5e-05	0.000172695	yes
BC029722	chr2:155775343-155819203	OK	50.519	22.2855	-1.18072	-1.81886	0.00375	0.00857521	yes
E4f1	chr17:24443778-24455311	OK	16.0673	7.09162	-1.17994	-3.00289	5e-05	0.000172695	yes
Errfi1	chr4:150855090-150868880	OK	23.4693	10.3729	-1.17796	-3.29876	5e-05	0.000172695	yes
Trpm2	chr10:77907721-77969872	OK	9.99597	4.41835	-1.17784	-3.15889	5e-05	0.000172695	yes
Cdan1	chr2:120716153-120731517	OK	5.35006	2.3656	-1.17735	-2.78381	0.00015	0.000477376	yes
Gucy1a2	chr9:3532348-3905787	OK	9.61457	4.25145	-1.17727	-3.33371	5e-05	0.000172695	yes
Elf2	chr3:51252719-51340644	OK	10.7396	4.74946	-1.1771	-3.04678	5e-05	0.000172695	yes
A230050P20Rik	chr9:20868641-20879710	OK	21.3333	9.43597	-1.17686	-2.60171	0.00035	0.00102707	yes
Yrdc	chr4:124850758-124862171	OK	25.0661	11.0926	-1.17614	-1.75794	0.0181	0.0341671	yes
Dusp11	chr6:85942268-85961667	OK	34.1582	15.1174	-1.17602	-3.44709	5e-05	0.000172695	yes
Mark3	chr12:111574509-111656227	OK	37.8303	16.7431	-1.17597	-3.32737	5e-05	0.000172695	yes
Sidt2	chr9:45937856-45955249	OK	43.1315	19.1141	-1.1741	-3.3813	5e-05	0.000172695	yes
Btbd1	chr7:81792073-81829431	OK	41.6092	18.4399	-1.17407	-3.53673	5e-05	0.000172695	yes
Amz2	chr11:109425945-109438148	OK	37.9738	16.8341	-1.17362	-3.28201	5e-05	0.000172695	yes
Rbbp6	chr7:122970563-123002572	OK	40.8207	18.1126	-1.1723	-2.31512	5e-05	0.000172695	yes
Arid1b	chr17:4995073-5347656	OK	18.5665	8.24008	-1.17197	-3.45099	5e-05	0.000172695	yes
Pik3r2	chr8:70768180-70776712	OK	52.7941	23.4345	-1.17174	-3.57639	5e-05	0.000172695	yes
Snrpa1	chr7:66060335-66074587	OK	24.8818	11.0463	-1.17153	-2.99616	0.00015	0.000477376	yes
Mcmbp	chr7:128696458-128740429	OK	11.8451	5.25961	-1.17126	-3.05322	5e-05	0.000172695	yes
Eny2	chr15:44375226-44437685	OK	28.595	12.6999	-1.17095	-2.66537	0.0001	0.000329074	yes
Ppp1r15b	chr1:133131165-133139800	OK	30.7821	13.676	-1.17045	-3.49027	5e-05	0.000172695	yes
Ehmt1	chr2:24790768-24919609	OK	11.8331	5.25928	-1.16989	-2.98217	5e-05	0.000172695	yes
Tsn	chr1:118298517-118311132	OK	70.5533	31.3583	-1.16987	-3.61084	5e-05	0.000172695	yes
Adprhl2	chr4:126316350-126321703	OK	17.9662	7.98529	-1.16987	-2.76782	0.0003	0.000894096	yes
Fam168a	chr7:100706701-100841630	OK	61.1789	27.2379	-1.16742	-3.42561	5e-05	0.000172695	yes
Sde2	chr1:180851150-180868114	OK	17.1028	7.61603	-1.16712	-3.13867	5e-05	0.000172695	yes
Fam131a	chr16:20695056-20716636	OK	50.4713	22.4772	-1.167	-3.23948	5e-05	0.000172695	yes
Smarcd1	chr15:99702286-99713995	OK	49.7244	22.1476	-1.1668	-3.54011	5e-05	0.000172695	yes
Desi2	chr1:178187416-178252597	OK	10.2405	4.56507	-1.16558	-2.95142	5e-05	0.000172695	yes
Serpinh1	chr7:99345374-99353239	OK	11.2135	4.99894	-1.16554	-2.36702	0.00045	0.00128903	yes
Traf3ip1	chr1:91494667-91529307	OK	9.51239	4.24121	-1.16533	-2.75176	0.0001	0.000329074	yes
Zfp623	chr15:75940951-75949400	OK	8.15078	3.63452	-1.16518	-2.46608	0.0008	0.0021673	yes
Eif1	chr11:100319995-100322096	OK	229.837	102.499	-1.16501	-4.00907	5e-05	0.000172695	yes
Slc30a1	chr1:191894071-191913247	OK	8.49138	3.79116	-1.16336	-2.76064	5e-05	0.000172695	yes
Ncoa1	chr12:4247361-4477182	OK	27.5768	12.3128	-1.1633	-3.38478	5e-05	0.000172695	yes
Hnrnpa2b1	chr6:51460434-51469894	OK	241.639	107.984	-1.16203	-3.2418	5e-05	0.000172695	yes
Hdac11	chr6:91156814-91174683	OK	101.233	45.2451	-1.16184	-3.632	5e-05	0.000172695	yes
Zfp354c	chr11:50811084-50827731	OK	14.7611	6.59853	-1.16158	-3.23901	5e-05	0.000172695	yes
Usb1	chr8:95332283-95347513	OK	8.98637	4.0187	-1.16101	-2.3585	0.00205	0.00501187	yes
Adrbk2	chr5:112910477-113015538	OK	21.0046	9.3957	-1.16064	-3.29488	5e-05	0.000172695	yes
Bak1	chr17:27018034-27036378	OK	9.72143	4.35003	-1.16014	-2.40888	0.0009	0.0024138	yes
Ccrn4l	chr3:51224446-51251654	OK	14.329	6.41306	-1.15985	-2.99496	5e-05	0.000172695	yes
Dagla	chr19:10245264-10304877	OK	9.17638	4.11006	-1.15877	-3.01639	5e-05	0.000172695	yes
Smarce1	chr11:99209047-99231017	OK	15.1698	6.79487	-1.15869	-2.99337	5e-05	0.000172695	yes
Nip7	chr8:107056876-107060928	OK	11.2063	5.02241	-1.15786	-2.64093	0.0001	0.000329074	yes
Ptpn2	chr18:67665500-67724621	OK	9.73685	4.36571	-1.15724	-1.5674	0.0141	0.0274647	yes
Spast	chr17:74338986-74391113	OK	33.4971	15.0201	-1.15714	-3.31745	5e-05	0.000172695	yes
Rbm12b1	chr4:12140116-12146746	OK	5.02785	2.25613	-1.15609	-2.27405	0.0011	0.00288305	yes
Zfp280d	chr9:72274898-72363771	OK	15.5915	6.99677	-1.156	-3.15103	5e-05	0.000172695	yes
Dnajc27	chr12:4082573-4110612	OK	33.3325	14.9691	-1.15494	-3.45917	5e-05	0.000172695	yes
A830080D01Rik	chrX:159532667-159593081	OK	8.33523	3.74357	-1.15481	-2.63168	0.0002	0.000620209	yes
Sh2d3c	chr2:32721054-32755007	OK	24.106	10.8282	-1.15461	-3.15234	5e-05	0.000172695	yes
Cbx1	chr11:96789135-96808640	OK	29.9638	13.4695	-1.15352	-2.79679	5e-05	0.000172695	yes
Gas2	chr7:51879144-51994458	OK	8.16405	3.67125	-1.15301	-2.36729	0.00155	0.00391731	yes
Sirt1	chr10:63319004-63339035	OK	9.35148	4.21191	-1.15072	-2.67353	5e-05	0.000172695	yes
Rfxap	chr3:54803114-54807791	OK	19.9879	9.00558	-1.15023	-3.02012	5e-05	0.000172695	yes
Cry2	chr2:92403646-92434069	OK	67.9732	30.6327	-1.1499	-3.30231	5e-05	0.000172695	yes
Ltbp4	chr7:27305140-27337612	OK	5.87833	2.64944	-1.14972	-2.50754	0.00025	0.000757722	yes
Ap1s2	chrX:163909016-163933666	OK	141.644	63.8602	-1.14928	-3.24713	5e-05	0.000172695	yes
Aatf	chr11:84422855-84513501	OK	27.711	12.502	-1.1483	-3.14862	5e-05	0.000172695	yes
Fbxo41	chr6:85469575-85502994	OK	15.3485	6.9249	-1.14824	-3.15649	5e-05	0.000172695	yes
Ndnl2	chr7:64756095-65156528	OK	27.0338	12.1988	-1.14803	-1.89442	0.00385	0.00877364	yes
Srgap3	chr6:112717971-112947266	OK	94.9334	42.8549	-1.14746	-3.0684	5e-05	0.000172695	yes
Gm16039	chr6:8259287-8428765	OK	14.462	6.53112	-1.14686	-2.78739	0.0001	0.000329074	yes
Tra2a	chr6:49243920-49264052	OK	79.6809	36.0217	-1.14537	-3.62406	5e-05	0.000172695	yes
Gpld1	chr13:24943151-24991936	OK	9.35087	4.23256	-1.14357	-2.90092	5e-05	0.000172695	yes
Tipin	chr9:64281606-64304792	OK	16.2141	7.34188	-1.14303	-2.56968	0.00115	0.00299775	yes
Sowahc	chr10:59221921-59226433	OK	9.51058	4.30763	-1.14264	-2.89417	5e-05	0.000172695	yes
Nalcn	chr14:123276640-123627144	OK	30.1329	13.6511	-1.14232	-3.36159	5e-05	0.000172695	yes
Cables2	chr2:180258538-180273465	OK	10.9936	4.98451	-1.14114	-2.71171	0.0001	0.000329074	yes
Rai2	chrX:161717035-161779494	OK	7.37981	3.34828	-1.14016	-2.09446	0.0013	0.00333632	yes
Ndc1	chr4:107367783-107414338	OK	12.3789	5.61974	-1.13931	-2.75254	0.00015	0.000477376	yes
Zfp768	chr7:127342794-127345314	OK	8.4871	3.85658	-1.13795	-2.40837	0.00105	0.00276605	yes
Brd1	chr15:88687034-88734219	OK	25.3661	11.5302	-1.13748	-3.35925	5e-05	0.000172695	yes
Trpt1	chr19:6996130-7019469	OK	13.238	6.01835	-1.13725	-2.04666	0.0104	0.021034	yes
Zbtb43	chr2:33450287-33468532	OK	7.01849	3.19203	-1.13669	-2.63392	5e-05	0.000172695	yes
Lrrc16a	chr13:24012483-24280790	OK	8.09805	3.68385	-1.13636	-2.84862	5e-05	0.000172695	yes
Ncoa5	chr2:165000356-165034779	OK	29.0231	13.2104	-1.13553	-3.30866	5e-05	0.000172695	yes
Lzic	chr4:149485332-149496667	OK	14.5851	6.63911	-1.13544	-2.67066	0.0004	0.00115963	yes
Pde7a	chr3:19223108-19311322	OK	10.7114	4.8768	-1.13514	-2.97478	5e-05	0.000172695	yes
Trim3	chr7:105604462-105633571	OK	45.6514	20.7935	-1.13453	-3.20543	5e-05	0.000172695	yes
Sergef	chr7:46443158-46639807	OK	11.7829	5.36766	-1.13433	-2.40447	0.00165	0.0041415	yes
Rdh10	chr1:16105881-16132550	OK	5.83746	2.65951	-1.13418	-2.14148	0.0021	0.00512243	yes
Zfp523	chr17:28177417-28205886	OK	22.6055	10.3006	-1.13394	-3.14523	5e-05	0.000172695	yes
Cars	chr7:143557229-143600090	OK	21.1918	9.65782	-1.13373	-2.92786	5e-05	0.000172695	yes
G2e3	chr12:51348229-51376986	OK	5.67454	2.58635	-1.13358	-2.65907	0.0001	0.000329074	yes
Orc6	chr8:85299631-85308279	OK	19.4337	8.85932	-1.13329	-2.50138	0.0003	0.000894096	yes
Smim19	chr8:22462613-22569616	OK	19.6598	8.96312	-1.13318	-1.79143	0.00815	0.0169737	yes
Rpl7a	chr2:26910806-26913311	OK	14.0797	6.41947	-1.13309	-2.33388	0.0059	0.0127786	yes
Klhdc10	chr6:30401908-30455174	OK	42.6981	19.4735	-1.13266	-3.37248	5e-05	0.000172695	yes
Zfp334	chr2:165377435-165388259	OK	8.83711	4.03381	-1.13143	-2.84462	5e-05	0.000172695	yes
Nrde2	chr12:100125449-100159653	OK	8.04449	3.67625	-1.12977	-2.50304	0.00015	0.000477376	yes
Phactr3	chr2:178118974-178338492	OK	24.0977	11.0132	-1.12966	-3.20067	5e-05	0.000172695	yes
Pgrmc1	chrX:36598224-36606079	OK	259.013	118.413	-1.1292	-3.54444	5e-05	0.000172695	yes
Ccnk	chr12:108179737-108203359	OK	17.1489	7.84126	-1.12896	-2.97205	5e-05	0.000172695	yes
Papd5	chr8:88199212-88259722	OK	18.2757	8.35876	-1.12857	-3.06571	5e-05	0.000172695	yes
Rasgef1b	chr5:99217419-99252927	OK	12.5961	5.76257	-1.12819	-2.66194	5e-05	0.000172695	yes
Gabrb3	chr7:57590517-57828801	OK	35.3743	16.194	-1.12724	-3.28831	5e-05	0.000172695	yes
Alg13	chrX:144317965-144374448	OK	6.56815	3.01125	-1.12513	-1.79525	0.00405	0.00918435	yes
Scaf8	chr17:3114971-3198859	OK	25.0375	11.4836	-1.12451	-3.31155	5e-05	0.000172695	yes
Ddx5	chr11:106780355-106788494	OK	350.353	160.702	-1.12442	-2.7516	5e-05	0.000172695	yes
Adamts1	chr16:85793827-85803115	OK	5.12092	2.34961	-1.12398	-2.45854	0.00075	0.00204736	yes
Slc38a2	chr15:96687391-96699698	OK	146.791	67.3915	-1.12312	-3.17401	5e-05	0.000172695	yes
Sugp2	chr8:70220192-70263105	OK	34.0529	15.6429	-1.12227	-2.60873	5e-05	0.000172695	yes
Rps24	chr14:24490680-24496146	OK	37.655	17.3022	-1.12188	-2.3846	0.00035	0.00102707	yes
Actl6b	chr5:137553554-137569573	OK	67.767	31.1876	-1.11961	-3.53377	5e-05	0.000172695	yes
Pcgf6	chr19:47033618-47050845	OK	13.4713	6.20089	-1.11934	-2.62966	0.00015	0.000477376	yes
Fam216a	chr5:122364583-122371963	OK	41.1839	18.9639	-1.11883	-3.21337	5e-05	0.000172695	yes
Wasf1	chr10:40883533-40938569	OK	53.0191	24.4352	-1.11755	-3.44485	5e-05	0.000172695	yes
Srm	chr4:148591512-148594619	OK	53.5527	24.6876	-1.11718	-3.41336	5e-05	0.000172695	yes
Vamp3	chr4:151047304-151057953	OK	21.4308	9.88175	-1.11685	-2.97199	5e-05	0.000172695	yes
AI414108	chr9:27352684-27357543	OK	14.3711	6.62696	-1.11675	-3.0877	5e-05	0.000172695	yes
Lats1	chr10:7681208-7716461	OK	16.1831	7.46915	-1.11547	-3.23459	5e-05	0.000172695	yes
Fndc3a	chr14:72537952-72710003	OK	19.7816	9.13069	-1.11536	-3.23149	5e-05	0.000172695	yes
Acvr2a	chr2:48814108-48949267	OK	17.3269	7.99879	-1.11516	-2.48218	0.00035	0.00102707	yes
Zfp579	chr7:4992851-4996101	OK	13.1829	6.08714	-1.11484	-2.6456	0.0003	0.000894096	yes
Col4a2	chr8:11312828-11449287	OK	9.46131	4.36872	-1.11483	-2.70867	5e-05	0.000172695	yes
Zbtb18	chr1:177444660-177450764	OK	41.604	19.2123	-1.11469	-3.18876	5e-05	0.000172695	yes
Setd2	chr9:110532596-110618633	OK	15.2557	7.05129	-1.11339	-3.05305	5e-05	0.000172695	yes
Rcor2	chr19:7269763-7275225	OK	8.14142	3.766	-1.11225	-2.25803	0.00145	0.00368732	yes
Rnf217	chr10:31501886-31609725	OK	9.41447	4.35558	-1.11202	-2.55473	0.00045	0.00128903	yes
[truncated: 1,191 more rows]

## Sheet: up in macs drg after filter
gene	locus	status	FPKM Cortical Neurons	FPKM MACS DRG	log2 fold change	test_stat	p_value	q_value	significant
Tmem233	chr5:116040533-116083246	OK	0	470.706	inf	#NAME?	5e-05	0.000172695	yes
Mrgprd	chr7:145314834-145324059	OK	0	139.022	inf	#NAME?	5e-05	0.000172695	yes
Tlx2	chr6:83068324-83070225	OK	0	68.5777	inf	#NAME?	5e-05	0.000172695	yes
Mrgpra3	chr7:47588949-47601372	OK	0	64.1757	inf	#NAME?	5e-05	0.000172695	yes
Cdk15	chr1:59256906-59352369	OK	0	53.5421	inf	#NAME?	5e-05	0.000172695	yes
Mrgprx1	chr7:48020970-48027597	OK	0	47.5358	inf	#NAME?	5e-05	0.000172695	yes
Mrgprb4	chr7:48198212-48199178	OK	0	25.9336	inf	#NAME?	5e-05	0.000172695	yes
Mira	chr6:52214491-52215288	OK	0	22.5049	inf	#NAME?	5e-05	0.000172695	yes
Ceacam10	chr7:24777203-24784655	OK	0	21.5985	inf	#NAME?	5e-05	0.000172695	yes
Hoxd8	chr2:74704614-74707932	OK	0	20.3397	inf	#NAME?	5e-05	0.000172695	yes
Mrgprb5	chr7:48168016-48168985	OK	0	20.0081	inf	#NAME?	5e-05	0.000172695	yes
Hoxb5	chr11:96303511-96306121	OK	0	18.2116	inf	#NAME?	5e-05	0.000172695	yes
Galnt5	chr2:57998154-58039171	OK	0	15.67	inf	#NAME?	5e-05	0.000172695	yes
Mrgpra2b	chr7:47463806-47489582	OK	0	10.9148	inf	#NAME?	5e-05	0.000172695	yes
S100a8	chr3:90669070-90670034	OK	0	10.7375	inf	#NAME?	5e-05	0.000172695	yes
Cyp2j12	chr4:96099317-96141152	OK	0	9.84103	inf	#NAME?	5e-05	0.000172695	yes
D130009I18Rik	chr14:104639146-104966783	OK	0	9.008	inf	#NAME?	5e-05	0.000172695	yes
Hoxa9	chr6:52223096-52227370	OK	0	8.98054	inf	#NAME?	5e-05	0.000172695	yes
Hoxa7	chr6:52215623-52218573	OK	0	8.93545	inf	#NAME?	5e-05	0.000172695	yes
Rhag	chr17:40811148-40840754	OK	0	8.02113	inf	#NAME?	5e-05	0.000172695	yes
Hoxa10	chr6:52231196-52240854	OK	0	7.7421	inf	#NAME?	5e-05	0.000172695	yes
Tmprss11c	chr5:86231480-86289308	OK	0	6.95977	inf	#NAME?	5e-05	0.000172695	yes
Hoxd1	chr2:74762979-74765142	OK	0	6.83925	inf	#NAME?	5e-05	0.000172695	yes
S100a9	chr3:90692629-90695721	OK	0	6.83185	inf	#NAME?	5e-05	0.000172695	yes
Gm525	chr11:89073840-89093064	OK	0	6.66909	inf	#NAME?	5e-05	0.000172695	yes
Sprr1a	chr3:92483953-92485881	OK	0	6.36554	inf	#NAME?	5e-05	0.000172695	yes
Defb42	chr14:63046990-63048606	OK	0	5.78456	inf	#NAME?	5e-05	0.000172695	yes
Tspo2	chr17:48448434-48451501	OK	0	5.61286	inf	#NAME?	5e-05	0.000172695	yes
Hoxa5	chr6:52169061-52213597	OK	0	5.50118	inf	#NAME?	5e-05	0.000172695	yes
Lcn2	chr2:32384636-32387739	OK	0	5.14331	inf	#NAME?	5e-05	0.000172695	yes
Scn10a	chr9:119608455-119719032	OK	0.0468613	375.363	12.9676	9.68462	0.0039	0.00887597	yes
Scn11a	chr9:119753764-119825456	OK	0.10552	325.52	11.591	11.4762	5e-05	0.000172695	yes
Tusc5	chr11:76679872-76698664	OK	0.176131	452.03	11.3256	11.1939	0.0001	0.000329074	yes
Avil	chr10:127000708-127020994	OK	0.275148	460.688	10.7094	11.987	5e-05	0.000172695	yes
Acpp	chr9:104288239-104337722	OK	0.221473	349.825	10.6253	11.706	5e-05	0.000172695	yes
Sncg	chr14:34370273-34374669	OK	2.7542	4174.67	10.5658	17.717	5e-05	0.000172695	yes
Prph	chr15:99055173-99058978	OK	1.66763	1983.02	10.2157	14.159	5e-05	0.000172695	yes
Cdh1	chr8:106603367-106670246	OK	0.0694524	79.6235	10.163	8.41876	0.0056	0.0121971	yes
Scn7a	chr2:66673425-66784910	OK	0.111071	90.5122	9.67049	10.7869	5e-05	0.000172695	yes
P2rx3	chr2:84996551-85035834	OK	0.315662	219.457	9.44134	12.1991	5e-05	0.000172695	yes
Ptgdr	chr14:44851234-44859375	OK	0.0665209	41.3576	9.28013	6.43801	0.0238	0.0434209	yes
Fxyd2	chr9:45399708-45410278	OK	4.21958	2103.37	8.96139	11.768	5e-05	0.000172695	yes
Prdm12	chr2:31640036-31655795	OK	0.302817	147.815	8.93114	9.79821	0.0001	0.000329074	yes
Calcb	chr7:114718642-114723365	OK	0.464398	226.263	8.92842	9.16237	0.0025	0.00598291	yes
Piezo2	chr18:63010212-63387183	OK	0.25145	102.97	8.67774	13.3476	5e-05	0.000172695	yes
Fam89a	chr8:124740256-124751809	OK	0.223189	77.3089	8.43623	7.30016	0.0093	0.019106	yes
Calca	chr7:114631477-114636357	OK	4.00222	1236.08	8.27076	13.0929	5e-05	0.000172695	yes
Mmp25	chr17:23629457-23645269	OK	0.135497	40.9492	8.23943	7.7904	0.0007	0.00192293	yes
Anxa2	chr9:69453682-69491785	OK	3.5748	1038.02	8.18176	13.9498	5e-05	0.000172695	yes
Ctxn3	chr18:57468485-57478134	OK	0.458005	130.225	8.15142	9.23729	0.00035	0.00102707	yes
Ano3	chr2:110655200-110950244	OK	0.388249	108.749	8.1298	12.2812	5e-05	0.000172695	yes
Gfra3	chr18:34689902-34720387	OK	0.147315	38.6761	8.03639	6.38966	0.01255	0.0247992	yes
Ppm1j	chr3:104781055-104786017	OK	0.368321	89.264	7.92097	8.70419	0.0003	0.000894096	yes
Mobp	chr9:120149741-120176091	OK	0.0361848	8.75016	7.91778	2.76802	0.0213	0.0395118	yes
Cyp4f39	chr17:32452722-32493320	OK	0.08399	19.4678	7.85666	5.97095	0.0182	0.0343373	yes
Mal	chr2:127633225-127656695	OK	0.0842639	16.7866	7.63818	5.1212	0.00835	0.0173617	yes
Abca6	chr11:110176820-110251776	OK	0.13254	25.5964	7.59337	4.96413	0.00035	0.00102707	yes
Slc7a7	chr14:54360840-54417702	OK	0.390154	74.7594	7.58207	3.02397	0.01165	0.0232616	yes
Ret	chr6:118151747-118197744	OK	1.53095	291.049	7.5707	14.5026	5e-05	0.000172695	yes
Prrxl1	chr14:32599926-32649246	OK	0.153316	28.8511	7.55597	5.85314	0.0187	0.0351616	yes
Gna14	chr19:16435666-16610818	OK	0.42991	80.1045	7.54171	10.2827	5e-05	0.000172695	yes
Rab37	chr11:115091430-115162240	OK	0.134766	24.7447	7.52052	5.16854	0.00635	0.0135885	yes
Anxa5	chr3:36448923-36475887	OK	5.52294	1000.86	7.50159	14.5519	5e-05	0.000172695	yes
A3galt2	chr4:128759257-128769298	OK	0.255815	46.3105	7.5001	8.80541	5e-05	0.000172695	yes
Trpa1	chr1:14872647-14918862	OK	0.201336	35.4449	7.45983	8.58569	5e-05	0.000172695	yes
Hspb8	chr5:116408494-116422864	OK	1.52278	263.716	7.43613	12.7819	5e-05	0.000172695	yes
Hsbp1l1	chr18:80229755-80247102	OK	0.232045	39.1509	7.3985	6.32937	0.01045	0.0211259	yes
S100a6	chr3:90612893-90614414	OK	5.64182	919.252	7.34816	16.108	5e-05	0.000172695	yes
Dnase1l3	chr14:7965189-7994182	OK	0.0773275	12.4831	7.33478	5.89935	0.0074	0.0155605	yes
Ahnak	chr19:8989283-9076926	OK	0.656508	103.475	7.30026	8.94991	5e-05	0.000172695	yes
Anxa11	chr14:25842154-25886804	OK	0.185664	28.5028	7.26226	6.96699	0.00135	0.00345573	yes
Lpar5	chr6:125067919-125082472	OK	0.152558	23.0582	7.23977	4.61699	0.0111	0.0223008	yes
Tmem79	chr3:88328652-88334433	OK	0.688228	96.3568	7.12936	10.1609	5e-05	0.000172695	yes
Fam19a4	chr6:96831208-97060411	OK	0.596779	83.1352	7.12212	9.61159	5e-05	0.000172695	yes
Sgpp2	chr1:78310345-78488897	OK	0.362673	50.2505	7.11433	4.24614	0.00375	0.00857521	yes
Nefm	chr14:68119544-68131371	OK	3.21969	437.495	7.0862	14.2329	5e-05	0.000172695	yes
Rarres1	chr3:67478885-67515523	OK	0.783991	98.9888	6.98029	9.3386	5e-05	0.000172695	yes
Pou4f1	chr14:104462324-104467999	OK	0.862391	106.412	6.9471	11.1727	5e-05	0.000172695	yes
Myo1a	chr10:127705255-127720940	OK	0.25473	31.1696	6.93502	7.93911	5e-05	0.000172695	yes
Tmod1	chr4:46039221-46138475	OK	1.01504	123.544	6.92734	6.87559	5e-05	0.000172695	yes
Il31ra	chr13:112522806-112580662	OK	0.172595	20.8402	6.91583	7.08085	0.0001	0.000329074	yes
Bnc2	chr4:84272541-84675086	OK	0.0528683	6.3676	6.9122	5.40761	0.0061	0.0131403	yes
Pmp22	chr11:62951192-63386069	OK	4.0995	491.61	6.90592	13.2638	5e-05	0.000172695	yes
Slc16a12	chr19:34668405-34747111	OK	0.116366	13.9167	6.90201	6.41337	0.00105	0.00276605	yes
Elovl7	chr13:108214403-108287107	OK	0.423179	50.1012	6.88743	10.7346	5e-05	0.000172695	yes
Gcnt2	chr13:40859767-40960892	OK	1.50564	174.073	6.85318	13.0169	5e-05	0.000172695	yes
Susd2	chr10:75636618-75644008	OK	1.25588	136.947	6.76878	11.6767	5e-05	0.000172695	yes
Gpr35	chr1:92973118-92986391	OK	0.22072	23.7078	6.747	7.50611	5e-05	0.000172695	yes
Slc45a3	chr1:131962914-131982972	OK	0.231303	24.786	6.74359	6.94694	5e-05	0.000172695	yes
Samsn1	chr16:75858793-75909266	OK	0.139267	13.2814	6.57541	5.19011	0.0127	0.0250459	yes
Dgkh	chr14:78569608-78725089	OK	2.04322	193.905	6.56836	13.0877	5e-05	0.000172695	yes
Nefl	chr14:68083883-68087737	OK	12.4025	1159.52	6.54676	15.054	5e-05	0.000172695	yes
Trim14	chr4:46505071-46536141	OK	0.0885285	8.16833	6.52776	4.99036	0.01015	0.0205821	yes
Fstl1	chr16:37777054-37836516	OK	9.20133	838.333	6.50954	13.9473	5e-05	0.000172695	yes
Entpd3	chr9:120539817-120568326	OK	0.649463	57.5887	6.47039	9.88095	5e-05	0.000172695	yes
Trpm8	chr1:88306711-88388851	OK	0.0858731	7.57568	6.46303	5.32673	0.0052	0.0114439	yes
Arhgap28	chr17:67842707-68004108	OK	0.584974	51.4247	6.45795	10.9827	5e-05	0.000172695	yes
Ly86	chr13:37345344-37419036	OK	2.24452	184.265	6.35923	11.093	5e-05	0.000172695	yes
Vwa5a	chr9:38718267-38743337	OK	2.13577	174.958	6.35611	13.1017	5e-05	0.000172695	yes
Ly6a	chr15:74994876-74998031	OK	0.262765	21.2995	6.34091	3.48694	0.0014	0.00357256	yes
Dysf	chr6:84008597-84211059	OK	0.281206	22.4323	6.31781	8.95333	5e-05	0.000172695	yes
Bcam	chr7:19756137-19770532	OK	4.14278	329.662	6.31424	14.2392	5e-05	0.000172695	yes
Osmr	chr15:6813576-6874313	OK	0.391574	29.6512	6.24266	9.14853	5e-05	0.000172695	yes
Ptgir	chr7:16906489-16910905	OK	0.216496	16.3314	6.23717	6.89527	5e-05	0.000172695	yes
Bhlha9	chr11:76672469-76673676	OK	0.358103	26.8722	6.2296	6.28847	0.0022	0.00533924	yes
Hspb1	chr5:135887918-135889563	OK	1.09661	81.2409	6.21108	8.335	5e-05	0.000172695	yes
Uaca	chr9:60794547-60880370	OK	0.592118	42.0116	6.14876	9.87662	5e-05	0.000172695	yes
Tppp3	chr8:105467491-105471422	OK	25.7674	1806.13	6.13121	16.7771	5e-05	0.000172695	yes
Stat6	chr10:127642985-127666703	OK	0.709706	48.315	6.08911	6.79546	5e-05	0.000172695	yes
Arpc1b	chr5:145114255-145128186	OK	2.62474	166.252	5.98505	11.5574	5e-05	0.000172695	yes
Plcb3	chr19:6953712-6969814	OK	3.87706	244.732	5.9801	13.3968	5e-05	0.000172695	yes
Tinagl1	chr4:130165599-130175122	OK	0.113078	7.11785	5.97605	3.67478	0.01265	0.0249649	yes
Htatip2	chr7:49759105-49773999	OK	1.00341	61.3638	5.93441	6.97067	5e-05	0.000172695	yes
Il10rb	chr16:91406234-91425834	OK	0.85569	51.0733	5.89934	8.58653	5e-05	0.000172695	yes
Pde4c	chr8:70724063-70751176	OK	0.220354	12.6054	5.83807	6.33728	0.00015	0.000477376	yes
Nt5e	chr9:88327608-88372089	OK	0.754817	42.6293	5.81958	9.59971	5e-05	0.000172695	yes
Tnfrsf11a	chr1:105780722-105847981	OK	0.263636	14.8471	5.81549	7.50406	5e-05	0.000172695	yes
Pde11a	chr2:75991131-76338653	OK	0.45033	25.2409	5.80864	7.71585	5e-05	0.000172695	yes
Six4	chr12:73100258-73113245	OK	0.140515	7.84106	5.80225	6.20499	5e-05	0.000172695	yes
Gadl1	chr9:115909454-116076176	OK	0.0928268	5.13872	5.79072	4.87466	0.0034	0.00785218	yes
Rasgrp1	chr2:117279992-117342877	OK	2.58019	141.778	5.78001	13.4305	5e-05	0.000172695	yes
Osbpl3	chr6:50293326-50456170	OK	2.0456	109.26	5.73909	12.9277	5e-05	0.000172695	yes
Tmem63a	chr1:180942517-180975104	OK	0.305532	16.0713	5.71702	6.93135	5e-05	0.000172695	yes
Tmc6	chr11:117765984-117780683	OK	0.298884	15.3393	5.68151	5.31095	5e-05	0.000172695	yes
Cda	chr4:138338527-138367955	OK	0.881035	45.2102	5.68131	7.18637	0.0002	0.000620209	yes
Emp3	chr7:45918022-45921426	OK	0.870007	44.3571	5.67199	5.07221	0.00015	0.000477376	yes
Prkg1	chr19:30564486-31765033	OK	0.51144	26.0673	5.67153	4.90896	5e-05	0.000172695	yes
Kcng2	chr18:80294543-80364254	OK	0.226144	11.4644	5.66377	5.41791	0.00045	0.00128903	yes
Trpv1	chr11:73238258-73260507	OK	1.34572	67.5726	5.64999	10.1376	5e-05	0.000172695	yes
Ggta1	chr2:35400178-35461425	OK	0.286246	14.0841	5.62067	6.29212	5e-05	0.000172695	yes
Ebf1	chr11:44618099-45008096	OK	1.58586	77.8834	5.61797	11.5743	5e-05	0.000172695	yes
Kcnh6	chr11:106008202-106034064	OK	0.673218	33.0287	5.6165	8.50729	5e-05	0.000172695	yes
Cd44	chr2:102811141-102901665	OK	3.3139	161.121	5.60347	12.7241	5e-05	0.000172695	yes
Antxr2	chr5:97884687-98030962	OK	0.469957	22.3801	5.57354	8.07059	5e-05	0.000172695	yes
Tns1	chr1:73910230-74124449	OK	1.09195	51.6348	5.56337	12.1106	5e-05	0.000172695	yes
Slc22a18	chr7:143473754-143499332	OK	0.291542	13.4174	5.52425	4.52665	0.00125	0.00322643	yes
Lcp1	chr14:75004109-75388146	OK	0.857822	39.4091	5.52171	3.60761	0.00055	0.00154406	yes
Myo1e	chr9:70207349-70400067	OK	1.45498	64.9541	5.48034	11.5466	5e-05	0.000172695	yes
Nrn1l	chr8:105893569-105895015	OK	1.08985	48.2531	5.46843	7.16092	0.0007	0.00192293	yes
Tmem72	chr6:116692724-116716758	OK	0.548539	23.9834	5.4503	8.02338	5e-05	0.000172695	yes
Nmb	chr7:80902226-80905062	OK	5.63748	245.961	5.44724	8.78743	5e-05	0.000172695	yes
S100a10	chr3:93555116-93564645	OK	17.7784	765.327	5.42788	16.1632	5e-05	0.000172695	yes
Pdlim1	chr19:40222238-40271616	OK	0.379548	16.1022	5.40683	5.77247	0.0006	0.00167464	yes
Polr3g	chr13:81673836-81711013	OK	0.920174	38.8675	5.40052	9.10434	5e-05	0.000172695	yes
Emcn	chr3:137341077-137431069	OK	0.261518	11.0418	5.39992	3.71466	0.00465	0.0103728	yes
Kcns3	chr12:11090201-11150842	OK	0.326879	13.5733	5.37587	6.13246	5e-05	0.000172695	yes
2610507I01Rik	chr11:59197792-59202431	OK	0.132904	5.51055	5.37374	4.805	0.00325	0.00755712	yes
Popdc3	chr10:45289304-45318450	OK	0.607746	25.0663	5.36614	6.93056	5e-05	0.000172695	yes
Onecut2	chr18:64340363-64398488	OK	0.142559	5.7395	5.33129	7.61464	5e-05	0.000172695	yes
Plekhd1	chr12:80692600-80724216	OK	0.51424	20.6274	5.32597	7.77059	5e-05	0.000172695	yes
4931429I11Rik	chr9:40894848-40964112	OK	0.353967	14.1262	5.31861	6.44375	5e-05	0.000172695	yes
Asic3	chr5:24413450-24417834	OK	0.35442	14.0934	5.31342	5.79071	0.0002	0.000620209	yes
Emb	chr13:117220572-117274415	OK	2.04701	80.295	5.29372	10.7873	5e-05	0.000172695	yes
Nbl1	chr4:139082291-139092970	OK	5.70504	223.733	5.2934	12.5896	5e-05	0.000172695	yes
Eml1	chr12:108371152-108702306	OK	8.31061	322.648	5.27886	5.68253	5e-05	0.000172695	yes
Scn9a	chr2:66440879-66634962	OK	2.46179	95.4174	5.27647	12.6979	5e-05	0.000172695	yes
Vwa7	chr17:35016578-35028016	OK	0.266104	10.1712	5.25635	4.7688	0.00025	0.000757722	yes
Zfhx3	chr8:108714643-108961636	OK	0.586679	22.3953	5.25448	11.2866	5e-05	0.000172695	yes
Gfra2	chr14:70890129-70979838	OK	4.87029	183.248	5.23365	12.7788	5e-05	0.000172695	yes
Nefh	chr11:4938755-5042794	OK	2.67698	99.3613	5.21401	5.43132	5e-05	0.000172695	yes
Esyt1	chr10:128510249-128525859	OK	3.40976	123.4	5.17753	11.7018	5e-05	0.000172695	yes
Htr4	chr18:62324203-62467802	OK	0.175932	6.29971	5.16219	5.72195	5e-05	0.000172695	yes
Akap12	chr10:4266328-4359471	OK	6.27761	224.139	5.15803	12.1641	5e-05	0.000172695	yes
Pstpip1	chr9:56089975-56128890	OK	0.164351	5.85665	5.15522	4.31219	0.00755	0.0158377	yes
Msn	chrX:96096044-96168553	OK	4.38746	153.717	5.13075	12.7713	5e-05	0.000172695	yes
Irf6	chr1:193153111-193172035	OK	0.148728	5.20525	5.12922	5.18842	5e-05	0.000172695	yes
Ngfr	chr11:95568820-95587698	OK	3.20014	111.23	5.11926	11.9856	5e-05	0.000172695	yes
Pld5	chr1:175962305-176275312	OK	1.0213	35.4556	5.11753	8.65346	5e-05	0.000172695	yes
Rab39	chr9:53684109-53706232	OK	0.571314	19.8038	5.11535	7.39845	5e-05	0.000172695	yes
Bves	chr10:45335761-45369708	OK	0.451697	15.568	5.10709	5.78201	5e-05	0.000172695	yes
Hsf4	chr8:105269800-105275845	OK	0.637319	21.5878	5.08206	5.57148	5e-05	0.000172695	yes
Cast	chr13:74694285-74807921	OK	1.54853	52.1094	5.07258	9.67297	5e-05	0.000172695	yes
Prokr1	chr6:87578591-87590701	OK	0.252309	8.42774	5.06188	6.14346	5e-05	0.000172695	yes
Slco1a4	chr6:141805439-141856171	OK	0.357579	11.8977	5.05627	6.56517	5e-05	0.000172695	yes
Lxn	chr3:67430114-67475068	OK	14.8753	491.662	5.04667	8.07515	5e-05	0.000172695	yes
6720468P15Rik	chr19:57508563-57512788	OK	0.228255	7.47517	5.03339	3.39232	0.0021	0.00512243	yes
B3gnt8	chr7:25627623-25629490	OK	0.535455	17.4742	5.02832	5.50006	5e-05	0.000172695	yes
Th	chr7:142892775-142899966	OK	6.70468	214.722	5.00116	12.177	5e-05	0.000172695	yes
Ccdc141	chr2:77009905-77170635	OK	1.01556	32.3739	4.99448	10.2482	5e-05	0.000172695	yes
Wipf3	chr6:54452882-54503768	OK	2.0161	63.6719	4.98102	10.4309	5e-05	0.000172695	yes
Fbxo36	chr1:84839840-84900486	OK	0.382904	11.9428	4.96301	4.6911	0.0074	0.0155605	yes
Fgf1	chr18:38838672-38971274	OK	3.26056	101.444	4.95943	11.3781	5e-05	0.000172695	yes
Slc4a11	chr2:130684107-130697519	OK	0.530932	16.4477	4.95322	7.0747	5e-05	0.000172695	yes
Itpkb	chr1:180326968-180423659	OK	1.84268	55.9677	4.92472	10.4142	5e-05	0.000172695	yes
Rpl29	chr9:106429538-106431567	OK	1.87528	56.786	4.92036	7.76509	5e-05	0.000172695	yes
Thbd	chr2:148404470-148408188	OK	0.411839	12.1986	4.88849	6.57309	5e-05	0.000172695	yes
Gm2115	chr7:84528953-84578339	OK	0.55347	16.3495	4.8846	6.11999	5e-05	0.000172695	yes
Abcb1a	chr5:8660091-8748570	OK	0.339737	9.96909	4.87497	6.82175	5e-05	0.000172695	yes
Spp1	chr5:104435110-104441053	OK	0.254876	7.4542	4.87018	3.57918	0.0007	0.00192293	yes
Lix1	chr17:17402685-17459388	OK	4.13796	116.084	4.81011	11.7475	5e-05	0.000172695	yes
Plekhg3	chr12:76533559-76579039	OK	0.234276	6.56599	4.80873	5.78749	5e-05	0.000172695	yes
Kcnd1	chrX:7823842-7836503	OK	3.92882	109.874	4.80561	10.9236	5e-05	0.000172695	yes
Fbp2	chr13:62836884-62858370	OK	0.223411	6.21911	4.79893	3.96091	0.0105	0.0212147	yes
Inadl	chr4:98395825-98719603	OK	1.55289	43.004	4.79145	9.51733	5e-05	0.000172695	yes
Frzb	chr2:80411969-80447396	OK	0.720559	19.8345	4.78275	7.33886	5e-05	0.000172695	yes
Rspo2	chr15:43020794-43170818	OK	1.60042	43.378	4.76044	9.48562	5e-05	0.000172695	yes
Def6	chr17:28207777-28228608	OK	0.71496	19.3117	4.75547	6.76907	5e-05	0.000172695	yes
Scn4b	chr9:45139041-45154061	OK	1.22097	32.6961	4.74301	9.34871	5e-05	0.000172695	yes
Aox1	chr1:58029968-58106410	OK	0.701315	18.6695	4.73448	7.83282	5e-05	0.000172695	yes
Arhgap22	chr14:33216822-33369936	OK	0.573927	15.2605	4.73279	6.57466	5e-05	0.000172695	yes
Capn1	chr19:5988544-6018459	OK	4.02644	106.689	4.72777	10.9192	5e-05	0.000172695	yes
Serpinb1a	chr13:32842091-32851185	OK	0.399273	10.5532	4.72416	5.32011	5e-05	0.000172695	yes
Igtp	chr11:58199555-58207592	OK	0.490123	12.9018	4.71828	5.72191	5e-05	0.000172695	yes
Ostf1	chr19:18580363-18631813	OK	5.34855	140.745	4.7178	11.3006	5e-05	0.000172695	yes
Trnp1	chr4:133491099-133498550	OK	18.0333	473.742	4.71536	13.299	5e-05	0.000172695	yes
1110032F04Rik	chr3:68869585-68872163	OK	1.25145	32.7731	4.71084	8.30497	5e-05	0.000172695	yes
Cpne3	chr4:19519251-19570104	OK	6.00726	156.796	4.70604	12.238	5e-05	0.000172695	yes
Bst2	chr8:71534261-71537437	OK	0.709618	18.1993	4.68069	5.36181	0.00105	0.00276605	yes
Tec	chr5:72755717-72868448	OK	0.222854	5.67386	4.67016	4.28331	5e-05	0.000172695	yes
B3gnt2	chr11:22834738-22860336	OK	1.54801	39.2715	4.665	8.15299	5e-05	0.000172695	yes
S100a11	chr3:93520495-93526288	OK	1.01754	25.7918	4.66375	5.99329	0.00395	0.00898243	yes
Agtrap	chr4:148077060-148088064	OK	0.57608	14.5775	4.66133	7.27365	5e-05	0.000172695	yes
Them6	chr15:74721233-74724373	OK	3.53518	88.904	4.65239	9.83321	5e-05	0.000172695	yes
Prkcq	chr2:11172381-11301226	OK	2.61952	65.8505	4.65182	10.3521	5e-05	0.000172695	yes
Tac1	chr6:7555070-7562973	OK	11.999	299.589	4.64199	12.2461	5e-05	0.000172695	yes
Pstpip2	chr18:77794549-77882879	OK	1.41235	35.1129	4.63583	8.18885	5e-05	0.000172695	yes
Lgals3	chr14:47373859-47386167	OK	0.593929	14.7366	4.63297	4.72628	0.0001	0.000329074	yes
Prune2	chr19:16956117-17223932	OK	10.4029	254.398	4.61203	9.73844	5e-05	0.000172695	yes
Mmrn2	chr14:34375503-34404286	OK	0.232191	5.60461	4.59323	5.1564	5e-05	0.000172695	yes
Nek7	chr1:138484713-138619696	OK	2.93644	70.6272	4.58808	10.649	5e-05	0.000172695	yes
Snx7	chr3:117781496-117868936	OK	5.22078	124.55	4.57632	10.2592	5e-05	0.000172695	yes
Rtn4rl1	chr11:75193992-75267762	OK	2.55405	60.726	4.57146	10.0297	5e-05	0.000172695	yes
Sgms2	chr3:131318985-131344923	OK	0.407724	9.65689	4.56589	7.10184	5e-05	0.000172695	yes
Syt9	chr7:107284774-107591365	OK	4.09627	96.836	4.56316	10.6034	5e-05	0.000172695	yes
Ly6c1	chr15:75044017-75048837	OK	1.29815	30.5767	4.5579	4.65665	5e-05	0.000172695	yes
Scd1	chr19:44394449-44407709	OK	11.2286	264.009	4.55534	11.3531	5e-05	0.000172695	yes
Psmb8	chr17:34198194-34201454	OK	0.567164	13.2771	4.54904	5.15869	5e-05	0.000172695	yes
N28178	chr4:42917250-42941607	OK	23.7137	554.81	4.5482	11.4093	5e-05	0.000172695	yes
1700003M02Rik	chr4:34711331-34730206	OK	0.398125	9.28245	4.54321	4.92593	0.0003	0.000894096	yes
Lifr	chr15:7129571-7197489	OK	7.4355	170.682	4.52074	10.0139	5e-05	0.000172695	yes
Grhl3	chr4:135541887-135573620	OK	0.372751	8.53215	4.51663	5.46163	5e-05	0.000172695	yes
Serpinb6a	chr13:33917917-34002794	OK	20.3537	463.722	4.50989	12.3512	5e-05	0.000172695	yes
Ptpn3	chr4:57190840-57301837	OK	0.733136	16.6391	4.50435	8.53881	5e-05	0.000172695	yes
Dgki	chr6:36846021-37299976	OK	3.1738	69.0648	4.44367	10.8674	5e-05	0.000172695	yes
Gm5069	chr1:180326968-180423659	OK	0.241846	5.17755	4.42011	2.7795	0.00295	0.00692658	yes
Frmpd1	chr4:45184905-45285936	OK	1.68135	35.8631	4.41481	9.25708	5e-05	0.000172695	yes
Gm11549	chr3:36515056-36521445	OK	0.450722	9.59316	4.4117	5.34965	5e-05	0.000172695	yes
Serping1	chr2:84765359-84775429	OK	3.98545	83.6397	4.39137	9.84794	5e-05	0.000172695	yes
Wnt2b	chr3:104944804-104961709	OK	0.755036	15.8419	4.39106	7.16421	5e-05	0.000172695	yes
Ass1	chr2:31470269-31520670	OK	0.597912	12.4901	4.3847	4.78275	5e-05	0.000172695	yes
Eepd1	chr9:25481596-25604110	OK	5.12859	105.517	4.36276	10.9438	5e-05	0.000172695	yes
Stard13	chr5:151037514-151190193	OK	1.05436	21.6228	4.35811	8.54248	5e-05	0.000172695	yes
Nqo2	chr13:33917917-34002794	OK	0.878311	17.7881	4.34004	3.50845	5e-05	0.000172695	yes
Fam114a1	chr5:64970074-65041901	OK	0.76846	15.4237	4.32703	6.32195	5e-05	0.000172695	yes
Filip1	chr9:79815561-79977882	OK	0.748471	14.9031	4.31552	7.29702	5e-05	0.000172695	yes
Cd9	chr6:125460265-125494755	OK	41.9221	829.013	4.30561	13.0728	5e-05	0.000172695	yes
Chia1	chr3:106113381-106132116	OK	0.336669	6.63811	4.30137	4.27401	0.00095	0.00253133	yes
Ldb2	chr5:44472132-44799746	OK	6.27754	123.588	4.29919	10.1645	5e-05	0.000172695	yes
Kcnk12	chr17:87745820-87797994	OK	1.0575	20.7593	4.29503	6.6181	5e-05	0.000172695	yes
Wipf1	chr2:73429609-73529487	OK	1.11734	21.8671	4.29062	7.93945	5e-05	0.000172695	yes
Dock5	chr14:67751927-67933572	OK	0.313816	6.10747	4.28258	6.78835	5e-05	0.000172695	yes
Stac	chr9:111561433-111690216	OK	3.09175	59.9548	4.27738	9.578	5e-05	0.000172695	yes
Rab27b	chr18:69979130-70141590	OK	2.10355	40.7845	4.27713	10.038	5e-05	0.000172695	yes
Mbp	chr18:82475122-82585637	OK	18.1121	350.582	4.27473	8.77557	5e-05	0.000172695	yes
Sytl2	chr7:90302354-90410719	OK	1.66261	31.905	4.26226	7.68986	5e-05	0.000172695	yes
Rab27a	chr9:73044864-73097592	OK	1.0238	19.6201	4.26033	7.27828	5e-05	0.000172695	yes
Rspo4	chr2:151842926-151874668	OK	0.28329	5.41399	4.25634	4.49786	0.00025	0.000757722	yes
BC048546	chr6:128539821-128581606	OK	0.279739	5.32662	4.25107	5.4509	5e-05	0.000172695	yes
St3gal6	chr16:58470540-58523312	OK	1.08787	20.7009	4.25011	6.28753	5e-05	0.000172695	yes
Plcd4	chr1:74409383-74588028	OK	1.3169	24.8537	4.23824	2.30533	0.0276	0.0494154	yes
Col5a3	chr9:20770049-20815034	OK	0.37928	7.09095	4.22465	6.37552	5e-05	0.000172695	yes
Cav1	chr6:17306334-17341328	OK	2.08192	38.3185	4.20206	7.83001	5e-05	0.000172695	yes
Pqlc3	chr12:16988647-17000118	OK	2.89112	53.1166	4.19946	7.30574	5e-05	0.000172695	yes
Cd151	chr7:141467361-141471481	OK	11.4876	208.599	4.18259	10.3834	5e-05	0.000172695	yes
Efna1	chr3:89271729-89280951	OK	1.9979	36.2435	4.18117	6.40765	5e-05	0.000172695	yes
Prkca	chr11:107933386-108343888	OK	6.4663	117.271	4.18077	10.5537	5e-05	0.000172695	yes
Plcxd3	chr15:4375490-4575579	OK	2.08781	37.8393	4.17982	7.87689	5e-05	0.000172695	yes
Nudt7	chr8:114133573-114152312	OK	0.455502	8.14629	4.16061	3.39761	0.0004	0.00115963	yes
Synm	chr7:67730160-67759742	OK	5.61181	100.21	4.15841	10.6172	5e-05	0.000172695	yes
Ephx1	chr1:180989555-181017495	OK	2.24897	40.0966	4.15614	7.88346	5e-05	0.000172695	yes
Pygl	chr12:70190814-70227683	OK	0.983077	17.5168	4.15529	6.92308	5e-05	0.000172695	yes
Fam189b	chr3:89183224-89189289	OK	16.7263	296.768	4.14914	11.3821	5e-05	0.000172695	yes
Tanc1	chr2:59612041-59846213	OK	0.997832	17.6705	4.14641	8.65031	5e-05	0.000172695	yes
Tmem74	chr15:43866694-43870029	OK	1.37841	24.2479	4.13679	6.41631	5e-05	0.000172695	yes
Parp4	chr14:56575618-56659798	OK	0.751965	12.8212	4.09172	7.70507	5e-05	0.000172695	yes
Crip1	chr12:113152011-113153879	OK	3.36806	57.3467	4.08972	7.76721	0.0001	0.000329074	yes
Pde8a	chr7:81213803-81333622	OK	0.304712	5.1823	4.08807	4.48068	0.00035	0.00102707	yes
Kcnk13	chr12:99964498-100062682	OK	0.605308	10.2398	4.08037	5.51054	5e-05	0.000172695	yes
Itga7	chr10:128933812-128960988	OK	2.48923	41.7153	4.0668	9.26089	5e-05	0.000172695	yes
Steap3	chr1:120226415-120271082	OK	1.8545	30.7298	4.05054	7.49938	5e-05	0.000172695	yes
Rras	chr7:45018006-45021644	OK	3.40688	55.7446	4.03231	7.83399	5e-05	0.000172695	yes
Deptor	chr15:55099916-55259273	OK	2.90363	47.2218	4.02352	10.1015	5e-05	0.000172695	yes
Ttll7	chr3:146852366-146982750	OK	15.3255	247.971	4.01617	10.0512	5e-05	0.000172695	yes
Slc9a9	chr9:94669891-95230452	OK	5.25632	83.4774	3.98926	9.6957	5e-05	0.000172695	yes
Phactr2	chr10:13207716-13474396	OK	1.11281	17.649	3.9873	8.72916	5e-05	0.000172695	yes
Sv2c	chr13:95959442-96132577	OK	8.01232	126.748	3.9836	10.8644	5e-05	0.000172695	yes
Coro2a	chr4:46536936-46601929	OK	5.238	81.5178	3.96003	9.86026	5e-05	0.000172695	yes
Cd34	chr1:194938820-194976959	OK	2.76604	43.0184	3.95906	7.68958	5e-05	0.000172695	yes
Tagln2	chr1:172500245-172507375	OK	15.5298	237.982	3.93774	11.3893	5e-05	0.000172695	yes
Kcnab2	chr4:152390739-152477549	OK	17.5855	269.401	3.9373	10.234	5e-05	0.000172695	yes
Ifitm3	chr7:141009589-141010744	OK	1.63217	24.9693	3.93529	5.696	0.00025	0.000757722	yes
S1pr3	chr13:51408617-51422797	OK	1.24411	18.9891	3.93198	7.76691	5e-05	0.000172695	yes
Tm4sf1	chr3:57287063-57301919	OK	0.573266	8.69838	3.92347	4.7645	5e-05	0.000172695	yes
Lgals1	chr15:78926724-78930465	OK	6.10571	92.3422	3.91876	8.75119	5e-05	0.000172695	yes
Sgcd	chr11:46978782-47379302	OK	0.823279	12.4142	3.91447	5.13898	5e-05	0.000172695	yes
Myh14	chr7:44605802-44670843	OK	1.02475	15.3909	3.90873	7.85313	5e-05	0.000172695	yes
Myo1d	chr11:80482126-80780025	OK	0.773536	11.5407	3.89912	7.12971	5e-05	0.000172695	yes
H2-K1	chr17:33996011-34000333	OK	3.69675	55.0212	3.89566	8.45393	5e-05	0.000172695	yes
Arhgap27	chr11:103331483-103363692	OK	0.74356	11.0111	3.88836	6.11873	5e-05	0.000172695	yes
Htr5b	chr1:121509772-121528465	OK	0.401813	5.8944	3.87475	4.10387	0.0008	0.0021673	yes
Nudt12	chr17:59001400-59013322	OK	0.586943	8.37663	3.83508	5.07957	5e-05	0.000172695	yes
Clec2d	chr6:129180614-129186535	OK	0.418726	5.91803	3.82104	3.79851	0.0021	0.00512243	yes
Parm1	chr5:91517699-91623996	OK	12.5675	177.616	3.82099	10.8114	5e-05	0.000172695	yes
Trim36	chr18:46165299-46212607	OK	10.492	147.35	3.81188	10.1015	5e-05	0.000172695	yes
Serinc2	chr4:130253496-130275586	OK	2.52355	35.396	3.81006	6.76643	5e-05	0.000172695	yes
Ptrf	chr11:100956735-100970617	OK	0.964546	13.4602	3.80271	6.26082	5e-05	0.000172695	yes
Nrp1	chr8:128359072-128505475	OK	2.47697	34.5496	3.80202	9.04628	5e-05	0.000172695	yes
Ddx58	chr4:40203776-40239825	OK	0.484736	6.76001	3.80175	5.79286	5e-05	0.000172695	yes
Pla2g7	chr17:43568450-43612201	OK	13.6131	189.712	3.80074	9.61341	5e-05	0.000172695	yes
Wnt9a	chr11:59306929-59333552	OK	0.472051	6.49644	3.78263	5.05227	5e-05	0.000172695	yes
Amigo3	chr9:108049289-108079375	OK	2.52915	34.6584	3.77648	3.61539	5e-05	0.000172695	yes
Nol3	chr8:105276446-105289528	OK	4.89163	66.9973	3.77572	3.96045	0.00015	0.000477376	yes
Cab39l	chr14:59440980-59548903	OK	5.10014	69.7401	3.77338	9.51809	5e-05	0.000172695	yes
Oasl2	chr5:114896933-114912245	OK	1.41895	19.3476	3.76926	6.98348	5e-05	0.000172695	yes
Kcnj12	chr11:61022563-61073267	OK	1.80909	24.6639	3.76907	7.84956	5e-05	0.000172695	yes
Ccdc74a	chr16:17646469-17650738	OK	1.33453	18.1851	3.76835	5.53946	5e-05	0.000172695	yes
Acp1	chr12:30884323-30911612	OK	1.00307	13.602	3.76132	4.79653	5e-05	0.000172695	yes
Gpr116	chr17:43389465-43459557	OK	0.896285	12.1491	3.76075	7.97069	5e-05	0.000172695	yes
Ubash3b	chr9:41013640-41157494	OK	7.4223	100.542	3.75979	10.2215	5e-05	0.000172695	yes
Grik1	chr16:87895896-88290258	OK	15.5066	209.849	3.7584	9.94267	5e-05	0.000172695	yes
1700001L05Rik	chr15:83353846-83367297	OK	0.801496	10.8062	3.75301	7.11138	5e-05	0.000172695	yes
Ifi35	chr11:101448411-101458701	OK	1.0791	14.4819	3.74635	5.3037	5e-05	0.000172695	yes
Kank4	chr4:98754891-98817537	OK	0.539245	7.20544	3.74007	5.75801	5e-05	0.000172695	yes
Ghr	chr15:3317754-3583352	OK	1.56773	20.8955	3.73644	5.25404	5e-05	0.000172695	yes
Nacc2	chr2:26055535-26122811	OK	7.59195	101.075	3.73481	9.92902	5e-05	0.000172695	yes
Mcam	chr9:44134657-44142726	OK	4.01327	53.4084	3.73422	9.02009	5e-05	0.000172695	yes
Serpina3n	chr12:104406707-104414329	OK	7.44057	98.9343	3.73298	9.78348	5e-05	0.000172695	yes
Mal2	chr15:54571365-54602846	OK	17.0218	225.035	3.7247	10.5635	5e-05	0.000172695	yes
Tmem132e	chr11:82388899-82446327	OK	6.04382	79.7891	3.72266	9.87542	5e-05	0.000172695	yes
Tspan17	chr13:54789404-54796775	OK	11.0894	145.368	3.71245	10.2121	5e-05	0.000172695	yes
Abcc4	chr14:118482691-118706219	OK	0.558798	7.30882	3.70924	6.05465	5e-05	0.000172695	yes
Trpc6	chr9:8544141-8740988	OK	1.23181	16.0562	3.70429	6.60632	5e-05	0.000172695	yes
Tln1	chr4:43531512-43562583	OK	2.74684	35.7277	3.7012	9.50947	5e-05	0.000172695	yes
Nexn	chr3:152236983-152266320	OK	0.878713	11.398	3.69725	5.57451	5e-05	0.000172695	yes
Oas1c	chr5:120800198-120812514	OK	0.460071	5.94908	3.69274	4.44744	0.0001	0.000329074	yes
Bhlhe41	chr6:145858242-145865420	OK	1.47232	19.0206	3.69141	7.94932	5e-05	0.000172695	yes
Cd59a	chr2:104095800-104115410	OK	4.26246	54.7558	3.68325	7.40467	5e-05	0.000172695	yes
Isl1	chr13:116298269-116309688	OK	4.13312	52.9288	3.67875	8.73094	5e-05	0.000172695	yes
Ptger3	chr3:157566891-157644758	OK	1.13086	14.4185	3.67243	5.75676	5e-05	0.000172695	yes
Msrb2	chr2:19371635-19394971	OK	2.61581	33.3132	3.67077	6.76554	5e-05	0.000172695	yes
Pigz	chr16:31933850-31946046	OK	0.641053	8.12686	3.66418	4.89932	5e-05	0.000172695	yes
Rgs4	chr1:169741476-169747642	OK	85.2692	1075.24	3.65649	8.24527	5e-05	0.000172695	yes
Il6st	chr13:112464069-112506860	OK	13.3394	168.118	3.65571	9.77551	5e-05	0.000172695	yes
Rgs5	chr1:169655500-169693526	OK	8.71723	109.847	3.65548	9.64131	5e-05	0.000172695	yes
3632451O06Rik	chr14:49682018-49783367	OK	6.52097	82.1667	3.65539	9.56474	5e-05	0.000172695	yes
Lactb2	chr1:13625899-13660509	OK	1.59388	20.0784	3.65503	6.34899	5e-05	0.000172695	yes
Hcrtr2	chr9:76225879-76323578	OK	0.517146	6.4932	3.65029	5.16551	5e-05	0.000172695	yes
Gm20748	chr18:61639652-61665538	OK	0.425302	5.29508	3.63809	2.38056	0.0228	0.0418982	yes
Plaur	chr7:24462499-24475873	OK	0.776498	9.53866	3.61873	4.49735	0.0001	0.000329074	yes
Kif21a	chr15:90933274-91049951	OK	22.4945	273.972	3.60638	8.39666	5e-05	0.000172695	yes
Trpc3	chr3:36620481-36690167	OK	7.03712	85.1999	3.59779	9.72697	5e-05	0.000172695	yes
Nmi	chr2:51948498-51973208	OK	0.730847	8.84717	3.59758	3.77118	0.0001	0.000329074	yes
Ptrh1	chr2:32775820-32784405	OK	2.81288	33.7205	3.5835	4.97462	5e-05	0.000172695	yes
Plec	chr15:76170973-76231378	OK	4.80421	57.1872	3.57332	9.19208	5e-05	0.000172695	yes
Lgals3bp	chr11:118392751-118401931	OK	3.5205	41.8833	3.57252	7.98566	5e-05	0.000172695	yes
Tspan15	chr10:62185395-62231218	OK	1.46885	17.4619	3.57146	6.6554	5e-05	0.000172695	yes
Plau	chr14:20836661-20843388	OK	0.627821	7.46097	3.57094	4.79292	5e-05	0.000172695	yes
Spata13	chr14:60634728-60764556	OK	1.95555	23.1455	3.56508	8.75175	5e-05	0.000172695	yes
Fbxo2	chr4:148160667-148166417	OK	7.79953	92.0068	3.56028	8.95627	5e-05	0.000172695	yes
Rgs3	chr4:62559846-62703019	OK	2.50686	29.5491	3.55916	7.65493	5e-05	0.000172695	yes
Plxnc1	chr10:94790865-94944578	OK	12.1389	143.052	3.55883	9.40357	5e-05	0.000172695	yes
Angel1	chr12:86700501-86726460	OK	2.82233	33.0811	3.55104	8.37706	5e-05	0.000172695	yes
Pitpnc1	chr11:107207891-107470720	OK	10.6765	124.671	3.54562	9.71014	5e-05	0.000172695	yes
Tradd	chr8:105258574-105264594	OK	1.23596	14.3356	3.5359	5.20229	5e-05	0.000172695	yes
Cmbl	chr15:31568911-31590119	OK	1.53109	17.6956	3.53076	5.23477	0.0001	0.000329074	yes
Trmt2b	chrX:134222954-134276984	OK	1.10577	12.7451	3.52681	5.46666	5e-05	0.000172695	yes
Chst15	chr7:132236254-132318291	OK	2.00882	23.1264	3.52512	7.75761	5e-05	0.000172695	yes
Adcyap1	chr17:93199421-93205489	OK	5.02357	57.7324	3.5226	8.43041	5e-05	0.000172695	yes
Kcna1	chr6:126636462-126645801	OK	1.08972	12.4174	3.51033	7.88527	5e-05	0.000172695	yes
Bean1	chr8:104170512-104219097	OK	4.45974	50.7564	3.50856	8.35823	5e-05	0.000172695	yes
Kcng3	chr17:83585956-83631895	OK	0.705799	7.9928	3.50137	5.32316	5e-05	0.000172695	yes
Gpr139	chr7:119144322-119184374	OK	0.500627	5.61912	3.48854	3.44426	0.0047	0.0104709	yes
Fgf13	chrX:59062145-59585572	OK	52.4145	575.901	3.45778	8.71377	5e-05	0.000172695	yes
Tstd1	chr1:171419032-171420352	OK	1.06877	11.7357	3.45689	4.26565	0.00495	0.0109578	yes
Clgn	chr8:83389890-83426829	OK	9.71746	106.442	3.45335	9.57355	5e-05	0.000172695	yes
Rgs10	chr7:128373624-128418172	OK	33.739	366.417	3.441	11.3687	5e-05	0.000172695	yes
Oprm1	chr10:6788600-7038209	OK	0.511411	5.50336	3.42776	2.71036	0.0111	0.0223008	yes
Tpd52	chr3:8929435-9004515	OK	22.8174	244.939	3.42421	9.27816	5e-05	0.000172695	yes
Ror2	chr13:53109316-53286109	OK	0.698961	7.49396	3.42245	5.44724	5e-05	0.000172695	yes
Gm13152	chr4:147175865-147513420	OK	0.516444	5.53114	3.42089	3.69595	0.00165	0.0041415	yes
Smad9	chr3:54755581-54801269	OK	0.930991	9.96716	3.42034	6.53306	5e-05	0.000172695	yes
Ifit2	chr19:34550693-34576534	OK	1.58015	16.7703	3.40777	6.99175	5e-05	0.000172695	yes
Dclk3	chr9:111439080-111489611	OK	2.27915	24.1695	3.40662	7.4844	5e-05	0.000172695	yes
Slc36a1	chr11:55204339-55236330	OK	11.176	118.127	3.40186	9.40854	5e-05	0.000172695	yes
Kctd9	chr14:67716097-67742310	OK	2.93944	31.0026	3.39878	7.36644	5e-05	0.000172695	yes
Fam122b	chrX:53243414-53269805	OK	1.45632	15.3019	3.39331	6.35912	5e-05	0.000172695	yes
Tln2	chr9:67217084-67559703	OK	3.76717	39.4011	3.38668	9.00972	5e-05	0.000172695	yes
Wbscr17	chr5:130874950-131307522	OK	7.6669	79.3501	3.37152	9.32804	5e-05	0.000172695	yes
Tmem100	chr11:90030347-90036505	OK	2.74011	28.3387	3.37047	6.69777	5e-05	0.000172695	yes
Dgkz	chr2:91932821-91963563	OK	38.5279	396.338	3.36276	8.45473	5e-05	0.000172695	yes
Magi3	chr3:104013264-104220406	OK	9.75852	99.8488	3.35501	8.94299	5e-05	0.000172695	yes
Parvb	chr15:84232042-84315609	OK	5.5322	56.1085	3.34229	8.84454	5e-05	0.000172695	yes
Mettl7a3	chr15:100334928-100340169	OK	2.49927	25.26	3.33727	6.1985	5e-05	0.000172695	yes
C130074G19Rik	chr1:184871925-184883036	OK	1.4917	15.0455	3.3343	5.99312	5e-05	0.000172695	yes
Slc37a1	chr17:31295482-31350698	OK	1.5274	15.4005	3.33383	5.99534	5e-05	0.000172695	yes
Ifi27	chr12:103433872-103443680	OK	20.2429	203.884	3.33227	10.1409	5e-05	0.000172695	yes
Ctsl	chr13:64363213-64370306	OK	69.8282	695.382	3.31592	9.30786	5e-05	0.000172695	yes
Ntrk1	chr3:87778243-87795162	OK	9.05775	90.0742	3.31389	8.93932	5e-05	0.000172695	yes
Fam43b	chr4:138394091-138396458	OK	3.33363	33.1327	3.31309	7.36865	5e-05	0.000172695	yes
Cmtm8	chr9:114789344-114844152	OK	0.621829	6.10912	3.29637	3.64898	0.00185	0.00458159	yes
Nebl	chr2:17346733-17731068	OK	2.45611	23.497	3.25803	6.59847	5e-05	0.000172695	yes
Mgp	chr6:136872434-136875805	OK	1.63891	15.4587	3.23761	4.42057	0.00165	0.0041415	yes
Tshz2	chr2:169633645-169888504	OK	9.06641	85.5066	3.23743	9.0659	5e-05	0.000172695	yes
Cdr2	chr7:120957036-120982312	OK	3.57102	33.676	3.23731	7.43815	5e-05	0.000172695	yes
Pir	chrX:164269430-164373013	OK	2.61756	24.5757	3.23094	6.23886	5e-05	0.000172695	yes
Arhgap36	chrX:49470449-49500250	OK	1.40669	13.1835	3.22836	5.97748	5e-05	0.000172695	yes
Kcns1	chr2:164163618-164171113	OK	0.991396	9.28922	3.22802	5.10643	5e-05	0.000172695	yes
Zfp521	chr18:13687013-13972733	OK	2.1827	20.4439	3.22748	7.73361	5e-05	0.000172695	yes
Colgalt2	chr1:152399866-152510695	OK	2.25451	20.8549	3.2095	7.23802	5e-05	0.000172695	yes
6430706D22Rik	chr1:88227019-88277579	OK	2.22422	20.4371	3.19982	4.51654	5e-05	0.000172695	yes
Snx9	chr17:5841379-5930711	OK	2.70914	24.8383	3.19666	6.55019	5e-05	0.000172695	yes
Eif2ak2	chr17:78852549-78882572	OK	1.14437	10.4912	3.19656	5.97367	5e-05	0.000172695	yes
Nup93	chr8:94214600-94315066	OK	7.12333	65.1702	3.19359	8.56247	5e-05	0.000172695	yes
Sorl1	chr9:41968488-42124289	OK	4.07975	37.2388	3.19026	8.6062	5e-05	0.000172695	yes
Adamts9	chr6:92772698-92901441	OK	0.600331	5.47347	3.18863	5.43714	5e-05	0.000172695	yes
D130043K22Rik	chr13:24845130-24901270	OK	3.67768	33.4727	3.18612	8.25166	5e-05	0.000172695	yes
H2-T23	chr17:35994503-36038174	OK	0.849465	7.72729	3.18534	2.54186	0.00445	0.00997616	yes
Kif5b	chr18:6201004-6241524	OK	20.4547	184.196	3.17074	8.23536	5e-05	0.000172695	yes
Cdh5	chr8:104101624-104144502	OK	0.937001	8.43318	3.16995	5.43049	5e-05	0.000172695	yes
Dgkg	chr16:22466568-22657231	OK	3.32621	29.8855	3.16749	7.78225	5e-05	0.000172695	yes
Rassf5	chr1:131176409-131245178	OK	3.87852	34.724	3.16236	7.77659	5e-05	0.000172695	yes
Rarg	chr15:102234937-102257522	OK	2.78373	24.9027	3.16121	6.52162	5e-05	0.000172695	yes
Fam83h	chr15:76001091-76014336	OK	0.654059	5.84034	3.15856	4.93106	5e-05	0.000172695	yes
Syt2	chr1:134646680-134749417	OK	0.879646	7.84554	3.15688	5.10483	5e-05	0.000172695	yes
Chst14	chr2:118926496-118928583	OK	1.07016	9.54342	3.15667	4.74996	5e-05	0.000172695	yes
Cisd3	chr11:97685951-97688625	OK	8.45208	75.368	3.15657	7.75399	5e-05	0.000172695	yes
Atp6v0c	chr17:24163864-24169429	OK	6.60768	58.899	3.15603	6.13368	5e-05	0.000172695	yes
Eif5a2	chr3:28781310-28798846	OK	7.72375	68.814	3.15533	8.88962	5e-05	0.000172695	yes
Cartpt	chr13:99898482-99900683	OK	1.62217	14.4326	3.15333	3.37883	0.0002	0.000620209	yes
Cdh9	chr15:16778100-16856777	OK	1.50156	13.3101	3.14799	5.82314	5e-05	0.000172695	yes
Acadl	chr1:66830838-66863309	OK	8.76793	77.1697	3.13773	8.47756	5e-05	0.000172695	yes
Stac2	chr11:98036623-98053462	OK	3.62306	31.8752	3.13715	7.41096	5e-05	0.000172695	yes
Cpt2	chr4:107903981-107923589	OK	1.52116	13.3736	3.13614	5.5729	5e-05	0.000172695	yes
Ccdc109b	chr3:129914959-129970206	OK	3.29573	28.821	3.12845	6.20946	5e-05	0.000172695	yes
Rps6ka2	chr17:7170114-7303316	OK	6.66443	58.2467	3.12762	8.74579	5e-05	0.000172695	yes
Itih5	chr2:10153542-10256529	OK	0.580113	5.05199	3.12245	5.61983	5e-05	0.000172695	yes
Bdnf	chr2:109674699-109727043	OK	1.67702	14.5733	3.11935	6.05574	5e-05	0.000172695	yes
Vamp1	chr6:125215580-125222306	OK	8.75695	75.6066	3.11001	8.07595	5e-05	0.000172695	yes
Lrrn1	chr6:107529725-107570228	OK	12.2011	105.198	3.10803	8.86429	5e-05	0.000172695	yes
Vstm5	chr9:15239044-15259413	OK	8.66945	74.6157	3.10547	8.37565	5e-05	0.000172695	yes
Tep1	chr14:50824060-50870554	OK	0.875179	7.52915	3.10484	6.39287	5e-05	0.000172695	yes
Cabp1	chr5:115168690-115186121	OK	9.41414	80.8159	3.10174	8.01728	5e-05	0.000172695	yes
Nipal3	chr4:135448900-135494504	OK	23.7119	203.187	3.09913	8.42017	5e-05	0.000172695	yes
Ank1	chr8:22974835-23150497	OK	7.14346	61.0023	3.09417	8.42282	5e-05	0.000172695	yes
Ttc39a	chr4:109407099-109444745	OK	0.869104	7.35121	3.08038	4.17372	5e-05	0.000172695	yes
Anxa6	chr11:54978961-55033471	OK	30.2092	255.05	3.07772	8.21231	5e-05	0.000172695	yes
Elovl1	chr4:118428092-118437343	OK	2.40646	20.2694	3.07432	5.04062	5e-05	0.000172695	yes
Kcnab1	chr3:65109367-65378225	OK	11.2717	94.7461	3.07136	8.49775	5e-05	0.000172695	yes
Rbm11	chr16:75592890-75602825	OK	2.6232	21.9827	3.06697	6.59582	5e-05	0.000172695	yes
Rpl34,Rpl34-ps1	chr3:130726826-130730398	OK	1.28338	10.7341	3.06418	3.52344	0.00125	0.00322643	yes
Kcna2	chr3:107101566-107115005	OK	2.99881	25.0759	3.06384	8.40153	5e-05	0.000172695	yes
Atrnl1	chr19:57611033-58133340	OK	9.90152	82.4141	3.05717	8.34216	5e-05	0.000172695	yes
Casp1	chr9:5298516-5307281	OK	1.28399	10.6707	3.05495	4.58008	5e-05	0.000172695	yes
Tmem51	chr4:142030992-142088101	OK	1.26893	10.5451	3.05489	4.7951	5e-05	0.000172695	yes
Gm10516	chr1:192098545-192151025	OK	0.722093	5.99046	3.05241	2.11979	0.00855	0.0177352	yes
2900008C10Rik	chrX:12036737-12160355	OK	1.37531	11.3496	3.04481	2.13832	0.0131	0.0257618	yes
39141	chr15:26309071-26409573	OK	2.64487	21.782	3.04187	5.80893	5e-05	0.000172695	yes
Arhgap31	chr16:38598342-38713035	OK	1.57755	12.9315	3.03513	7.12727	5e-05	0.000172695	yes
Phospho1	chr11:95824499-95845731	OK	1.10618	9.05343	3.03288	4.16475	5e-05	0.000172695	yes
Serpinf1	chr11:75410028-75422623	OK	4.96131	40.3296	3.02305	6.70729	5e-05	0.000172695	yes
Prkcd	chr14:30595353-30626208	OK	35.8164	290.317	3.01894	8.65946	5e-05	0.000172695	yes
Map7	chr10:20148919-20281590	OK	3.63343	29.2369	3.00839	5.38886	5e-05	0.000172695	yes
Vav3	chr3:109340682-109685694	OK	1.48129	11.8691	3.00229	5.25066	5e-05	0.000172695	yes
Mvp	chr7:126986859-127014594	OK	4.5691	36.6079	3.00217	7.42115	5e-05	0.000172695	yes
Flt1	chr5:147562195-147725988	OK	0.824058	6.57498	2.99617	5.47366	5e-05	0.000172695	yes
Kcnv1	chr15:45106283-45114934	OK	1.26616	10.0274	2.98542	5.87123	5e-05	0.000172695	yes
Dok4	chr8:94857449-94876312	OK	30.2993	239.732	2.98406	7.82342	5e-05	0.000172695	yes
Mctp2	chr7:72077829-72306595	OK	1.13681	8.9728	2.98057	6.08718	5e-05	0.000172695	yes
Moxd1	chr10:24223516-24302783	OK	4.14407	32.6165	2.97648	7.31905	5e-05	0.000172695	yes
Bag3	chr7:128523582-128546979	OK	15.319	119.304	2.96125	8.68214	5e-05	0.000172695	yes
Tmcc3	chr10:94514856-94590954	OK	2.20373	17.1093	2.95676	6.77794	5e-05	0.000172695	yes
Synj2	chr17:5941279-6079739	OK	1.47194	11.4157	2.95523	4.14047	0.0001	0.000329074	yes
Scrn3	chr2:73312651-73337807	OK	2.67537	20.6302	2.94695	6.59112	5e-05	0.000172695	yes
Fkbp1b	chr12:4833173-4841595	OK	29.0228	223.609	2.94572	9.46655	5e-05	0.000172695	yes
Fryl	chr5:73020190-73256618	OK	4.04239	31.0061	2.93927	8.13141	5e-05	0.000172695	yes
Sema3e	chr5:14025275-14256689	OK	1.02619	7.83541	2.93271	6.01125	5e-05	0.000172695	yes
Cobl	chr11:12236675-12464960	OK	3.57594	27.3027	2.93265	7.486	5e-05	0.000172695	yes
Arap1	chr7:101348068-101412586	OK	2.83733	21.6602	2.93245	7.02572	5e-05	0.000172695	yes
Nedd4l	chr18:64887755-65751537	OK	12.7547	96.8562	2.92482	6.81122	5e-05	0.000172695	yes
Tmem132c	chr5:127241825-127565790	OK	0.957022	7.2554	2.92243	5.37004	5e-05	0.000172695	yes
Ccdc92	chr5:124834431-124862221	OK	16.2953	123.302	2.91966	8.61791	5e-05	0.000172695	yes
S100a13	chr3:90514434-90524581	OK	7.13409	53.6746	2.91144	6.56992	5e-05	0.000172695	yes
Nptx2	chr5:144545886-144557478	OK	15.6165	117.032	2.90576	8.49293	5e-05	0.000172695	yes
Cln5	chr14:103070215-103077630	OK	2.41618	18.0582	2.90185	5.94232	5e-05	0.000172695	yes
Tmem117	chr15:94629184-95096097	OK	3.85159	28.7707	2.90107	6.82496	5e-05	0.000172695	yes
Srxn1	chr2:152105523-152111376	OK	12.5997	93.3431	2.88916	8.3406	5e-05	0.000172695	yes
BC048403	chr10:121739936-121752859	OK	1.18869	8.77159	2.88347	5.06413	5e-05	0.000172695	yes
P2ry1	chr3:61002784-61008982	OK	8.07172	59.4919	2.88174	7.59446	5e-05	0.000172695	yes
Atl3	chr19:7494039-7538609	OK	6.68977	49.0242	2.87347	7.84699	5e-05	0.000172695	yes
Hmox1	chr8:75093617-75100593	OK	4.3261	31.6867	2.87274	6.33418	5e-05	0.000172695	yes
Crebl2	chr6:134830198-134857883	OK	2.79235	20.4179	2.87029	6.14611	5e-05	0.000172695	yes
Unc13c	chr9:73479423-73933567	OK	1.71822	12.5579	2.86961	6.48241	5e-05	0.000172695	yes
Rtn4rl2	chr2:84871945-84886692	OK	2.37553	17.3573	2.86922	5.02003	0.0001	0.000329074	yes
Pttg1	chr11:43420247-43426248	OK	5.83448	42.5152	2.8653	4.61714	5e-05	0.000172695	yes
B2m	chr2:122120107-122186189	OK	18.2295	132.13	2.85761	7.6591	5e-05	0.000172695	yes
Frmd3	chr4:74013602-74202214	OK	5.83329	42.1877	2.85444	6.65174	5e-05	0.000172695	yes
Fam188a	chr2:12347263-12419460	OK	11.9031	85.8662	2.85076	8.19375	5e-05	0.000172695	yes
Iqcg	chr16:32914099-33056186	OK	1.02234	7.37447	2.85067	2.47022	0.0063	0.0134981	yes
Gprc5c	chr11:114851531-114872617	OK	1.05217	7.57468	2.84781	3.8927	5e-05	0.000172695	yes
Acsl5	chr19:55253368-55296628	OK	5.3193	38.2475	2.84606	7.41418	5e-05	0.000172695	yes
Lipa	chr19:34492315-34527474	OK	6.00168	42.8833	2.83698	6.9799	5e-05	0.000172695	yes
Spg20	chr3:55112107-55137332	OK	2.72593	19.468	2.83628	6.2442	5e-05	0.000172695	yes
Eltd1	chr3:151437881-151545081	OK	0.723447	5.12132	2.82356	4.46022	5e-05	0.000172695	yes
Hpcal1	chr12:17690813-17791926	OK	18.5025	130.605	2.81941	8.36908	5e-05	0.000172695	yes
Senp8	chr9:59734258-59750649	OK	0.723627	5.10649	2.81901	4.22917	5e-05	0.000172695	yes
Rgs7bp	chr13:104947152-105054930	OK	21.9974	154.983	2.8167	7.69978	5e-05	0.000172695	yes
Aldh1a1	chr19:20601981-20643462	OK	0.861986	6.05773	2.81304	3.88203	5e-05	0.000172695	yes
Pqlc1	chr18:80255244-80292724	OK	11.8303	82.8341	2.80774	7.12986	5e-05	0.000172695	yes
9430021M05Rik	chr2:162661162-162675204	OK	2.10889	14.7259	2.8038	5.32387	5e-05	0.000172695	yes
Kcnip4	chr5:48389502-49285659	OK	29.1251	202.627	2.79849	8.2651	5e-05	0.000172695	yes
Aldh3b1	chr19:3913490-3929716	OK	1.003	6.96916	2.79666	3.99919	5e-05	0.000172695	yes
Zfyve28	chr5:34194893-34288324	OK	4.05354	28.0358	2.79001	7.11214	5e-05	0.000172695	yes
Gnpda1	chr18:38327536-38338993	OK	0.775405	5.36242	2.78986	3.91966	5e-05	0.000172695	yes
Klf5	chr14:99298690-99313409	OK	6.51814	44.9947	2.78722	6.91905	5e-05	0.000172695	yes
Sh3bgrl2	chr9:83548337-83600291	OK	18.2513	125.821	2.78531	8.02541	5e-05	0.000172695	yes
Prcp	chr7:92875252-92934581	OK	2.14624	14.7395	2.7798	5.70541	5e-05	0.000172695	yes
Tesc	chr5:118027823-118061870	OK	2.26278	15.4708	2.77338	4.43691	0.00015	0.000477376	yes
Npy2r	chr3:82538382-82548085	OK	2.54649	17.4049	2.77291	5.63664	5e-05	0.000172695	yes
Gskip	chr12:105685351-105703057	OK	4.22508	28.7782	2.76792	6.70569	5e-05	0.000172695	yes
Arhgap26	chr18:38993144-39376285	OK	5.14842	35.0635	2.76777	7.77213	5e-05	0.000172695	yes
Sfn	chr4:133600555-133602168	OK	0.837725	5.67734	2.76067	3.60671	0.0004	0.00115963	yes
Pdlim2	chr14:70164217-70177672	OK	2.92809	19.7695	2.75525	4.64485	5e-05	0.000172695	yes
Map3k5	chr10:19934525-20142750	OK	1.65141	11.1422	2.75426	6.06693	5e-05	0.000172695	yes
Naaa	chr5:92257659-92278181	OK	3.61084	24.3588	2.75404	5.74914	5e-05	0.000172695	yes
Ccdc28a	chr10:18213684-18234981	OK	3.64596	24.5317	2.75028	5.43985	5e-05	0.000172695	yes
Shh	chr5:28456839-28719209	OK	0.955816	6.42397	2.74866	4.11433	5e-05	0.000172695	yes
H2-M3	chr17:37270233-37274485	OK	1.06389	7.1356	2.74569	3.77703	0.0002	0.000620209	yes
Atp1a1	chr3:101576218-101604707	OK	101.99	683.661	2.74486	6.40804	5e-05	0.000172695	yes
Gsn	chr2:35256358-35307902	OK	3.14961	21.1121	2.74482	5.69053	5e-05	0.000172695	yes
Cav2	chr6:17281184-17289130	OK	5.26347	35.2733	2.74449	6.41025	5e-05	0.000172695	yes
Pde1c	chr6:56069803-56369634	OK	4.41288	29.3247	2.73233	6.61621	5e-05	0.000172695	yes
Cdh11	chr8:102632994-102785111	OK	7.37638	48.8285	2.72674	7.62939	5e-05	0.000172695	yes
Dffa	chr4:149104141-149120653	OK	11.6067	76.3263	2.71722	6.21768	5e-05	0.000172695	yes
Sh3bgrl3	chr4:134127405-134128753	OK	108.595	714.075	2.71711	10.3911	5e-05	0.000172695	yes
Ctnna1	chr18:35118911-35254775	OK	6.83448	44.8849	2.71533	4.54431	5e-05	0.000172695	yes
A430105I19Rik	chr2:118754144-118762661	OK	0.955455	6.26604	2.71329	4.9636	5e-05	0.000172695	yes
Abcg2	chr6:58596671-58692451	OK	2.64658	17.3398	2.71189	5.6479	5e-05	0.000172695	yes
Hs6st2	chrX:51386636-51681602	OK	9.54835	62.1207	2.70175	7.28671	5e-05	0.000172695	yes
Prss23	chr7:89507784-89517586	OK	0.975985	6.34208	2.70003	4.32739	5e-05	0.000172695	yes
AF529169	chr9:89590034-89622986	OK	1.5526	10.0788	2.69856	5.5002	5e-05	0.000172695	yes
Ehd4	chr2:120089486-120154575	OK	2.80806	18.1909	2.69557	6.11904	5e-05	0.000172695	yes
Rnf219	chr14:104477533-104522666	OK	2.35744	15.1812	2.68699	5.86093	5e-05	0.000172695	yes
Necab3	chr2:154544404-154558853	OK	6.65147	42.7121	2.6829	6.37708	5e-05	0.000172695	yes
Dock11	chrX:35888831-36076562	OK	8.49154	54.3417	2.67796	7.35929	5e-05	0.000172695	yes
Camk2a	chr18:60925631-60988152	OK	16.3464	104.513	2.67664	7.37695	5e-05	0.000172695	yes
Dusp3	chr11:101971143-101984791	OK	10.1161	64.4372	2.67125	7.66118	5e-05	0.000172695	yes
Prkd1	chr12:50341231-50649223	OK	2.45805	15.6125	2.66711	6.00005	5e-05	0.000172695	yes
Dynlt3	chrX:9654269-9662983	OK	37.118	235.018	2.66258	8.12325	5e-05	0.000172695	yes
Pex5l	chr3:32949633-33143191	OK	7.9949	50.4866	2.65875	6.99223	5e-05	0.000172695	yes
Pls3	chrX:75785653-75875170	OK	18.7941	118.404	2.65537	7.3749	5e-05	0.000172695	yes
Zadh2	chr18:84088157-84097514	OK	4.99262	31.4134	2.65351	6.84814	5e-05	0.000172695	yes
Synpr	chr14:13284779-13615469	OK	56.1046	352.791	2.65262	6.94275	5e-05	0.000172695	yes
Mapk11	chr15:89142483-89149606	OK	10.8093	67.8825	2.65077	7.54688	5e-05	0.000172695	yes
Ogfrl1	chr1:23366423-23383175	OK	6.35259	39.6637	2.6424	7.32434	5e-05	0.000172695	yes
Hist1h2bc	chr13:23684198-23692480	OK	6.63281	41.2073	2.63521	4.2146	5e-05	0.000172695	yes
Anxa7	chr14:20455260-20480133	OK	16.269	101.063	2.63505	7.27933	5e-05	0.000172695	yes
Cd97	chr8:83715176-83741311	OK	1.08644	6.74015	2.63317	2.95182	0.00055	0.00154406	yes
Rab15	chr12:76797962-76822524	OK	19.0069	117.357	2.62632	7.72973	5e-05	0.000172695	yes
9630033F20Rik	chr6:127085115-127109552	OK	2.7212	16.7748	2.62398	6.00711	5e-05	0.000172695	yes
Grm7	chr6:110645597-111567230	OK	5.40247	33.2769	2.62283	6.97838	5e-05	0.000172695	yes
C77080	chr4:129189794-129261404	OK	9.77208	60.1775	2.62249	4.78875	5e-05	0.000172695	yes
Mical1	chr10:41476313-41487030	OK	7.85358	48.3563	2.62228	6.84796	5e-05	0.000172695	yes
Arfgef2	chr2:166805580-166898051	OK	8.20254	50.4764	2.62147	7.33763	5e-05	0.000172695	yes
Ppp1r2	chr16:30920553-31275697	OK	29.089	178.783	2.61966	5.55539	5e-05	0.000172695	yes
Aaed1	chr13:64291835-64312710	OK	2.32027	14.1616	2.60962	4.28909	5e-05	0.000172695	yes
Lamp2	chrX:38401356-38456460	OK	30.6414	186.135	2.60279	6.94384	5e-05	0.000172695	yes
Nfe2l2	chr2:75675518-75704641	OK	3.49774	21.0834	2.59161	5.82533	5e-05	0.000172695	yes
Kif16b	chr2:142618344-142901464	OK	1.88016	11.3019	2.58763	5.78793	5e-05	0.000172695	yes
Nxpe3	chr16:55839952-55895279	OK	1.27977	7.67636	2.58453	5.52851	5e-05	0.000172695	yes
Ptbp3	chr4:59471867-59549364	OK	5.45582	32.6286	2.58027	7.05563	5e-05	0.000172695	yes
Adam11	chr11:102761438-102780262	OK	9.47282	56.5346	2.57727	7.02236	5e-05	0.000172695	yes
Decr1	chr4:15917239-15945507	OK	2.14377	12.7654	2.57402	4.92912	5e-05	0.000172695	yes
Stat1	chr1:52119437-52161865	OK	2.56423	15.2497	2.57219	5.96394	5e-05	0.000172695	yes
Dhrs7	chr12:72650352-72664828	OK	5.29603	31.4737	2.57116	5.75419	5e-05	0.000172695	yes
Rbms3	chr9:116572746-117629913	OK	15.4415	91.4116	2.56556	6.9422	5e-05	0.000172695	yes
Tmeff2	chr1:50927522-51187270	OK	8.96414	52.8647	2.56007	7.17188	5e-05	0.000172695	yes
Lyst	chr13:13590408-13777440	OK	2.0811	12.2633	2.55893	6.70298	5e-05	0.000172695	yes
Fmnl1	chr11:103171137-103198900	OK	9.29874	54.7475	2.55769	6.9445	5e-05	0.000172695	yes
Mst1r	chr9:107906888-107920383	OK	0.956195	5.61103	2.55289	3.76337	5e-05	0.000172695	yes
Arhgap17	chr7:123279148-123369915	OK	6.45614	37.8233	2.55053	6.43695	5e-05	0.000172695	yes
Slc9a3r2	chr17:24639281-24650305	OK	13.4801	78.9315	2.54977	6.72165	5e-05	0.000172695	yes
Kctd16	chr18:40258360-40531184	OK	4.88051	28.5354	2.54765	5.61156	5e-05	0.000172695	yes
Epdr1	chr13:19591707-19619830	OK	24.9139	145.156	2.54259	7.72317	5e-05	0.000172695	yes
Acaa2	chr18:74779211-74806207	OK	6.34964	36.8016	2.53502	6.08911	5e-05	0.000172695	yes
Camk2d	chr3:126596972-126845054	OK	17.7627	102.919	2.53459	6.96233	5e-05	0.000172695	yes
Cpne8	chr15:90487480-90679388	OK	8.76601	50.7081	2.53223	4.63983	5e-05	0.000172695	yes
Izumo4	chr10:80702692-80705382	OK	4.53751	26.2274	2.5311	5.13572	5e-05	0.000172695	yes
Ublcp1	chr11:44454570-44470548	OK	3.78763	21.8555	2.52863	5.61447	5e-05	0.000172695	yes
Ptprr	chr10:116018362-116274929	OK	4.38983	25.1552	2.51862	5.98023	5e-05	0.000172695	yes
Aff1	chr5:103754161-103855322	OK	1.18101	6.75365	2.51565	5.45159	5e-05	0.000172695	yes
Gmpr	chr13:45507468-45546381	OK	4.11074	23.4693	2.51331	5.38449	5e-05	0.000172695	yes
Tdrp	chr8:13952007-13974777	OK	2.79728	15.9545	2.51187	5.31579	5e-05	0.000172695	yes
Pcbd1	chr10:61089330-61094329	OK	8.63611	49.1093	2.50754	6.08349	5e-05	0.000172695	yes
Wdsub1	chr2:59852364-59882606	OK	1.95029	11.0572	2.50323	4.12753	5e-05	0.000172695	yes
Rbfox1	chr16:5884792-7412480	OK	17.3937	98.3637	2.49956	6.9916	5e-05	0.000172695	yes
Jak1	chr4:101069037-101265282	OK	22.4454	126.824	2.49833	6.2902	5e-05	0.000172695	yes
Lrrc75b	chr10:75550124-75560330	OK	11.5534	65.2407	2.49745	7.18405	5e-05	0.000172695	yes
Ppap2c	chr10:79526428-79533787	OK	2.26576	12.7724	2.49496	3.92991	5e-05	0.000172695	yes
Mrgpre	chr7:143778362-143784500	OK	2.52361	14.2204	2.4944	5.57105	5e-05	0.000172695	yes
Dcn	chr10:97479499-97518162	OK	1.92913	10.8248	2.48831	3.87912	5e-05	0.000172695	yes
Srd5a3	chr5:76140272-76155503	OK	4.10292	23.0025	2.48707	5.46378	5e-05	0.000172695	yes
Rhoc	chr3:104789033-104794459	OK	7.76679	43.4795	2.48495	4.88585	5e-05	0.000172695	yes
Plekha6	chr1:133246096-133303435	OK	14.8656	83.1529	2.48379	7.02286	5e-05	0.000172695	yes
Slc44a1	chr4:53440412-53622478	OK	8.37681	46.8519	2.48363	6.45088	5e-05	0.000172695	yes
Palm2	chr4:57568247-57717128	OK	5.09511	28.49	2.48327	6.97272	5e-05	0.000172695	yes
Optn	chr2:5020641-5063938	OK	4.09678	22.9008	2.48283	5.77163	5e-05	0.000172695	yes
Pcyox1l	chr18:61696836-61707635	OK	6.32863	35.2819	2.47896	6.19253	5e-05	0.000172695	yes
Zfp40	chr17:23173868-23193228	OK	2.46823	13.7446	2.47732	5.56539	5e-05	0.000172695	yes
Brap	chr5:121660562-121687249	OK	17.4873	97.3486	2.47685	6.95561	5e-05	0.000172695	yes
Zdhhc2	chr8:40423814-40484842	OK	31.6431	176.027	2.47583	7.49782	5e-05	0.000172695	yes
Plekhm3	chr1:64789120-64956824	OK	4.71988	26.2264	2.4742	6.96932	5e-05	0.000172695	yes
Hspa1b	chr17:34956428-34959238	OK	3.11197	17.2784	2.47307	5.37402	5e-05	0.000172695	yes
Tmem8	chr17:26113315-26123253	OK	2.23014	12.3717	2.47183	5.26137	5e-05	0.000172695	yes
Khk	chr5:30921894-30931246	OK	3.2701	18.1167	2.46991	4.618	5e-05	0.000172695	yes
Scg3	chr9:75643365-75684056	OK	157.002	866.314	2.46411	5.68947	5e-05	0.000172695	yes
Rabl3	chr16:37539893-37572385	OK	2.99168	16.4799	2.46168	5.0724	5e-05	0.000172695	yes
D930028M14Rik	chr7:25152456-25156630	OK	1.47812	8.12458	2.45853	2.77623	0.00065	0.00179834	yes
Mbnl2	chr14:120275668-120431698	OK	43.0888	235.031	2.44746	6.31335	5e-05	0.000172695	yes
Cadm1	chr9:47530351-47853385	OK	42.273	230.499	2.44695	6.2753	5e-05	0.000172695	yes
Trpv2	chr11:62574485-62600305	OK	8.37297	45.5828	2.44468	6.73659	5e-05	0.000172695	yes
2010111I01Rik	chr13:62964892-63431745	OK	6.24835	33.8867	2.43917	5.12567	5e-05	0.000172695	yes
Heatr5a	chr12:51875872-51971321	OK	1.5829	8.58238	2.43881	5.60334	5e-05	0.000172695	yes
Kcnn1	chr8:70842048-70857008	OK	3.79917	20.5982	2.43876	6.10891	5e-05	0.000172695	yes
Rom1	chr19:8927381-8929356	OK	1.8151	9.83642	2.43808	4.01326	5e-05	0.000172695	yes
Flot2	chr11:78037940-78060432	OK	40.8284	219.964	2.42962	6.67467	5e-05	0.000172695	yes
Cbfb	chr8:105170673-105217988	OK	14.7521	79.0216	2.42133	6.62781	5e-05	0.000172695	yes
Ncoa7	chr10:30645581-30803107	OK	14.71	78.6103	2.41792	6.70892	5e-05	0.000172695	yes
Erich3	chr3:154711132-154749012	OK	1.02048	5.45235	2.41763	3.52421	0.0003	0.000894096	yes
S100b	chr10:76253835-76261319	OK	11.529	61.4734	2.4147	6.60116	5e-05	0.000172695	yes
Nipal2	chr15:34572798-34679204	OK	2.91174	15.4985	2.41217	5.32221	5e-05	0.000172695	yes
Atp8a1	chr5:67618138-67847431	OK	17.0273	90.0738	2.40326	6.48894	5e-05	0.000172695	yes
Sspn	chr6:145934146-145965225	OK	0.991825	5.21392	2.39421	4.29012	5e-05	0.000172695	yes
Gal	chr19:3409916-3414457	OK	4.64361	24.3612	2.39127	4.68516	5e-05	0.000172695	yes
B4galt1	chr4:40804581-40854537	OK	2.04127	10.6933	2.38917	5.05073	5e-05	0.000172695	yes
Icmt	chr4:152297213-152318625	OK	14.4293	75.0438	2.37873	6.86314	5e-05	0.000172695	yes
Kcnip3	chr2:127456497-127522094	OK	9.87404	51.3488	2.37862	6.2727	5e-05	0.000172695	yes
1700066M21Rik	chr1:57377619-57385422	OK	4.52855	23.5321	2.37751	5.86822	5e-05	0.000172695	yes
Prkaa1	chr15:5143860-5181899	OK	6.78431	35.2383	2.37687	6.67345	5e-05	0.000172695	yes
Pcp4l1	chr1:171173263-171196268	OK	10.7973	55.8803	2.37166	6.46755	5e-05	0.000172695	yes
Rab3d	chr9:21907510-21918121	OK	11.4585	58.7712	2.35869	6.88312	5e-05	0.000172695	yes
Tmem150c	chr5:100077872-100159808	OK	9.28076	47.5277	2.35645	6.19607	5e-05	0.000172695	yes
Paqr4	chr17:23726335-23740330	OK	11.6115	59.4538	2.35621	5.86689	5e-05	0.000172695	yes
Fig4	chr10:41188171-41303241	OK	6.77192	34.6477	2.35512	6.31619	5e-05	0.000172695	yes
Ttc9	chr12:81631368-81664941	OK	28.535	145.992	2.35508	7.28426	5e-05	0.000172695	yes
Tdrd7	chr4:45965334-46034765	OK	4.47351	22.7758	2.34802	5.62663	5e-05	0.000172695	yes
Asic2	chr11:80880162-81968396	OK	14.2936	72.5782	2.34417	6.57071	5e-05	0.000172695	yes
Arfip1	chr3:84496063-84582625	OK	4.41101	22.367	2.34219	5.77022	5e-05	0.000172695	yes
Map1a	chr2:121289601-121351013	OK	38.4898	194.683	2.33858	5.02428	5e-05	0.000172695	yes
Hint3	chr10:30608206-30618366	OK	10.2195	51.6909	2.33858	5.89354	5e-05	0.000172695	yes
Nfic	chr10:81396190-81427173	OK	8.71606	44.0422	2.33714	6.55838	5e-05	0.000172695	yes
B4galt5	chr2:167298444-167349178	OK	10.2644	51.8074	2.33551	6.65941	5e-05	0.000172695	yes
Mapk3	chr7:126759625-126765816	OK	134.976	680.682	2.33428	6.75456	5e-05	0.000172695	yes
Srgn	chr10:62494427-62507755	OK	1.80923	9.11195	2.33238	3.40983	0.001	0.00265239	yes
1700019D03Rik	chr1:52925126-52952840	OK	1.835	9.22082	2.32912	3.41331	0.0011	0.00288305	yes
Asap1	chr15:64086839-64382919	OK	20.1415	101.163	2.32844	6.29458	5e-05	0.000172695	yes
Lzts1	chr8:69135502-69140953	OK	2.56926	12.885	2.32627	4.39272	5e-05	0.000172695	yes
2610034B18Rik	chr7:79925358-79935264	OK	3.97632	19.91	2.32398	5.22351	5e-05	0.000172695	yes
Ucp2	chr7:100493344-100502173	OK	3.54942	17.7246	2.32009	5.39357	5e-05	0.000172695	yes
Flot1	chr17:35823356-35832787	OK	61.0459	304.688	2.31936	7.33155	5e-05	0.000172695	yes
Adora1	chr1:134193447-134235457	OK	9.07985	45.2771	2.31804	6.31973	5e-05	0.000172695	yes
Dst	chr1:33908224-34308662	OK	22.7261	113.324	2.31803	4.87073	5e-05	0.000172695	yes
1700052N19Rik	chr10:4432604-4455140	OK	1.65747	8.26078	2.3173	4.07925	5e-05	0.000172695	yes
Jup	chr11:100368855-100397790	OK	10.3238	51.4121	2.31613	6.70888	5e-05	0.000172695	yes
Rap1gds1	chr3:138925896-139075201	OK	45.1244	224.651	2.3157	6.22702	5e-05	0.000172695	yes
Ttc38	chr15:85832303-85858822	OK	1.17638	5.83679	2.31082	4.14414	5e-05	0.000172695	yes
Arhgap24	chr5:102481390-102897937	OK	2.02078	10.0001	2.30703	4.2393	5e-05	0.000172695	yes
P2rx2	chr5:110339811-110343035	OK	1.36542	6.75331	2.30625	3.20375	5e-05	0.000172695	yes
Scrt2	chr2:152081528-152095802	OK	4.6808	23.1152	2.30402	5.77579	5e-05	0.000172695	yes
Mapk12	chr15:89130583-89140703	OK	3.21508	15.8353	2.30022	4.72402	5e-05	0.000172695	yes
Tstd3	chr4:21727700-21767211	OK	4.33322	21.3161	2.29843	2.90342	0.00015	0.000477376	yes
Usp25	chr16:77014068-77116780	OK	5.6392	27.7263	2.29769	6.22774	5e-05	0.000172695	yes
Cyb5d2	chr11:72777231-72795839	OK	1.96264	9.64199	2.29654	4.30067	5e-05	0.000172695	yes
Rad1	chr15:10486017-10499063	OK	1.87019	9.16931	2.29363	3.25207	5e-05	0.000172695	yes
Chp1	chr2:119547706-119587022	OK	30.0149	147.078	2.29283	6.98971	5e-05	0.000172695	yes
Tes	chr6:17065148-17105825	OK	1.8691	9.15614	2.2924	4.24031	5e-05	0.000172695	yes
Tshz3	chr7:36698117-36773457	OK	2.10705	10.3131	2.29118	5.19338	5e-05	0.000172695	yes
Ank2	chr3:126921606-126998452	OK	46.0457	224.702	2.28688	5.45825	5e-05	0.000172695	yes
Hebp2	chr10:18540122-18546076	OK	2.97506	14.425	2.27758	4.57866	5e-05	0.000172695	yes
P2rx4	chr5:122707556-122729042	OK	3.02181	14.6305	2.27549	4.63021	5e-05	0.000172695	yes
B230217O12Rik	chr19:57323196-57360899	OK	2.3195	11.2188	2.27403	4.27248	5e-05	0.000172695	yes
Cln6	chr9:62838786-62875917	OK	4.50133	21.7631	2.27346	4.88948	5e-05	0.000172695	yes
Cyb5r1	chr1:134405989-134411738	OK	18.0756	87.3554	2.27285	6.79673	5e-05	0.000172695	yes
Ampd3	chr7:110768205-110812408	OK	3.29117	15.905	2.27281	5.20534	5e-05	0.000172695	yes
Slc38a9	chr13:112660765-112738752	OK	2.3846	11.5194	2.27225	5.94051	5e-05	0.000172695	yes
Me2	chr18:73770039-73815392	OK	4.70503	22.7122	2.27119	5.47071	5e-05	0.000172695	yes
Dpp10	chr1:123332137-124045559	OK	21.7427	104.876	2.27008	6.63769	5e-05	0.000172695	yes
Amacr	chr15:10981755-10996624	OK	1.45838	7.02248	2.26761	3.93006	5e-05	0.000172695	yes
Zfp703	chr8:26977335-26981462	OK	4.00424	19.2594	2.26596	5.1319	5e-05	0.000172695	yes
Rnase4	chr14:51091076-51106151	OK	3.71539	17.7713	2.25796	4.33087	5e-05	0.000172695	yes
Bcat2	chr7:45567794-45589710	OK	5.66792	27.0266	2.25349	4.81524	5e-05	0.000172695	yes
Ppp1r2-ps3	chr19:30538875-30539679	OK	1.57497	7.46923	2.24563	3.05795	0.00295	0.00692658	yes
Cdhr1	chr14:37077848-37098311	OK	3.78538	17.9442	2.24501	5.65964	5e-05	0.000172695	yes
Magt1	chrX:105968084-106011899	OK	3.4618	16.4016	2.24424	5.33514	5e-05	0.000172695	yes
Rnf144a	chr12:26306793-26415262	OK	6.97033	32.9624	2.24152	6.1471	5e-05	0.000172695	yes
Prom1	chr5:43993621-44101736	OK	1.82366	8.60789	2.23882	4.15735	5e-05	0.000172695	yes
Gsr	chr8:33653237-33698162	OK	10.9851	51.6743	2.23391	6.37071	5e-05	0.000172695	yes
Rrm2b	chr15:37923952-37961055	OK	3.82482	17.9791	2.23285	5.70678	5e-05	0.000172695	yes
Cpeb1	chr7:81347025-81454758	OK	22.0631	103.545	2.23055	6.3303	5e-05	0.000172695	yes
Zfp758	chr17:22361452-22377281	OK	1.50322	7.04626	2.2288	4.03958	5e-05	0.000172695	yes
Rad51d	chr11:82871960-82890624	OK	2.40375	11.255	2.22721	3.54663	5e-05	0.000172695	yes
Clic1	chr17:35050242-35058719	OK	27.9661	130.726	2.2248	7.07432	5e-05	0.000172695	yes
Lrsam1	chr2:32876133-32961255	OK	10.3496	48.3105	2.22276	3.84544	5e-05	0.000172695	yes
Vcl	chr14:20929432-21033673	OK	6.02368	28.0428	2.21891	6.1637	5e-05	0.000172695	yes
Usp35	chr7:97309379-97325964	OK	6.31673	29.3614	2.21667	6.06078	5e-05	0.000172695	yes
Cox17	chr16:38346998-38352763	OK	29.0266	134.915	2.2166	7.88655	5e-05	0.000172695	yes
Snapc5	chr9:64179296-64182688	OK	11.898	55.2745	2.2159	5.83495	5e-05	0.000172695	yes
Gm20300	chr10:30603194-30606634	OK	9.15366	42.5051	2.21522	6.31802	5e-05	0.000172695	yes
1110007C09Rik	chr13:49202950-49216026	OK	14.6039	67.7972	2.21487	6.14742	5e-05	0.000172695	yes
Kbtbd3	chr9:4309742-4331732	OK	1.53252	7.09807	2.21152	3.45717	5e-05	0.000172695	yes
Serinc5	chr13:92611137-92711946	OK	14.4267	66.7998	2.2111	6.46157	5e-05	0.000172695	yes
Tex2	chr11:106502138-106612930	OK	15.8737	73.4644	2.21041	6.49523	5e-05	0.000172695	yes
Rhou	chr8:123653928-123663880	OK	4.9623	22.9384	2.20868	5.62919	5e-05	0.000172695	yes
Tmtc1	chr6:148047415-148444352	OK	8.75613	40.47	2.20849	4.78575	5e-05	0.000172695	yes
Spry3	chrX_GL456233_random:101351-106392	OK	1.73916	8.02972	2.20696	4.61335	5e-05	0.000172695	yes
Carns1	chr19:4164323-4175479	OK	1.19926	5.52945	2.20499	4.01887	5e-05	0.000172695	yes
Slc31a2	chr4:62286428-62298412	OK	2.3327	10.69	2.19619	3.61554	5e-05	0.000172695	yes
Itsn2	chr12:4593007-4738383	OK	5.54934	25.4235	2.19577	5.75983	5e-05	0.000172695	yes
Slc44a2	chr9:21320718-21355028	OK	17.8306	81.5519	2.19336	6.17624	5e-05	0.000172695	yes
Reep5	chr18:34344885-34373415	OK	191.927	875.396	2.18938	5.10697	5e-05	0.000172695	yes
Rassf3	chr10:121410350-121476250	OK	6.72725	30.601	2.18549	5.93247	5e-05	0.000172695	yes
Apod	chr16:31296191-31314596	OK	1.79	8.1323	2.1837	3.54507	5e-05	0.000172695	yes
Nqo1	chr8:107388224-107403205	OK	1.43671	6.52044	2.1822	3.28978	0.00045	0.00128903	yes
Chst12	chr5:140505608-140525238	OK	9.04318	41.0315	2.18183	5.77416	5e-05	0.000172695	yes
Hlcs	chr16:94129305-94287856	OK	2.20207	9.96601	2.17816	4.96659	5e-05	0.000172695	yes
Ift80	chr3:68892498-69004570	OK	4.43297	20.0553	2.17764	5.64228	5e-05	0.000172695	yes
Amotl1	chr9:14541966-14615000	OK	5.19708	23.3584	2.16817	6.1098	5e-05	0.000172695	yes
Prdm8	chr5:98180868-98187448	OK	2.68551	12.0678	2.16789	4.71138	5e-05	0.000172695	yes
Ccng1	chr11:40748551-40755286	OK	9.72822	43.6735	2.16651	6.19938	5e-05	0.000172695	yes
[truncated: 2,222 more rows]
