# Supplementary material for: Defining the nociceptor transcriptome
Source: Front Mol Neurosci. 2014 Nov 11;7:87. doi: 10.3389/fnmol.2014.00087 (PMC4227287; doi:10.3389/fnmol.2014.00087)
Supplement: Supplementary file 3 [file Table3.XLSX]

## Sheet: up in pure
Annotation Cluster 1	Enrichment Score: 9.315010206579215
Category	Term	Count	%	PValue	Genes	List Total	Pop Hits	Pop Total	Fold Enrichment	Bonferroni	Benjamini	FDR
GOTERM_MF_FAT	GO:0005216~ion channel activity	43	5.05288	1.8856e-10	KCNC2, FXYD2, GRIK1, TRPV1, SCN3B, KCNAB1, TRPV2, KCNK18, KCNA4, CACNB3, KCNK13, KCNIP2, KCNJ12, KCNK12, KCNMB1, KCNIP4, SHKBP1, ANO3, SCN9A, CHRNA6, KCNG3, HCN3, SCN10A, KCNG2, KCND3, CACNA2D1, GABRA2, TRPC3, SCN2B, TRPC6, CACNA1I, TRPA1, CACNA2D2, KCTD8, KCNT1, KCNN1, P2RX3, P2RX2, KCNH6, SCN11A, KCTD16, CACNA1C, CACNA1B	536	349	13288	3.05448	1.16718e-07	3.89062e-08	2.79676e-07		FDR < 0.05
GOTERM_MF_FAT	GO:0022838~substrate specific channel activity	43	5.05288	4.99485e-10	KCNC2, FXYD2, GRIK1, TRPV1, SCN3B, KCNAB1, TRPV2, KCNK18, KCNA4, CACNB3, KCNK13, KCNIP2, KCNJ12, KCNK12, KCNMB1, KCNIP4, SHKBP1, ANO3, SCN9A, CHRNA6, KCNG3, HCN3, SCN10A, KCNG2, KCND3, CACNA2D1, GABRA2, TRPC3, SCN2B, TRPC6, CACNA1I, TRPA1, CACNA2D2, KCTD8, KCNT1, KCNN1, P2RX3, P2RX2, KCNH6, SCN11A, KCTD16, CACNA1C, CACNA1B	536	360	13288	2.96115	3.09181e-07	7.72953e-08	7.40848e-07
GOTERM_MF_FAT	GO:0015267~channel activity	43	5.05288	7.63825e-10	KCNC2, FXYD2, GRIK1, TRPV1, SCN3B, KCNAB1, TRPV2, KCNK18, KCNA4, CACNB3, KCNK13, KCNIP2, KCNJ12, KCNK12, KCNMB1, KCNIP4, SHKBP1, ANO3, SCN9A, CHRNA6, KCNG3, HCN3, SCN10A, KCNG2, KCND3, CACNA2D1, GABRA2, TRPC3, SCN2B, TRPC6, CACNA1I, TRPA1, CACNA2D2, KCTD8, KCNT1, KCNN1, P2RX3, P2RX2, KCNH6, SCN11A, KCTD16, CACNA1C, CACNA1B	536	365	13288	2.92059	4.72808e-07	9.45616e-08	1.13292e-06
GOTERM_MF_FAT	GO:0022803~passive transmembrane transporter activity	43	5.05288	7.63825e-10	KCNC2, FXYD2, GRIK1, TRPV1, SCN3B, KCNAB1, TRPV2, KCNK18, KCNA4, CACNB3, KCNK13, KCNIP2, KCNJ12, KCNK12, KCNMB1, KCNIP4, SHKBP1, ANO3, SCN9A, CHRNA6, KCNG3, HCN3, SCN10A, KCNG2, KCND3, CACNA2D1, GABRA2, TRPC3, SCN2B, TRPC6, CACNA1I, TRPA1, CACNA2D2, KCTD8, KCNT1, KCNN1, P2RX3, P2RX2, KCNH6, SCN11A, KCTD16, CACNA1C, CACNA1B	536	365	13288	2.92059	4.72808e-07	9.45616e-08	1.13292e-06
Annotation Cluster 2	Enrichment Score: 6.618907484970331
Category	Term	Count	%	PValue	Genes	List Total	Pop Hits	Pop Total	Fold Enrichment	Bonferroni	Benjamini	FDR
GOTERM_MF_FAT	GO:0046872~metal ion binding	211	24.7944	1.22209e-07	SYT1, S100A6, SYT4, SCN3B, SYT5, ZFP738, PDLIM2, SYT9, RP9, RNASEH1, PDLIM1, SYT7, TPD52, DNASE1L3, FAH, STAC, RNF219, ADAM8, GGTA1, SLC12A7, RARG, SCN2B, PRDM8, ZFP827, PITPNM2, ADAMTS9, CAMK4, ADAMTS3, UNC13C, UNC13B, DEAF1, NEK3, CRELD1, FDX1, NEK1, CACNB3, RIMS2, MYT1, PLAGL1, CASZ1, KLF5, ZBTB48, MGAT4A, KLF7, KLF8, TRPC3, HPCAL1, TRPC6, SMYD3, CELSR3, CBLB, CLGN, RNF7, HPCA, ZFHX2, ZFHX3, G…	536	3850	13288	1.35868	7.56445e-05	9.45588e-06	0.000181263
GOTERM_MF_FAT	GO:0043169~cation binding	211	24.7944	2.57566e-07	SYT1, S100A6, SYT4, SCN3B, SYT5, ZFP738, PDLIM2, SYT9, RP9, RNASEH1, PDLIM1, SYT7, TPD52, DNASE1L3, FAH, STAC, RNF219, ADAM8, GGTA1, SLC12A7, RARG, SCN2B, PRDM8, ZFP827, PITPNM2, ADAMTS9, CAMK4, ADAMTS3, UNC13C, UNC13B, DEAF1, NEK3, CRELD1, FDX1, NEK1, CACNB3, RIMS2, MYT1, PLAGL1, CASZ1, KLF5, ZBTB48, MGAT4A, KLF7, KLF8, TRPC3, HPCAL1, TRPC6, SMYD3, CELSR3, CBLB, CLGN, RNF7, HPCA, ZFHX2, ZFHX3, G…	536	3885	13288	1.34644	0.000159421	1.59432e-05	0.000382027
GOTERM_MF_FAT	GO:0043167~ion binding	212	24.9119	4.41861e-07	SYT1, S100A6, SYT4, SCN3B, SYT5, ZFP738, PDLIM2, SYT9, RP9, RNASEH1, PDLIM1, SYT7, TPD52, DNASE1L3, FAH, STAC, RNF219, ADAM8, GGTA1, SLC12A7, RARG, SCN2B, PRDM8, ZFP827, PITPNM2, ADAMTS9, CAMK4, ADAMTS3, UNC13C, UNC13B, DEAF1, NEK3, CRELD1, FDX1, NEK1, CACNB3, RIMS2, MYT1, PLAGL1, CASZ1, KLF5, ZBTB48, MGAT4A, KLF7, KLF8, TRPC3, HPCAL1, TRPC6, SMYD3, CELSR3, CBLB, CLGN, RNF7, HPCA, ZFHX2, ZFHX3, G…	536	3934	13288	1.33597	0.000273475	2.48644e-05	0.000655378
Annotation Cluster 3	Enrichment Score: 5.107538891120221
Category	Term	Count	%	PValue	Genes	List Total	Pop Hits	Pop Total	Fold Enrichment	Bonferroni	Benjamini	FDR
UP_SEQ_FEATURE	domain:RGS	10	1.17509	4.87859e-06	RGS10, RGS11, RGS3, RGS4, RGS5, RGS19, ADRBK2, RGS8, RGS17, GRK5	760	29	16021	7.26906	0.00845767	0.00845767	0.00825167
INTERPRO	IPR000342:Regulator of G protein signalling	10	1.17509	5.222e-06	RGS10, RGS11, RGS3, RGS4, RGS5, RGS19, ADRBK2, RGS8, RGS17, GRK5	734	33	17763	7.33342	0.0057641	0.00288621	0.00835715
SMART	SM00315:RGS	10	1.17509	1.86746e-05	RGS10, RGS11, RGS3, RGS4, RGS5, RGS19, ADRBK2, RGS8, RGS17, GRK5	444	33	9131	6.23191	0.00423021	0.00423021	0.0238888
Annotation Cluster 4	Enrichment Score: 3.4873172120570457
Category	Term	Count	%	PValue	Genes	List Total	Pop Hits	Pop Total	Fold Enrichment	Bonferroni	Benjamini	FDR
SP_PIR_KEYWORDS	potassium transport	15	1.76263	0.000212716	KCNC2, SLC12A7, FXYD2, KCND3, KCNAB1, KCNK18, KCNA4, KCNIP2, KCNK13, KCNJ12, KCNIP4, KCNT1, KCNG3, HCN3, KCNG2	775	107	17854	3.22954	0.0723462	0.00830936	0.290903
GOTERM_MF_FAT	GO:0030955~potassium ion binding	15	1.76263	0.000275578	KCNC2, SLC12A7, FXYD2, KCND3, KCNAB1, KCNK18, KCNA4, KCNIP2, KCNK13, KCNJ12, KCNIP4, KCNT1, KCNG3, HCN3, KCNG2	536	118	13288	3.1514	0.156847	0.00998549	0.407967
SP_PIR_KEYWORDS	potassium	15	1.76263	0.000588849	KCNC2, SLC12A7, FXYD2, KCND3, KCNAB1, KCNK18, KCNA4, KCNIP2, KCNK13, KCNJ12, KCNIP4, KCNT1, KCNG3, HCN3, KCNG2	775	118	17854	2.92849	0.187732	0.0171778	0.803371
Annotation Cluster 5	Enrichment Score: 2.6781210950201473
Category	Term	Count	%	PValue	Genes	List Total	Pop Hits	Pop Total	Fold Enrichment	Bonferroni	Benjamini	FDR
INTERPRO	IPR002110:Ankyrin	21	2.46769	0.000963026	ANKS1B, TRPC3, TRPC6, ANKRA2, TRPV1, TRPV2, TRPA1, ANKRD10, ANKRD6, DAPK1, ANKRD13B, UACA, ANK3, KRIT1, ANKRD12, ZDHHC13, ANKRD24, PLA2G6, BCL3, DGKZ, ANKZF1	734	223	17763	2.27895	0.655818	0.111756	1.53018
SP_PIR_KEYWORDS	ank repeat	21	2.46769	0.00164655	ANKS1B, TRPC3, TRPC6, ANKRA2, TRPV1, TRPV2, TRPA1, ANKRD10, ANKRD6, DAPK1, ANKRD13B, UACA, ANK3, KRIT1, ANKRD12, ZDHHC13, ANKRD24, PLA2G6, BCL3, DGKZ, ANKZF1	775	222	17854	2.17922	0.44106	0.0336396	2.2314
SMART	SM00248:ANK	21	2.46769	0.0058267	ANKS1B, TRPC3, TRPC6, ANKRA2, TRPV1, TRPV2, TRPA1, ANKRD10, ANKRD6, DAPK1, ANKRD13B, UACA, ANK3, KRIT1, ANKRD12, ZDHHC13, ANKRD24, PLA2G6, BCL3, DGKZ, ANKZF1	444	223	9131	1.93664	0.734603	0.198354	7.20358
Annotation Cluster 6	Enrichment Score: 2.5390644232434694
Category	Term	Count	%	PValue	Genes	List Total	Pop Hits	Pop Total	Fold Enrichment	Bonferroni	Benjamini	FDR
INTERPRO	IPR001206:Diacylglycerol kinase, catalytic region	5	0.587544	0.0015257	DGKG, DGKK, DGKZ, DGKH, AGK	734	13	17763	9.3078	0.815524	0.142435	2.41403
SMART	SM00046:DAGKc	5	0.587544	0.00275342	DGKG, DGKK, DGKZ, DGKH, AGK	444	13	9131	7.90974	0.465213	0.11766	3.46596
GOTERM_BP_FAT	GO:0007205~activation of protein kinase C activity by G-protein coupled receptor protein signaling pathway	5	0.587544	0.00574734	DGKG, DGKK, DGKZ, DGKH, AGK	536	19	13588	6.67125	0.999989	0.390396	9.42162
Annotation Cluster 7	Enrichment Score: 2.4920400068363238
Category	Term	Count	%	PValue	Genes	List Total	Pop Hits	Pop Total	Fold Enrichment	Bonferroni	Benjamini	FDR
PIR_SUPERFAMILY	PIRSF500233:synaptotagmin	5	0.587544	0.00136287	SYT1, SYT4, SYT5, SYT9, SYT7	358	12	8136	9.46927	0.410897	0.161705	1.87598
INTERPRO	IPR001565:Synaptotagmin	5	0.587544	0.00445258	SYT1, SYT4, SYT5, SYT9, SYT7	734	17	17763	7.11773	0.992846	0.337456	6.89291
PIR_SUPERFAMILY	PIRSF002385:B/K protein/synaptotagmin	5	0.587544	0.00550571	SYT1, SYT4, SYT5, SYT9, SYT7	358	17	8136	6.68419	0.882594	0.414641	7.37997
Annotation Cluster 8	Enrichment Score: 2.43230808227819
Category	Term	Count	%	PValue	Genes	List Total	Pop Hits	Pop Total	Fold Enrichment	Bonferroni	Benjamini	FDR
GOTERM_CC_FAT	GO:0008021~synaptic vesicle	11	1.2926	0.000288824	SYT1, SLC17A8, STX1A, SYNPR, CADM1, SYT4, SYT5, TH, SYT9, SYT7, SYNGR3	490	68	12504	4.12797	0.084599	0.0125482	0.386429
GOTERM_CC_FAT	GO:0030136~clathrin-coated vesicle	11	1.2926	0.00744581	SYT1, SLC17A8, STX1A, SYNPR, CADM1, SYT4, SYT5, TH, SYT9, SYT7, SYNGR3	490	104	12504	2.69906	0.898424	0.173519	9.53185
GOTERM_CC_FAT	GO:0030135~coated vesicle	11	1.2926	0.0234709	SYT1, SLC17A8, STX1A, SYNPR, CADM1, SYT4, SYT5, TH, SYT9, SYT7, SYNGR3	490	124	12504	2.26373	0.999302	0.281329	27.2644
Annotation Cluster 9	Enrichment Score: 1.9920188966879748
Category	Term	Count	%	PValue	Genes	List Total	Pop Hits	Pop Total	Fold Enrichment	Bonferroni	Benjamini	FDR
SP_PIR_KEYWORDS	phorbol ester binding	4	0.470035	0.0038584	PRKCA, PRKD1, PRKCQ, PRKCD	775	8	17854	11.5187	0.74453	0.0659567	5.15628
SP_PIR_KEYWORDS	phospholipid binding	4	0.470035	0.0133132	PRKCA, PRKD1, PRKCQ, PRKCD	775	12	17854	7.67914	0.991183	0.145898	16.7679
GOTERM_MF_FAT	GO:0004697~protein kinase C activity	4	0.470035	0.0205709	PRKCA, PRKD1, PRKCQ, PRKCD	536	15	13288	6.61095	0.999997	0.300503	26.5301
Annotation Cluster 10	Enrichment Score: 1.80397823850609
Category	Term	Count	%	PValue	Genes	List Total	Pop Hits	Pop Total	Fold Enrichment	Bonferroni	Benjamini	FDR
UP_SEQ_FEATURE	repeat:II	5	0.587544	0.0157044	SCN9A, SCN11A, CACNA1C, SCN10A, CACNA1B	760	21	16021	5.01911	1	0.802315	23.4896
UP_SEQ_FEATURE	repeat:I	5	0.587544	0.0157044	SCN9A, SCN11A, CACNA1C, SCN10A, CACNA1B	760	21	16021	5.01911	1	0.802315	23.4896
UP_SEQ_FEATURE	repeat:IV	5	0.587544	0.0157044	SCN9A, SCN11A, CACNA1C, SCN10A, CACNA1B	760	21	16021	5.01911	1	0.802315	23.4896
UP_SEQ_FEATURE	repeat:III	5	0.587544	0.0157044	SCN9A, SCN11A, CACNA1C, SCN10A, CACNA1B	760	21	16021	5.01911	1	0.802315	23.4896
Annotation Cluster 11	Enrichment Score: 1.7944041131203454
Category	Term	Count	%	PValue	Genes	List Total	Pop Hits	Pop Total	Fold Enrichment	Bonferroni	Benjamini	FDR
SP_PIR_KEYWORDS	protein phosphatase inhibitor	5	0.587544	0.00247593	PPP1R2, PHACTR3, PPP1R1C, PPP1R1A, PPP1R14B	775	14	17854	8.22765	0.583174	0.0450127	3.3378
GOTERM_MF_FAT	GO:0004864~phosphoprotein phosphatase inhibitor activity	5	0.587544	0.00752819	PPP1R2, PHACTR3, PPP1R1C, PPP1R1A, PPP1R14B	536	20	13288	6.19776	0.990698	0.164652	10.6029
GOTERM_MF_FAT	GO:0019212~phosphatase inhibitor activity	5	0.587544	0.0125101	PPP1R2, PHACTR3, PPP1R1C, PPP1R1A, PPP1R14B	536	23	13288	5.38936	0.999587	0.222269	17.0327
GOTERM_MF_FAT	GO:0019888~protein phosphatase regulator activity	5	0.587544	0.0602144	PPP1R2, PHACTR3, PPP1R1C, PPP1R1A, PPP1R14B	536	37	13288	3.35014	1	0.515831	60.1933
GOTERM_MF_FAT	GO:0019208~phosphatase regulator activity	5	0.587544	0.0759606	PPP1R2, PHACTR3, PPP1R1C, PPP1R1A, PPP1R14B	536	40	13288	3.09888	1	0.588981	69.0177
Annotation Cluster 12	Enrichment Score: 1.7718233947712203
Category	Term	Count	%	PValue	Genes	List Total	Pop Hits	Pop Total	Fold Enrichment	Bonferroni	Benjamini	FDR
INTERPRO	IPR007623:Brain expressed X-linked like protein	3	0.352526	0.015649	BEX1, BEX2, BEX4	734	5	17763	14.5202	1	0.64195	22.3091
PIR_SUPERFAMILY	PIRSF008633:brain-expressed X-linked protein	3	0.352526	0.0175801	BEX1, BEX2, BEX4	358	5	8136	13.6358	0.998974	0.747502	21.8307
PIR_SUPERFAMILY	PIRSF008633:BEX	3	0.352526	0.0175801	BEX1, BEX2, BEX4	358	5	8136	13.6358	0.998974	0.747502	21.8307
Annotation Cluster 13	Enrichment Score: 1.7255904605605559
Category	Term	Count	%	PValue	Genes	List Total	Pop Hits	Pop Total	Fold Enrichment	Bonferroni	Benjamini	FDR
INTERPRO	IPR002073:3'5'-cyclic nucleotide phosphodiesterase	5	0.587544	0.00982483	PDE1C, PDE11A, PDE10A, PDE8A, PDE4C	734	21	17763	5.76197	0.999982	0.494959	14.6165
GOTERM_MF_FAT	GO:0004114~3',5'-cyclic-nucleotide phosphodiesterase activity	5	0.587544	0.0145449	PDE1C, PDE11A, PDE10A, PDE8A, PDE4C	536	24	13288	5.1648	0.999885	0.2403	19.5326
INTERPRO	IPR003607:Metal-dependent phosphohydrolase, HD region	5	0.587544	0.015823	PDE1C, PDE11A, PDE10A, PDE8A, PDE4C	734	24	17763	5.04172	1	0.625024	22.5286
GOTERM_MF_FAT	GO:0004112~cyclic-nucleotide phosphodiesterase activity	5	0.587544	0.0167773	PDE1C, PDE11A, PDE10A, PDE8A, PDE4C	536	25	13288	4.95821	0.999972	0.258616	22.1944
SMART	SM00471:HDc	5	0.587544	0.0268521	PDE1C, PDE11A, PDE10A, PDE8A, PDE4C	444	24	9131	4.28444	0.997927	0.49668	29.4064
UP_SEQ_FEATURE	metal ion-binding site:Divalent metal cation 2	5	0.587544	0.0286036	PDE1C, PDE11A, PDE10A, PDE8A, PDE4C	760	25	16021	4.21605	1	0.929996	38.791
UP_SEQ_FEATURE	metal ion-binding site:Divalent metal cation 1	5	0.587544	0.0286036	PDE1C, PDE11A, PDE10A, PDE8A, PDE4C	760	25	16021	4.21605	1	0.929996	38.791
Annotation Cluster 14	Enrichment Score: 1.6987719967782717
Category	Term	Count	%	PValue	Genes	List Total	Pop Hits	Pop Total	Fold Enrichment	Bonferroni	Benjamini	FDR
UP_SEQ_FEATURE	domain:CARD	5	0.587544	0.0109608	CARD11, NOL3, 1110007C09RIK, CASP1, CARD10	760	19	16021	5.54744	1	0.797902	17.0077
INTERPRO	IPR001315:Caspase Recruitment	5	0.587544	0.0208663	CARD11, NOL3, 1110007C09RIK, CASP1, CARD10	734	26	17763	4.6539	1	0.653913	28.6438
SMART	SM00114:CARD	5	0.587544	0.0350265	CARD11, NOL3, 1110007C09RIK, CASP1, CARD10	444	26	9131	3.95487	0.999695	0.554857	36.628
Annotation Cluster 15	Enrichment Score: 1.6938148097224612
Category	Term	Count	%	PValue	Genes	List Total	Pop Hits	Pop Total	Fold Enrichment	Bonferroni	Benjamini	FDR
GOTERM_MF_FAT	GO:0015269~calcium-activated potassium channel activity	4	0.470035	0.0137249	KCNT1, KCNN1, KCNK18, KCNMB1	536	13	13288	7.62801	0.999807	0.23458	18.5337
GOTERM_MF_FAT	GO:0005227~calcium activated cation channel activity	4	0.470035	0.0245767	KCNT1, KCNN1, KCNK18, KCNMB1	536	16	13288	6.19776	1	0.319601	30.8631
GOTERM_MF_FAT	GO:0022839~ion gated channel activity	4	0.470035	0.0245767	KCNT1, KCNN1, KCNK18, KCNMB1	536	16	13288	6.19776	1	0.319601	30.8631
Annotation Cluster 16	Enrichment Score: 1.45032191775769
Category	Term	Count	%	PValue	Genes	List Total	Pop Hits	Pop Total	Fold Enrichment	Bonferroni	Benjamini	FDR
INTERPRO	IPR001895:Guanine-nucleotide dissociation stimulator CDC25	5	0.587544	0.0267923	RALGPS1, RASGRP1, RASGEF1A, RALGDS, RGL2	734	28	17763	4.32148	1	0.699572	35.2504
INTERPRO	IPR008937:Ras guanine nucleotide exchange factor	5	0.587544	0.0373909	RALGPS1, RASGRP1, RASGEF1A, RALGDS, RGL2	734	31	17763	3.90327	1	0.766522	45.659
SMART	SM00147:RasGEF	5	0.587544	0.0444895	RALGPS1, RASGRP1, RASGEF1A, RALGDS, RGL2	444	28	9131	3.67238	0.999967	0.609041	44.1348
Annotation Cluster 17	Enrichment Score: 1.407925191575076
Category	Term	Count	%	PValue	Genes	List Total	Pop Hits	Pop Total	Fold Enrichment	Bonferroni	Benjamini	FDR
GOTERM_BP_FAT	GO:0051251~positive regulation of lymphocyte activation	9	1.05758	0.0317348	STAT6, PRKCQ, CARD11, CDKN1A, CORO1A, MYD88, IL4RA, ITPKB, AP3B1	536	94	13588	2.4272	1	0.672873	42.5154
GOTERM_BP_FAT	GO:0002696~positive regulation of leukocyte activation	9	1.05758	0.0412872	STAT6, PRKCQ, CARD11, CDKN1A, CORO1A, MYD88, IL4RA, ITPKB, AP3B1	536	99	13588	2.30461	1	0.71145	51.5126
GOTERM_BP_FAT	GO:0050867~positive regulation of cell activation	9	1.05758	0.0455904	STAT6, PRKCQ, CARD11, CDKN1A, CORO1A, MYD88, IL4RA, ITPKB, AP3B1	536	101	13588	2.25898	1	0.73194	55.1164
Annotation Cluster 18	Enrichment Score: 1.292995736108175
Category	Term	Count	%	PValue	Genes	List Total	Pop Hits	Pop Total	Fold Enrichment	Bonferroni	Benjamini	FDR
INTERPRO	IPR008365:Prostanoid receptor	3	0.352526	0.0403564	PTGER1, PTGER3, PTGDR	734	8	17763	9.0751	1	0.770305	48.2773
GOTERM_MF_FAT	GO:0004955~prostaglandin receptor activity	3	0.352526	0.0482783	PTGER1, PTGER3, PTGDR	536	9	13288	8.26368	1	0.471715	51.9986
GOTERM_MF_FAT	GO:0004953~icosanoid receptor activity	3	0.352526	0.0587727	PTGER1, PTGER3, PTGDR	536	10	13288	7.43731	1	0.513746	59.2779
GOTERM_MF_FAT	GO:0004954~prostanoid receptor activity	3	0.352526	0.0587727	PTGER1, PTGER3, PTGDR	536	10	13288	7.43731	1	0.513746	59.2779
Annotation Cluster 19	Enrichment Score: 1.2770958411838356
Category	Term	Count	%	PValue	Genes	List Total	Pop Hits	Pop Total	Fold Enrichment	Bonferroni	Benjamini	FDR
GOTERM_BP_FAT	GO:0042981~regulation of apoptosis	31	3.64277	0.0471838	BID, 1110007C09RIK, CDH1, HSPA1B, PTEN, BDNF, BOK, HMOX1, BCL3, POU4F1, FAIM, CASP1, MYC, RAB27A, PRKCA, RARG, NOL3, INHA, DAPK3, PRKCD, DAPK1, TRADD, CARD10, ATF5, CARD11, CDKN1A, UACA, RNF7, CSRNP3, AGTR1B, MNT	536	553	13588	1.42111	1	0.724723	56.3856
GOTERM_BP_FAT	GO:0043067~regulation of programmed cell death	31	3.64277	0.0542234	BID, 1110007C09RIK, CDH1, HSPA1B, PTEN, BDNF, BOK, HMOX1, BCL3, POU4F1, FAIM, CASP1, MYC, RAB27A, PRKCA, RARG, NOL3, INHA, DAPK3, PRKCD, DAPK1, TRADD, CARD10, ATF5, CARD11, CDKN1A, UACA, RNF7, CSRNP3, AGTR1B, MNT	536	560	13588	1.40334	1	0.75185	61.5993
GOTERM_BP_FAT	GO:0010941~regulation of cell death	31	3.64277	0.0576412	BID, 1110007C09RIK, CDH1, HSPA1B, PTEN, BDNF, BOK, HMOX1, BCL3, POU4F1, FAIM, CASP1, MYC, RAB27A, PRKCA, RARG, NOL3, INHA, DAPK3, PRKCD, DAPK1, TRADD, CARD10, ATF5, CARD11, CDKN1A, UACA, RNF7, CSRNP3, AGTR1B, MNT	536	563	13588	1.39587	1	0.756515	63.9133
Annotation Cluster 20	Enrichment Score: 1.25031533044294
Category	Term	Count	%	PValue	Genes	List Total	Pop Hits	Pop Total	Fold Enrichment	Bonferroni	Benjamini	FDR
GOTERM_BP_FAT	GO:0030833~regulation of actin filament polymerization	6	0.705053	0.0310554	ARPC1B, CORO1A, SCIN, AVIL, TMSB10, TMSB4X	536	45	13588	3.3801	1	0.671305	41.819
GOTERM_BP_FAT	GO:0008064~regulation of actin polymerization or depolymerization	6	0.705053	0.045989	ARPC1B, CORO1A, SCIN, AVIL, TMSB10, TMSB4X	536	50	13588	3.04209	1	0.725123	55.4371
GOTERM_BP_FAT	GO:0030832~regulation of actin filament length	6	0.705053	0.0494087	ARPC1B, CORO1A, SCIN, AVIL, TMSB10, TMSB4X	536	51	13588	2.98244	1	0.727381	58.1014
GOTERM_BP_FAT	GO:0032956~regulation of actin cytoskeleton organization	6	0.705053	0.0867126	ARPC1B, CORO1A, SCIN, AVIL, TMSB10, TMSB4X	536	60	13588	2.53507	1	0.830293	78.9278
GOTERM_BP_FAT	GO:0032970~regulation of actin filament-based process	6	0.705053	0.0915686	ARPC1B, CORO1A, SCIN, AVIL, TMSB10, TMSB4X	536	61	13588	2.49352	1	0.824497	80.7708
Annotation Cluster 21	Enrichment Score: 1.2342497337235547
Category	Term	Count	%	PValue	Genes	List Total	Pop Hits	Pop Total	Fold Enrichment	Bonferroni	Benjamini	FDR
GOTERM_BP_FAT	GO:0032271~regulation of protein polymerization	7	0.822562	0.0240606	ARPC1B, CORO1A, SCIN, AVIL, TMSB10, TMSB4X, TES	536	57	13588	3.11325	1	0.632891	34.1718
GOTERM_BP_FAT	GO:0043254~regulation of protein complex assembly	7	0.822562	0.042244	ARPC1B, CORO1A, SCIN, AVIL, TMSB10, TMSB4X, TES	536	65	13588	2.73008	1	0.714527	52.3366
GOTERM_BP_FAT	GO:0051493~regulation of cytoskeleton organization	7	0.822562	0.195065	ARPC1B, CORO1A, SCIN, AVIL, TMSB10, TMSB4X, TES	536	99	13588	1.79248	1	0.923177	97.5895
Annotation Cluster 22	Enrichment Score: 1.2033328801248198
Category	Term	Count	%	PValue	Genes	List Total	Pop Hits	Pop Total	Fold Enrichment	Bonferroni	Benjamini	FDR
GOTERM_BP_FAT	GO:0007409~axonogenesis	13	1.52761	0.0276261	CCKAR, PRRXL1, KLF7, NDN, RTN4RL1, CELSR3, NRN1, SLIT1, ISL2, BDNF, ANK3, POU4F2, BOC	536	163	13588	2.02184	1	0.662061	38.1809
GOTERM_BP_FAT	GO:0048812~neuron projection morphogenesis	13	1.52761	0.0456141	CCKAR, PRRXL1, KLF7, NDN, RTN4RL1, CELSR3, NRN1, SLIT1, ISL2, BDNF, ANK3, POU4F2, BOC	536	176	13588	1.8725	1	0.727111	55.1355
GOTERM_BP_FAT	GO:0048667~cell morphogenesis involved in neuron differentiation	13	1.52761	0.0561656	CCKAR, PRRXL1, KLF7, NDN, RTN4RL1, CELSR3, NRN1, SLIT1, ISL2, BDNF, ANK3, POU4F2, BOC	536	182	13588	1.81077	1	0.755718	62.9309
GOTERM_BP_FAT	GO:0048858~cell projection morphogenesis	13	1.52761	0.102614	CCKAR, PRRXL1, KLF7, NDN, RTN4RL1, CELSR3, NRN1, SLIT1, ISL2, BDNF, ANK3, POU4F2, BOC	536	202	13588	1.63148	1	0.846755	84.4135
GOTERM_BP_FAT	GO:0032990~cell part morphogenesis	13	1.52761	0.132507	CCKAR, PRRXL1, KLF7, NDN, RTN4RL1, CELSR3, NRN1, SLIT1, ISL2, BDNF, ANK3, POU4F2, BOC	536	212	13588	1.55453	1	0.878864	91.2873
Annotation Cluster 23	Enrichment Score: 1.1947328494988656
Category	Term	Count	%	PValue	Genes	List Total	Pop Hits	Pop Total	Fold Enrichment	Bonferroni	Benjamini	FDR
GOTERM_CC_FAT	GO:0001518~voltage-gated sodium channel complex	3	0.352526	0.0557869	SCN9A, SCN11A, SCN10A	490	10	12504	7.65551	1	0.45431	53.6709
PIR_SUPERFAMILY	PIRSF002448:voltage-gated sodium channel	3	0.352526	0.0563502	SCN9A, SCN11A, SCN10A	358	9	8136	7.57542	1	0.959839	55.3092
INTERPRO	IPR010526:Sodium ion transport-associated	3	0.352526	0.0614278	SCN9A, SCN11A, SCN10A	734	10	17763	7.26008	1	0.849941	63.7454
INTERPRO	IPR001696:Na+ channel	3	0.352526	0.0614278	SCN9A, SCN11A, SCN10A	734	10	17763	7.26008	1	0.849941	63.7454
GOTERM_CC_FAT	GO:0034706~sodium channel complex	3	0.352526	0.0895731	SCN9A, SCN11A, SCN10A	490	13	12504	5.88885	1	0.581119	71.572
Annotation Cluster 24	Enrichment Score: 1.1915044690956962
Category	Term	Count	%	PValue	Genes	List Total	Pop Hits	Pop Total	Fold Enrichment	Bonferroni	Benjamini	FDR
GOTERM_BP_FAT	GO:0006939~smooth muscle contraction	5	0.587544	0.00468099	TRPV1, P2RX3, P2RX2, CACNA1C, FKBP1B	536	18	13588	7.04187	0.999905	0.402389	7.73929
GOTERM_BP_FAT	GO:0006936~muscle contraction	5	0.587544	0.210427	TRPV1, P2RX3, P2RX2, CACNA1C, FKBP1B	536	60	13588	2.11256	1	0.930497	98.2684
GOTERM_BP_FAT	GO:0003012~muscle system process	5	0.587544	0.270426	TRPV1, P2RX3, P2RX2, CACNA1C, FKBP1B	536	67	13588	1.89185	1	0.958966	99.5542
Annotation Cluster 25	Enrichment Score: 1.1066737827341213
Category	Term	Count	%	PValue	Genes	List Total	Pop Hits	Pop Total	Fold Enrichment	Bonferroni	Benjamini	FDR
GOTERM_MF_FAT	GO:0031402~sodium ion binding	9	1.05758	0.0557882	FXYD2, SLC17A8, SCN2B, SCN3B, SLC10A6, SCN9A, SCN11A, HCN3, SCN10A	536	103	13288	2.16621	1	0.501791	57.3201
SP_PIR_KEYWORDS	Sodium	9	1.05758	0.0786177	FXYD2, SLC17A8, SCN2B, SCN3B, SLC10A6, SCN9A, SCN11A, HCN3, SCN10A	775	103	17854	2.01298	1	0.505876	67.4137
SP_PIR_KEYWORDS	Sodium transport	9	1.05758	0.109123	FXYD2, SLC17A8, SCN2B, SCN3B, SLC10A6, SCN9A, SCN11A, HCN3, SCN10A	775	111	17854	1.8679	1	0.596031	79.4507
Annotation Cluster 26	Enrichment Score: 1.0831536368191945
Category	Term	Count	%	PValue	Genes	List Total	Pop Hits	Pop Total	Fold Enrichment	Bonferroni	Benjamini	FDR
UP_SEQ_FEATURE	domain:PDZ 6	3	0.352526	0.0296062	MAGI3, MAGI1, GRIP1	760	6	16021	10.5401	1	0.926916	39.8509
UP_SEQ_FEATURE	domain:PDZ 5	3	0.352526	0.0401641	MAGI3, MAGI1, GRIP1	760	7	16021	9.0344	1	0.955085	50.0119
UP_SEQ_FEATURE	domain:PDZ 4	3	0.352526	0.123854	MAGI3, MAGI1, GRIP1	760	13	16021	4.86468	1	0.997661	89.3169
UP_SEQ_FEATURE	domain:PDZ 3	3	0.352526	0.315685	MAGI3, MAGI1, GRIP1	760	24	16021	2.63503	1	0.999682	99.8365
Annotation Cluster 27	Enrichment Score: 1.0651075327259505
Category	Term	Count	%	PValue	Genes	List Total	Pop Hits	Pop Total	Fold Enrichment	Bonferroni	Benjamini	FDR
GOTERM_BP_FAT	GO:0046649~lymphocyte activation	14	1.64512	0.0389986	PIK3CD, MINK1, SOX4, ITPKB, TPD52, SKAP2, PRKCD, FKBP1B, CARD11, CBLB, GADD45G, BCL3, HDAC9, RAB27A	536	191	13588	1.85817	1	0.70141	49.4866
GOTERM_BP_FAT	GO:0045321~leukocyte activation	14	1.64512	0.0937989	PIK3CD, MINK1, SOX4, ITPKB, TPD52, SKAP2, PRKCD, FKBP1B, CARD11, CBLB, GADD45G, BCL3, HDAC9, RAB27A	536	219	13588	1.6206	1	0.826657	81.5654
GOTERM_BP_FAT	GO:0001775~cell activation	14	1.64512	0.174353	PIK3CD, MINK1, SOX4, ITPKB, TPD52, SKAP2, PRKCD, FKBP1B, CARD11, CBLB, GADD45G, BCL3, HDAC9, RAB27A	536	246	13588	1.44273	1	0.910194	96.2716
Annotation Cluster 28	Enrichment Score: 1.042703875189844
Category	Term	Count	%	PValue	Genes	List Total	Pop Hits	Pop Total	Fold Enrichment	Bonferroni	Benjamini	FDR
INTERPRO	IPR017441:Protein kinase, ATP binding site	28	3.29025	0.0492946	NEK3, NEK1, MAPKAPK5, ADRBK2, PRKX, CLK2, PAK4, DCLK3, CDK15, CAMK2A, TEC, PRKCA, RET, CAMK1G, MINK1, MAPK11, DAPK3, PRKCD, DAPK1, PRKD1, PRKCQ, CAMK4, CSNK1E, MAPK4, ROR2, MST1R, GRK5, MAPK7	734	467	17763	1.45098	1	0.807158	55.4713
INTERPRO	IPR000719:Protein kinase, core	28	3.29025	0.0793521	NEK3, NEK1, MAPKAPK5, ADRBK2, PRKX, CLK2, PAK4, DCLK3, CDK15, CAMK2A, TEC, PRKCA, RET, CAMK1G, MINK1, MAPK11, DAPK3, PRKCD, DAPK1, PRKD1, PRKCQ, CAMK4, CSNK1E, MAPK4, ROR2, MST1R, GRK5, MAPK7	734	491	17763	1.38006	1	0.875081	73.3719
UP_SEQ_FEATURE	domain:Protein kinase	28	3.29025	0.19034	NEK3, NEK1, MAPKAPK5, ADRBK2, PRKX, CLK2, PAK4, DCLK3, CDK15, CAMK2A, TEC, PRKCA, RET, CAMK1G, MINK1, MAPK11, DAPK3, PRKCD, DAPK1, PRKD1, PRKCQ, CAMK4, CSNK1E, MAPK4, ROR2, MST1R, GRK5, MAPK7	760	476	16021	1.24002	1	0.999149	97.1883
Annotation Cluster 29	Enrichment Score: 1.033872688676449
Category	Term	Count	%	PValue	Genes	List Total	Pop Hits	Pop Total	Fold Enrichment	Bonferroni	Benjamini	FDR
INTERPRO	IPR000961:AGC-kinase, C-terminal	6	0.705053	0.0667126	PRKCA, PRKCQ, ADRBK2, GRK5, PRKCD, PRKX	734	53	17763	2.73965	1	0.859104	66.878
UP_SEQ_FEATURE	domain:AGC-kinase C-terminal	6	0.705053	0.105025	PRKCA, PRKCQ, ADRBK2, GRK5, PRKCD, PRKX	760	53	16021	2.38644	1	0.997131	84.6927
SMART	SM00133:S_TK_X	6	0.705053	0.112949	PRKCA, PRKCQ, ADRBK2, GRK5, PRKCD, PRKX	444	53	9131	2.32815	1	0.798182	78.4187
Annotation Cluster 30	Enrichment Score: 1.0216828526277062
Category	Term	Count	%	PValue	Genes	List Total	Pop Hits	Pop Total	Fold Enrichment	Bonferroni	Benjamini	FDR
GOTERM_MF_FAT	GO:0032555~purine ribonucleotide binding	85	9.98825	0.0763963	KIFC2, GNA14, TUBB2B, TUBB2A-PS2, TRPV1, RHOV, PRKX, DIRAS2, ARL10, CLK2, PAK4, VPS4B, RRAS, RAB27B, DOCK11, CDK15, RAB27A, PRKCA, MAGI3, RET, CAMK1G, MAGI1, GTPBP6, PFKL, PIK3CD, MINK1, PDE10A, PRKCD, DAPK3, DAPK1, NVL, PRKD1, PRKCQ, GNAQ, CAMK4, MAPK4, RAB15, ROR2, MAPK7, MST1R, SMARCA1, ARL4D, NKIRAS2, CHKA, MVD, NEK3, ASS1, NEK1, MAPKAPK5, RAB40C, ADRBK2, UBE2QL1, HSPA1B, NAGK, ABCA5, GALK2, …	536	1796	13288	1.1733	1	0.584574	69.2338
GOTERM_MF_FAT	GO:0032553~ribonucleotide binding	85	9.98825	0.0763963	KIFC2, GNA14, TUBB2B, TUBB2A-PS2, TRPV1, RHOV, PRKX, DIRAS2, ARL10, CLK2, PAK4, VPS4B, RRAS, RAB27B, DOCK11, CDK15, RAB27A, PRKCA, MAGI3, RET, CAMK1G, MAGI1, GTPBP6, PFKL, PIK3CD, MINK1, PDE10A, PRKCD, DAPK3, DAPK1, NVL, PRKD1, PRKCQ, GNAQ, CAMK4, MAPK4, RAB15, ROR2, MAPK7, MST1R, SMARCA1, ARL4D, NKIRAS2, CHKA, MVD, NEK3, ASS1, NEK1, MAPKAPK5, RAB40C, ADRBK2, UBE2QL1, HSPA1B, NAGK, ABCA5, GALK2, …	536	1796	13288	1.1733	1	0.584574	69.2338
GOTERM_MF_FAT	GO:0017076~purine nucleotide binding	85	9.98825	0.147505	KIFC2, GNA14, TUBB2B, TUBB2A-PS2, TRPV1, RHOV, PRKX, DIRAS2, ARL10, CLK2, PAK4, VPS4B, RRAS, RAB27B, DOCK11, CDK15, RAB27A, PRKCA, MAGI3, RET, CAMK1G, MAGI1, GTPBP6, PFKL, PIK3CD, MINK1, PDE10A, PRKCD, DAPK3, DAPK1, NVL, PRKD1, PRKCQ, GNAQ, CAMK4, MAPK4, RAB15, ROR2, MAPK7, MST1R, SMARCA1, ARL4D, NKIRAS2, CHKA, MVD, NEK3, ASS1, NEK1, MAPKAPK5, RAB40C, ADRBK2, UBE2QL1, HSPA1B, NAGK, ABCA5, GALK2, …	536	1871	13288	1.12626	1	0.786371	90.6243
Annotation Cluster 31	Enrichment Score: 1.0057919225136978
Category	Term	Count	%	PValue	Genes	List Total	Pop Hits	Pop Total	Fold Enrichment	Bonferroni	Benjamini	FDR
GOTERM_BP_FAT	GO:0042326~negative regulation of phosphorylation	4	0.470035	0.0883347	PRKCA, IMPACT, PRKRIP1, PRKCD	536	27	13588	3.75567	1	0.821495	79.5612
GOTERM_BP_FAT	GO:0010563~negative regulation of phosphorus metabolic process	4	0.470035	0.104291	PRKCA, IMPACT, PRKRIP1, PRKCD	536	29	13588	3.49665	1	0.841728	84.906
GOTERM_BP_FAT	GO:0045936~negative regulation of phosphate metabolic process	4	0.470035	0.104291	PRKCA, IMPACT, PRKRIP1, PRKCD	536	29	13588	3.49665	1	0.841728	84.906
Annotation Cluster 32	Enrichment Score: 0.950941471661127
Category	Term	Count	%	PValue	Genes	List Total	Pop Hits	Pop Total	Fold Enrichment	Bonferroni	Benjamini	FDR
UP_SEQ_FEATURE	active site:Phosphocysteine intermediate	8	0.940071	0.064262	MTM1, PTPN9, MTMR1, DUSP26, SSH3, PTPRR, PTPRT, PTEN	760	75	16021	2.24856	1	0.986197	67.4851
INTERPRO	IPR016130:Protein-tyrosine phosphatase, active site	8	0.940071	0.0678103	MTM1, PTPN9, MTMR1, DUSP26, SSH3, PTPRR, PTPRT, PTEN	734	87	17763	2.22531	1	0.856771	67.4961
GOTERM_MF_FAT	GO:0004725~protein tyrosine phosphatase activity	8	0.940071	0.1126	MTM1, PTPN9, MTMR1, DUSP26, SSH3, PTPRR, PTPRT, PTEN	536	101	13288	1.96365	1	0.708415	82.9982
GOTERM_BP_FAT	GO:0016311~dephosphorylation	8	0.940071	0.320218	MTM1, PTPN9, MTMR1, DUSP26, SSH3, PTPRR, PTPRT, PTEN	536	141	13588	1.43834	1	0.971151	99.8675
Annotation Cluster 33	Enrichment Score: 0.8960138684211283
Category	Term	Count	%	PValue	Genes	List Total	Pop Hits	Pop Total	Fold Enrichment	Bonferroni	Benjamini	FDR
GOTERM_CC_FAT	GO:0030672~synaptic vesicle membrane	4	0.470035	0.0361453	SYT1, SLC17A8, STX1A, SYNPR	490	19	12504	5.37229	0.999987	0.362762	38.9479
GOTERM_CC_FAT	GO:0030665~clathrin coated vesicle membrane	4	0.470035	0.16525	SYT1, SLC17A8, STX1A, SYNPR	490	36	12504	2.83537	1	0.723449	91.1163
GOTERM_CC_FAT	GO:0030662~coated vesicle membrane	4	0.470035	0.343373	SYT1, SLC17A8, STX1A, SYNPR	490	53	12504	1.92591	1	0.878773	99.644
Annotation Cluster 34	Enrichment Score: 0.8769805685750008
Category	Term	Count	%	PValue	Genes	List Total	Pop Hits	Pop Total	Fold Enrichment	Bonferroni	Benjamini	FDR
GOTERM_BP_FAT	GO:0010557~positive regulation of macromolecule biosynthetic process	28	3.29025	0.104055	MEF2A, THRA, SOX4, PLAGL1, STAT6, RGMB, MYD88, POU4F2, BCL3, MYC, KLF5, KLF7, RARG, PCBD1, SOX11, GRHL3, SMAD1, CARD11, PRKCQ, CSRNP3, EBF3, IRF6, EBF1, SIX1, HIVEP3, SMARCA1, PTMS, ARAP1	536	530	13588	1.33928	1	0.843509	84.8377
GOTERM_BP_FAT	GO:0031328~positive regulation of cellular biosynthetic process	28	3.29025	0.144454	MEF2A, THRA, SOX4, PLAGL1, STAT6, RGMB, MYD88, POU4F2, BCL3, MYC, KLF5, KLF7, RARG, PCBD1, SOX11, GRHL3, SMAD1, CARD11, PRKCQ, CSRNP3, EBF3, IRF6, EBF1, SIX1, HIVEP3, SMARCA1, PTMS, ARAP1	536	552	13588	1.28591	1	0.887559	93.1332
GOTERM_BP_FAT	GO:0009891~positive regulation of biosynthetic process	28	3.29025	0.155619	MEF2A, THRA, SOX4, PLAGL1, STAT6, RGMB, MYD88, POU4F2, BCL3, MYC, KLF5, KLF7, RARG, PCBD1, SOX11, GRHL3, SMAD1, CARD11, PRKCQ, CSRNP3, EBF3, IRF6, EBF1, SIX1, HIVEP3, SMARCA1, PTMS, ARAP1	536	557	13588	1.27436	1	0.892166	94.5196
Annotation Cluster 35	Enrichment Score: 0.868025433776344
Category	Term	Count	%	PValue	Genes	List Total	Pop Hits	Pop Total	Fold Enrichment	Bonferroni	Benjamini	FDR
GOTERM_BP_FAT	GO:0043281~regulation of caspase activity	5	0.587544	0.133176	RNF7, UACA, CDH1, HSPA1B, MYC	536	50	13588	2.53507	1	0.876418	91.4019
GOTERM_BP_FAT	GO:0052548~regulation of endopeptidase activity	5	0.587544	0.133176	RNF7, UACA, CDH1, HSPA1B, MYC	536	50	13588	2.53507	1	0.876418	91.4019
GOTERM_BP_FAT	GO:0052547~regulation of peptidase activity	5	0.587544	0.140305	RNF7, UACA, CDH1, HSPA1B, MYC	536	51	13588	2.48537	1	0.883286	92.5385
Annotation Cluster 36	Enrichment Score: 0.8607047985292979
Category	Term	Count	%	PValue	Genes	List Total	Pop Hits	Pop Total	Fold Enrichment	Bonferroni	Benjamini	FDR
GOTERM_BP_FAT	GO:0032946~positive regulation of mononuclear cell proliferation	5	0.587544	0.133176	PRKCQ, CARD11, CDKN1A, CORO1A, MYD88	536	50	13588	2.53507	1	0.876418	91.4019
GOTERM_BP_FAT	GO:0050671~positive regulation of lymphocyte proliferation	5	0.587544	0.133176	PRKCQ, CARD11, CDKN1A, CORO1A, MYD88	536	50	13588	2.53507	1	0.876418	91.4019
GOTERM_BP_FAT	GO:0070665~positive regulation of leukocyte proliferation	5	0.587544	0.147582	PRKCQ, CARD11, CDKN1A, CORO1A, MYD88	536	52	13588	2.43757	1	0.888088	93.5517
Annotation Cluster 37	Enrichment Score: 0.8385049922358538
Category	Term	Count	%	PValue	Genes	List Total	Pop Hits	Pop Total	Fold Enrichment	Bonferroni	Benjamini	FDR
GOTERM_BP_FAT	GO:0033673~negative regulation of kinase activity	5	0.587544	0.140305	PRKCA, CDKN1A, GADD45G, PRKRIP1, LIME1	536	51	13588	2.48537	1	0.883286	92.5385
GOTERM_BP_FAT	GO:0006469~negative regulation of protein kinase activity	5	0.587544	0.140305	PRKCA, CDKN1A, GADD45G, PRKRIP1, LIME1	536	51	13588	2.48537	1	0.883286	92.5385
GOTERM_BP_FAT	GO:0051348~negative regulation of transferase activity	5	0.587544	0.155003	PRKCA, CDKN1A, GADD45G, PRKRIP1, LIME1	536	53	13588	2.39158	1	0.892733	94.4505
Annotation Cluster 38	Enrichment Score: 0.8255603329355777
Category	Term	Count	%	PValue	Genes	List Total	Pop Hits	Pop Total	Fold Enrichment	Bonferroni	Benjamini	FDR
GOTERM_BP_FAT	GO:0030837~negative regulation of actin filament polymerization	4	0.470035	0.0735158	SCIN, AVIL, TMSB10, TMSB4X	536	25	13588	4.05612	1	0.802415	73.0427
GOTERM_BP_FAT	GO:0031333~negative regulation of protein complex assembly	4	0.470035	0.0883347	SCIN, AVIL, TMSB10, TMSB4X	536	27	13588	3.75567	1	0.821495	79.5612
GOTERM_BP_FAT	GO:0032272~negative regulation of protein polymerization	4	0.470035	0.0883347	SCIN, AVIL, TMSB10, TMSB4X	536	27	13588	3.75567	1	0.821495	79.5612
GOTERM_BP_FAT	GO:0051494~negative regulation of cytoskeleton organization	4	0.470035	0.29284	SCIN, AVIL, TMSB10, TMSB4X	536	48	13588	2.11256	1	0.965648	99.7391
GOTERM_BP_FAT	GO:0010639~negative regulation of organelle organization	4	0.470035	0.443531	SCIN, AVIL, TMSB10, TMSB4X	536	62	13588	1.63553	1	0.990608	99.9957
Annotation Cluster 39	Enrichment Score: 0.7961653722048201
Category	Term	Count	%	PValue	Genes	List Total	Pop Hits	Pop Total	Fold Enrichment	Bonferroni	Benjamini	FDR
INTERPRO	IPR000210:BTB/POZ-like	12	1.41011	0.125965	SHKBP1, KCNC2, KCTD8, KLHL29, ZBTB48, KLHL5, KCND3, BACH2, KCNA4, KCTD16, KCNG3, KLHL2	734	180	17763	1.61335	1	0.943083	88.4066
INTERPRO	IPR011333:BTB/POZ fold	12	1.41011	0.125965	SHKBP1, KCNC2, KCTD8, KLHL29, ZBTB48, KLHL5, KCND3, BACH2, KCNA4, KCTD16, KCNG3, KLHL2	734	180	17763	1.61335	1	0.943083	88.4066
SMART	SM00225:BTB	12	1.41011	0.257636	SHKBP1, KCNC2, KCTD8, KLHL29, ZBTB48, KLHL5, KCND3, BACH2, KCNA4, KCTD16, KCNG3, KLHL2	444	180	9131	1.37102	1	0.895046	97.7883
Annotation Cluster 40	Enrichment Score: 0.7914936790873232
Category	Term	Count	%	PValue	Genes	List Total	Pop Hits	Pop Total	Fold Enrichment	Bonferroni	Benjamini	FDR
UP_SEQ_FEATURE	domain:Rho-GAP	6	0.705053	0.132027	ARHGAP22, ABR, ARHGAP28, ARHGAP17, ARAP1, ARHGAP26	760	57	16021	2.21898	1	0.997894	90.883
INTERPRO	IPR000198:RhoGAP	6	0.705053	0.142463	ARHGAP22, ABR, ARHGAP28, ARHGAP17, ARAP1, ARHGAP26	734	67	17763	2.16719	1	0.954652	91.4542
SMART	SM00324:RhoGAP	6	0.705053	0.224468	ARHGAP22, ABR, ARHGAP28, ARHGAP17, ARAP1, ARHGAP26	444	67	9131	1.84167	1	0.891327	96.1311
Annotation Cluster 41	Enrichment Score: 0.7815059928300577
Category	Term	Count	%	PValue	Genes	List Total	Pop Hits	Pop Total	Fold Enrichment	Bonferroni	Benjamini	FDR
UP_SEQ_FEATURE	domain:GRAM	3	0.352526	0.123854	MTM1, MTMR1, GRAMD4	760	13	16021	4.86468	1	0.997661	89.3169
INTERPRO	IPR004182:GRAM	3	0.352526	0.168743	MTM1, MTMR1, GRAMD4	734	18	17763	4.03338	1	0.966954	94.807
SMART	SM00568:GRAM	3	0.352526	0.216445	MTM1, MTMR1, GRAMD4	444	18	9131	3.42755	1	0.890818	95.5866
Annotation Cluster 42	Enrichment Score: 0.7810912979551182
Category	Term	Count	%	PValue	Genes	List Total	Pop Hits	Pop Total	Fold Enrichment	Bonferroni	Benjamini	FDR
GOTERM_MF_FAT	GO:0030552~cAMP binding	3	0.352526	0.107024	PDE1C, PDE10A, HCN3	536	14	13288	5.31237	1	0.701225	81.3428
GOTERM_MF_FAT	GO:0016208~AMP binding	3	0.352526	0.191508	PDE1C, PDE10A, HCN3	536	20	13288	3.71866	1	0.831065	95.7281
GOTERM_MF_FAT	GO:0030551~cyclic nucleotide binding	3	0.352526	0.22134	PDE1C, PDE10A, HCN3	536	22	13288	3.3806	1	0.873159	97.554
Annotation Cluster 43	Enrichment Score: 0.7352523160422128
Category	Term	Count	%	PValue	Genes	List Total	Pop Hits	Pop Total	Fold Enrichment	Bonferroni	Benjamini	FDR
GOTERM_BP_FAT	GO:0045941~positive regulation of transcription	25	2.93772	0.128872	MEF2A, THRA, SOX4, STAT6, PLAGL1, RGMB, MYD88, POU4F2, BCL3, MYC, KLF5, KLF7, RARG, PCBD1, SOX11, GRHL3, SMAD1, CSRNP3, IRF6, EBF3, EBF1, SIX1, HIVEP3, SMARCA1, ARAP1	536	475	13588	1.33425	1	0.879038	90.6389
GOTERM_BP_FAT	GO:0010628~positive regulation of gene expression	25	2.93772	0.157846	MEF2A, THRA, SOX4, STAT6, PLAGL1, RGMB, MYD88, POU4F2, BCL3, MYC, KLF5, KLF7, RARG, PCBD1, SOX11, GRHL3, SMAD1, CSRNP3, IRF6, EBF3, EBF1, SIX1, HIVEP3, SMARCA1, ARAP1	536	488	13588	1.29871	1	0.891128	94.7625
GOTERM_BP_FAT	GO:0045935~positive regulation of nucleobase, nucleoside, nucleotide and nucleic acid metabolic process	25	2.93772	0.216854	MEF2A, THRA, SOX4, STAT6, PLAGL1, RGMB, MYD88, POU4F2, BCL3, MYC, KLF5, KLF7, RARG, PCBD1, SOX11, GRHL3, SMAD1, CSRNP3, IRF6, EBF3, EBF1, SIX1, HIVEP3, SMARCA1, ARAP1	536	510	13588	1.24268	1	0.933606	98.4951
GOTERM_BP_FAT	GO:0051173~positive regulation of nitrogen compound metabolic process	25	2.93772	0.259675	MEF2A, THRA, SOX4, STAT6, PLAGL1, RGMB, MYD88, POU4F2, BCL3, MYC, KLF5, KLF7, RARG, PCBD1, SOX11, GRHL3, SMAD1, CSRNP3, IRF6, EBF3, EBF1, SIX1, HIVEP3, SMARCA1, ARAP1	536	526	13588	1.20488	1	0.953155	99.4269
Annotation Cluster 44	Enrichment Score: 0.6928318386924629
Category	Term	Count	%	PValue	Genes	List Total	Pop Hits	Pop Total	Fold Enrichment	Bonferroni	Benjamini	FDR
GOTERM_BP_FAT	GO:0045061~thymic T cell selection	3	0.352526	0.115942	CARD11, MINK1, ITPKB	536	15	13588	5.07015	1	0.861755	87.9445
GOTERM_BP_FAT	GO:0045058~T cell selection	3	0.352526	0.199493	CARD11, MINK1, ITPKB	536	21	13588	3.62154	1	0.924607	97.8073
GOTERM_BP_FAT	GO:0033077~T cell differentiation in the thymus	3	0.352526	0.360858	CARD11, MINK1, ITPKB	536	32	13588	2.37663	1	0.979648	99.954
Annotation Cluster 45	Enrichment Score: 0.6873016112728313
Category	Term	Count	%	PValue	Genes	List Total	Pop Hits	Pop Total	Fold Enrichment	Bonferroni	Benjamini	FDR
UP_SEQ_FEATURE	domain:PI-PLC X-box	3	0.352526	0.173941	PLCL1, PLCXD3, PLCB3	760	16	16021	3.95255	1	0.999157	96.053
GOTERM_MF_FAT	GO:0004629~phospholipase C activity	3	0.352526	0.176803	PLCL1, PLCXD3, PLCB3	536	19	13288	3.91438	1	0.821016	94.4187
INTERPRO	IPR000909:Phospholipase C, phosphatidylinositol-specific , X region	3	0.352526	0.18372	PLCL1, PLCXD3, PLCB3	734	19	17763	3.8211	1	0.97014	96.1181
SMART	SM00148:PLCXc	3	0.352526	0.234651	PLCL1, PLCXD3, PLCB3	444	19	9131	3.24716	1	0.885599	96.733
INTERPRO	IPR017946:PLC-like phosphodiesterase, TIM beta/alpha-barrel domain	3	0.352526	0.276071	PLCL1, PLCXD3, PLCB3	734	25	17763	2.90403	1	0.990956	99.4318
Annotation Cluster 46	Enrichment Score: 0.6752447403879223
Category	Term	Count	%	PValue	Genes	List Total	Pop Hits	Pop Total	Fold Enrichment	Bonferroni	Benjamini	FDR
INTERPRO	IPR001627:Semaphorin/CD100 antigen	4	0.470035	0.134441	PLXNC1, SEMA3E, SEMA4D, MST1R	734	31	17763	3.12262	1	0.950985	90.0809
UP_SEQ_FEATURE	domain:Sema	4	0.470035	0.144963	PLXNC1, SEMA3E, SEMA4D, MST1R	760	28	16021	3.01147	1	0.997964	92.928
SMART	SM00630:Sema	4	0.470035	0.188715	PLXNC1, SEMA3E, SEMA4D, MST1R	444	31	9131	2.65359	1	0.884433	93.1134
INTERPRO	IPR003659:Plexin/semaphorin/integrin	4	0.470035	0.295119	PLXNC1, SEMA3E, SEMA4D, MST1R	734	46	17763	2.10437	1	0.991601	99.6292
SMART	SM00423:PSI	4	0.470035	0.38742	PLXNC1, SEMA3E, SEMA4D, MST1R	444	46	9131	1.78829	1	0.954507	99.8107
Annotation Cluster 47	Enrichment Score: 0.6744334465473142
Category	Term	Count	%	PValue	Genes	List Total	Pop Hits	Pop Total	Fold Enrichment	Bonferroni	Benjamini	FDR
GOTERM_BP_FAT	GO:0032944~regulation of mononuclear cell proliferation	6	0.705053	0.206986	PRKCQ, CARD11, CDKN1A, CORO1A, CBLB, MYD88	536	80	13588	1.90131	1	0.930259	98.1342
GOTERM_BP_FAT	GO:0050670~regulation of lymphocyte proliferation	6	0.705053	0.206986	PRKCQ, CARD11, CDKN1A, CORO1A, CBLB, MYD88	536	80	13588	1.90131	1	0.930259	98.1342
GOTERM_BP_FAT	GO:0070663~regulation of leukocyte proliferation	6	0.705053	0.221216	PRKCQ, CARD11, CDKN1A, CORO1A, CBLB, MYD88	536	82	13588	1.85493	1	0.935642	98.6327
Annotation Cluster 48	Enrichment Score: 0.669423721104344
Category	Term	Count	%	PValue	Genes	List Total	Pop Hits	Pop Total	Fold Enrichment	Bonferroni	Benjamini	FDR
GOTERM_BP_FAT	GO:0009746~response to hexose stimulus	3	0.352526	0.21408	PFKL, NNAT, FKBP1B	536	22	13588	3.45692	1	0.931984	98.401
GOTERM_BP_FAT	GO:0034284~response to monosaccharide stimulus	3	0.352526	0.21408	PFKL, NNAT, FKBP1B	536	22	13588	3.45692	1	0.931984	98.401
GOTERM_BP_FAT	GO:0009749~response to glucose stimulus	3	0.352526	0.21408	PFKL, NNAT, FKBP1B	536	22	13588	3.45692	1	0.931984	98.401
Annotation Cluster 49	Enrichment Score: 0.6688257546315534
Category	Term	Count	%	PValue	Genes	List Total	Pop Hits	Pop Total	Fold Enrichment	Bonferroni	Benjamini	FDR
GOTERM_BP_FAT	GO:0002286~T cell activation during immune response	3	0.352526	0.103069	GADD45G, BCL3, RAB27A	536	14	13588	5.4323	1	0.845584	84.5484
GOTERM_BP_FAT	GO:0002285~lymphocyte activation during immune response	3	0.352526	0.170734	GADD45G, BCL3, RAB27A	536	19	13588	4.00275	1	0.906536	95.9808
GOTERM_BP_FAT	GO:0002366~leukocyte activation during immune response	3	0.352526	0.346438	GADD45G, BCL3, RAB27A	536	31	13588	2.4533	1	0.977264	99.9326
GOTERM_BP_FAT	GO:0002263~cell activation during immune response	3	0.352526	0.346438	GADD45G, BCL3, RAB27A	536	31	13588	2.4533	1	0.977264	99.9326
Annotation Cluster 50	Enrichment Score: 0.6565611550886867
Category	Term	Count	%	PValue	Genes	List Total	Pop Hits	Pop Total	Fold Enrichment	Bonferroni	Benjamini	FDR
GOTERM_BP_FAT	GO:0006915~apoptosis	24	2.82021	0.155811	BID, MEF2A, CADM1, DNASE1L3, PTEN, DAPK3, GRAMD4, DAPK1, PDCD2, TRADD, PURA, PDCL3, RNF7, CSRNP3, BOK, SERPINA3G, TIA1, GADD45G, MFSD10, FAIM, MAPK7, CASP1, MYC, TRIM39	536	465	13588	1.30843	1	0.890889	94.5409
GOTERM_BP_FAT	GO:0012501~programmed cell death	24	2.82021	0.174689	BID, MEF2A, CADM1, DNASE1L3, PTEN, DAPK3, GRAMD4, DAPK1, PDCD2, TRADD, PURA, PDCL3, RNF7, CSRNP3, BOK, SERPINA3G, TIA1, GADD45G, MFSD10, FAIM, MAPK7, CASP1, MYC, TRIM39	536	473	13588	1.2863	1	0.909277	96.2975
GOTERM_BP_FAT	GO:0008219~cell death	24	2.82021	0.277407	BID, MEF2A, CADM1, DNASE1L3, PTEN, DAPK3, GRAMD4, DAPK1, PDCD2, TRADD, PURA, PDCL3, RNF7, CSRNP3, BOK, SERPINA3G, TIA1, GADD45G, MFSD10, FAIM, MAPK7, CASP1, MYC, TRIM39	536	507	13588	1.20004	1	0.961509	99.622
GOTERM_BP_FAT	GO:0016265~death	24	2.82021	0.313165	BID, MEF2A, CADM1, DNASE1L3, PTEN, DAPK3, GRAMD4, DAPK1, PDCD2, TRADD, PURA, PDCL3, RNF7, CSRNP3, BOK, SERPINA3G, TIA1, GADD45G, MFSD10, FAIM, MAPK7, CASP1, MYC, TRIM39	536	519	13588	1.17229	1	0.971759	99.8418
Annotation Cluster 51	Enrichment Score: 0.6487298059334642
Category	Term	Count	%	PValue	Genes	List Total	Pop Hits	Pop Total	Fold Enrichment	Bonferroni	Benjamini	FDR
INTERPRO	IPR001496:SOCS protein, C-terminal	4	0.470035	0.18461	WSB1, SOCS2, SOCS7, RAB40C	734	36	17763	2.68892	1	0.969063	96.1853
UP_SEQ_FEATURE	domain:SOCS box	4	0.470035	0.242156	WSB1, SOCS2, SOCS7, RAB40C	760	36	16021	2.34225	1	0.99953	99.0814
SMART	SM00253:SOCS	4	0.470035	0.253197	WSB1, SOCS2, SOCS7, RAB40C	444	36	9131	2.28504	1	0.898256	97.613
Annotation Cluster 52	Enrichment Score: 0.6475397935874817
Category	Term	Count	%	PValue	Genes	List Total	Pop Hits	Pop Total	Fold Enrichment	Bonferroni	Benjamini	FDR
GOTERM_BP_FAT	GO:0030073~insulin secretion	4	0.470035	0.0883347	VGF, RIMS2, CACNA1C, FKBP1B	536	27	13588	3.75567	1	0.821495	79.5612
GOTERM_BP_FAT	GO:0030072~peptide hormone secretion	4	0.470035	0.148485	VGF, RIMS2, CACNA1C, FKBP1B	536	34	13588	2.98244	1	0.888012	93.6679
GOTERM_BP_FAT	GO:0046879~hormone secretion	4	0.470035	0.2181	VGF, RIMS2, CACNA1C, FKBP1B	536	41	13588	2.47324	1	0.933766	98.5357
GOTERM_BP_FAT	GO:0009914~hormone transport	4	0.470035	0.228559	VGF, RIMS2, CACNA1C, FKBP1B	536	42	13588	2.41436	1	0.940152	98.838
GOTERM_BP_FAT	GO:0010817~regulation of hormone levels	4	0.470035	0.884778	VGF, RIMS2, CACNA1C, FKBP1B	536	128	13588	0.792211	1	0.999957	100
Annotation Cluster 53	Enrichment Score: 0.6186716840532652
Category	Term	Count	%	PValue	Genes	List Total	Pop Hits	Pop Total	Fold Enrichment	Bonferroni	Benjamini	FDR
UP_SEQ_FEATURE	domain:WW 1	4	0.470035	0.144963	MAGI3, MAGI1, TCERG1L, NEDD4L	760	28	16021	3.01147	1	0.997964	92.928
UP_SEQ_FEATURE	domain:WW 2	4	0.470035	0.144963	MAGI3, MAGI1, TCERG1L, NEDD4L	760	28	16021	3.01147	1	0.997964	92.928
INTERPRO	IPR001202:WW/Rsp5/WWP	4	0.470035	0.352183	MAGI3, MAGI1, TCERG1L, NEDD4L	734	51	17763	1.89806	1	0.994914	99.904
SMART	SM00456:WW	4	0.470035	0.452928	MAGI3, MAGI1, TCERG1L, NEDD4L	444	51	9131	1.61297	1	0.952293	99.9555
Annotation Cluster 54	Enrichment Score: 0.6164679635782483
Category	Term	Count	%	PValue	Genes	List Total	Pop Hits	Pop Total	Fold Enrichment	Bonferroni	Benjamini	FDR
GOTERM_BP_FAT	GO:0050804~regulation of synaptic transmission	7	0.822562	0.20118	SNCG, BDNF, STX1A, GRIK1, P2RX3, CACNA2D2, CAMK2A	536	100	13588	1.77455	1	0.925302	97.8853
GOTERM_BP_FAT	GO:0051969~regulation of transmission of nerve impulse	7	0.822562	0.245786	SNCG, BDNF, STX1A, GRIK1, P2RX3, CACNA2D2, CAMK2A	536	107	13588	1.65846	1	0.949165	99.2114
GOTERM_BP_FAT	GO:0031644~regulation of neurological system process	7	0.822562	0.286058	SNCG, BDNF, STX1A, GRIK1, P2RX3, CACNA2D2, CAMK2A	536	113	13588	1.5704	1	0.964114	99.6926
Annotation Cluster 55	Enrichment Score: 0.5706326662643539
Category	Term	Count	%	PValue	Genes	List Total	Pop Hits	Pop Total	Fold Enrichment	Bonferroni	Benjamini	FDR
GOTERM_BP_FAT	GO:0046638~positive regulation of alpha-beta T cell differentiation	3	0.352526	0.170734	IL4RA, ITPKB, AP3B1	536	19	13588	4.00275	1	0.906536	95.9808
GOTERM_BP_FAT	GO:0046637~regulation of alpha-beta T cell differentiation	3	0.352526	0.21408	IL4RA, ITPKB, AP3B1	536	22	13588	3.45692	1	0.931984	98.401
GOTERM_BP_FAT	GO:0046635~positive regulation of alpha-beta T cell activation	3	0.352526	0.273081	IL4RA, ITPKB, AP3B1	536	26	13588	2.92509	1	0.959797	99.5812
GOTERM_BP_FAT	GO:0045582~positive regulation of T cell differentiation	3	0.352526	0.360858	IL4RA, ITPKB, AP3B1	536	32	13588	2.37663	1	0.979648	99.954
GOTERM_BP_FAT	GO:0045621~positive regulation of lymphocyte differentiation	3	0.352526	0.389325	IL4RA, ITPKB, AP3B1	536	34	13588	2.23683	1	0.985252	99.979
Annotation Cluster 56	Enrichment Score: 0.5402322739190273
Category	Term	Count	%	PValue	Genes	List Total	Pop Hits	Pop Total	Fold Enrichment	Bonferroni	Benjamini	FDR
GOTERM_BP_FAT	GO:0007200~activation of phospholipase C activity by G-protein coupled receptor protein signaling pathway coupled to IP3 second messenger	3	0.352526	0.258288	HCRTR2, PTGER3, GNAQ	536	25	13588	3.04209	1	0.953743	99.4082
GOTERM_BP_FAT	GO:0010518~positive regulation of phospholipase activity	3	0.352526	0.273081	HCRTR2, PTGER3, GNAQ	536	26	13588	2.92509	1	0.959797	99.5812
GOTERM_BP_FAT	GO:0007202~activation of phospholipase C activity	3	0.352526	0.273081	HCRTR2, PTGER3, GNAQ	536	26	13588	2.92509	1	0.959797	99.5812
GOTERM_BP_FAT	GO:0010863~positive regulation of phospholipase C activity	3	0.352526	0.273081	HCRTR2, PTGER3, GNAQ	536	26	13588	2.92509	1	0.959797	99.5812
GOTERM_BP_FAT	GO:0060193~positive regulation of lipase activity	3	0.352526	0.287861	HCRTR2, PTGER3, GNAQ	536	27	13588	2.81675	1	0.96441	99.7057
GOTERM_BP_FAT	GO:0010517~regulation of phospholipase activity	3	0.352526	0.302605	HCRTR2, PTGER3, GNAQ	536	28	13588	2.71615	1	0.968951	99.7945
GOTERM_BP_FAT	GO:0060191~regulation of lipase activity	3	0.352526	0.360858	HCRTR2, PTGER3, GNAQ	536	32	13588	2.37663	1	0.979648	99.954
Annotation Cluster 57	Enrichment Score: 0.5371519258789444
Category	Term	Count	%	PValue	Genes	List Total	Pop Hits	Pop Total	Fold Enrichment	Bonferroni	Benjamini	FDR
GOTERM_CC_FAT	GO:0060170~cilium membrane	3	0.352526	0.0365454	BBS5, BBS9, TTC8	490	8	12504	9.56939	0.999989	0.354782	39.2866
GOTERM_CC_FAT	GO:0044441~cilium part	3	0.352526	0.480356	BBS5, BBS9, TTC8	490	41	12504	1.8672	1	0.945145	99.9845
GOTERM_CC_FAT	GO:0031253~cell projection membrane	3	0.352526	0.505634	BBS5, BBS9, TTC8	490	43	12504	1.78035	1	0.949915	99.9921
SP_PIR_KEYWORDS	cilium	3	0.352526	0.800129	BBS5, BBS9, TTC8	775	68	17854	1.01636	1	0.989781	100
Annotation Cluster 58	Enrichment Score: 0.5281766804030792
Category	Term	Count	%	PValue	Genes	List Total	Pop Hits	Pop Total	Fold Enrichment	Bonferroni	Benjamini	FDR
INTERPRO	IPR001331:Guanine-nucleotide dissociation stimulator, CDC24, conserved site	5	0.587544	0.174439	ABR, VAV3, ARHGEF1, ARHGEF18, MCF2L	734	53	17763	2.28304	1	0.969154	95.3482
UP_SEQ_FEATURE	domain:DH	5	0.587544	0.273506	ABR, VAV3, ARHGEF1, ARHGEF18, MCF2L	760	56	16021	1.88217	1	0.999646	99.5505
INTERPRO	IPR000219:Dbl homology (DH) domain	5	0.587544	0.280328	ABR, VAV3, ARHGEF1, ARHGEF18, MCF2L	734	65	17763	1.86156	1	0.991168	99.483
SMART	SM00325:RhoGEF	5	0.587544	0.388028	ABR, VAV3, ARHGEF1, ARHGEF18, MCF2L	444	65	9131	1.58195	1	0.950845	99.8131
GOTERM_BP_FAT	GO:0035023~regulation of Rho protein signal transduction	5	0.587544	0.44053	ABR, VAV3, ARHGEF1, ARHGEF18, MCF2L	536	86	13588	1.47388	1	0.990379	99.9953
Annotation Cluster 59	Enrichment Score: 0.5229964817858268
Category	Term	Count	%	PValue	Genes	List Total	Pop Hits	Pop Total	Fold Enrichment	Bonferroni	Benjamini	FDR
GOTERM_BP_FAT	GO:0050880~regulation of blood vessel size	4	0.470035	0.29284	CALCB, NTS, NPPB, TES	536	48	13588	2.11256	1	0.965648	99.7391
GOTERM_BP_FAT	GO:0035150~regulation of tube size	4	0.470035	0.29284	CALCB, NTS, NPPB, TES	536	48	13588	2.11256	1	0.965648	99.7391
GOTERM_BP_FAT	GO:0003018~vascular process in circulatory system	4	0.470035	0.314593	CALCB, NTS, NPPB, TES	536	50	13588	2.02806	1	0.970863	99.8474
Annotation Cluster 60	Enrichment Score: 0.510382685257971
Category	Term	Count	%	PValue	Genes	List Total	Pop Hits	Pop Total	Fold Enrichment	Bonferroni	Benjamini	FDR
INTERPRO	IPR018503:Tetraspanin, conserved site	3	0.352526	0.260556	TSPAN2, TSPAN5, TSPAN14	734	24	17763	3.02503	1	0.988384	99.2022
INTERPRO	IPR000301:Tetraspanin, subgroup	3	0.352526	0.307016	TSPAN2, TSPAN5, TSPAN14	734	27	17763	2.68892	1	0.991573	99.7176
INTERPRO	IPR018499:Tetraspanin	3	0.352526	0.36795	TSPAN2, TSPAN5, TSPAN14	734	31	17763	2.34196	1	0.995497	99.9353
Annotation Cluster 61	Enrichment Score: 0.5093469724837122
Category	Term	Count	%	PValue	Genes	List Total	Pop Hits	Pop Total	Fold Enrichment	Bonferroni	Benjamini	FDR
GOTERM_BP_FAT	GO:0050728~negative regulation of inflammatory response	3	0.352526	0.21408	GPX2, UACA, NT5E	536	22	13588	3.45692	1	0.931984	98.401
GOTERM_BP_FAT	GO:0031348~negative regulation of defense response	3	0.352526	0.331912	GPX2, UACA, NT5E	536	30	13588	2.53507	1	0.973679	99.9017
GOTERM_BP_FAT	GO:0032102~negative regulation of response to external stimulus	3	0.352526	0.417215	GPX2, UACA, NT5E	536	36	13588	2.11256	1	0.988242	99.9906
Annotation Cluster 62	Enrichment Score: 0.5023266047133376
Category	Term	Count	%	PValue	Genes	List Total	Pop Hits	Pop Total	Fold Enrichment	Bonferroni	Benjamini	FDR
INTERPRO	IPR001452:Src homology-3 domain	12	1.41011	0.255807	SNX9, VAV3, PRMT2, STAC, FNBP1L, CACNB3, SAMSN1, SKAP2, MCF2L, ARHGAP26, DOCK4, TEC	734	211	17763	1.37632	1	0.987964	99.1161
SP_PIR_KEYWORDS	sh3 domain	12	1.41011	0.2718	SNX9, VAV3, PRMT2, STAC, FNBP1L, CACNB3, SAMSN1, SKAP2, MCF2L, ARHGAP26, DOCK4, TEC	775	204	17854	1.35514	1	0.802629	98.7009
SMART	SM00326:SH3	12	1.41011	0.447567	SNX9, VAV3, PRMT2, STAC, FNBP1L, CACNB3, SAMSN1, SKAP2, MCF2L, ARHGAP26, DOCK4, TEC	444	211	9131	1.16959	1	0.953184	99.9496
Annotation Cluster 63	Enrichment Score: 0.48199291451832366
Category	Term	Count	%	PValue	Genes	List Total	Pop Hits	Pop Total	Fold Enrichment	Bonferroni	Benjamini	FDR
UP_SEQ_FEATURE	domain:Fibronectin type-III 3	7	0.822562	0.137808	OSMR, TNR, LIFR, PTPRT, CNTN3, BOC, IL31RA	760	74	16021	1.99408	1	0.99753	91.8574
UP_SEQ_FEATURE	domain:Fibronectin type-III 2	7	0.822562	0.505711	OSMR, TNR, LIFR, PTPRT, CNTN3, BOC, IL31RA	760	120	16021	1.22968	1	0.999984	99.9993
UP_SEQ_FEATURE	domain:Fibronectin type-III 1	7	0.822562	0.51386	OSMR, TNR, LIFR, PTPRT, CNTN3, BOC, IL31RA	760	121	16021	1.21952	1	0.999985	99.9995
Annotation Cluster 64	Enrichment Score: 0.46432745619596905
Category	Term	Count	%	PValue	Genes	List Total	Pop Hits	Pop Total	Fold Enrichment	Bonferroni	Benjamini	FDR
SP_PIR_KEYWORDS	SH2 domain	7	0.822562	0.28878	STAT6, CBLB, VAV3, SOCS2, SH2D5, SOCS7, TEC	775	103	17854	1.56565	1	0.807536	99.0596
INTERPRO	IPR000980:SH2 motif	7	0.822562	0.309055	STAT6, CBLB, VAV3, SOCS2, SH2D5, SOCS7, TEC	734	111	17763	1.52614	1	0.990941	99.7306
SMART	SM00252:SH2	7	0.822562	0.453332	STAT6, CBLB, VAV3, SOCS2, SH2D5, SOCS7, TEC	444	111	9131	1.29691	1	0.949216	99.9559
Annotation Cluster 65	Enrichment Score: 0.4591259294599094
Category	Term	Count	%	PValue	Genes	List Total	Pop Hits	Pop Total	Fold Enrichment	Bonferroni	Benjamini	FDR
UP_SEQ_FEATURE	domain:Cadherin 5	4	0.470035	0.25503	CDH9, CELSR3, CDH1, CDH10	760	37	16021	2.27895	1	0.999524	99.3125
UP_SEQ_FEATURE	domain:Cadherin 4	4	0.470035	0.34671	CDH9, CELSR3, CDH1, CDH10	760	44	16021	1.91639	1	0.999819	99.9254
UP_SEQ_FEATURE	domain:Cadherin 3	4	0.470035	0.359828	CDH9, CELSR3, CDH1, CDH10	760	45	16021	1.8738	1	0.999867	99.9471
UP_SEQ_FEATURE	domain:Cadherin 2	4	0.470035	0.398895	CDH9, CELSR3, CDH1, CDH10	760	48	16021	1.75669	1	0.999927	99.9818
UP_SEQ_FEATURE	domain:Cadherin 1	4	0.470035	0.398895	CDH9, CELSR3, CDH1, CDH10	760	48	16021	1.75669	1	0.999927	99.9818
Annotation Cluster 66	Enrichment Score: 0.4566414146543822
Category	Term	Count	%	PValue	Genes	List Total	Pop Hits	Pop Total	Fold Enrichment	Bonferroni	Benjamini	FDR
INTERPRO	IPR006594:LisH dimerisation motif	3	0.352526	0.3224	FGFR1OP, TCOF1, RMND5B	734	28	17763	2.59289	1	0.9921	99.8028
UP_SEQ_FEATURE	domain:LisH	3	0.352526	0.333341	FGFR1OP, TCOF1, RMND5B	760	25	16021	2.52963	1	0.999776	99.895
SMART	SM00667:LisH	3	0.352526	0.397002	FGFR1OP, TCOF1, RMND5B	444	28	9131	2.20343	1	0.951283	99.8453
Annotation Cluster 67	Enrichment Score: 0.4065515241218558
Category	Term	Count	%	PValue	Genes	List Total	Pop Hits	Pop Total	Fold Enrichment	Bonferroni	Benjamini	FDR
GOTERM_BP_FAT	GO:0009166~nucleotide catabolic process	3	0.352526	0.346438	PDE8A, NT5E, NT5C	536	31	13588	2.4533	1	0.977264	99.9326
GOTERM_BP_FAT	GO:0034655~nucleobase, nucleoside, nucleotide and nucleic acid catabolic process	3	0.352526	0.417215	PDE8A, NT5E, NT5C	536	36	13588	2.11256	1	0.988242	99.9906
GOTERM_BP_FAT	GO:0034656~nucleobase, nucleoside and nucleotide catabolic process	3	0.352526	0.417215	PDE8A, NT5E, NT5C	536	36	13588	2.11256	1	0.988242	99.9906
Annotation Cluster 68	Enrichment Score: 0.386406286441628
Category	Term	Count	%	PValue	Genes	List Total	Pop Hits	Pop Total	Fold Enrichment	Bonferroni	Benjamini	FDR
INTERPRO	IPR001781:Zinc finger, LIM-type	5	0.587544	0.365015	ISL2, PDLIM2, MICAL1, PDLIM1, TES	734	74	17763	1.63515	1	0.99551	99.9303
SP_PIR_KEYWORDS	LIM domain	5	0.587544	0.390452	ISL2, PDLIM2, MICAL1, PDLIM1, TES	775	73	17854	1.57791	1	0.890519	99.8863
SMART	SM00132:LIM	5	0.587544	0.486299	ISL2, PDLIM2, MICAL1, PDLIM1, TES	444	74	9131	1.38955	1	0.957155	99.9801
Annotation Cluster 69	Enrichment Score: 0.3675927899287301
Category	Term	Count	%	PValue	Genes	List Total	Pop Hits	Pop Total	Fold Enrichment	Bonferroni	Benjamini	FDR
GOTERM_MF_FAT	GO:0017016~Ras GTPase binding	4	0.470035	0.404355	FMNL1, DGKI, RIMS2, DOCK11	536	57	13288	1.73972	1	0.969376	99.954
GOTERM_MF_FAT	GO:0031267~small GTPase binding	4	0.470035	0.426076	FMNL1, DGKI, RIMS2, DOCK11	536	59	13288	1.68075	1	0.974176	99.9735
GOTERM_MF_FAT	GO:0051020~GTPase binding	4	0.470035	0.458112	FMNL1, DGKI, RIMS2, DOCK11	536	62	13288	1.59942	1	0.97831	99.9887
Annotation Cluster 70	Enrichment Score: 0.36359572175140226
Category	Term	Count	%	PValue	Genes	List Total	Pop Hits	Pop Total	Fold Enrichment	Bonferroni	Benjamini	FDR
GOTERM_BP_FAT	GO:0060675~ureteric bud morphogenesis	3	0.352526	0.302605	TIMELESS, CD44, SIX1	536	28	13588	2.71615	1	0.968951	99.7945
GOTERM_BP_FAT	GO:0001658~branching involved in ureteric bud morphogenesis	3	0.352526	0.302605	TIMELESS, CD44, SIX1	536	28	13588	2.71615	1	0.968951	99.7945
GOTERM_BP_FAT	GO:0048754~branching morphogenesis of a tube	3	0.352526	0.886052	TIMELESS, CD44, SIX1	536	93	13588	0.817766	1	0.999959	100
Annotation Cluster 71	Enrichment Score: 0.3559688530538187
Category	Term	Count	%	PValue	Genes	List Total	Pop Hits	Pop Total	Fold Enrichment	Bonferroni	Benjamini	FDR
INTERPRO	IPR000340:Protein-tyrosine phosphatase, dual specificity	3	0.352526	0.412252	DUSP26, SSH3, PTEN	734	34	17763	2.13532	1	0.997375	99.9798
INTERPRO	IPR000340:Dual specificity phosphatase, catalytic domain	3	0.352526	0.454962	DUSP26, SSH3, PTEN	734	37	17763	1.96218	1	0.99853	99.994
GOTERM_MF_FAT	GO:0008138~protein tyrosine/serine/threonine phosphatase activity	3	0.352526	0.45599	DUSP26, SSH3, PTEN	536	38	13288	1.95719	1	0.97862	99.988
Annotation Cluster 72	Enrichment Score: 0.3422027878642633
Category	Term	Count	%	PValue	Genes	List Total	Pop Hits	Pop Total	Fold Enrichment	Bonferroni	Benjamini	FDR
SP_PIR_KEYWORDS	glycogen metabolism	3	0.352526	0.198201	PPP1R2, PYGL, PPP1R1A	775	19	17854	3.63749	1	0.73931	95.1442
GOTERM_BP_FAT	GO:0006073~cellular glucan metabolic process	3	0.352526	0.375158	PPP1R2, PYGL, PPP1R1A	536	33	13588	2.30461	1	0.982369	99.9688
GOTERM_BP_FAT	GO:0044042~glucan metabolic process	3	0.352526	0.375158	PPP1R2, PYGL, PPP1R1A	536	33	13588	2.30461	1	0.982369	99.9688
GOTERM_BP_FAT	GO:0005977~glycogen metabolic process	3	0.352526	0.375158	PPP1R2, PYGL, PPP1R1A	536	33	13588	2.30461	1	0.982369	99.9688
GOTERM_BP_FAT	GO:0006112~energy reserve metabolic process	3	0.352526	0.430917	PPP1R2, PYGL, PPP1R1A	536	37	13588	2.05547	1	0.989569	99.9937
GOTERM_BP_FAT	GO:0044264~cellular polysaccharide metabolic process	3	0.352526	0.509255	PPP1R2, PYGL, PPP1R1A	536	43	13588	1.76866	1	0.994415	99.9995
GOTERM_BP_FAT	GO:0005976~polysaccharide metabolic process	3	0.352526	0.882368	PPP1R2, PYGL, PPP1R1A	536	92	13588	0.826655	1	0.999954	100
GOTERM_BP_FAT	GO:0015980~energy derivation by oxidation of organic compounds	3	0.352526	0.902921	PPP1R2, PYGL, PPP1R1A	536	98	13588	0.776043	1	0.999974	100
Annotation Cluster 73	Enrichment Score: 0.3195270865295816
Category	Term	Count	%	PValue	Genes	List Total	Pop Hits	Pop Total	Fold Enrichment	Bonferroni	Benjamini	FDR
GOTERM_MF_FAT	GO:0032559~adenyl ribonucleotide binding	63	7.40306	0.347486	KIFC2, TRPV1, PRKX, CLK2, PAK4, VPS4B, CDK15, PRKCA, RET, MAGI3, CAMK1G, MAGI1, PFKL, PIK3CD, MINK1, PDE10A, PRKCD, DAPK3, DAPK1, NVL, PRKD1, PRKCQ, CAMK4, MAPK4, ROR2, MAPK7, MST1R, SMARCA1, CHKA, MVD, ASS1, NEK3, MAPKAPK5, NEK1, ADRBK2, HSPA1B, UBE2QL1, NAGK, ABCA5, GALK2, ZNF512B, PDE1C, DGKG, DCLK3, ACTL6B, STK19, CHD5, AGK, HCN3, CAMK2A, CHD3, TEC, MYO1A, MAPK11, ACLY, DDX55, CSNK1E, P2RX3, …	536	1460	13288	1.06975	1	0.948659	99.8222
GOTERM_MF_FAT	GO:0030554~adenyl nucleotide binding	63	7.40306	0.502087	KIFC2, TRPV1, PRKX, CLK2, PAK4, VPS4B, CDK15, PRKCA, RET, MAGI3, CAMK1G, MAGI1, PFKL, PIK3CD, MINK1, PDE10A, PRKCD, DAPK3, DAPK1, NVL, PRKD1, PRKCQ, CAMK4, MAPK4, ROR2, MAPK7, MST1R, SMARCA1, CHKA, MVD, ASS1, NEK3, MAPKAPK5, NEK1, ADRBK2, HSPA1B, UBE2QL1, NAGK, ABCA5, GALK2, ZNF512B, PDE1C, DGKG, DCLK3, ACTL6B, STK19, CHD5, AGK, HCN3, CAMK2A, CHD3, TEC, MYO1A, MAPK11, ACLY, DDX55, CSNK1E, P2RX3, …	536	1535	13288	1.01748	1	0.982298	99.9968
GOTERM_MF_FAT	GO:0001883~purine nucleoside binding	63	7.40306	0.538834	KIFC2, TRPV1, PRKX, CLK2, PAK4, VPS4B, CDK15, PRKCA, RET, MAGI3, CAMK1G, MAGI1, PFKL, PIK3CD, MINK1, PDE10A, PRKCD, DAPK3, DAPK1, NVL, PRKD1, PRKCQ, CAMK4, MAPK4, ROR2, MAPK7, MST1R, SMARCA1, CHKA, MVD, ASS1, NEK3, MAPKAPK5, NEK1, ADRBK2, HSPA1B, UBE2QL1, NAGK, ABCA5, GALK2, ZNF512B, PDE1C, DGKG, DCLK3, ACTL6B, STK19, CHD5, AGK, HCN3, CAMK2A, CHD3, TEC, MYO1A, MAPK11, ACLY, DDX55, CSNK1E, P2RX3, …	536	1548	13288	1.00894	1	0.98665	99.999
GOTERM_MF_FAT	GO:0001882~nucleoside binding	63	7.40306	0.560687	KIFC2, TRPV1, PRKX, CLK2, PAK4, VPS4B, CDK15, PRKCA, RET, MAGI3, CAMK1G, MAGI1, PFKL, PIK3CD, MINK1, PDE10A, PRKCD, DAPK3, DAPK1, NVL, PRKD1, PRKCQ, CAMK4, MAPK4, ROR2, MAPK7, MST1R, SMARCA1, CHKA, MVD, ASS1, NEK3, MAPKAPK5, NEK1, ADRBK2, HSPA1B, UBE2QL1, NAGK, ABCA5, GALK2, ZNF512B, PDE1C, DGKG, DCLK3, ACTL6B, STK19, CHD5, AGK, HCN3, CAMK2A, CHD3, TEC, MYO1A, MAPK11, ACLY, DDX55, CSNK1E, P2RX3, …	536	1558	13288	1.00246	1	0.988955	99.9995
Annotation Cluster 74	Enrichment Score: 0.3095101705209547
Category	Term	Count	%	PValue	Genes	List Total	Pop Hits	Pop Total	Fold Enrichment	Bonferroni	Benjamini	FDR
GOTERM_BP_FAT	GO:0043066~negative regulation of apoptosis	11	1.2926	0.470466	ATF5, CDKN1A, BDNF, RNF7, AGTR1B, BCL3, FAIM, HSPA1B, PTEN, MYC, DAPK1	536	239	13588	1.16677	1	0.992008	99.9982
GOTERM_BP_FAT	GO:0043069~negative regulation of programmed cell death	11	1.2926	0.496954	ATF5, CDKN1A, BDNF, RNF7, AGTR1B, BCL3, FAIM, HSPA1B, PTEN, MYC, DAPK1	536	244	13588	1.14286	1	0.993675	99.9992
GOTERM_BP_FAT	GO:0060548~negative regulation of cell death	11	1.2926	0.504226	ATF5, CDKN1A, BDNF, RNF7, AGTR1B, BCL3, FAIM, HSPA1B, PTEN, MYC, DAPK1	536	245	13588	1.1382	1	0.994097	99.9994
Annotation Cluster 75	Enrichment Score: 0.30756552843635104
Category	Term	Count	%	PValue	Genes	List Total	Pop Hits	Pop Total	Fold Enrichment	Bonferroni	Benjamini	FDR
GOTERM_BP_FAT	GO:0006874~cellular calcium ion homeostasis	6	0.705053	0.28836	PRKCA, PTGER3, TRPC6, NDN, CACNA1C, FKBP1B	536	91	13588	1.67148	1	0.964065	99.7092
GOTERM_BP_FAT	GO:0055074~calcium ion homeostasis	6	0.705053	0.319343	PRKCA, PTGER3, TRPC6, NDN, CACNA1C, FKBP1B	536	95	13588	1.6011	1	0.971286	99.8646
GOTERM_BP_FAT	GO:0006875~cellular metal ion homeostasis	6	0.705053	0.358564	PRKCA, PTGER3, TRPC6, NDN, CACNA1C, FKBP1B	536	100	13588	1.52104	1	0.979359	99.9511
GOTERM_BP_FAT	GO:0055065~metal ion homeostasis	6	0.705053	0.405788	PRKCA, PTGER3, TRPC6, NDN, CACNA1C, FKBP1B	536	106	13588	1.43495	1	0.986693	99.9868
GOTERM_BP_FAT	GO:0030005~cellular di-, tri-valent inorganic cation homeostasis	6	0.705053	0.611799	PRKCA, PTGER3, TRPC6, NDN, CACNA1C, FKBP1B	536	134	13588	1.13511	1	0.997817	100
GOTERM_BP_FAT	GO:0055066~di-, tri-valent inorganic cation homeostasis	6	0.705053	0.686323	PRKCA, PTGER3, TRPC6, NDN, CACNA1C, FKBP1B	536	146	13588	1.04181	1	0.99901	100
GOTERM_BP_FAT	GO:0030003~cellular cation homeostasis	6	0.705053	0.719744	PRKCA, PTGER3, TRPC6, NDN, CACNA1C, FKBP1B	536	152	13588	1.00069	1	0.999252	100
GOTERM_BP_FAT	GO:0055080~cation homeostasis	6	0.705053	0.855265	PRKCA, PTGER3, TRPC6, NDN, CACNA1C, FKBP1B	536	184	13588	0.826655	1	0.999914	100
Annotation Cluster 76	Enrichment Score: 0.30108501391093523
Category	Term	Count	%	PValue	Genes	List Total	Pop Hits	Pop Total	Fold Enrichment	Bonferroni	Benjamini	FDR
UP_SEQ_FEATURE	zinc finger region:B box-type	4	0.470035	0.307259	TRIM46, TRIM14, TRIM39, TRIM11	760	41	16021	2.05661	1	0.999724	99.799
INTERPRO	IPR000315:Zinc finger, B-box	4	0.470035	0.495445	TRIM46, TRIM14, TRIM39, TRIM11	734	64	17763	1.51252	1	0.999099	99.9982
UP_SEQ_FEATURE	domain:B30.2/SPRY	4	0.470035	0.522711	TRIM46, TRIM14, TRIM39, TRIM11	760	58	16021	1.45381	1	0.999983	99.9996
SMART	SM00336:BBOX	4	0.470035	0.606691	TRIM46, TRIM14, TRIM39, TRIM11	444	64	9131	1.28533	1	0.981625	99.9993
INTERPRO	IPR001870:B302 (SPRY)-like	4	0.470035	0.646911	TRIM46, TRIM14, TRIM39, TRIM11	734	80	17763	1.21001	1	0.999849	100
Annotation Cluster 77	Enrichment Score: 0.30101926374360366
Category	Term	Count	%	PValue	Genes	List Total	Pop Hits	Pop Total	Fold Enrichment	Bonferroni	Benjamini	FDR
GOTERM_BP_FAT	GO:0044275~cellular carbohydrate catabolic process	4	0.470035	0.422524	GPD1L, PGLS, PFKL, ENO3	536	60	13588	1.69005	1	0.98868	99.9919
GOTERM_BP_FAT	GO:0046164~alcohol catabolic process	4	0.470035	0.474456	GPD1L, PGLS, PFKL, ENO3	536	65	13588	1.56005	1	0.992167	99.9984
GOTERM_BP_FAT	GO:0016052~carbohydrate catabolic process	4	0.470035	0.623583	GPD1L, PGLS, PFKL, ENO3	536	81	13588	1.25189	1	0.99798	100
Annotation Cluster 78	Enrichment Score: 0.29499502588560755
Category	Term	Count	%	PValue	Genes	List Total	Pop Hits	Pop Total	Fold Enrichment	Bonferroni	Benjamini	FDR
GOTERM_BP_FAT	GO:0009063~cellular amino acid catabolic process	4	0.470035	0.358125	BCAT2, HAL, MOXD1, FAH	536	54	13588	1.87783	1	0.97959	99.9505
GOTERM_BP_FAT	GO:0009310~amine catabolic process	4	0.470035	0.474456	BCAT2, HAL, MOXD1, FAH	536	65	13588	1.56005	1	0.992167	99.9984
GOTERM_BP_FAT	GO:0046395~carboxylic acid catabolic process	4	0.470035	0.623583	BCAT2, HAL, MOXD1, FAH	536	81	13588	1.25189	1	0.99798	100
GOTERM_BP_FAT	GO:0016054~organic acid catabolic process	4	0.470035	0.623583	BCAT2, HAL, MOXD1, FAH	536	81	13588	1.25189	1	0.99798	100
Annotation Cluster 79	Enrichment Score: 0.27791639223936987
Category	Term	Count	%	PValue	Genes	List Total	Pop Hits	Pop Total	Fold Enrichment	Bonferroni	Benjamini	FDR
GOTERM_BP_FAT	GO:0007596~blood coagulation	4	0.470035	0.524142	F2RL2, ANXA5, RAB27A, AP3B1	536	70	13588	1.44861	1	0.994983	99.9997
GOTERM_BP_FAT	GO:0050817~coagulation	4	0.470035	0.524142	F2RL2, ANXA5, RAB27A, AP3B1	536	70	13588	1.44861	1	0.994983	99.9997
GOTERM_BP_FAT	GO:0007599~hemostasis	4	0.470035	0.533768	F2RL2, ANXA5, RAB27A, AP3B1	536	71	13588	1.42821	1	0.995224	99.9998
Annotation Cluster 80	Enrichment Score: 0.27083029288301524
Category	Term	Count	%	PValue	Genes	List Total	Pop Hits	Pop Total	Fold Enrichment	Bonferroni	Benjamini	FDR
GOTERM_BP_FAT	GO:0006639~acylglycerol metabolic process	3	0.352526	0.509255	DGKK, DGKH, PNPLA3	536	43	13588	1.76866	1	0.994415	99.9995
GOTERM_BP_FAT	GO:0006662~glycerol ether metabolic process	3	0.352526	0.533761	DGKK, DGKH, PNPLA3	536	45	13588	1.69005	1	0.995314	99.9998
GOTERM_BP_FAT	GO:0006638~neutral lipid metabolic process	3	0.352526	0.533761	DGKK, DGKH, PNPLA3	536	45	13588	1.69005	1	0.995314	99.9998
GOTERM_BP_FAT	GO:0018904~organic ether metabolic process	3	0.352526	0.568919	DGKK, DGKH, PNPLA3	536	48	13588	1.58442	1	0.996492	99.9999
Annotation Cluster 81	Enrichment Score: 0.2577702045521705
Category	Term	Count	%	PValue	Genes	List Total	Pop Hits	Pop Total	Fold Enrichment	Bonferroni	Benjamini	FDR
UP_SEQ_FEATURE	domain:Ras-associating	3	0.352526	0.483503	ARAP1, RALGDS, RGL2	760	34	16021	1.86002	1	0.999979	99.9986
INTERPRO	IPR000159:Ras-association	3	0.352526	0.547184	ARAP1, RALGDS, RGL2	734	44	17763	1.65002	1	0.99937	99.9997
SMART	SM00314:RA	3	0.352526	0.637026	ARAP1, RALGDS, RGL2	444	44	9131	1.40218	1	0.98588	99.9998
Annotation Cluster 82	Enrichment Score: 0.24917773607984225
Category	Term	Count	%	PValue	Genes	List Total	Pop Hits	Pop Total	Fold Enrichment	Bonferroni	Benjamini	FDR
INTERPRO	IPR015915:Kelch-type beta propeller	4	0.470035	0.526331	KLHL29, KLHL5, KLHDC8B, KLHL2	734	67	17763	1.44479	1	0.999248	99.9994
INTERPRO	IPR006652:Kelch repeat type 1	4	0.470035	0.526331	KLHL29, KLHL5, KLHDC8B, KLHL2	734	67	17763	1.44479	1	0.999248	99.9994
SP_PIR_KEYWORDS	kelch repeat	4	0.470035	0.570234	KLHL29, KLHL5, KLHDC8B, KLHL2	775	68	17854	1.35514	1	0.953734	99.9991
SMART	SM00612:Kelch	4	0.470035	0.637849	KLHL29, KLHL5, KLHDC8B, KLHL2	444	67	9131	1.22778	1	0.984885	99.9998
Annotation Cluster 83	Enrichment Score: 0.24898602224162125
Category	Term	Count	%	PValue	Genes	List Total	Pop Hits	Pop Total	Fold Enrichment	Bonferroni	Benjamini	FDR
INTERPRO	IPR017096:Kelch-like protein, gigaxonin	3	0.352526	0.52197	KLHL29, KLHL5, KLHL2	734	42	17763	1.72859	1	0.999276	99.9993
PIR_SUPERFAMILY	PIRSF037037:Kelch-like_protein_gigaxonin	3	0.352526	0.555951	KLHL29, KLHL5, KLHL2	358	42	8136	1.6233	1	1	99.9987
INTERPRO	IPR011705:BTB/Kelch-associated	3	0.352526	0.617107	KLHL29, KLHL5, KLHL2	734	50	17763	1.45202	1	0.999768	100
Annotation Cluster 84	Enrichment Score: 0.23982628536037073
Category	Term	Count	%	PValue	Genes	List Total	Pop Hits	Pop Total	Fold Enrichment	Bonferroni	Benjamini	FDR
INTERPRO	IPR006210:EGF-like	10	1.17509	0.461275	CD97, TMEFF1, CRELD1, TNR, CELSR3, LRP8, ADAM8, SLIT1, NRG2, PLAU	734	203	17763	1.19213	1	0.998528	99.995
SP_PIR_KEYWORDS	egf-like domain	10	1.17509	0.628882	CD97, TMEFF1, CRELD1, TNR, CELSR3, LRP8, ADAM8, SLIT1, NRG2, PLAU	775	222	17854	1.03772	1	0.961999	99.9999
SMART	SM00181:EGF	10	1.17509	0.657646	CD97, TMEFF1, CRELD1, TNR, CELSR3, LRP8, ADAM8, SLIT1, NRG2, PLAU	444	203	9131	1.01307	1	0.986002	99.9999
Annotation Cluster 85	Enrichment Score: 0.23702601399898582
Category	Term	Count	%	PValue	Genes	List Total	Pop Hits	Pop Total	Fold Enrichment	Bonferroni	Benjamini	FDR
INTERPRO	IPR008957:Fibronectin, type III-like fold	9	1.05758	0.509542	TRIM46, OSMR, TNR, IL4RA, LIFR, PTPRT, CNTN3, BOC, IL31RA	734	187	17763	1.16472	1	0.999125	99.9989
INTERPRO	IPR003961:Fibronectin, type III	9	1.05758	0.533703	TRIM46, OSMR, TNR, IL4RA, LIFR, PTPRT, CNTN3, BOC, IL31RA	734	191	17763	1.14033	1	0.999267	99.9995
SMART	SM00060:FN3	9	1.05758	0.715225	TRIM46, OSMR, TNR, IL4RA, LIFR, PTPRT, CNTN3, BOC, IL31RA	444	191	9131	0.969046	1	0.992034	100
Annotation Cluster 86	Enrichment Score: 0.2313625453561244
Category	Term	Count	%	PValue	Genes	List Total	Pop Hits	Pop Total	Fold Enrichment	Bonferroni	Benjamini	FDR
UP_SEQ_FEATURE	zinc finger region:C2H2-type 8	7	0.822562	0.48927	ZFP827, GTF3A, ZBTB48, ZFP579, CASZ1, E4F1, ZFP521	760	118	16021	1.25052	1	0.99998	99.9988
UP_SEQ_FEATURE	zinc finger region:C2H2-type 7	7	0.822562	0.569329	ZFP827, GTF3A, ZBTB48, ZFP579, CASZ1, E4F1, ZFP521	760	128	16021	1.15283	1	0.999991	99.9999
UP_SEQ_FEATURE	zinc finger region:C2H2-type 6	7	0.822562	0.726106	ZFP827, GTF3A, ZBTB48, ZFP579, CASZ1, E4F1, ZFP521	760	151	16021	0.977231	1	1	100
Annotation Cluster 87	Enrichment Score: 0.223053323453697
Category	Term	Count	%	PValue	Genes	List Total	Pop Hits	Pop Total	Fold Enrichment	Bonferroni	Benjamini	FDR
INTERPRO	IPR001680:WD40 repeat	12	1.41011	0.503635	WSB1, SHKBP1, CORO2A, ARPC1B, WDFY1, CORO1A, EML1, UTP18, GNB4, TLE1, WDR34, ATG16L2	734	259	17763	1.12125	1	0.999132	99.9986
SP_PIR_KEYWORDS	wd repeat	12	1.41011	0.591818	WSB1, SHKBP1, CORO2A, ARPC1B, WDFY1, CORO1A, EML1, UTP18, GNB4, TLE1, WDR34, ATG16L2	775	263	17854	1.05114	1	0.956357	99.9995
SMART	SM00320:WD40	12	1.41011	0.718681	WSB1, SHKBP1, CORO2A, ARPC1B, WDFY1, CORO1A, EML1, UTP18, GNB4, TLE1, WDR34, ATG16L2	444	259	9131	0.952833	1	0.991756	100
Annotation Cluster 88	Enrichment Score: 0.22141558363041122
Category	Term	Count	%	PValue	Genes	List Total	Pop Hits	Pop Total	Fold Enrichment	Bonferroni	Benjamini	FDR
GOTERM_BP_FAT	GO:0006886~intracellular protein transport	12	1.41011	0.530841	BID, STON2, SNX9, STX1A, STX3, VTI1B, AP4M1, RIMS2, ARAP1, APBA1, RAB27A, AP3B1	536	276	13588	1.10221	1	0.995287	99.9998
GOTERM_BP_FAT	GO:0034613~cellular protein localization	12	1.41011	0.6345	BID, STON2, SNX9, STX1A, STX3, VTI1B, AP4M1, RIMS2, ARAP1, APBA1, RAB27A, AP3B1	536	299	13588	1.01742	1	0.998219	100
GOTERM_BP_FAT	GO:0070727~cellular macromolecule localization	12	1.41011	0.643216	BID, STON2, SNX9, STX1A, STX3, VTI1B, AP4M1, RIMS2, ARAP1, APBA1, RAB27A, AP3B1	536	301	13588	1.01066	1	0.998306	100
Annotation Cluster 89	Enrichment Score: 0.22025213119574116
Category	Term	Count	%	PValue	Genes	List Total	Pop Hits	Pop Total	Fold Enrichment	Bonferroni	Benjamini	FDR
GOTERM_BP_FAT	GO:0010975~regulation of neuron projection development	3	0.352526	0.557415	EFNA1, SEMA4D, TLX2	536	47	13588	1.61813	1	0.996117	99.9999
GOTERM_BP_FAT	GO:0010769~regulation of cell morphogenesis involved in differentiation	3	0.352526	0.591271	EFNA1, SEMA4D, TLX2	536	50	13588	1.52104	1	0.997179	100
GOTERM_BP_FAT	GO:0031344~regulation of cell projection organization	3	0.352526	0.66264	EFNA1, SEMA4D, TLX2	536	57	13588	1.33425	1	0.998671	100
Annotation Cluster 90	Enrichment Score: 0.21111833303951769
Category	Term	Count	%	PValue	Genes	List Total	Pop Hits	Pop Total	Fold Enrichment	Bonferroni	Benjamini	FDR
UP_SEQ_FEATURE	repeat:WD 5	11	1.2926	0.48946	WSB1, SHKBP1, CORO2A, ARPC1B, CORO1A, EML1, UTP18, GNB4, TLE1, WDR34, ATG16L2	760	202	16021	1.14794	1	0.999978	99.9988
UP_SEQ_FEATURE	repeat:WD 4	11	1.2926	0.587338	WSB1, SHKBP1, CORO2A, ARPC1B, CORO1A, EML1, UTP18, GNB4, TLE1, WDR34, ATG16L2	760	218	16021	1.06368	1	0.999994	100
UP_SEQ_FEATURE	repeat:WD 3	11	1.2926	0.660081	WSB1, SHKBP1, CORO2A, ARPC1B, CORO1A, EML1, UTP18, GNB4, TLE1, WDR34, ATG16L2	760	231	16021	1.00382	1	0.999998	100
UP_SEQ_FEATURE	repeat:WD 2	11	1.2926	0.680931	WSB1, SHKBP1, CORO2A, ARPC1B, CORO1A, EML1, UTP18, GNB4, TLE1, WDR34, ATG16L2	760	235	16021	0.986736	1	0.999999	100
UP_SEQ_FEATURE	repeat:WD 1	11	1.2926	0.680931	WSB1, SHKBP1, CORO2A, ARPC1B, CORO1A, EML1, UTP18, GNB4, TLE1, WDR34, ATG16L2	760	235	16021	0.986736	1	0.999999	100
Annotation Cluster 91	Enrichment Score: 0.20792917492390328
Category	Term	Count	%	PValue	Genes	List Total	Pop Hits	Pop Total	Fold Enrichment	Bonferroni	Benjamini	FDR
GOTERM_BP_FAT	GO:0019320~hexose catabolic process	3	0.352526	0.612749	PGLS, PFKL, ENO3	536	52	13588	1.46254	1	0.997719	100
GOTERM_BP_FAT	GO:0006007~glucose catabolic process	3	0.352526	0.612749	PGLS, PFKL, ENO3	536	52	13588	1.46254	1	0.997719	100
GOTERM_BP_FAT	GO:0046365~monosaccharide catabolic process	3	0.352526	0.633354	PGLS, PFKL, ENO3	536	54	13588	1.40837	1	0.99822	100
Annotation Cluster 92	Enrichment Score: 0.20752677665774744
Category	Term	Count	%	PValue	Genes	List Total	Pop Hits	Pop Total	Fold Enrichment	Bonferroni	Benjamini	FDR
INTERPRO	IPR017970:Homeobox, conserved site	11	1.2926	0.43342	PKNOX2, TSHZ2, PRRXL1, ISL2, SIX1, POU4F2, POU4F1, ZFHX2, TLX3, TLX2, ZFHX3	734	222	17763	1.19911	1	0.998025	99.9888
INTERPRO	IPR001356:Homeobox	11	1.2926	0.605629	PKNOX2, TSHZ2, PRRXL1, ISL2, SIX1, POU4F2, POU4F1, ZFHX2, TLX3, TLX2, ZFHX3	734	254	17763	1.04804	1	0.999736	100
SP_PIR_KEYWORDS	Homeobox	11	1.2926	0.70856	PKNOX2, TSHZ2, PRRXL1, ISL2, SIX1, POU4F2, POU4F1, ZFHX2, TLX3, TLX2, ZFHX3	775	263	17854	0.963542	1	0.978752	100
SMART	SM00389:HOX	11	1.2926	0.795061	PKNOX2, TSHZ2, PRRXL1, ISL2, SIX1, POU4F2, POU4F1, ZFHX2, TLX3, TLX2, ZFHX3	444	254	9131	0.890624	1	0.996056	100
Annotation Cluster 93	Enrichment Score: 0.20686267518818355
Category	Term	Count	%	PValue	Genes	List Total	Pop Hits	Pop Total	Fold Enrichment	Bonferroni	Benjamini	FDR
INTERPRO	IPR006574:SPRY-associated	3	0.352526	0.495831	TRIM14, TRIM39, TRIM11	734	40	17763	1.81502	1	0.999046	99.9983
INTERPRO	IPR018355:SPla/RYanodine receptor subgroup	3	0.352526	0.559437	TRIM14, TRIM39, TRIM11	734	45	17763	1.61335	1	0.99948	99.9998
SMART	SM00589:PRY	3	0.352526	0.584769	TRIM14, TRIM39, TRIM11	444	40	9131	1.5424	1	0.980001	99.9987
SMART	SM00449:SPRY	3	0.352526	0.649257	TRIM14, TRIM39, TRIM11	444	45	9131	1.37102	1	0.985692	99.9998
INTERPRO	IPR003879:Butyrophylin-like	3	0.352526	0.658931	TRIM14, TRIM39, TRIM11	734	54	17763	1.34446	1	0.999879	100
INTERPRO	IPR003877:SPla/RYanodine receptor SPRY	3	0.352526	0.826986	TRIM14, TRIM39, TRIM11	734	76	17763	0.955274	1	0.999998	100
Annotation Cluster 94	Enrichment Score: 0.15739649264270694
Category	Term	Count	%	PValue	Genes	List Total	Pop Hits	Pop Total	Fold Enrichment	Bonferroni	Benjamini	FDR
GOTERM_CC_FAT	GO:0005925~focal adhesion	3	0.352526	0.659013	ACTN1, ARHGAP26, TES	490	57	12504	1.34307	1	0.977274	99.9999
GOTERM_CC_FAT	GO:0005924~cell-substrate adherens junction	3	0.352526	0.695191	ACTN1, ARHGAP26, TES	490	61	12504	1.255	1	0.980776	100
GOTERM_CC_FAT	GO:0030055~cell-substrate junction	3	0.352526	0.73589	ACTN1, ARHGAP26, TES	490	66	12504	1.15993	1	0.984349	100
Annotation Cluster 95	Enrichment Score: 0.15712052955894262
Category	Term	Count	%	PValue	Genes	List Total	Pop Hits	Pop Total	Fold Enrichment	Bonferroni	Benjamini	FDR
SP_PIR_KEYWORDS	leucine-rich repeat	12	1.41011	0.650628	LRRC3, STK11IP, LRRC16B, RTN4RL1, LRRC8B, CEP78, LRRC8D, RNH1, LRRC45, LRCH4, SLIT1, FBXL2	775	275	17854	1.00527	1	0.965773	99.9999
UP_SEQ_FEATURE	repeat:LRR 1	12	1.41011	0.720532	LRRC3, STK11IP, LRRC16B, RTN4RL1, LRRC8B, CEP78, LRRC8D, RNH1, LRRC45, LRCH4, SLIT1, FBXL2	760	266	16021	0.950989	1	1	100
UP_SEQ_FEATURE	repeat:LRR 2	12	1.41011	0.720532	LRRC3, STK11IP, LRRC16B, RTN4RL1, LRRC8B, CEP78, LRRC8D, RNH1, LRRC45, LRCH4, SLIT1, FBXL2	760	266	16021	0.950989	1	1	100
Annotation Cluster 96	Enrichment Score: 0.15207549794229797
Category	Term	Count	%	PValue	Genes	List Total	Pop Hits	Pop Total	Fold Enrichment	Bonferroni	Benjamini	FDR
GOTERM_BP_FAT	GO:0002449~lymphocyte mediated immunity	4	0.470035	0.580187	MYD88, BCL3, PRKCD, RAB27A	536	76	13588	1.33425	1	0.996763	100
GOTERM_BP_FAT	GO:0002443~leukocyte mediated immunity	4	0.470035	0.686406	MYD88, BCL3, PRKCD, RAB27A	536	89	13588	1.13936	1	0.998991	100
GOTERM_BP_FAT	GO:0002252~immune effector process	4	0.470035	0.878262	MYD88, BCL3, PRKCD, RAB27A	536	126	13588	0.804786	1	0.999951	100
Annotation Cluster 97	Enrichment Score: 0.14721198950463874
Category	Term	Count	%	PValue	Genes	List Total	Pop Hits	Pop Total	Fold Enrichment	Bonferroni	Benjamini	FDR
GOTERM_BP_FAT	GO:0010558~negative regulation of macromolecule biosynthetic process	16	1.88014	0.681482	INSM2, THRA, RARG, TLE1, PURA, TIMELESS, PCGF6, TIA1, POU4F2, BCL3, LIME1, LRCH4, BHLHE41, HDAC9, MYC, ZFHX3	536	418	13588	0.970363	1	0.998937	100
GOTERM_BP_FAT	GO:0031327~negative regulation of cellular biosynthetic process	16	1.88014	0.722162	INSM2, THRA, RARG, TLE1, PURA, TIMELESS, PCGF6, TIA1, POU4F2, BCL3, LIME1, LRCH4, BHLHE41, HDAC9, MYC, ZFHX3	536	430	13588	0.943284	1	0.999273	100
GOTERM_BP_FAT	GO:0009890~negative regulation of biosynthetic process	16	1.88014	0.73498	INSM2, THRA, RARG, TLE1, PURA, TIMELESS, PCGF6, TIA1, POU4F2, BCL3, LIME1, LRCH4, BHLHE41, HDAC9, MYC, ZFHX3	536	434	13588	0.93459	1	0.999368	100
Annotation Cluster 98	Enrichment Score: 0.1407827538103594
Category	Term	Count	%	PValue	Genes	List Total	Pop Hits	Pop Total	Fold Enrichment	Bonferroni	Benjamini	FDR
GOTERM_MF_FAT	GO:0008528~peptide receptor activity, G-protein coupled	5	0.587544	0.651642	HCRTR2, F2RL2, CCKAR, AGTR1B, NPY2R	536	110	13288	1.12687	1	0.995043	100
GOTERM_MF_FAT	GO:0001653~peptide receptor activity	5	0.587544	0.651642	HCRTR2, F2RL2, CCKAR, AGTR1B, NPY2R	536	110	13288	1.12687	1	0.995043	100
GOTERM_MF_FAT	GO:0042277~peptide binding	5	0.587544	0.890501	HCRTR2, F2RL2, CCKAR, AGTR1B, NPY2R	536	160	13288	0.77472	1	0.999921	100
Annotation Cluster 99	Enrichment Score: 0.14005861164844535
Category	Term	Count	%	PValue	Genes	List Total	Pop Hits	Pop Total	Fold Enrichment	Bonferroni	Benjamini	FDR
UP_SEQ_FEATURE	repeat:Kelch 6	3	0.352526	0.623585	KLHL29, KLHDC8B, KLHL2	760	44	16021	1.43729	1	0.999997	100
UP_SEQ_FEATURE	repeat:Kelch 5	3	0.352526	0.71305	KLHL29, KLHDC8B, KLHL2	760	52	16021	1.21617	1	1	100
UP_SEQ_FEATURE	repeat:Kelch 4	3	0.352526	0.741692	KLHL29, KLHDC8B, KLHL2	760	55	16021	1.14983	1	1	100
UP_SEQ_FEATURE	repeat:Kelch 3	3	0.352526	0.759399	KLHL29, KLHDC8B, KLHL2	760	57	16021	1.10949	1	1	100
UP_SEQ_FEATURE	repeat:Kelch 2	3	0.352526	0.759399	KLHL29, KLHDC8B, KLHL2	760	57	16021	1.10949	1	1	100
UP_SEQ_FEATURE	repeat:Kelch 1	3	0.352526	0.759399	KLHL29, KLHDC8B, KLHL2	760	57	16021	1.10949	1	1	100
Annotation Cluster 100	Enrichment Score: 0.13997861178182455
Category	Term	Count	%	PValue	Genes	List Total	Pop Hits	Pop Total	Fold Enrichment	Bonferroni	Benjamini	FDR
UP_SEQ_FEATURE	region of interest:Linker 2	3	0.352526	0.108063	INA, PRPH, LMNB2	760	12	16021	5.27007	1	0.996616	85.5484
UP_SEQ_FEATURE	region of interest:Coil 2	3	0.352526	0.776045	INA, PRPH, LMNB2	760	59	16021	1.07188	1	1	100
INTERPRO	IPR016044:Filament	3	0.352526	0.790531	INA, PRPH, LMNB2	734	70	17763	1.03715	1	0.999993	100
INTERPRO	IPR001664:Intermediate filament protein	3	0.352526	0.803377	INA, PRPH, LMNB2	734	72	17763	1.00834	1	0.999994	100
INTERPRO	IPR018039:Intermediate filament protein, conserved site	3	0.352526	0.803377	INA, PRPH, LMNB2	734	72	17763	1.00834	1	0.999994	100
UP_SEQ_FEATURE	region of interest:Linker 1	3	0.352526	0.82007	INA, PRPH, LMNB2	760	65	16021	0.972935	1	1	100
UP_SEQ_FEATURE	region of interest:Coil 1A	3	0.352526	0.82007	INA, PRPH, LMNB2	760	65	16021	0.972935	1	1	100
UP_SEQ_FEATURE	region of interest:Coil 1B	3	0.352526	0.82007	INA, PRPH, LMNB2	760	65	16021	0.972935	1	1	100
UP_SEQ_FEATURE	region of interest:Rod	3	0.352526	0.826605	INA, PRPH, LMNB2	760	66	16021	0.958194	1	1	100
UP_SEQ_FEATURE	region of interest:Head	3	0.352526	0.832925	INA, PRPH, LMNB2	760	67	16021	0.943892	1	1	100
SP_PIR_KEYWORDS	Intermediate filament	3	0.352526	0.836714	INA, PRPH, LMNB2	775	74	17854	0.933949	1	0.992429	100
UP_SEQ_FEATURE	region of interest:Tail	3	0.352526	0.850657	INA, PRPH, LMNB2	760	70	16021	0.90344	1	1	100
GOTERM_CC_FAT	GO:0005882~intermediate filament	3	0.352526	0.972753	INA, PRPH, LMNB2	490	137	12504	0.558796	1	0.99989	100
GOTERM_CC_FAT	GO:0045111~intermediate filament cytoskeleton	3	0.352526	0.975405	INA, PRPH, LMNB2	490	140	12504	0.546822	1	0.999908	100
Annotation Cluster 101	Enrichment Score: 0.13432160526752687
Category	Term	Count	%	PValue	Genes	List Total	Pop Hits	Pop Total	Fold Enrichment	Bonferroni	Benjamini	FDR
GOTERM_MF_FAT	GO:0005539~glycosaminoglycan binding	5	0.587544	0.679096	RSPO4, RSPO1, CD44, RSPO2, RPL29	536	114	13288	1.08733	1	0.995721	100
GOTERM_MF_FAT	GO:0030247~polysaccharide binding	5	0.587544	0.763048	RSPO4, RSPO1, CD44, RSPO2, RPL29	536	128	13288	0.9684	1	0.998643	100
GOTERM_MF_FAT	GO:0001871~pattern binding	5	0.587544	0.763048	RSPO4, RSPO1, CD44, RSPO2, RPL29	536	128	13288	0.9684	1	0.998643	100
Annotation Cluster 102	Enrichment Score: 0.13429595969758568
Category	Term	Count	%	PValue	Genes	List Total	Pop Hits	Pop Total	Fold Enrichment	Bonferroni	Benjamini	FDR
GOTERM_MF_FAT	GO:0004197~cysteine-type endopeptidase activity	4	0.470035	0.468624	CTSL, CAPN9, USP12, CASP1	536	63	13288	1.57403	1	0.979248	99.9915
SP_PIR_KEYWORDS	thiol protease	4	0.470035	0.900484	CTSL, CAPN9, USP12, CASP1	775	121	17854	0.761568	1	0.996641	100
GOTERM_MF_FAT	GO:0008234~cysteine-type peptidase activity	4	0.470035	0.937155	CTSL, CAPN9, USP12, CASP1	536	146	13288	0.679207	1	0.999991	100
Annotation Cluster 103	Enrichment Score: 0.13018859359532975
Category	Term	Count	%	PValue	Genes	List Total	Pop Hits	Pop Total	Fold Enrichment	Bonferroni	Benjamini	FDR
UP_SEQ_FEATURE	repeat:LRR 6	9	1.05758	0.654346	STK11IP, LRRC16B, RTN4RL1, LRRC8B, LRRC8D, RNH1, LRCH4, SLIT1, FBXL2	760	185	16021	1.02553	1	0.999998	100
UP_SEQ_FEATURE	repeat:LRR 5	9	1.05758	0.751356	STK11IP, LRRC16B, RTN4RL1, LRRC8B, LRRC8D, RNH1, LRCH4, SLIT1, FBXL2	760	203	16021	0.934593	1	1	100
UP_SEQ_FEATURE	repeat:LRR 4	9	1.05758	0.827525	STK11IP, LRRC16B, RTN4RL1, LRRC8B, LRRC8D, RNH1, LRCH4, SLIT1, FBXL2	760	221	16021	0.858472	1	1	100
Annotation Cluster 104	Enrichment Score: 0.12420538918434297
Category	Term	Count	%	PValue	Genes	List Total	Pop Hits	Pop Total	Fold Enrichment	Bonferroni	Benjamini	FDR
GOTERM_BP_FAT	GO:0006873~cellular ion homeostasis	10	1.17509	0.704628	PRKCA, PTGER3, GRIK1, TRPC6, GNAQ, NDN, CACNA1I, CHRNA6, CACNA1C, FKBP1B	536	261	13588	0.971293	1	0.999179	100
GOTERM_BP_FAT	GO:0055082~cellular chemical homeostasis	10	1.17509	0.733436	PRKCA, PTGER3, GRIK1, TRPC6, GNAQ, NDN, CACNA1I, CHRNA6, CACNA1C, FKBP1B	536	268	13588	0.945923	1	0.999361	100
GOTERM_BP_FAT	GO:0050801~ion homeostasis	10	1.17509	0.820468	PRKCA, PTGER3, GRIK1, TRPC6, GNAQ, NDN, CACNA1I, CHRNA6, CACNA1C, FKBP1B	536	293	13588	0.865213	1	0.999809	100
Annotation Cluster 105	Enrichment Score: 0.11998837532404387
Category	Term	Count	%	PValue	Genes	List Total	Pop Hits	Pop Total	Fold Enrichment	Bonferroni	Benjamini	FDR
GOTERM_BP_FAT	GO:0007584~response to nutrient	4	0.470035	0.580187	CLK2, HMOX1, ASL, STK19	536	76	13588	1.33425	1	0.996763	100
GOTERM_BP_FAT	GO:0031667~response to nutrient levels	4	0.470035	0.836289	CLK2, HMOX1, ASL, STK19	536	115	13588	0.881765	1	0.999862	100
GOTERM_BP_FAT	GO:0009991~response to extracellular stimulus	4	0.470035	0.899725	CLK2, HMOX1, ASL, STK19	536	133	13588	0.762428	1	0.999973	100
Annotation Cluster 106	Enrichment Score: 0.11482223661335045
Category	Term	Count	%	PValue	Genes	List Total	Pop Hits	Pop Total	Fold Enrichment	Bonferroni	Benjamini	FDR
INTERPRO	IPR001881:EGF-like calcium-binding	4	0.470035	0.730609	CD97, CRELD1, LRP8, SLIT1	734	91	17763	1.06375	1	0.999977	100
INTERPRO	IPR018097:EGF-like calcium-binding, conserved site	4	0.470035	0.750527	CD97, CRELD1, LRP8, SLIT1	734	94	17763	1.0298	1	0.999984	100
SMART	SM00179:EGF_CA	4	0.470035	0.825053	CD97, CRELD1, LRP8, SLIT1	444	91	9131	0.90397	1	0.997511	100
Annotation Cluster 107	Enrichment Score: 0.10751448324204654
Category	Term	Count	%	PValue	Genes	List Total	Pop Hits	Pop Total	Fold Enrichment	Bonferroni	Benjamini	FDR
GOTERM_BP_FAT	GO:0016481~negative regulation of transcription	14	1.64512	0.710076	INSM2, RARG, THRA, TLE1, PURA, TIMELESS, PCGF6, POU4F2, LIME1, LRCH4, HDAC9, BHLHE41, MYC, ZFHX3	536	372	13588	0.95406	1	0.999199	100
GOTERM_BP_FAT	GO:0045934~negative regulation of nucleobase, nucleoside, nucleotide and nucleic acid metabolic process	14	1.64512	0.790493	INSM2, RARG, THRA, TLE1, PURA, TIMELESS, PCGF6, POU4F2, LIME1, LRCH4, HDAC9, BHLHE41, MYC, ZFHX3	536	397	13588	0.893981	1	0.99971	100
GOTERM_BP_FAT	GO:0051172~negative regulation of nitrogen compound metabolic process	14	1.64512	0.80175	INSM2, RARG, THRA, TLE1, PURA, TIMELESS, PCGF6, POU4F2, LIME1, LRCH4, HDAC9, BHLHE41, MYC, ZFHX3	536	401	13588	0.885063	1	0.999757	100
GOTERM_BP_FAT	GO:0010629~negative regulation of gene expression	14	1.64512	0.825468	INSM2, RARG, THRA, TLE1, PURA, TIMELESS, PCGF6, POU4F2, LIME1, LRCH4, HDAC9, BHLHE41, MYC, ZFHX3	536	410	13588	0.865635	1	0.999823	100
Annotation Cluster 108	Enrichment Score: 0.10716299481006332
Category	Term	Count	%	PValue	Genes	List Total	Pop Hits	Pop Total	Fold Enrichment	Bonferroni	Benjamini	FDR
GOTERM_MF_FAT	GO:0031404~chloride ion binding	3	0.352526	0.765195	AMY1, GABRA2, ANO3	536	68	13288	1.09372	1	0.998633	100
GOTERM_MF_FAT	GO:0043168~anion binding	3	0.352526	0.779075	AMY1, GABRA2, ANO3	536	70	13288	1.06247	1	0.998911	100
SP_PIR_KEYWORDS	chloride	3	0.352526	0.800129	AMY1, GABRA2, ANO3	775	68	17854	1.01636	1	0.989781	100
Annotation Cluster 109	Enrichment Score: 0.10529268053536846
Category	Term	Count	%	PValue	Genes	List Total	Pop Hits	Pop Total	Fold Enrichment	Bonferroni	Benjamini	FDR
SP_PIR_KEYWORDS	Tight junction	3	0.352526	0.74842	MAGI3, MAGI1, ARHGAP17	775	61	17854	1.13299	1	0.98389	100
GOTERM_CC_FAT	GO:0070160~occluding junction	3	0.352526	0.803504	MAGI3, MAGI1, ARHGAP17	490	76	12504	1.0073	1	0.992413	100
GOTERM_CC_FAT	GO:0005923~tight junction	3	0.352526	0.803504	MAGI3, MAGI1, ARHGAP17	490	76	12504	1.0073	1	0.992413	100
Annotation Cluster 110	Enrichment Score: 0.09682768857408365
Category	Term	Count	%	PValue	Genes	List Total	Pop Hits	Pop Total	Fold Enrichment	Bonferroni	Benjamini	FDR
SP_PIR_KEYWORDS	Endocytosis	5	0.587544	0.577649	STON2, LMBR1L, FNBP1L, LRP8, AP3B1	775	93	17854	1.23857	1	0.953732	99.9993
GOTERM_BP_FAT	GO:0010324~membrane invagination	5	0.587544	0.94173	STON2, LMBR1L, FNBP1L, LRP8, AP3B1	536	188	13588	0.674222	1	0.999995	100
GOTERM_BP_FAT	GO:0006897~endocytosis	5	0.587544	0.94173	STON2, LMBR1L, FNBP1L, LRP8, AP3B1	536	188	13588	0.674222	1	0.999995	100
Annotation Cluster 111	Enrichment Score: 0.08840137774512298
Category	Term	Count	%	PValue	Genes	List Total	Pop Hits	Pop Total	Fold Enrichment	Bonferroni	Benjamini	FDR
INTERPRO	IPR000504:RNA recognition motif, RNP-1	8	0.940071	0.776656	CELF6, TIA1, CELF3, RNPS1, ELAVL3, HNRNPA1, RBMS1, ENOX1	734	212	17763	0.913218	1	0.999992	100
INTERPRO	IPR012677:Nucleotide-binding, alpha-beta plait	8	0.940071	0.780728	CELF6, TIA1, CELF3, RNPS1, ELAVL3, HNRNPA1, RBMS1, ENOX1	734	213	17763	0.90893	1	0.999992	100
SMART	SM00360:RRM	8	0.940071	0.895504	CELF6, TIA1, CELF3, RNPS1, ELAVL3, HNRNPA1, RBMS1, ENOX1	444	212	9131	0.77605	1	0.999525	100
Annotation Cluster 112	Enrichment Score: 0.08718460037905061
Category	Term	Count	%	PValue	Genes	List Total	Pop Hits	Pop Total	Fold Enrichment	Bonferroni	Benjamini	FDR
UP_SEQ_FEATURE	repeat:8	3	0.352526	0.767852	LGALS3, SPRR1A, TCOF1	760	58	16021	1.09036	1	1	100
UP_SEQ_FEATURE	repeat:7	3	0.352526	0.832925	LGALS3, SPRR1A, TCOF1	760	67	16021	0.943892	1	1	100
UP_SEQ_FEATURE	repeat:6	3	0.352526	0.856175	LGALS3, SPRR1A, TCOF1	760	71	16021	0.890715	1	1	100
Annotation Cluster 113	Enrichment Score: 0.08595093159248383
Category	Term	Count	%	PValue	Genes	List Total	Pop Hits	Pop Total	Fold Enrichment	Bonferroni	Benjamini	FDR
SP_PIR_KEYWORDS	trna processing	3	0.352526	0.764265	PUSL1, TRMT1, TSEN34	775	63	17854	1.09702	1	0.984719	100
GOTERM_BP_FAT	GO:0008033~tRNA processing	3	0.352526	0.768273	PUSL1, TRMT1, TSEN34	536	70	13588	1.08646	1	0.999617	100
GOTERM_BP_FAT	GO:0006399~tRNA metabolic process	3	0.352526	0.940563	PUSL1, TRMT1, TSEN34	536	113	13588	0.673029	1	0.999995	100
Annotation Cluster 114	Enrichment Score: 0.08170642683774922
Category	Term	Count	%	PValue	Genes	List Total	Pop Hits	Pop Total	Fold Enrichment	Bonferroni	Benjamini	FDR
GOTERM_MF_FAT	GO:0003735~structural constituent of ribosome	6	0.705053	0.732553	RPL30, RPL13, RPS17, RPL34, MRPS6, RPL29	536	151	13288	0.985075	1	0.997939	100
GOTERM_CC_FAT	GO:0005840~ribosome	6	0.705053	0.875538	RPL30, RPL13, RPS17, RPL34, MRPS6, RPL29	490	192	12504	0.797449	1	0.99712	100
SP_PIR_KEYWORDS	ribosomal protein	6	0.705053	0.886679	RPL30, RPL13, RPS17, RPL34, MRPS6, RPL29	775	177	17854	0.780929	1	0.995874	100
Annotation Cluster 115	Enrichment Score: 0.067410992453766
Category	Term	Count	%	PValue	Genes	List Total	Pop Hits	Pop Total	Fold Enrichment	Bonferroni	Benjamini	FDR
GOTERM_CC_FAT	GO:0005764~lysosome	6	0.705053	0.830827	CTSL, SYT7, TMEM74, ACPP, RAB27A, ABCA5	490	178	12504	0.86017	1	0.994636	100
GOTERM_CC_FAT	GO:0000323~lytic vacuole	6	0.705053	0.834407	CTSL, SYT7, TMEM74, ACPP, RAB27A, ABCA5	490	179	12504	0.855364	1	0.994703	100
GOTERM_CC_FAT	GO:0005773~vacuole	6	0.705053	0.90548	CTSL, SYT7, TMEM74, ACPP, RAB27A, ABCA5	490	204	12504	0.75054	1	0.998221	100
Annotation Cluster 116	Enrichment Score: 0.06573281399247669
Category	Term	Count	%	PValue	Genes	List Total	Pop Hits	Pop Total	Fold Enrichment	Bonferroni	Benjamini	FDR
UP_SEQ_FEATURE	domain:F-box	3	0.352526	0.826605	FBXO22, FBXO36, FBXL2	760	66	16021	0.958194	1	1	100
INTERPRO	IPR001810:Cyclin-like F-box	3	0.352526	0.848013	FBXO22, FBXO36, FBXL2	734	80	17763	0.90751	1	0.999999	100
SMART	SM00256:FBOX	3	0.352526	0.905943	FBXO22, FBXO36, FBXL2	444	80	9131	0.771199	1	0.999626	100
Annotation Cluster 117	Enrichment Score: 0.06232996847590105
Category	Term	Count	%	PValue	Genes	List Total	Pop Hits	Pop Total	Fold Enrichment	Bonferroni	Benjamini	FDR
GOTERM_BP_FAT	GO:0006865~amino acid transport	3	0.352526	0.77507	SLC17A8, APBA1, SLC7A7	536	71	13588	1.07116	1	0.999645	100
GOTERM_BP_FAT	GO:0015837~amine transport	3	0.352526	0.882368	SLC17A8, APBA1, SLC7A7	536	92	13588	0.826655	1	0.999954	100
GOTERM_BP_FAT	GO:0046942~carboxylic acid transport	3	0.352526	0.906002	SLC17A8, APBA1, SLC7A7	536	99	13588	0.768204	1	0.999975	100
GOTERM_BP_FAT	GO:0015849~organic acid transport	3	0.352526	0.908992	SLC17A8, APBA1, SLC7A7	536	100	13588	0.760522	1	0.999978	100
Annotation Cluster 118	Enrichment Score: 0.0587385085349587
Category	Term	Count	%	PValue	Genes	List Total	Pop Hits	Pop Total	Fold Enrichment	Bonferroni	Benjamini	FDR
INTERPRO	IPR008266:Tyrosine protein kinase, active site	4	0.470035	0.792406	RET, ROR2, MST1R, TEC	734	101	17763	0.958427	1	0.999993	100
INTERPRO	IPR001245:Tyrosine protein kinase	4	0.470035	0.890784	RET, ROR2, MST1R, TEC	734	124	17763	0.780654	1	1	100
SMART	SM00219:TyrKc	4	0.470035	0.944201	RET, ROR2, MST1R, TEC	444	124	9131	0.663397	1	0.999925	100
Annotation Cluster 119	Enrichment Score: 0.05622160775149175
Category	Term	Count	%	PValue	Genes	List Total	Pop Hits	Pop Total	Fold Enrichment	Bonferroni	Benjamini	FDR
GOTERM_BP_FAT	GO:0043413~biopolymer glycosylation	3	0.352526	0.878574	ST6GALNAC5, ST6GALNAC3, DOLPP1	536	91	13588	0.835739	1	0.999951	100
GOTERM_BP_FAT	GO:0006486~protein amino acid glycosylation	3	0.352526	0.878574	ST6GALNAC5, ST6GALNAC3, DOLPP1	536	91	13588	0.835739	1	0.999951	100
GOTERM_BP_FAT	GO:0070085~glycosylation	3	0.352526	0.878574	ST6GALNAC5, ST6GALNAC3, DOLPP1	536	91	13588	0.835739	1	0.999951	100
Annotation Cluster 120	Enrichment Score: 0.04082581691446332
Category	Term	Count	%	PValue	Genes	List Total	Pop Hits	Pop Total	Fold Enrichment	Bonferroni	Benjamini	FDR
GOTERM_BP_FAT	GO:0051603~proteolysis involved in cellular protein catabolic process	17	1.99765	0.899236	RNF144A, SOCS2, SOCS7, RAB40C, UBE2QL1, TRIM11, WSB1, PRKCQ, CBLB, RNF7, PSMA5, USP12, NEDD4L, E4F1, FBXO22, FBXO36, FBXL2	536	534	13588	0.807046	1	0.999974	100
GOTERM_BP_FAT	GO:0044257~cellular protein catabolic process	17	1.99765	0.90367	RNF144A, SOCS2, SOCS7, RAB40C, UBE2QL1, TRIM11, WSB1, PRKCQ, CBLB, RNF7, PSMA5, USP12, NEDD4L, E4F1, FBXO22, FBXO36, FBXL2	536	537	13588	0.802538	1	0.999974	100
GOTERM_BP_FAT	GO:0030163~protein catabolic process	17	1.99765	0.928194	RNF144A, SOCS2, SOCS7, RAB40C, UBE2QL1, TRIM11, WSB1, PRKCQ, CBLB, RNF7, PSMA5, USP12, NEDD4L, E4F1, FBXO22, FBXO36, FBXL2	536	556	13588	0.775113	1	0.99999	100
Annotation Cluster 121	Enrichment Score: 0.03368298687464091
Category	Term	Count	%	PValue	Genes	List Total	Pop Hits	Pop Total	Fold Enrichment	Bonferroni	Benjamini	FDR
SP_PIR_KEYWORDS	Serine protease inhibitor	3	0.352526	0.876059	SERPINA3G, SPINK2, WFDC2	775	82	17854	0.842832	1	0.995021	100
GOTERM_MF_FAT	GO:0004867~serine-type endopeptidase inhibitor activity	3	0.352526	0.949066	SERPINA3G, SPINK2, WFDC2	536	115	13288	0.646723	1	0.999996	100
SP_PIR_KEYWORDS	protease inhibitor	3	0.352526	0.953062	SERPINA3G, SPINK2, WFDC2	775	109	17854	0.634057	1	0.999014	100
Annotation Cluster 122	Enrichment Score: 0.0224023959043931
Category	Term	Count	%	PValue	Genes	List Total	Pop Hits	Pop Total	Fold Enrichment	Bonferroni	Benjamini	FDR
GOTERM_BP_FAT	GO:0000280~nuclear division	5	0.587544	0.944772	TIMELESS, NEK3, NEK1, CENPV, E4F1	536	190	13588	0.667125	1	0.999996	100
GOTERM_BP_FAT	GO:0007067~mitosis	5	0.587544	0.944772	TIMELESS, NEK3, NEK1, CENPV, E4F1	536	190	13588	0.667125	1	0.999996	100
GOTERM_BP_FAT	GO:0000087~M phase of mitotic cell cycle	5	0.587544	0.950425	TIMELESS, NEK3, NEK1, CENPV, E4F1	536	194	13588	0.65337	1	0.999997	100
GOTERM_BP_FAT	GO:0048285~organelle fission	5	0.587544	0.954312	TIMELESS, NEK3, NEK1, CENPV, E4F1	536	197	13588	0.64342	1	0.999998	100
SP_PIR_KEYWORDS	mitosis	5	0.587544	0.95439	TIMELESS, NEK3, NEK1, CENPV, E4F1	775	179	17854	0.643503	1	0.999034	100
Annotation Cluster 123	Enrichment Score: 0.020838667945886343
Category	Term	Count	%	PValue	Genes	List Total	Pop Hits	Pop Total	Fold Enrichment	Bonferroni	Benjamini	FDR
INTERPRO	IPR014021:Helicase, superfamily 1 and 2, ATP-binding	3	0.352526	0.91944	DDX55, SMARCA1, CHD5	734	99	17763	0.733342	1	1	100
INTERPRO	IPR001650:DNA/RNA helicase, C-terminal	3	0.352526	0.922147	DDX55, SMARCA1, CHD5	734	100	17763	0.726008	1	1	100
INTERPRO	IPR014001:DEAD-like helicase, N-terminal	3	0.352526	0.929762	DDX55, SMARCA1, CHD5	734	103	17763	0.704862	1	1	100
SMART	SM00490:HELICc	3	0.352526	0.956786	DDX55, SMARCA1, CHD5	444	99	9131	0.623191	1	0.999957	100
SMART	SM00487:DEXDc	3	0.352526	0.963454	DDX55, SMARCA1, CHD5	444	103	9131	0.59899	1	0.999971	100
GOTERM_MF_FAT	GO:0004386~helicase activity	3	0.352526	0.968596	DDX55, SMARCA1, CHD5	536	129	13288	0.576536	1	0.999999	100
SP_PIR_KEYWORDS	helicase	3	0.352526	0.968834	DDX55, SMARCA1, CHD5	775	120	17854	0.575935	1	0.999478	100
GOTERM_MF_FAT	GO:0042623~ATPase activity, coupled	3	0.352526	0.998982	DDX55, SMARCA1, CHD5	536	223	13288	0.333512	1	1	100
Annotation Cluster 124	Enrichment Score: 0.01864148302203402
Category	Term	Count	%	PValue	Genes	List Total	Pop Hits	Pop Total	Fold Enrichment	Bonferroni	Benjamini	FDR
UP_SEQ_FEATURE	repeat:TPR 4	3	0.352526	0.905671	IFIT2, TTC14, TTC8	760	82	16021	0.771229	1	1	100
INTERPRO	IPR001440:Tetratricopeptide TPR-1	3	0.352526	0.907703	IFIT2, TTC14, TTC8	734	95	17763	0.764219	1	1	100
INTERPRO	IPR019734:Tetratricopeptide repeat	3	0.352526	0.948599	IFIT2, TTC14, TTC8	734	112	17763	0.648222	1	1	100
INTERPRO	IPR013026:Tetratricopeptide region	3	0.352526	0.952076	IFIT2, TTC14, TTC8	734	114	17763	0.636849	1	1	100
SMART	SM00028:TPR	3	0.352526	0.975037	IFIT2, TTC14, TTC8	444	112	9131	0.550857	1	0.999988	100
UP_SEQ_FEATURE	repeat:TPR 3	3	0.352526	0.977964	IFIT2, TTC14, TTC8	760	118	16021	0.535939	1	1	100
SP_PIR_KEYWORDS	tpr repeat	3	0.352526	0.985977	IFIT2, TTC14, TTC8	775	141	17854	0.490158	1	0.999865	100
UP_SEQ_FEATURE	repeat:TPR 2	3	0.352526	0.986674	IFIT2, TTC14, TTC8	760	130	16021	0.486468	1	1	100
UP_SEQ_FEATURE	repeat:TPR 1	3	0.352526	0.986674	IFIT2, TTC14, TTC8	760	130	16021	0.486468	1	1	100

## Sheet: ion channels
Gene	Name
HCN3	hyperpolarization-activated, cyclic nucleotide-gated K+ 3
KCTD8	potassium channel tetramerisation domain containing 8
TRPA1	transient receptor potential cation channel, subfamily A, member 1
TRPC6	transient receptor potential cation channel, subfamily C, member 6
CHRNA6	cholinergic receptor, nicotinic, alpha polypeptide 6
KCNIP2	Kv channel-interacting protein 2
KCNH6	potassium voltage-gated channel, subfamily H (eag-related), member 6
SCN2B	sodium channel, voltage-gated, type II, beta
TRPV2	transient receptor potential cation channel, subfamily V, member 2
KCNC2	potassium voltage gated channel, Shaw-related subfamily, member 2
P2RX3	purinergic receptor P2X, ligand-gated ion channel, 3
KCNK13	potassium channel, subfamily K, member 13
CACNA1C	calcium channel, voltage-dependent, L type, alpha 1C subunit
CACNB3	calcium channel, voltage-dependent, beta 3 subunit
KCNN1	potassium intermediate/small conductance calcium-activated channel, subfamily N, member 1
KCNAB1	potassium voltage-gated channel, shaker-related subfamily, beta member 1
KCNJ12	potassium inwardly-rectifying channel, subfamily J, member 12
KCNT1	potassium channel, subfamily T, member 1
KCNG2	potassium voltage-gated channel, subfamily G, member 2
CACNA1B	calcium channel, voltage-dependent, N type, alpha 1B subunit
KCNIP4	Kv channel interacting protein 4
SCN9A	sodium channel, voltage-gated, type IX, alpha
KCTD16	potassium channel tetramerisation domain containing 16
CACNA2D2	calcium channel, voltage-dependent, alpha 2/delta subunit 2; similar to Cacna2d2 protein
GABRA2	gamma-aminobutyric acid (GABA) A receptor, subunit alpha 2; similar to Gamma-aminobutyric-acid receptor subunit alpha-2 precursor (GABA(A) receptor subunit alpha-2)
SHKBP1	Sh3kbp1 binding protein 1
KCNK12	potassium channel, subfamily K, member 12
TRPC3	transient receptor potential cation channel, subfamily C, member 3
CACNA1I	calcium channel, voltage-dependent, alpha 1I subunit
P2RX2	purinergic receptor P2X, ligand-gated ion channel, 2
KCNG3	potassium voltage-gated channel, subfamily G, member 3
SCN3B	sodium channel, voltage-gated, type III, beta
ANO3	anoctamin 3
FXYD2	FXYD domain-containing ion transport regulator 2
KCNA4	potassium voltage-gated channel, shaker-related subfamily, member 4
GRIK1	glutamate receptor, ionotropic, kainate 1
TRPV1	transient receptor potential cation channel, subfamily V, member 1
CACNA2D1	calcium channel, voltage-dependent, alpha2/delta subunit 1
KCNMB1	potassium large conductance calcium-activated channel, subfamily M, beta member 1
KCND3	potassium voltage-gated channel, Shal-related family, member 3
KCNK18	potassium channel, subfamily K, member 18
SCN11A	sodium channel, voltage-gated, type XI, alpha
SCN10A	sodium channel, voltage-gated, type X, alpha

## Sheet: nucleic acid binding panther
Gene	Name	Functions
Thra	Thyroid hormone receptor alpha;Thra;ortholog	ligand-activated sequence-specific DNA binding RNA polymerase II transcription factor activity;ligand-activated sequence-specific DNA binding RNA polymerase II transcription factor activity;ligand-activated sequence-specific DNA binding RNA polymerase II transcription factor activity	transcription from RNA polymerase II promoter;cellular process;regulation of transcription from RNA polymerase II promoter		nuclear hormone receptor;receptor;nucleic acid binding
Stat6	Signal transducer and transcription activator 6;Stat6;ortholog	sequence-specific DNA binding transcription factor activity;sequence-specific DNA binding transcription factor activity	immune response;apoptotic process;transcription from RNA polymerase II promoter;cell communication;mesoderm development;apoptotic process;hemopoiesis;cellular defense response;regulation of transcription from RNA polymerase II promoter;negative regulation of apoptotic process		transcription factor;nucleic acid binding	Interleukin signaling pathway->Signal transducers and activators of transcription;;JAK/STAT signaling pathway->Signal transducers and activators of transcription;;Inflammation mediated by chemokine and cytokine signaling pathway->Signal transducers and activaotrs of transcription;;EGF receptor signaling pathway->Signal transducers and activators of transcription;;PDGF signaling pathway->Signal tr…
Smad1	Mothers against decapentaplegic homolog 1;Smad1;ortholog	sequence-specific DNA binding transcription factor activity;sequence-specific DNA binding transcription factor activity	transcription from RNA polymerase II promoter;cell-cell signaling;regulation of transcription from RNA polymerase II promoter		transcription factor	Wnt signaling pathway->Mothers against decapentaplegic homolog 4;;TGF-beta signaling pathway->RSmads;;Gonadotropin releasing hormone receptor pathway->SMAD1/5/8;;Gonadotropin releasing hormone receptor pathway->SMAD2-4;;;;;
Plagl1	Pleiomorphic adenoma gene-like 1, isoform CRA_d;Plagl1;ortholog	sequence-specific DNA binding transcription factor activity;sequence-specific DNA binding transcription factor activity	apoptotic process;nitrogen compound metabolic process;biosynthetic process;transcription from RNA polymerase II promoter;cellular process;apoptotic process;regulation of transcription from RNA polymerase II promoter	organelle;intracellular	KRAB box transcription factor
Hes6	Transcription cofactor HES-6;Hes6;ortholog	sequence-specific DNA binding transcription factor activity;sequence-specific DNA binding transcription factor activity	transcription from RNA polymerase II promoter;segment specification;segment specification;ectoderm development;nervous system development;regulation of transcription from RNA polymerase II promoter		basic helix-loop-helix transcription factor;nucleic acid binding
Scand1	Protein Scand1;Scand1;ortholog	sequence-specific DNA binding transcription factor activity;sequence-specific DNA binding transcription factor activity	nitrogen compound metabolic process;biosynthetic process;transcription from RNA polymerase II promoter;cellular process;regulation of transcription from RNA polymerase II promoter	organelle;intracellular	KRAB box transcription factor
Bhlhe41	Class E basic helix-loop-helix protein 41;Bhlhe41;ortholog	sequence-specific DNA binding transcription factor activity;sequence-specific DNA binding transcription factor activity	transcription from RNA polymerase II promoter;segment specification;segment specification;ectoderm development;nervous system development;regulation of transcription from RNA polymerase II promoter		basic helix-loop-helix transcription factor;nucleic acid binding
E4f1	Transcription factor E4F1;E4f1;ortholog	sequence-specific DNA binding transcription factor activity;sequence-specific DNA binding transcription factor activity	transcription from RNA polymerase II promoter;regulation of transcription from RNA polymerase II promoter		KRAB box transcription factor
Zmym6	Protein Zmym6;Zmym6;ortholog	sequence-specific DNA binding transcription factor activity;kinase activity;sequence-specific DNA binding transcription factor activity;protein binding;kinase inhibitor activity;kinase regulator activity	transcription from RNA polymerase II promoter;regulation of catalytic activity		transcription factor;kinase inhibitor
Nfil3	Nuclear factor interleukin-3-regulated protein;Nfil3;ortholog	sequence-specific DNA binding transcription factor activity;sequence-specific DNA binding transcription factor activity	B cell mediated immunity;nucleobase-containing compound metabolic process;response to stimulus		transcription factor
Sox11	Transcription factor SOX-11;Sox11;ortholog	sequence-specific DNA binding transcription factor activity;sequence-specific DNA binding transcription factor activity	transcription from RNA polymerase II promoter;regulation of transcription from RNA polymerase II promoter		HMG box transcription factor;nucleic acid binding
Hivep3	Transcription factor HIVEP3;Hivep3;ortholog	sequence-specific DNA binding transcription factor activity;sequence-specific DNA binding transcription factor activity	transcription from RNA polymerase II promoter;regulation of transcription from RNA polymerase II promoter		zinc finger transcription factor;nucleic acid binding
Irf6	Interferon regulatory factor 6;Irf6;ortholog	sequence-specific DNA binding transcription factor activity;sequence-specific DNA binding transcription factor activity	response to interferon-gamma;transcription from RNA polymerase II promoter;response to stimulus;regulation of transcription from RNA polymerase II promoter		transcription factor;nucleic acid binding
Tlx3	T-cell leukemia homeobox protein 3;Tlx3;ortholog	sequence-specific DNA binding transcription factor activity;sequence-specific DNA binding transcription factor activity	female gamete generation;transcription from RNA polymerase II promoter;segment specification;segment specification;ectoderm development;digestive tract mesoderm development;skeletal system development;angiogenesis;nervous system development;muscle organ development;regulation of transcription from RNA polymerase II promoter		homeobox transcription factor;DNA binding protein
Elavl3	ELAV-like protein 3;Elavl3;ortholog	sequence-specific DNA binding transcription factor activity;catalytic activity;DNA replication origin binding;single-stranded DNA binding;sequence-specific DNA binding transcription factor activity;poly(A) RNA binding	DNA replication;RNA splicing, via transesterification reactions;transcription from RNA polymerase II promoter;mRNA splicing, via spliceosome;mRNA polyadenylation;RNA splicing, via transesterification reactions;protein metabolic process;cell cycle;ectoderm development;nervous system development	ribonucleoprotein complex	transcription factor;replication origin binding protein;mRNA polyadenylation factor;mRNA splicing factor;ribonucleoprotein
Med10	Mediator of RNA polymerase II transcription subunit 10;Med10;ortholog	sequence-specific DNA binding transcription factor activity;sequence-specific DNA binding transcription factor activity	transcription from RNA polymerase II promoter;protein folding		transcription factor
Myt1	Myelin transcription factor 1;Myt1;ortholog	sequence-specific DNA binding transcription factor activity;sequence-specific DNA binding transcription factor activity	transcription from RNA polymerase II promoter;regulation of transcription from RNA polymerase II promoter		zinc finger transcription factor
Pdcd2	Programmed cell death protein 2;Pdcd2;ortholog	transcription cofactor activity;sequence-specific DNA binding transcription factor activity;sequence-specific DNA binding transcription factor activity;protein binding			transcription cofactor
Zfhx2	Protein Zfhx2;Zfhx2;ortholog	sequence-specific DNA binding transcription factor activity;structural constituent of cytoskeleton;sequence-specific DNA binding transcription factor activity;RNA binding	gamete generation;immune system process;apoptotic process;transcription from RNA polymerase II promoter;cellular component movement;ectoderm development;mesoderm development;cellular component morphogenesis;embryo development;apoptotic process;cellular defense response;regulation of transcription from RNA polymerase II promoter;negative regulation of apoptotic process;cellular component organizat…	actin cytoskeleton;intracellular	homeobox transcription factor;zinc finger transcription factor;structural protein;RNA binding protein;actin family cytoskeletal protein
Ldb2	LIM domain-binding protein 2;Ldb2;ortholog	transcription cofactor activity;sequence-specific DNA binding transcription factor activity;sequence-specific DNA binding transcription factor activity;protein binding	transcription from RNA polymerase II promoter;regulation of transcription from RNA polymerase II promoter		transcription cofactor
Rnh1	Ribonuclease inhibitor;Rnh1;ortholog	transcription cofactor activity;sequence-specific DNA binding transcription factor activity;sequence-specific DNA binding transcription factor activity;protein binding	antigen processing and presentation of peptide or polysaccharide antigen via MHC class II;nucleobase-containing compound metabolic process;cellular defense response		transcription cofactor;nucleic acid binding
Atf5	Cyclic AMP-dependent transcription factor ATF-5;Atf5;ortholog	sequence-specific DNA binding transcription factor activity;sequence-specific DNA binding transcription factor activity	transcription from RNA polymerase II promoter;regulation of transcription from RNA polymerase II promoter		transcription factor
Tlx2	T-cell leukemia homeobox protein 2;Tlx2;ortholog	sequence-specific DNA binding transcription factor activity;sequence-specific DNA binding transcription factor activity	female gamete generation;transcription from RNA polymerase II promoter;segment specification;segment specification;ectoderm development;digestive tract mesoderm development;skeletal system development;angiogenesis;nervous system development;muscle organ development;regulation of transcription from RNA polymerase II promoter		homeobox transcription factor;DNA binding protein
Tle1	Transducin-like enhancer protein 1;Tle1;ortholog	transcription cofactor activity;sequence-specific DNA binding transcription factor activity;sequence-specific DNA binding transcription factor activity;protein binding	transcription from RNA polymerase II promoter;regulation of transcription from RNA polymerase II promoter		transcription cofactor	Wnt signaling pathway->Transducin-like Enhance of Split 1-3;;
Aff3	AF4/FMR2 family member 3;Aff3;ortholog	sequence-specific DNA binding transcription factor activity;sequence-specific DNA binding transcription factor activity	transcription from RNA polymerase II promoter;cell communication;regulation of transcription from RNA polymerase II promoter		transcription factor
Prdm8	PR domain containing 8;Prdm8;ortholog	sequence-specific DNA binding transcription factor activity;sequence-specific DNA binding transcription factor activity	transcription from RNA polymerase II promoter;regulation of transcription from RNA polymerase II promoter		KRAB box transcription factor
Zfp946	Protein Zfp946;Zfp946;ortholog	sequence-specific DNA binding transcription factor activity;sequence-specific DNA binding transcription factor activity	transcription from RNA polymerase II promoter;regulation of transcription from RNA polymerase II promoter		KRAB box transcription factor
Klf7	Krueppel-like factor 7;Klf7;ortholog	sequence-specific DNA binding transcription factor activity;sequence-specific DNA binding transcription factor activity	B cell mediated immunity;transcription from RNA polymerase II promoter;mesoderm development;system development;response to stimulus;regulation of transcription from RNA polymerase II promoter		zinc finger transcription factor;nucleic acid binding
Mef2a	Myocyte-specific enhancer factor 2A;Mef2a;ortholog	sequence-specific DNA binding transcription factor activity;sequence-specific DNA binding transcription factor activity	transcription from RNA polymerase II promoter;mesoderm development;embryo development;muscle organ development;regulation of transcription from RNA polymerase II promoter		transcription factor;nucleic acid binding	p38 MAPK pathway->myocyte enhancer factor 2;;Oxidative stress response->myocyte enhancer factor-2;;;
Myt1l	Myelin transcription factor 1-like protein;Myt1l;ortholog	sequence-specific DNA binding transcription factor activity;sequence-specific DNA binding transcription factor activity	transcription from RNA polymerase II promoter;regulation of transcription from RNA polymerase II promoter		zinc finger transcription factor
Deaf1	Deformed epidermal autoregulatory factor 1 homolog;Deaf1;ortholog	sequence-specific DNA binding transcription factor activity;sequence-specific DNA binding transcription factor activity	transcription from RNA polymerase II promoter;cell cycle		transcription factor;nucleic acid binding
Ankra2	Ankyrin repeat family A protein 2;Ankra2;ortholog	sequence-specific DNA binding transcription factor activity;sequence-specific DNA binding transcription factor activity	antigen processing and presentation of peptide or polysaccharide antigen via MHC class II;cellular defense response		transcription factor
Pou4f2	POU domain, class 4, transcription factor 2;Pou4f2;ortholog	sequence-specific DNA binding transcription factor activity;sequence-specific DNA binding transcription factor activity	transcription from RNA polymerase II promoter;regulation of transcription from RNA polymerase II promoter		homeobox transcription factor
Gtf3a	Transcription factor IIIA;Gtf3a;ortholog	sequence-specific DNA binding transcription factor activity;sequence-specific DNA binding transcription factor activity	transcription from RNA polymerase II promoter;regulation of transcription from RNA polymerase II promoter		KRAB box transcription factor
Tcerg1l	Transcription elongation regulator 1-like protein;Tcerg1l;ortholog	sequence-specific DNA binding transcription factor activity;sequence-specific DNA binding transcription factor activity	transcription from RNA polymerase II promoter		transcription factor
Smyd3	Histone-lysine N-methyltransferase SMYD3;Smyd3;ortholog	transcription cofactor activity;sequence-specific DNA binding transcription factor activity;sequence-specific DNA binding transcription factor activity;protein binding	transcription from RNA polymerase II promoter;regulation of transcription from RNA polymerase II promoter		transcription cofactor
Tox2	Protein Tox2;Tox2;ortholog	sequence-specific DNA binding transcription factor activity;sequence-specific DNA binding transcription factor activity;chromatin binding;receptor binding	transcription from RNA polymerase II promoter;cell communication;regulation of transcription from RNA polymerase II promoter;chromatin organization		HMG box transcription factor;signaling molecule;chromatin/chromatin-binding protein
Zfp941	Protein Zfp941;Zfp941;ortholog	sequence-specific DNA binding transcription factor activity;sequence-specific DNA binding transcription factor activity	transcription from RNA polymerase II promoter;regulation of transcription from RNA polymerase II promoter		KRAB box transcription factor
Zfp760	Protein Zfp760;Zfp760;ortholog	sequence-specific DNA binding transcription factor activity;sequence-specific DNA binding transcription factor activity	transcription from RNA polymerase II promoter;regulation of transcription from RNA polymerase II promoter		KRAB box transcription factor
Casz1	Zinc finger protein castor homolog 1;Casz1;ortholog	sequence-specific DNA binding transcription factor activity;sequence-specific DNA binding transcription factor activity	transcription from RNA polymerase II promoter		transcription factor
Taf9b	Transcription initiation factor TFIID subunit 9B;Taf9b;ortholog	sequence-specific DNA binding transcription factor activity;sequence-specific DNA binding transcription factor activity	transcription from RNA polymerase II promoter;regulation of transcription from RNA polymerase II promoter		transcription factor;nucleic acid binding	Transcription regulation by bZIP transcription factor->TBP-associated factors;;General transcription regulation->TBP-associated factors;;;
Pdlim1	PDZ and LIM domain protein 1;Pdlim1;ortholog	sequence-specific DNA binding transcription factor activity;structural constituent of cytoskeleton;sequence-specific DNA binding transcription factor activity;actin binding	transcription from RNA polymerase II promoter;cellular component movement;muscle contraction;mesoderm development;cellular component morphogenesis;heart development;muscle organ development;regulation of transcription from RNA polymerase II promoter;cellular component organization	actin cytoskeleton;intracellular	transcription factor;non-motor actin binding protein
Tox3	TOX high mobility group box family member 3;Tox3;ortholog	sequence-specific DNA binding transcription factor activity;sequence-specific DNA binding transcription factor activity;chromatin binding;receptor binding	transcription from RNA polymerase II promoter;cell communication;regulation of transcription from RNA polymerase II promoter;chromatin organization		HMG box transcription factor;signaling molecule;chromatin/chromatin-binding protein
Znf512b	MCG140111, isoform CRA_c (Fragment);Znf512b;ortholog	sequence-specific DNA binding transcription factor activity;sequence-specific DNA binding transcription factor activity	transcription from RNA polymerase II promoter;regulation of transcription from RNA polymerase II promoter		zinc finger transcription factor
Zfp954	5730403M16Rik protein;Zfp954;ortholog	sequence-specific DNA binding transcription factor activity;sequence-specific DNA binding transcription factor activity	transcription from RNA polymerase II promoter;regulation of transcription from RNA polymerase II promoter		KRAB box transcription factor
Zfp945	Protein Zfp945;Zfp945;ortholog	sequence-specific DNA binding transcription factor activity;sequence-specific DNA binding transcription factor activity	transcription from RNA polymerase II promoter;regulation of transcription from RNA polymerase II promoter		KRAB box transcription factor
Zbtb48	Zinc finger and BTB domain-containing protein 48;Zbtb48;ortholog	sequence-specific DNA binding transcription factor activity;sequence-specific DNA binding transcription factor activity	transcription from RNA polymerase II promoter;regulation of transcription from RNA polymerase II promoter		KRAB box transcription factor
Pou4f1	POU domain, class 4, transcription factor 1;Pou4f1;ortholog	sequence-specific DNA binding transcription factor activity;sequence-specific DNA binding transcription factor activity	transcription from RNA polymerase II promoter;regulation of transcription from RNA polymerase II promoter		homeobox transcription factor
Klf5	Krueppel-like factor 5;Klf5;ortholog	sequence-specific DNA binding transcription factor activity;sequence-specific DNA binding transcription factor activity	B cell mediated immunity;transcription from RNA polymerase II promoter;anterior/posterior axis specification;anterior/posterior axis specification;mesoderm development;system development;response to stimulus;regulation of transcription from RNA polymerase II promoter		zinc finger transcription factor;nucleic acid binding
Id4	DNA-binding protein inhibitor ID-4;Id4;ortholog	sequence-specific DNA binding transcription factor activity;sequence-specific DNA binding transcription factor activity	transcription from RNA polymerase II promoter;regulation of transcription from RNA polymerase II promoter		transcription factor
Six1	Homeobox protein SIX1;Six1;ortholog	sequence-specific DNA binding transcription factor activity;sequence-specific DNA binding transcription factor activity	transcription from RNA polymerase II promoter;regulation of transcription from RNA polymerase II promoter		homeobox transcription factor
Sox4	Transcription factor SOX-4;Sox4;ortholog	sequence-specific DNA binding transcription factor activity;sequence-specific DNA binding transcription factor activity	transcription from RNA polymerase II promoter;regulation of transcription from RNA polymerase II promoter		HMG box transcription factor;nucleic acid binding
Uri1	Unconventional prefoldin RPB5 interactor;Uri1;ortholog	sequence-specific DNA binding transcription factor activity;sequence-specific DNA binding transcription factor activity	nucleobase-containing compound metabolic process;protein folding;regulation of nucleobase-containing compound metabolic process		transcription factor
Nmi	N-myc-interactor;Nmi;ortholog	transcription cofactor activity;sequence-specific DNA binding transcription factor activity;sequence-specific DNA binding transcription factor activity;protein binding	immune response;cell communication;cellular defense response		transcription cofactor
Grhl3	Grainyhead-like protein 3 homolog;Grhl3;ortholog	sequence-specific DNA binding transcription factor activity;sequence-specific DNA binding transcription factor activity	immune system process;transcription from RNA polymerase II promoter;mesoderm development;hemopoiesis;regulation of transcription from RNA polymerase II promoter		transcription factor
Isl2	Insulin gene enhancer protein ISL-2;Isl2;ortholog	sequence-specific DNA binding transcription factor activity;sequence-specific DNA binding transcription factor activity	transcription from RNA polymerase II promoter;ectoderm development;nervous system development;regulation of transcription from RNA polymerase II promoter		homeobox transcription factor;zinc finger transcription factor;nucleic acid binding
Prdm12	PR domain zinc finger protein 12;Prdm12;ortholog	sequence-specific DNA binding transcription factor activity;sequence-specific DNA binding transcription factor activity	transcription from RNA polymerase II promoter		zinc finger transcription factor
Bhlha9	Class A basic helix-loop-helix protein 9;Bhlha9;ortholog	sequence-specific DNA binding transcription factor activity;sequence-specific DNA binding transcription factor activity	transcription from RNA polymerase II promoter;mesoderm development;angiogenesis;heart development;regulation of transcription from RNA polymerase II promoter		basic helix-loop-helix transcription factor;nucleic acid binding
Lrrc16b	Leucine-rich repeat-containing protein 16B;Lrrc16b;ortholog	transcription cofactor activity;sequence-specific DNA binding transcription factor activity;sequence-specific DNA binding transcription factor activity;protein binding	antigen processing and presentation of peptide or polysaccharide antigen via MHC class II;nucleobase-containing compound metabolic process;cellular defense response		transcription cofactor;nucleic acid binding
Pura	Transcriptional activator protein Pur-alpha;Pura;ortholog	sequence-specific DNA binding transcription factor activity;single-stranded DNA binding;sequence-specific DNA binding transcription factor activity	transcription from RNA polymerase II promoter		transcription factor;DNA binding protein
Pdlim2	PDZ and LIM domain protein 2;Pdlim2;ortholog	sequence-specific DNA binding transcription factor activity;structural constituent of cytoskeleton;sequence-specific DNA binding transcription factor activity;actin binding	transcription from RNA polymerase II promoter;cellular component movement;muscle contraction;mesoderm development;cellular component morphogenesis;heart development;muscle organ development;regulation of transcription from RNA polymerase II promoter;cellular component organization	actin cytoskeleton;intracellular	transcription factor;non-motor actin binding protein
Rufy2	RUN and FYVE domain-containing protein 2;Rufy2;ortholog	sequence-specific DNA binding transcription factor activity;kinase activity;sequence-specific DNA binding transcription factor activity;protein binding;small GTPase regulator activity;kinase activator activity;kinase regulator activity	transcription from RNA polymerase II promoter;cell communication;intracellular protein transport;asymmetric protein localization;regulation of catalytic activity		zinc finger transcription factor;membrane traffic protein;G-protein modulator;kinase activator
Klf8	Krueppel-like factor 8;Klf8;ortholog	sequence-specific DNA binding transcription factor activity;sequence-specific DNA binding transcription factor activity	B cell mediated immunity;transcription from RNA polymerase II promoter;anterior/posterior axis specification;anterior/posterior axis specification;mesoderm development;system development;response to stimulus;regulation of transcription from RNA polymerase II promoter		zinc finger transcription factor;nucleic acid binding
Aff2	AF4/FMR2 family member 2;Aff2;ortholog	sequence-specific DNA binding transcription factor activity;sequence-specific DNA binding transcription factor activity	transcription from RNA polymerase II promoter;cell communication;regulation of transcription from RNA polymerase II promoter		transcription factor
Rbms1	RNA-binding motif, single-stranded-interacting protein 1;Rbms1;ortholog	sequence-specific DNA binding transcription factor activity;catalytic activity;DNA replication origin binding;single-stranded DNA binding;sequence-specific DNA binding transcription factor activity;poly(A) RNA binding	DNA replication;RNA splicing, via transesterification reactions;transcription from RNA polymerase II promoter;mRNA splicing, via spliceosome;mRNA polyadenylation;RNA splicing, via transesterification reactions;protein metabolic process;cell cycle;ectoderm development;nervous system development	ribonucleoprotein complex	transcription factor;DNA binding protein;mRNA polyadenylation factor;mRNA splicing factor;ribonucleoprotein
Tshz2	Teashirt homolog 2;Tshz2;ortholog	sequence-specific DNA binding transcription factor activity;sequence-specific DNA binding transcription factor activity	transcription from RNA polymerase II promoter;cellular component movement;segment specification;dorsal/ventral axis specification;segment specification;dorsal/ventral axis specification		zinc finger transcription factor
Rarg	Retinoic acid receptor gamma;Rarg;ortholog	ligand-activated sequence-specific DNA binding RNA polymerase II transcription factor activity;ligand-activated sequence-specific DNA binding RNA polymerase II transcription factor activity;ligand-activated sequence-specific DNA binding RNA polymerase II transcription factor activity	transcription from RNA polymerase II promoter;cellular process;regulation of transcription from RNA polymerase II promoter		nuclear hormone receptor;receptor;nucleic acid binding
Zfhx3	Zinc finger homeobox protein 3;Zfhx3;ortholog	sequence-specific DNA binding transcription factor activity;structural constituent of cytoskeleton;sequence-specific DNA binding transcription factor activity;RNA binding	gamete generation;immune system process;apoptotic process;transcription from RNA polymerase II promoter;cellular component movement;ectoderm development;mesoderm development;cellular component morphogenesis;embryo development;apoptotic process;nervous system development;muscle organ development;cellular defense response;regulation of transcription from RNA polymerase II promoter;negative regulati…	actin cytoskeleton;intracellular	homeobox transcription factor;zinc finger transcription factor;structural protein;RNA binding protein;actin family cytoskeletal protein
Zmat4	Zinc finger matrin-type protein 4;Zmat4;ortholog	sequence-specific DNA binding transcription factor activity;nuclease activity;sequence-specific DNA binding transcription factor activity	apoptotic process;respiratory electron transport chain;transcription from RNA polymerase II promoter;apoptotic process;regulation of transcription from RNA polymerase II promoter		zinc finger transcription factor;nuclease
Myc	Myc proto-oncogene protein;Myc;ortholog	sequence-specific DNA binding transcription factor activity;sequence-specific DNA binding transcription factor activity	transcription from RNA polymerase II promoter;cell cycle;regulation of transcription from RNA polymerase II promoter		basic helix-loop-helix transcription factor;nucleic acid binding	Oxidative stress response->v-myc myelocytomatosis viral oncogene homolog;;Wnt signaling pathway->Wnt Target Genes;;p53 pathway feedback loops 2->v-myc myelocytomatosis viral oncogene homolog;;Interleukin signaling pathway->c-Myc;;PDGF signaling pathway->c-Myc;;;;;;
