# Supplementary material for: Defining the nociceptor transcriptome
Source: Front Mol Neurosci. 2014 Nov 11;7:87. doi: 10.3389/fnmol.2014.00087 (PMC4227287; doi:10.3389/fnmol.2014.00087)
Supplement: Supplementary file 4 [file Table4.XLSX]

## Sheet: All differential exp results
test_id	gene	locus	status	FPKM Dissociated DRG	FPKM MACS DRG	log2 fold change	test stat	p value	q value	significant
NM_001166372	35489	chr8:65618039-66471637	NOTEST	0.0406001	3.32098e-05	-10.2557	0	1	1	no
NM_001166375	35489	chr8:65618039-66471637	NOTEST	0.4006	0.124926	-1.68109	0	1	1	no
NM_001290273	35489	chr1:184786766-184811300	NOTEST	0.0453229	0	#NAME?	0	1	1	no
NM_175188	35489	chr8:65618039-66471637	NOTEST	0.134641	0	#NAME?	0	1	1	no
NM_017461	35673	chr7:127214441-127218445	OK	1.34535	1.83579	0.448416	0.667332	0.25165	0.414387	no
NM_001252480	35854	chr17:33685691-33718677	OK	63.4674	72.6545	0.195036	0.689628	0.16615	0.317153	no
NM_133684	35854	chr1:184813067-184845847	OK	21.9663	21.9614	-0.000321589	-0.00118191	0.9973	0.998176	no
NM_145486	35854	chr17:33685691-33718677	OK	11.0397	12.4022	0.167887	0.38459	0.447	0.606734	no
NR_045522	35854	chr17:33685691-33718677	NOTEST	0	0	0	0	1	1	no
NR_045523	35854	chr17:33685691-33718677	NOTEST	0	0	0	0	1	1	no
NM_001159717	36038	chr1:93478992-93509732	OK	0.000365053	4.26898	13.5135	0.134795	0.3272	0.492532	no
NM_001159718	36038	chr1:93478992-93509732	NOTEST	0	0	0	0	1	1	no
NM_001159719	36038	chr1:93478992-93509732	OK	0.491735	2.34966	2.2565	0.831724	0.1796	0.334966	no
NM_010891	36038	chr1:93478992-93509732	OK	27.7811	15.3457	-0.856271	-0.970824	0.1097	0.234302	no
NM_177115	36219	chr18:56761715-56925548	OK	1.49183	1.55386	0.0587719	0.0921149	0.87115	0.922569	no
NM_011889	36403	chr15:82274934-82294442	OK	33.9543	37.2183	0.132416	0.638811	0.216	0.379864	no
NM_001045533	36585	chr1:72427111-72536564	OK	5.39699	8.94051	0.728201	2.5692	5e-05	0.000318847	yes
NM_001284392	36769	chr11:87578388-87590539	OK	2.11023	2.34954	0.154976	0.0737326	0.8866	0.932119	no
NM_001284394	36769	chr11:87578388-87590539	NOTEST	0.00113156	0.135762	6.90663	0	1	1	no
NM_001284398	36769	chr11:87578388-87590539	OK	9.04624	2.7704	-1.70722	-2.01358	0.005	0.0194549	yes
NM_011129	36769	chr11:87578388-87590539	OK	16.8474	6.01147	-1.48673	-2.12654	0.0018	0.008069	yes
NM_001164336	36950	chr19:37207544-37224457	OK	15.0133	19.1446	0.350697	0.596543	0.22655	0.391099	no
NM_001164337	36950	chr19:37207544-37224457	OK	0.605403	0.866655	0.517561	0.214963	0.6927	0.802733	no
NM_027314	36950	chr19:37207544-37224457	OK	13.5979	14.6506	0.107574	0.364073	0.46875	0.625025	no
NM_213614	37134	chr16:18620318-18629938	OK	164.418	199.596	0.279718	1.28022	0.01025	0.0355566	yes
NM_172606	37315	chr15:31455898-31531037	OK	66.6544	58.2639	-0.194098	-0.934155	0.0679	0.16569	no
NM_001177323	37499	chrX:36910833-36989695	OK	1.61926	1.94217	0.262334	0.139387	0.77685	0.863178	no
NM_001177324	37499	chrX:36910833-36989695	NOTEST	0.521619	0.114048	-2.19335	0	1	1	no
NM_001253706	37499	chrX:36910833-36989695	OK	0.81449	1.1289	0.470956	0.327879	0.51725	0.665845	no
NM_019942	37499	chrX:36910833-36989695	OK	30.669	46.9153	0.613278	2.60158	5e-05	0.000318847	yes
NM_020575	37680	chr2:60209935-60248385	OK	13.8936	15.7241	0.178557	0.709799	0.1901	0.348366	no
NM_001205367	37864	chr9:25252438-25308571	OK	1.19584	1.18652	-0.0112769	-0.00495914	0.9932	0.996135	no
NM_009859	37864	chr9:25252438-25308571	OK	117.779	132.147	0.166068	0.775062	0.1162	0.244664	no
NM_027920	38046	chr6:116338122-116409540	OK	11.5749	15.3192	0.404343	1.69639	0.001	0.00486149	yes
NM_001252332	38230	chr11:53519735-53544096	OK	11.6367	11.6228	-0.00172308	-0.00328459	0.9951	0.996927	no
NM_001252333	38230	chr11:53519735-53544096	OK	11.192	8.77314	-0.351302	-0.698484	0.167	0.318452	no
NM_033144	38230	chr11:53519735-53544096	OK	5.32944	5.39961	0.0188721	0.0274812	0.9551	0.974504	no
NM_001033262	38411	chr10:127056049-127060184	OK	8.41117	9.96295	0.244266	0.777442	0.1614	0.310433	no
NM_001113486	38595	chr11:117199660-117362325	OK	0.388	0.804738	1.05246	0.467629	0.37095	0.534469	no
NM_001113487	38595	chr11:117199660-117362325	OK	6.25207	0.725981	-3.10633	-3.12774	0.00635	0.0238202	yes
NM_001113488	38595	chr11:117199660-117362325	OK	9.72888	0.00454292	-11.0644	-0.827079	0.2307	0.394759	no
NM_017380	38595	chr11:117199660-117362325	OK	6.69043	2.10556	-1.66789	-1.73505	0.0007	0.00353827	yes
NM_001039242	38776	chr11:105360797-105456735	NOTEST	0.0272365	0.0179608	-0.600692	0	1	1	no
NM_172568	38776	chr11:105360797-105456735	NOTEST	0.0482667	0.0063271	-2.93141	0	1	1	no
NM_001024910	38960	chr10:59141626-59221847	NOTEST	0.655012	0.19017	-1.78423	0	1	1	no
NM_001024911	38960	chr10:59141626-59221847	OK	5.07827	4.18853	-0.277892	-0.62335	0.2199	0.383549	no
NM_177597	39141	chr15:26309071-26409573	OK	10.5145	21.0836	1.00374	3.45728	5e-05	0.000318847	yes
NM_001009818	39325	chr5:93093456-93174958	OK	16.7801	8.04127	-1.06126	-4.39753	5e-05	0.000318847	yes
NM_027669	39691	chr16:4986857-4997852	NOTEST	0	0	0	0	1	1	no
NM_029374	39691	chr16:4986857-4997852	NOTEST	0	0	0	0	1	1	no
NM_028826	40421	chr5:129683390-129708511	NOTEST	0	0	0	0	1	1	no
NM_053102	40786	chr3:144570426-144597676	OK	177.981	173.383	-0.0377561	-0.204932	0.71925	0.822848	no
NR_038165	0610005C13Rik	chr7:45567794-45589710	NOTEST	0	0	0	0	1	1	no
NR_038166	0610005C13Rik	chr7:45567794-45589710	NOTEST	0	0	0	0	1	1	no
NM_021446	0610007P14Rik	chr12:85815454-85824545	OK	22.8406	15.1484	-0.592433	-2.10513	0.00045	0.00239556	yes
NM_025319	0610009B22Rik	chr11:51685384-51688634	OK	31.8205	37.6784	0.243783	1.00663	0.12715	0.260805	no
NR_038126	0610009L18Rik	chr11:120348677-120351190	OK	2.40438	1.9082	-0.333454	-0.475021	0.5233	0.67095	no
NM_024179	0610009O20Rik	chr18:38238404-38262629	OK	16.0825	15.7515	-0.0299996	-0.104285	0.83425	0.899237	no
NM_001177543_3	0610010B08Rik	chr2:175185164-175338212	NOTEST	0.107869	0.117994	0.129439	0	1	1	no
NM_001177543_4	0610010B08Rik	chr2:175419390-175435777	NOTEST	0.565393	0.494394	-0.193594	0	1	1	no
NM_027860	0610010F05Rik	chr11:23573775-23633631	OK	34.2648	34.1824	-0.0034714	-0.0166518	0.9739	0.985256	no
NM_001177601	0610010K14Rik	chr11:70235203-70237914	OK	3.21626	5.17894	0.687271	0.700454	0.1708	0.323329	no
NM_001177603	0610010K14Rik	chr11:70235203-70237914	OK	1.9677	1.42414	-0.466421	-0.230759	0.65705	0.774794	no
NM_001177606	0610010K14Rik	chr11:70235203-70237914	OK	4.07493	2.39077	-0.769298	-0.639092	0.21295	0.376614	no
NM_001177607	0610010K14Rik	chr11:70235203-70237914	NOTEST	0.0902519	0.714627	2.98516	0	1	1	no
NM_026757	0610010K14Rik	chr11:70235203-70237914	OK	1.49904	0.744048	-1.01057	-0.381349	0.4208	0.58253	no
NM_145758	0610010K14Rik	chr11:70235203-70237914	OK	3.08817	2.26364	-0.44811	-0.246307	0.5535	0.693638	no
NM_026686	0610011F06Rik	chr17:25875499-25877163	OK	16.6723	18.1448	0.122103	0.395935	0.5492	0.689971	no
NR_027897	0610012G03Rik	chr16:31947050-31948521	OK	12.3041	16.2443	0.400799	1.36475	0.01885	0.0590892	no
NM_026696	0610030E20Rik	chr6:72347316-72353160	OK	2.70985	2.54765	-0.089043	-0.233978	0.65335	0.771884	no
NM_020003	0610031J06Rik	chr3:88325022-88328631	OK	27.9165	24.6908	-0.177145	-0.738496	0.1983	0.358193	no
NR_045760	0610031O16Rik	chr3:138210716-138239663	NOTEST	0	0	0	0	1	1	no
NM_028754	0610037L13Rik	chr4:107889898-107897802	OK	15.3947	17.0346	0.146036	0.529005	0.35095	0.515621	no
NR_028125	0610038B21Rik	chr8:77250365-77518578	NOTEST	0.0698523	0	#NAME?	0	1	1	no
NR_028113	0610039K10Rik	chr2:163623272-163645800	NOTEST	0	0	0	0	1	1	no
NR_027874	0610040B10Rik	chr5:143329307-143332704	OK	1.1839	2.80041	1.24208	1.63119	0.091	0.204372	no
NR_040757	0610040F04Rik	chr6:108577035-108666925	NOTEST	0	0	0	0	1	1	no
NR_040758	0610040F04Rik	chr6:108577035-108666925	LOWDATA	0.00595773	0.0178804	1.58555	0	1	1	no
NR_104577	0610040F04Rik	chr6:108577035-108666925	NOTEST	0.0059127	0.0177393	1.58506	0	1	1	no
NM_029554	0610040J01Rik	chr5:63812494-63899619	OK	3.32022	1.89146	-0.81178	-1.53835	0.00835	0.0300564	yes
NR_040640	0610043K17Rik	chr4:101346523-101399185	NOTEST	0.176352	0.103428	-0.769832	0	1	1	no
NR_105022	1010001N08Rik	chr18:11042036-11085635	NOTEST	0	0	0	0	1	1	no
NR_105023	1010001N08Rik	chr18:11042036-11085635	NOTEST	0	0	0	0	1	1	no
NM_183249	1100001G20Rik	chr11:83746939-83752646	NOTEST	1.02833	0	#NAME?	0	1	1	no
NM_025363	1110001J03Rik	chr6:38534860-38539449	OK	17.9724	19.731	0.134675	0.437827	0.63035	0.754244	no
NR_030694	1110002L01Rik	chr12:3365131-3426747	OK	2.56638	3.86465	0.590605	0.378123	0.4466	0.606677	no
NM_026502	1110004E09Rik	chr16:90925810-90934849	OK	12.6543	17.845	0.495898	1.62522	0.0082	0.0296363	yes
NM_019772	1110004F10Rik	chr7:116093379-116105210	OK	53.025	62.4773	0.236661	1.15876	0.0467	0.123991	no
NR_027810	1110006O24Rik	chr5:115631048-115631816	NOTEST	0.495486	0.320452	-0.628738	0	1	1	no
NM_026738	1110007C09Rik	chr13:49202950-49216026	OK	43.0135	65.6672	0.610384	2.85962	5e-05	0.000318847	yes
NM_026124	1110008F13Rik	chr2:156863121-156887078	OK	45.6849	37.4516	-0.286692	-1.03732	0.03625	0.100504	no
NM_025373	1110008L16Rik	chr12:55280813-55492647	OK	3.30714	2.71393	-0.285199	-0.315399	0.55375	0.693746	no
NM_198001	1110008P14Rik	chr2:32379100-32381915	OK	170.361	95.7207	-0.831694	-4.84872	5e-05	0.000318847	yes
NM_026787	1110012L19Rik	chrX:70385912-70389416	OK	13.4644	13.1895	-0.0297543	-0.091956	0.8845	0.931116	no
NR_045272	1110015O18Rik	chr3:4798707-4814911	NOTEST	0.0371664	0	#NAME?	0	1	1	no
NM_001048005	1110017D15Rik	chr4:41505008-41517333	NOTEST	0	0.0950508	inf	0	1	1	no
NM_001253777	1110017D15Rik	chr4:41505008-41517333	NOTEST	0	0	0	0	1	1	no
NM_001253778	1110017D15Rik	chr4:41505008-41517333	NOTEST	0.00103774	1.06874e-05	-6.60138	0	1	1	no
NM_001253780	1110017D15Rik	chr4:41505008-41517333	NOTEST	0.156386	0	#NAME?	0	1	1	no
NM_001253788	1110017D15Rik	chr4:41505008-41517333	NOTEST	0.0402454	0	#NAME?	0	1	1	no
NM_028624	1110017D15Rik	chr4:41505008-41517333	NOTEST	0.309324	0.000185785	-10.7013	0	1	1	no
NR_045549	1110017D15Rik	chr4:41505008-41517333	NOTEST	0.142175	0	#NAME?	0	1	1	no
NR_045551	1110017D15Rik	chr4:41505008-41517333	NOTEST	0	0.0399414	inf	0	1	1	no
NR_045995	1110019D14Rik	chr6:13871568-13896421	OK	1.11904	2.34693	1.06852	1.60479	0.00865	0.0309388	yes
NR_027929	1110020A21Rik	chr17:84917181-85023992	NOTEST	0.336875	1.15182	1.77363	0	1	1	no
NR_027930	1110020A21Rik	chr17:84917181-85023992	NOTEST	0.481188	0.454622	-0.0819335	0	1	1	no
NM_001276278	1110025L11Rik	chr16:89063409-89064002	NOTEST	0	0	0	0	1	1	no
NR_045139	1110028F11Rik	chr11:87663086-87735539	NOTEST	0	0	0	0	1	1	no
NR_045470	1110028F18Rik	chr8:106587142-106594820	NOTEST	0	0.0160092	inf	0	1	1	no
NM_023483	1110032A03Rik	chr9:50762827-50768152	OK	15.0227	13.2816	-0.177713	-0.635291	0.2504	0.413738	no
NM_001167996	1110032F04Rik	chr3:68869585-68872163	OK	25.6682	31.761	0.307275	1.38504	0.01025	0.0355566	yes
NM_028637	1110034G24Rik	chr2:132690282-132751055	OK	5.67354	6.30154	0.151457	0.377624	0.5081	0.657692	no
NR_040713	1110036E04Rik	chr9:64049828-64054100	NOTEST	0	0	0	0	1	1	no
NM_001081183	1110037F02Rik	chr4:11485957-11551143	OK	6.90022	6.26807	-0.138622	-0.551789	0.28035	0.442891	no
NR_015536	1110038B12Rik	chr17:34950235-34952471	OK	0.135918	1.41636	3.38138	0.544019	0.2528	0.415353	no
NR_027943	1110038B12Rik	chr17:34950235-34952471	OK	9.76437	11.3915	0.222359	0.36414	0.4651	0.622038	no
NM_054099	1110038F14Rik	chr15:76948543-76950731	OK	11.7792	13.0718	0.150218	0.455773	0.45625	0.614606	no
NR_040707	1110046J04Rik	chr13:33917917-34002794	OK	12.4647	6.88564	-0.856186	-0.484731	0.4649	0.62195	no
NM_175123	1110051M20Rik	chr2:91277827-91444642	OK	45.9366	44.0691	-0.0598762	-0.285469	0.61165	0.740193	no
NR_037954	1110054M08Rik	chr16:24392555-24992578	OK	2.67415	3.08444	0.205928	0.137519	0.83955	0.902096	no
NM_001167767	1110057K04Rik	chr12:8208106-8285759	OK	4.97784	7.06045	0.504238	0.726701	0.14875	0.292755	no
NM_001167768	1110057K04Rik	chr12:8208106-8285759	OK	3.16259	1.4677	-1.10755	-0.749445	0.13895	0.278526	no
NM_172401	1110057K04Rik	chr12:8208106-8285759	OK	13.7276	15.3724	0.16326	0.453996	0.36765	0.531252	no
NM_026503	1110058L19Rik	chr1:23995938-24005640	OK	30.6434	32.0378	0.0642004	0.251933	0.7221	0.825271	no
NM_025423	1110059E24Rik	chr19:21597312-21652791	OK	14.153	15.1985	0.102829	0.353167	0.53725	0.681617	no
NM_025419	1110059G10Rik	chr9:122945088-122951000	OK	3.80221	4.20578	0.145535	0.401816	0.45045	0.609316	no
NM_001142727	1110065P20Rik	chr4:124802548-124850730	OK	20.994	26.4986	0.335939	0.701584	0.1583	0.305931	no
NR_037955	1190002F15Rik	chr6:134929091-134951718	OK	0.326388	4.84995	3.89331	2.32145	0.00615	0.0232193	yes
NR_037956	1190002F15Rik	chr6:134929091-134951718	NOTEST	0.0001617	0	#NAME?	0	1	1	no
NM_001033145	1190002N15Rik	chr9:94517863-94538081	OK	19.8782	6.26193	-1.66651	-6.36877	5e-05	0.000318847	yes
NM_001195435	1190003K10Rik	chr13:64481245-64497792	NOTEST	0	0	0	0	1	1	no
NM_197988	1190005I06Rik	chr8:120608601-120634382	OK	2.9067	3.97332	0.450966	0.775385	0.26145	0.423112	no
NM_001135567	1190007I07Rik	chr10:82619850-82623228	OK	1.84153	1.69682	-0.11807	-0.0862522	0.86775	0.920067	no
NM_001135568	1190007I07Rik	chr10:82619850-82623228	NOTEST	0.120682	2.1102e-05	-12.4815	0	1	1	no
NM_001135569	1190007I07Rik	chr10:82619850-82623228	OK	0.410277	1.22992	1.5839	0.517151	0.33865	0.503806	no
NM_025818	1200014J11Rik	chr11:73047866-73083579	OK	4.83575	5.08505	0.0725215	0.260508	0.61295	0.740971	no
NR_037957	1300002E11Rik	chr16:21794346-21809039	OK	1.02536	0.46121	-1.15263	-1.13555	0.06815	0.166085	no
NR_037958	1300002E11Rik	chr16:21794346-21809039	OK	4.50214	5.32878	0.243194	0.236579	0.61895	0.745773	no
NM_028788	1300002K09Rik	chr4:45848946-45887008	NOTEST	0.131576	0	#NAME?	0	1	1	no
NM_027918	1300017J02Rik	chr9:103250529-103288297	OK	0.0512295	1.69326	5.04669	2.99117	0.01395	0.0460769	yes
NR_015498	1500004A13Rik	chr3:88777056-88832487	OK	6.09451	9.47892	0.637212	1.93576	5e-05	0.000318847	yes
NR_037697	1500009C09Rik	chr15:82252396-82260753	NOTEST	0.0835795	0.0938172	0.166704	0	1	1	no
NR_037698	1500009C09Rik	chr15:82252396-82260753	NOTEST	0.128739	0.0306014	-2.07278	0	1	1	no
NM_001145198	1500009L16Rik	chr10:83722864-83762762	OK	3.04354	2.93156	-0.0540775	-0.0978498	0.87465	0.924949	no
NR_027817	1500011B03Rik	chr5:114808195-114813976	OK	51.3904	81.4225	0.663929	2.77222	5e-05	0.000318847	yes
NR_027818	1500011B03Rik	chr5:114808195-114813976	OK	3.14676	3.38049	0.103365	0.0566034	0.91385	0.948433	no
NR_015476	1500011K16Rik	chr2:127791376-127792488	OK	28.1194	35.1181	0.320652	1.28508	0.04815	0.126905	no
NM_001081005	1500012F01Rik	chr2:167035795-167065862	OK	16.0004	31.9771	0.998929	1.14697	0.02645	0.0779177	no
NR_045812	1500012K07Rik	chr7:75114894-75331419	OK	2.28363	0.313512	-2.86474	-0.570994	0.3385	0.503627	no
NR_045814	1500012K07Rik	chr7:75114894-75331419	NOTEST	0.129092	0.0108559	-3.57185	0	1	1	no
NR_029432	1500015A07Rik	chr18:61726389-61728253	OK	0.610384	1.24191	1.02477	1.30595	0.02505	0.0745332	no
NR_045817	1500015L24Rik	chr19:20405287-20422785	NOTEST	0	0	0	0	1	1	no
NM_024283	1500015O10Rik	chr1:43730601-43742564	OK	4.64104	0.189307	-4.61565	-3.06521	0.01715	0.0549203	no
NR_033510	1500017E21Rik	chr19:36554638-36689479	NOTEST	0.0427559	0.124762	1.54498	0	1	1	no
NR_040484	1600002D24Rik	chr16:95831122-95929077	NOTEST	0	0	0	0	1	1	no
NR_040485	1600002D24Rik	chr16:95831122-95929077	NOTEST	0	0	0	0	1	1	no
NM_028056	1600002H07Rik	chr17:24215055-24220769	OK	3.56371	3.77607	0.0835028	0.193292	0.72775	0.829263	no
NM_027207	1600002K03Rik	chr10:79697304-80369637	OK	5.83944	10.6646	0.868925	0.106561	0.8489	0.90822	no
NR_037959	1600010M07Rik	chr7:109998376-110006646	NOTEST	0.130584	0	#NAME?	0	1	1	no
NM_001083880	1600012H06Rik	chr17:14943183-14961260	OK	0.888748	0.839903	-0.0815521	-0.0310517	0.9486	0.970037	no
NM_001083881	1600012H06Rik	chr17:14943183-14961260	OK	0.840402	0.619322	-0.44039	-0.164168	0.70675	0.813886	no
NM_001083882	1600012H06Rik	chr17:14943183-14961260	OK	4.80475	6.03337	0.328501	0.549124	0.3046	0.468432	no
NM_026451	1600012H06Rik	chr17:14943183-14961260	OK	6.95984	6.50111	-0.098368	-0.177241	0.74325	0.840472	no
NM_001085385	1600014C10Rik	chr7:38183216-38197565	NOTEST	0.603273	0	#NAME?	0	1	1	no
NM_028166	1600014C10Rik	chr7:38183216-38197565	OK	16.4163	20.3299	0.308477	1.2148	0.01505	0.0491726	yes
NM_028164	1600014C23Rik	chr17:45732863-45733844	NOTEST	0	0	0	0	1	1	no
NM_028046	1600014K23Rik	chrX:85249676-85270291	NOTEST	0	0	0	0	1	1	no
NM_001081273	1600015I10Rik	chr6:48929895-48933687	NOTEST	0	0	0	0	1	1	no
NM_028050	1600016N20Rik	chr7:141194129-141214080	NOTEST	0.0500061	0.0871242	0.800969	0	1	1	no
NR_040481	1600019K03Rik	chr16:35503169-35509419	NOTEST	0.0719973	0	#NAME?	0	1	1	no
NR_037960	1600020E01Rik	chr6:86527329-86564449	OK	2.41962	3.3298	0.460655	0.473781	0.3392	0.504402	no
NR_037961	1600020E01Rik	chr6:86527329-86564449	NOTEST	0.00024722	0.000441459	0.836481	0	1	1	no
NR_073433	1600023N17Rik	chr5:45668700-45669708	NOTEST	0.153745	0.823789	2.42174	0	1	1	no
NR_038168	1600025M17Rik	chrX:56317607-56320664	NOTEST	0	0	0	0	1	1	no
NR_036588	1600027J07Rik	chr8:103343877-103347534	NOTEST	0.173694	0.289672	0.737868	0	1	1	no
NR_028123	1600029I14Rik	chr9:99456242-99568899	NOTEST	0	0.0653683	inf	0	1	1	no
NR_033522	1600029O15Rik	chr9:58196296-58208808	OK	0.30813	1.04067	1.75591	0.918418	0.0885	0.199979	no
NM_029285	1700001C02Rik	chr5:30466076-30484087	NOTEST	0	0	0	0	1	1	no
NM_001172091	1700001C19Rik	chr17:47412733-47470638	NOTEST	0.0481241	0	#NAME?	0	1	1	no
NM_029296	1700001C19Rik	chr17:47412733-47470638	NOTEST	0.0113586	0.0961965	3.08219	0	1	1	no
NR_045475	1700001D01Rik	chr8:61224170-61396072	NOTEST	0	0	0	0	1	1	no
NM_027940	1700001F09Rik	chr14:43342383-43347811	NOTEST	0	0	0	0	1	1	no
NR_038077	1700001G11Rik	chr14:66295328-66311424	NOTEST	0.407056	0.327957	-0.311722	0	1	1	no
NR_033199	1700001G17Rik	chr1:33669823-33670712	NOTEST	0.484043	0.436376	-0.149563	0	1	1	no
NM_001008547	1700001J03Rik	chr5:146182449-146185304	NOTEST	0	0	0	0	1	1	no
NR_033613	1700001J11Rik	chr9:40050557-40053025	NOTEST	0.0231706	0	#NAME?	0	1	1	no
NM_025488	1700001K19Rik	chr12:110667688-110682619	NOTEST	0	0	0	0	1	1	no
NR_036590	1700001K23Rik	chr19:53248735-53255205	NOTEST	0.0568585	0	#NAME?	0	1	1	no
NR_027980	1700001L05Rik	chr15:83353846-83367297	OK	12.0159	10.4675	-0.19903	-0.853247	0.0941	0.209031	no
NM_027035	1700001L19Rik	chr13:68597438-68614231	OK	1.57287	2.61885	0.735535	1.28155	0.02565	0.0759711	no
NM_198000	1700001O22Rik	chr2:30795562-30803664	NOTEST	0.198027	0.180805	-0.131264	0	1	1	no
NR_028486	1700001O22Rik	chr2:30795562-30803664	NOTEST	0.000124869	0.0549144	8.78062	0	1	1	no
NR_028487	1700001O22Rik	chr2:30795562-30803664	NOTEST	0.0810136	0.0483169	-0.745636	0	1	1	no
NM_028156	1700001P01Rik	chr11:97771480-97775918	NOTEST	0	0	0	0	1	1	no
NR_045478	1700003C15Rik	chr5:11749832-11769308	NOTEST	0	0	0	0	1	1	no
NR_045477	1700003D09Rik	chr11:98348737-98358283	NOTEST	0	0	0	0	1	1	no
NM_027948	1700003E16Rik	chr6:83156403-83162975	OK	2.45934	2.28604	-0.10542	-0.204916	0.70445	0.811956	no
NR_103799	1700003E24Rik	chrX:93156153-93156871	LOWDATA	0	0	0	0	1	1	no
NR_103799_1	1700003E24Rik	chrX:93183226-93183944	LOWDATA	0	0	0	0	1	1	no
NM_029305	1700003F12Rik	chr2:154544404-154558853	NOTEST	0.0710764	0.182389	1.35958	0	1	1	no
NR_040720	1700003G13Rik	chr9:45318265-45347580	NOTEST	0.0343639	0	#NAME?	0	1	1	no
NR_029433	1700003G18Rik	chr7:116081761-116093149	NOTEST	0	0	0	0	1	1	no
NR_015460	1700003H04Rik	chr3:124565890-124581091	NOTEST	0	0	0	0	1	1	no
NR_040507	1700003L19Rik	chr16:12811389-12848653	NOTEST	0	0	0	0	1	1	no
NM_027041	1700003M02Rik	chr4:34711331-34730206	OK	3.44232	8.98301	1.38382	3.39741	5e-05	0.000318847	yes
NR_040647	1700003M07Rik	chr4:129960373-129965138	NOTEST	0.0162936	0	#NAME?	0	1	1	no
NR_040648	1700003M07Rik	chr4:129960373-129965138	NOTEST	0.0511547	0	#NAME?	0	1	1	no
NR_045982	1700003P14Rik	chr13:118556167-118588629	NOTEST	0	0	0	0	1	1	no
NM_027939	1700006A11Rik	chr3:124401154-124426028	NOTEST	0	0	0	0	1	1	no
NM_029287	1700006E09Rik	chr11:101987055-101992264	NOTEST	0	0	0	0	1	1	no
NR_045621	1700006F04Rik	chr14:119138264-119869815	NOTEST	0	0	0	0	1	1	no
NR_045900	1700006H21Rik	chr13:107687396-107692168	NOTEST	0	0	0	0	1	1	no
NM_001164235	1700007B14Rik	chr8:75448693-75984507	NOTEST	0.000104894	5.38588e-05	-0.961676	0	1	1	no
NM_027944	1700007B14Rik	chr8:75448693-75984507	NOTEST	0.142718	0.0594451	-1.26354	0	1	1	no
NR_040538	1700007F19Rik	chr3:58141706-58163807	NOTEST	0.0857626	0	#NAME?	0	1	1	no
NM_001024614	1700007G11Rik	chr5:98329303-98802019	NOTEST	0.692631	0.636822	-0.121197	0	1	1	no
NR_045476	1700007J10Rik	chr11:59662494-59780860	NOTEST	0	0	0	0	1	1	no
NM_027037	1700007K09Rik	chr7:131325930-131329499	NOTEST	0	0.040805	inf	0	1	1	no
NM_027040	1700007K13Rik	chr2:28462000-28466324	NOTEST	0.717954	0.0986892	-2.86293	0	1	1	no
NR_045709	1700007L15Rik	chr16:33379853-33380736	NOTEST	0.556635	0.293155	-0.92507	0	1	1	no
NR_040554	1700007P06Rik	chr1:187048406-187215446	NOTEST	0.0798946	0	#NAME?	0	1	1	no
NM_001168369	1700008F21Rik	chr8:129067133-129183732	NOTEST	0	0	0	0	1	1	no
NM_029292	1700008F21Rik	chr8:129067133-129183732	NOTEST	0	0	0	0	1	1	no
NM_027952	1700008I05Rik	chrX:135654697-135693790	NOTEST	0.0722297	0	#NAME?	0	1	1	no
NR_024331	1700008J07Rik	chr7:127510437-127512869	NOTEST	0.567615	0.261267	-1.11939	0	1	1	no
NR_038141	1700008K24Rik	chr17:49112263-49113533	NOTEST	0	0	0	0	1	1	no
NR_038142	1700008K24Rik	chr17:49112263-49113533	NOTEST	0	0	0	0	1	1	no
NR_038143	1700008K24Rik	chr17:49112263-49113533	NOTEST	0	0	0	0	1	1	no
NR_038144	1700008K24Rik	chr17:49112263-49113533	NOTEST	0	0	0	0	1	1	no
NR_038145	1700008K24Rik	chr17:49112263-49113533	NOTEST	0	0	0	0	1	1	no
NM_027049	1700008O03Rik	chr7:44360044-44375030	NOTEST	0.54082	0.11273	-2.26227	0	1	1	no
NM_027048	1700008P02Rik	chr3:6615412-6620443	NOTEST	0	0	0	0	1	1	no
NR_046040	1700009C05Rik	chr6:81900464-81910800	NOTEST	0	0	0	0	1	1	no
NR_015547	1700009J07Rik	chr10:77893419-77896111	NOTEST	0	0	0	0	1	1	no
NM_001081095	1700009N14Rik	chr4:39450292-39451778	NOTEST	0	0	0	0	1	1	no
NM_001081275	1700009P17Rik	chr1:171121660-171126967	OK	1.19087	0.523099	-1.18685	-1.22446	0.062	0.154411	no
NM_029308	1700010B08Rik	chr2:173719414-173722086	NOTEST	0	0	0	0	1	1	no
NM_029590	1700010D01Rik	chrX:95711677-95927970	NOTEST	0	0	0	0	1	1	no
NR_040587	1700010I02Rik	chr3:7925302-7954887	NOTEST	0	0	0	0	1	1	no
NM_025851	1700010I14Rik	chr17:8988332-9008319	NOTEST	0.629294	0.488166	-0.366363	0	1	1	no
NR_040579	1700010J16Rik	chr10:112726925-112785599	NOTEST	0	0	0	0	1	1	no
NR_040512	1700010K23Rik	chr16:66655420-67620908	NOTEST	0	0	0	0	1	1	no
NM_025487	1700011A15Rik	chr15:101431013-101491512	NOTEST	0.0246192	0.166267	2.75565	0	1	1	no
NR_045616	1700011B04Rik	chr13:35181622-35188014	NOTEST	0.131769	0.210401	0.675127	0	1	1	no
NM_029298	1700011E24Rik	chr17:87389570-87427741	NOTEST	0.0552445	0	#NAME?	0	1	1	no
NM_025956	1700011H14Rik	chr14:49226358-49245428	NOTEST	0	0.047255	inf	0	1	1	no
NM_029290	1700011I03Rik	chr18:57533825-57731065	OK	2.06732	3.37617	0.707627	0.944131	0.10095	0.220087	no
NM_026315	1700011L22Rik	chr8:79210429-79248583	OK	1.18807	3.51613	1.56537	2.27358	0.0015	0.00692982	yes
NR_073044	1700011M02Rik	chrX:102908904-102909651	NOTEST	0	0	0	0	1	1	no
NM_029587	1700012A03Rik	chr6:32050287-32058915	NOTEST	0	0	0	0	1	1	no
NM_001162428	1700012B07Rik	chr11:109788290-109828046	NOTEST	0	0	0	0	1	1	no
NM_027038	1700012B07Rik	chr11:109788290-109828046	NOTEST	0	0	0	0	1	1	no
NM_029306	1700012B09Rik	chr9:14758193-14771030	NOTEST	0	0	0	0	1	1	no
NR_045171	1700012D01Rik	chr10:127667122-127668851	NOTEST	0.391561	0.0833642	-2.23174	0	1	1	no
NR_015573	1700012D14Rik	chr7:111117672-111122675	NOTEST	0.0759572	0.597541	2.97578	0	1	1	no
NR_045140	1700012I11Rik	chr15:67226768-67377094	NOTEST	0	0	0	0	1	1	no
NM_029588	1700012L04Rik	chrX:9272783-9313245	NOTEST	0	0.397581	inf	0	1	1	no
NM_027056	1700012P22Rik	chr4:144418190-144438772	NOTEST	0	0	0	0	1	1	no
NM_001177502	1700013D24Rik	chr6:124347593-124357086	NOTEST	0	0	0	0	1	1	no
NM_029314	1700013F07Rik	chr3:108537583-108544697	NOTEST	0.0919839	0	#NAME?	0	1	1	no
NM_027063	1700013G24Rik	chr4:137453295-137455461	NOTEST	0	0	0	0	1	1	no
NM_001200013	1700013H16Rik	chrX:53742900-53757831	NOTEST	0	0	0	0	1	1	no
NM_001039593	1700015E13Rik	chr1:170308860-170312125	NOTEST	0	0	0	0	1	1	no
NM_001200025	1700015F17Rik	chr5:5437826-5479143	NOTEST	0.364438	0	#NAME?	0	1	1	no
NM_001195601	1700015G11Rik	chr7:52011679-52015716	NOTEST	0	0	0	0	1	1	no
NM_027077	1700016C15Rik	chr1:177729813-177753305	NOTEST	0	0	0	0	1	1	no
NM_024271	1700016D06Rik	chr8:11654923-11678750	NOTEST	0	0	0	0	1	1	no
NR_045891	1700016G22Rik	chr13:5855508-5858092	NOTEST	0	0	0	0	1	1	no
NM_001163550	1700016H13Rik	chr5:103648586-103655732	NOTEST	0	0	0	0	1	1	no
NM_028824	1700016H13Rik	chr5:103648586-103655732	NOTEST	0	0	0	0	1	1	no
NM_198637	1700016K19Rik	chr11:75999911-76003569	NOTEST	0.049504	0.108094	1.12667	0	1	1	no
NR_045824	1700016L04Rik	chr10:14705608-14759019	NOTEST	0	0	0	0	1	1	no
NR_040460	1700016L21Rik	chr1:80445931-80475660	NOTEST	0	0	0	0	1	1	no
NR_038149	1700016P04Rik	chr6:13413336-13415996	NOTEST	0	0	0	0	1	1	no
NM_028820	1700017B05Rik	chr9:57252321-57262599	OK	1.01228	0.255851	-1.98423	-2.67636	5e-05	0.000318847	yes
NM_027058	1700017D01Rik	chr19:11096815-11130878	NOTEST	0	0	0	0	1	1	no
NR_040445	1700017G19Rik	chr3:40504864-40522912	NOTEST	0.00719854	0	#NAME?	0	1	1	no
NR_040326	1700017J07Rik	chr2:168978268-168978906	NOTEST	0	0	0	0	1	1	no
NM_001081246	1700017N19Rik	chr10:100592385-100618391	NOTEST	0.0490064	0	#NAME?	0	1	1	no
NR_029439	1700018A04Rik	chr13:31565491-31582513	NOTEST	0	0	0	0	1	1	no
NM_029597	1700018B08Rik	chr8:121530783-121541954	NOTEST	0	0	0	0	1	1	no
NR_003617	1700018B24Rik	chr3:48605730-48609100	NOTEST	0	0	0	0	1	1	no
NM_029324	1700018C11Rik	chr4:63607090-63622429	NOTEST	0	0	0	0	1	1	no
NM_027069	1700018F24Rik	chr5:145042989-145045678	NOTEST	0	0	0	0	1	1	no
NR_045422	1700018G05Rik	chrX:102928371-102929107	NOTEST	0	0	0	0	1	1	no
NR_028360	1700018L02Rik	chr19:29020831-29048729	NOTEST	0.196658	0.111865	-0.813932	0	1	1	no
NM_027070	1700019A02Rik	chr1:53158576-53187617	NOTEST	0	0	0	0	1	1	no
NM_029598	1700019B03Rik	chr8:3470861-3487178	NOTEST	0.0244129	0	#NAME?	0	1	1	no
NR_045442	1700019B21Rik	chrX:62510538-62527011	NOTEST	0	0	0	0	1	1	no
NR_045443	1700019B21Rik	chrX:62510538-62527011	NOTEST	0	0	0	0	1	1	no
NM_144953	1700019D03Rik	chr1:52925126-52952840	OK	5.26692	8.93559	0.762605	1.74088	0.00995	0.0346652	yes
NR_040497	1700019E08Rik	chr2:45696604-45698447	NOTEST	0	0	0	0	1	1	no
NM_001145895	1700019G17Rik	chr6:85899049-85904938	NOTEST	0	0.000521842	inf	0	1	1	no
NM_029331	1700019G17Rik	chr6:85899049-85904938	OK	1.35971	1.07352	-0.340959	-0.54298	0.2754	0.43728	no
NR_040255	1700019G24Rik	chr6:5725638-6028039	NOTEST	0	0	0	0	1	1	no
NM_025619	1700019L03Rik	chr2:32775820-32784405	NOTEST	0.0123581	0.024726	1.00057	0	1	1	no
NR_103800	1700019M22Rik	chr12:96046620-96047222	NOTEST	0	0	0	0	1	1	no
NM_026208	1700019N19Rik	chr19:58785802-58794414	NOTEST	0.0476723	0.126349	1.40619	0	1	1	no
NM_027966	1700019O17Rik	chr1:86426328-86428049	NOTEST	0	0	0	0	1	1	no
NM_001163483	1700020A23Rik	chr2:130405258-130406074	NOTEST	0	0	0	0	1	1	no
NM_029375	1700020A23Rik	chr2:130405258-130406074	NOTEST	0	0	0	0	1	1	no
NM_023781	1700020D05Rik	chr19:5495277-5510489	NOTEST	0.106684	0.278194	1.38275	0	1	1	no
NR_045979	1700020G17Rik	chr10:110801173-110896507	NOTEST	0	0	0	0	1	1	no
NR_015473	1700020I14Rik	chr2:119594295-119600744	OK	30.3742	17.2376	-0.817287	-2.42101	5e-05	0.000318847	yes
NR_027832	1700020I14Rik	chr2:119594295-119600744	OK	8.5978	8.88081	0.046723	0.0737381	0.88515	0.931337	no
NM_025492	1700020L24Rik	chr11:83437693-83441232	NOTEST	0.12078	0	#NAME?	0	1	1	no
NR_040742	1700020M21Rik	chr9:120913773-120915250	NOTEST	0	0	0	0	1	1	no
NR_027968	1700020N01Rik	chr10:21593144-21622375	NOTEST	0	0	0	0	1	1	no
NM_029316	1700020N15Rik	chrX:69929259-70143588	NOTEST	0	0	0	0	1	1	no
NR_026924	1700020N18Rik	chr1:91404878-91406029	NOTEST	0.307079	0	#NAME?	0	1	1	no
NM_026411	1700021F05Rik	chr10:43525120-43540994	OK	21.3157	21.1418	-0.0118182	-0.041966	0.9458	0.968469	no
NM_028158	1700021F07Rik	chr2:173522591-173528502	NOTEST	0	0	0	0	1	1	no
NM_001200038	1700021K19Rik	chr16:32821701-32868366	OK	15.363	19.1669	0.31916	1.14044	0.0281	0.081866	no
NM_172615	1700021K19Rik	chr16:32821701-32868366	OK	4.4313	0.1956	-4.50175	-1.39283	0.2158	0.379709	no
NR_045800	1700021N21Rik	chr4:134448764-134450171	NOTEST	0	0	0	0	1	1	no
NR_003953	1700022A21Rik	chr5:24645452-24648860	NOTEST	0	0	0	0	1	1	no
NR_045509	1700022A22Rik	chr15:46324584-46373899	NOTEST	0	0	0	0	1	1	no
NR_040568	1700022E09Rik	chr16:59466871-59469238	NOTEST	0	0	0	0	1	1	no
NR_045488	1700022H16Rik	chr12:9565235-9570585	NOTEST	0	0	0	0	1	1	no
NM_026088	1700022I11Rik	chr4:42969945-42974325	NOTEST	0	0.0166569	inf	0	1	1	no
NR_045909	1700023C21Rik	chr11:109845877-109848476	NOTEST	0	0	0	0	1	1	no
NM_027970	1700023E05Rik	chr5:77004054-77061522	NOTEST	0.0594244	0.0128674	-2.20734	0	1	1	no
NR_038039	1700023F02Rik	chr10:66120608-66124064	NOTEST	0	0	0	0	1	1	no
NM_001254724	1700023F06Rik	chr11:103198943-103218432	OK	0.792252	1.40688	0.828469	0.966134	0.10705	0.230007	no
NR_040263	1700023L04Rik	chr6:29985328-29993531	NOTEST	0.0265259	0.0217285	-0.287811	0	1	1	no
NR_040264	1700023L04Rik	chr6:29985328-29993531	OK	0.247444	0.793796	1.68167	0.826556	0.1371	0.276093	no
NR_045479	1700024B18Rik	chr14:123978290-124677127	NOTEST	0	0	0	0	1	1	no
NR_045363	1700024F13Rik	chr13:3498049-3501393	NOTEST	0.0370278	0.124224	1.74626	0	1	1	no
NM_001034037	1700024G13Rik	chr14:32376501-32388373	NOTEST	0	0	0	0	1	1	no
NM_027064	1700024P04Rik	chr13:98984089-98984565	NOTEST	0	0	0	0	1	1	no
NM_001162980	1700024P16Rik	chr4:104913455-105016863	NOTEST	0.316881	0.722852	1.18976	0	1	1	no
NM_001285952	1700024P16Rik	chr4:104913455-105016863	NOTEST	9.31635e-05	2.36105e-05	-1.98034	0	1	1	no
NM_001285953	1700024P16Rik	chr4:104913455-105016863	NOTEST	0.117851	0.495843	2.07292	0	1	1	no
NR_104376	1700024P16Rik	chr4:104913455-105016863	NOTEST	0.000376434	9.21152e-06	-5.35281	0	1	1	no
NR_040310	1700025B11Rik	chr15:77558239-77561892	NOTEST	0	0	0	0	1	1	no
NR_033448	1700025C18Rik	chr2:165078692-165090750	NOTEST	0	0	0	0	1	1	no
NM_027074	1700025F22Rik	chr19:11139682-11165320	NOTEST	0	0	0	0	1	1	no
NR_040578	1700025F24Rik	chr10:119413443-119426864	NOTEST	0	0	0	0	1	1	no
NM_197990	1700025G04Rik	chr1:151884523-152090320	OK	9.28579	8.75904	-0.0842519	-0.372868	0.47305	0.628613	no
NR_045825	1700025K24Rik	chr17:54352582-54370074	NOTEST	0	0	0	0	1	1	no
NR_040687	1700025M24Rik	chr5:73268579-73284184	NOTEST	0	0	0	0	1	1	no
NR_040688	1700025M24Rik	chr5:73268579-73284184	NOTEST	0	0	0	0	1	1	no
NR_040689	1700025M24Rik	chr5:73268579-73284184	NOTEST	0	0	0	0	1	1	no
NR_040523	1700025N23Rik	chr6:38918985-39084579	NOTEST	0	0	0	0	1	1	no
NM_029335	1700026D08Rik	chr7:83775616-83794839	NOTEST	0.0492783	0.076367	0.631997	0	1	1	no
NR_028286	1700026D11Rik	chr2:132490727-132524057	NOTEST	0	0	0	0	1	1	no
NR_045487	1700026F02Rik	chr8:71006727-71026755	NOTEST	0	0	0	0	1	1	no
NM_027283	1700026L06Rik	chr2:28692079-28699651	NOTEST	0.294839	0.455572	0.627751	0	1	1	no
NR_038001	1700027A15Rik	chr1:73016035-73025508	NOTEST	0	0	0	0	1	1	no
NR_038002	1700027A15Rik	chr1:73016035-73025508	NOTEST	0	0	0	0	1	1	no
NR_040681	1700027F09Rik	chr5:64454812-64467942	NOTEST	0	0	0	0	1	1	no
NR_040594	1700027H10Rik	chr3:45378397-45439309	NOTEST	0	0	0	0	1	1	no
NR_040741	1700027I24Rik	chr9:36668855-36693189	NOTEST	0	0	0	0	1	1	no
NR_040581	1700027J07Rik	chr10:43746157-43765836	NOTEST	0.0802407	0.0638771	-0.329035	0	1	1	no
NR_033605	1700028B04Rik	chr7:28496940-28497492	NOTEST	0	0	0	0	1	1	no
NR_045377	1700028D13Rik	chr5:112206762-112210002	NOTEST	0	0	0	0	1	1	no
NR_045378	1700028D13Rik	chr5:112206762-112210002	NOTEST	0	0	0	0	1	1	no
NR_045699	1700028E10Rik	chr5:151368674-151414083	NOTEST	0.0221691	0	#NAME?	0	1	1	no
NR_045700	1700028E10Rik	chr5:151368674-151414083	NOTEST	0.120325	0.119113	-0.0146014	0	1	1	no
NR_038042	1700028I16Rik	chr10:82812122-82824242	NOTEST	0	0	0	0	1	1	no
NR_029436	1700028J19Rik	chr7:44229929-44236122	NOTEST	0.311163	0.100996	-1.62337	0	1	1	no
NM_175241	1700028K03Rik	chr5:107534710-107661853	NOTEST	0.00594533	0.0323545	2.44414	0	1	1	no
NM_182745	1700028K03Rik	chr5:107534710-107661853	NOTEST	0	0.145789	inf	0	1	1	no
NR_036591	1700028M03Rik	chr3:83555366-83574118	NOTEST	0	0	0	0	1	1	no
NM_026188	1700028P14Rik	chr19:23558759-23652812	NOTEST	0	0	0	0	1	1	no
NR_040509	1700028P15Rik	chr2:171956878-171962799	NOTEST	0	0	0	0	1	1	no
NR_040531	1700029B22Rik	chr7:131146438-131150578	NOTEST	0	0	0	0	1	1	no
NM_001080777	1700029F12Rik	chr13:97021863-97035254	NOTEST	3.60372e-07	0	#NAME?	0	1	1	no
NM_001284205	1700029F12Rik	chr13:97021863-97035254	NOTEST	6.31998e-06	0	#NAME?	0	1	1	no
NM_025585	1700029F12Rik	chr13:97021863-97035254	NOTEST	8.04425e-07	0	#NAME?	0	1	1	no
NR_104276	1700029F12Rik	chr13:97021863-97035254	NOTEST	0.0218828	0	#NAME?	0	1	1	no
NM_001080781	1700029H14Rik	chr8:13550721-13562461	NOTEST	0	0	0	0	1	1	no
NM_025601	1700029H14Rik	chr8:13550721-13562461	NOTEST	0	0	0	0	1	1	no
NM_183112	1700029I15Rik	chr2:92382917-92383603	NOTEST	0.332923	0.381967	0.198257	0	1	1	no
NR_040494	1700029J03Rik	chr16:93396814-93458872	NOTEST	0	0	0	0	1	1	no
NM_001033148	1700029J07Rik	chr8:45953605-45975252	NOTEST	0.655572	0.763809	0.220458	0	1	1	no
NR_015613	1700029M20Rik	chr4:135626654-135630198	NOTEST	2.88768e-05	0	#NAME?	0	1	1	no
NR_027909	1700029M20Rik	chr4:135626654-135630198	NOTEST	0.00728255	0	#NAME?	0	1	1	no
NR_045489	1700029N11Rik	chr13:44439726-44457567	NOTEST	0	0	0	0	1	1	no
NM_025503	1700029P11Rik	chr15:81980539-81981563	NOTEST	0	0.0277215	inf	0	1	1	no
NR_045457	1700030A11Rik	chr17:28896394-28915324	NOTEST	0	0	0	0	1	1	no
NR_015521	1700030C10Rik	chr12:20804391-20815779	OK	3.26945	2.61404	-0.322767	-0.64197	0.25675	0.41875	no
NR_045731	1700030F04Rik	chr6:117679206-117751769	NOTEST	0	0	0	0	1	1	no
NM_028180	1700030F18Rik	chr15:99918347-99931658	NOTEST	0	0	0	0	1	1	no
NM_027103	1700030J22Rik	chr8:116969598-116978943	OK	1.67233	1.93877	0.213279	0.419763	0.4321	0.59327	no
NM_028170	1700030K09Rik	chr8:72443879-72475233	OK	2.48679	3.27729	0.398219	0.569341	0.29945	0.462488	no
NR_040592	1700030L20Rik	chr3:136435269-136449349	NOTEST	0	0.0248324	inf	0	1	1	no
NR_045903	1700030M09Rik	chr8:121544387-121547652	NOTEST	0	0	0	0	1	1	no
NR_045304	1700030N03Rik	chr19:3153798-3197703	NOTEST	0	0	0	0	1	1	no
NR_045345	1700030O20Rik	chr10:116723066-116729177	NOTEST	0	0	0	0	1	1	no
NR_045439	1700031A10Rik	chr17:36923791-36933432	NOTEST	0	0	0	0	1	1	no
NM_028496	1700031F05Rik	chrX:102859186-102866353	NOTEST	0	0	0	0	1	1	no
NR_015496	1700031M16Rik	chr15:98398444-98416135	NOTEST	0	0	0	0	1	1	no
NR_045910	1700031P21Rik	chr12:52599983-52602322	NOTEST	0	0	0	0	1	1	no
NM_030097	1700034E13Rik	chr18:52646219-52663731	NOTEST	0	0	0	0	1	1	no
NM_001163521	1700034F02Rik	chr11:29545841-29578352	NOTEST	0.007925	0.022245	1.489	0	1	1	no
NM_028504	1700034F02Rik	chr11:29545841-29578352	NOTEST	0.000329474	0.000622839	0.918692	0	1	1	no
NR_045396	1700034G24Rik	chr5:112582935-112589996	NOTEST	0	0	0	0	1	1	no
NR_045397	1700034G24Rik	chr5:112582935-112589996	NOTEST	0	0	0	0	1	1	no
NR_030669	1700034H15Rik	chr1:191894071-191913247	NOTEST	0.0892086	0.125759	0.495405	0	1	1	no
NR_045380	1700034I23Rik	chr3:40894276-40936307	NOTEST	0	0	0	0	1	1	no
NM_001164236	1700034J05Rik	chr6:146888493-147032023	NOTEST	0	0	0	0	1	1	no
NM_028509	1700034J05Rik	chr6:146888493-147032023	NOTEST	0	0	0	0	1	1	no
NR_040756	1700034K08Rik	chr9:92979915-93005733	NOTEST	0	0	0	0	1	1	no
NM_029671	1700034O15Rik	chr6:41684430-41685717	NOTEST	0	0	0	0	1	1	no
NR_040462	1700034P13Rik	chr1:9723195-9771256	NOTEST	0.0265693	0.0670916	1.33637	0	1	1	no
NR_040542	1700036G14Rik	chr3:85317518-85332027	NOTEST	0	0	0	0	1	1	no
NM_028484	1700037C18Rik	chr16:3905797-3908689	OK	2.06223	1.61723	-0.350678	-0.519577	0.3951	0.558281	no
NM_026091	1700037H04Rik	chr2:131127411-131604824	OK	67.3404	125.832	0.901956	1.90189	0.00025	0.00141219	yes
NM_001033176	1700039E15Rik	chr7:45282872-45288993	NOTEST	0	0	0	0	1	1	no
NR_045315	1700039E22Rik	chr19:44757393-44837869	NOTEST	0	0	0	0	1	1	no
NM_028491	1700040L02Rik	chr10:68430955-68541875	NOTEST	0.226297	0	#NAME?	0	1	1	no
NR_033784	1700041C23Rik	chr9:57175274-57186110	NOTEST	0	0	0	0	1	1	no
NR_040573	1700041M19Rik	chr16:77004227-77010881	NOTEST	0	0	0	0	1	1	no
NM_001081671	1700042B14Rik	chrX:155124980-155147849	NOTEST	0	0	0	0	1	1	no
NM_001099295	1700042G07Rik	chr4:116173371-116174297	NOTEST	0	0	0	0	1	1	no
NR_038178	1700042G15Rik	chr4:57359791-57364292	NOTEST	0.0105459	0	#NAME?	0	1	1	no
NR_038179	1700042G15Rik	chr4:57359791-57364292	NOTEST	0	0	0	0	1	1	no
NR_045178	1700042O10Rik	chr11:11814100-11898144	NOTEST	0	0	0	0	1	1	no
NR_045624	1700044C05Rik	chr14:118365877-118398165	NOTEST	0	0	0	0	1	1	no
NR_033785	1700044K03Rik	chr18:49523288-49524441	NOTEST	0	0	0	0	1	1	no
NR_040649	1700045H11Rik	chr4:150828224-150854949	NOTEST	0	0	0	0	1	1	no
NR_045918	1700046C09Rik	chr11:14560335-14599225	NOTEST	0	0	0	0	1	1	no
NR_110583	1700047A11Rik	chr8:26021420-26119224	NOTEST	0	0	0	0	1	1	no
NR_073363	1700047E10Rik	chr14:44191606-44213237	NOTEST	0	0	0	0	1	1	no
NR_040447	1700047G03Rik	chr15:11967061-11970083	NOTEST	0	0	0	0	1	1	no
NM_001100116	1700047I17Rik2	chr12:55199591-55217146	OK	1.98105	3.82727	0.950049	2.35023	5e-05	0.000318847	yes
NM_001100116_1	1700047I17Rik2	chr12:55124527-55142082	OK	1.8105	3.45563	0.932556	2.23088	0.0001	0.000609219	yes
NR_040691	1700047L14Rik	chr5:108763841-108768917	NOTEST	0	0	0	0	1	1	no
NR_015458	1700047M11Rik	chr1:182300833-182303289	NOTEST	0.330407	0.133644	-1.30585	0	1	1	no
NR_045300	1700048M11Rik	chr16:92301302-92313041	NOTEST	0	0	0	0	1	1	no
NR_033553	1700048O20Rik	chr9:121937274-121947016	OK	1.03001	0.997247	-0.0466347	-0.0635736	0.9106	0.946396	no
NR_033636	1700049E15Rik	chr6:147690240-147702374	NOTEST	0	0	0	0	1	1	no
NR_040525	1700049E22Rik	chr6:100527399-100533426	NOTEST	0	0	0	0	1	1	no
NM_028538	1700049G17Rik	chr7:27907391-27929430	OK	1.10686	0.728893	-0.602694	-1.09819	0.03455	0.0965346	no
NR_003644	1700049L16Rik	chr10:71979884-71980690	NOTEST	0	0	0	0	1	1	no
NR_045922	1700051A21Rik	chr11:72266843-72268556	NOTEST	0	0	0	0	1	1	no
NR_033786	1700052I22Rik	chr12:80923431-80924447	NOTEST	0	0	0	0	1	1	no
NR_027956	1700052K11Rik	chr11:105179020-105181433	OK	1.7504	1.42196	-0.299804	-0.523747	0.3337	0.499017	no
NM_024261	1700052N19Rik	chr10:4432604-4455140	OK	8.63949	8.00133	-0.110706	-0.354026	0.5119	0.660993	no
NR_045320	1700054A03Rik	chr19:53076251-53084392	NOTEST	0	0	0	0	1	1	no
NR_027865	1700054K19Rik	chr6:112210707-112212518	NOTEST	0	0	0	0	1	1	no
NR_045919	1700054M17Rik	chr2:118277097-118373419	NOTEST	0	0.0924635	inf	0	1	1	no
NM_026096	1700054O13Rik	chrX:9846946-9847500	NOTEST	0	0	0	0	1	1	no
NR_040726	1700055C04Rik	chr9:64038464-64041465	NOTEST	0	0	0	0	1	1	no
NM_028545	1700055N04Rik	chr19:3958807-3970438	NOTEST	0	0	0	0	1	1	no
NM_028516	1700056E22Rik	chr1:184033031-184033998	NOTEST	0.400728	0.410797	0.0358007	0	1	1	no
NM_001033184	1700057G04Rik	chr9:92309376-92357876	NOTEST	0	0	0	0	1	1	no
NR_040774	1700057H15Rik	chr4:124449625-124485959	NOTEST	0	0	0	0	1	1	no
NR_045732	1700060C16Rik	chr6:143593352-143651288	NOTEST	0	0	0	0	1	1	no
NR_036606	1700060C20Rik	chr2:158182532-158229224	NOTEST	0.0506396	0	#NAME?	0	1	1	no
NR_038180	1700061F12Rik	chr2:9189514-9197484	NOTEST	0	0	0	0	1	1	no
NM_030141	1700061G19Rik	chr17:56875632-56888838	NOTEST	0.0299902	0.0360828	0.26682	0	1	1	no
NR_038029	1700061I17Rik	chr3:117060521-117077765	NOTEST	0	0	0	0	1	1	no
NR_040467	1700063A18Rik	chr1:95990658-96021758	NOTEST	0	0	0	0	1	1	no
NR_040392	1700063D05Rik	chr9:41206154-41217627	NOTEST	0.0726336	0.0381829	-0.927709	0	1	1	no
NR_045383	1700063O14Rik	chr5:91766241-91767300	NOTEST	0	0	0	0	1	1	no
NR_045348	1700064J06Rik	chr10:119092904-119103107	NOTEST	0	0	0	0	1	1	no
NR_045288	1700064M15Rik	chr12:99626052-99627974	NOTEST	0.0442266	0	#NAME?	0	1	1	no
NM_001271569	1700065D16Rik	chr9:95855417-95951644	NOTEST	0	0	0	0	1	1	no
NR_073361	1700065D16Rik	chr9:95855417-95951644	NOTEST	0	0	0	0	1	1	no
NR_040315	1700065I16Rik	chr15:63817187-63819540	NOTEST	0	0	0	0	1	1	no
NR_108057	1700065I16Rik	chr15:63817187-63819540	NOTEST	0	0	0	0	1	1	no
NR_040526	1700065J11Rik	chr6:35330845-35336829	NOTEST	0	0	0	0	1	1	no
NR_040468	1700065J18Rik	chr1:192841704-192842739	NOTEST	0	0	0	0	1	1	no
NR_108032	1700065L07Rik	chr6:73436964-73471021	NOTEST	0	0	0	0	1	1	no
NR_045386	1700065O20Rik	chr18:49803331-49817956	NOTEST	0	0	0	0	1	1	no
NR_040465	1700066B17Rik	chr1:39842427-39847330	NOTEST	0	0	0	0	1	1	no
NM_001033168	1700066B19Rik	chr18:35726988-35730869	NOTEST	0.0838638	0.0570675	-0.555377	0	1	1	no
NM_028546	1700066M21Rik	chr1:57377619-57385422	OK	17.5697	22.7769	0.37448	1.61697	0.0028	0.0118013	yes
NR_045924	1700066N21Rik	chr5:87908587-87979351	NOTEST	0	0	0	0	1	1	no
NR_015541	1700066O22Rik	chr18:57504421-57533752	NOTEST	0	0	0	0	1	1	no
NR_040471	1700067G17Rik	chr1:89016112-89022210	NOTEST	0	0	0	0	1	1	no
NM_183097	1700067K01Rik	chr8:84001705-84004770	NOTEST	0.0366095	0	#NAME?	0	1	1	no
NM_026625	1700067P10Rik	chr17:48064788-48090920	NOTEST	0	0	0	0	1	1	no
NR_033216	1700069L16Rik	chr5:113692423-113724772	NOTEST	0	0	0	0	1	1	no
NR_040527	1700069P05Rik	chr6:118246694-118248454	NOTEST	0	0	0	0	1	1	no
NM_001033765	1700071K01Rik	chr11:80880162-81968396	NOTEST	0	0.0272591	inf	0	1	1	no
NR_045444	1700071M16Rik	chr17:43568450-43612201	NOTEST	0	0	0	0	1	1	no
NR_045445	1700071M16Rik	chr17:43568450-43612201	NOTEST	0	0	0	0	1	1	no
NR_040727	1700072B07Rik	chr9:58370503-58374183	NOTEST	0	0	0	0	1	1	no
NR_045733	1700072O05Rik	chr6:120554795-120574204	NOTEST	0	0.0829912	inf	0	1	1	no
NR_003625	1700073E17Rik	chr6:145387624-145392223	NOTEST	0	0	0	0	1	1	no
NR_045296	1700074H08Rik	chr13:119680041-119681582	NOTEST	0	0	0	0	1	1	no
NM_028550	1700074P13Rik	chr6:40920459-40940557	NOTEST	0	0	0	0	1	1	no
NM_028562	1700080E11Rik	chr9:105143343-105145082	NOTEST	0	0	0	0	1	1	no
NR_040500	1700080N15Rik	chr2:4132064-4141141	NOTEST	0	0	0	0	1	1	no
NM_028851	1700080O16Rik	chrX:51968694-51972772	NOTEST	0	0	0	0	1	1	no
NR_040693	1700081H04Rik	chr5:119108235-119114543	NOTEST	0	0	0	0	1	1	no
NM_001033185	1700084C01Rik	chr1:169928938-169934653	NOTEST	0.365021	0	#NAME?	0	1	1	no
NR_028299	1700084E18Rik	chr2:30237197-30237631	NOTEST	0	0.161597	inf	0	1	1	no
NR_045965	1700084F23Rik	chr13:70004049-70028348	NOTEST	0	0	0	0	1	1	no
NR_033608	1700084J12Rik	chr15:33083128-33653436	NOTEST	0	0	0	0	1	1	no
NR_046045	1700085C21Rik	chr12:82617037-83158813	NOTEST	0	0	0	0	1	1	no
NR_030733	1700086L19Rik	chr12:74284275-74295950	NOTEST	0.00704031	0.100691	3.83816	0	1	1	no
NR_030734	1700086L19Rik	chr12:74284275-74295950	NOTEST	0.13841	0	#NAME?	0	1	1	no
NR_030735	1700086L19Rik	chr12:74284275-74295950	OK	8.48298	3.88868	-1.12529	-1.7499	0.00125	0.0059187	yes
NR_015475	1700086O06Rik	chr18:38238404-38262629	NOTEST	0.0585468	0.126624	1.11289	0	1	1	no
NR_027903	1700086O06Rik	chr18:38238404-38262629	NOTEST	0.279434	0.512773	0.875814	0	1	1	no
NR_027904	1700086O06Rik	chr18:38238404-38262629	OK	1.90697	3.18772	0.741242	0.706409	0.25355	0.415898	no
NM_138581	1700088E04Rik	chr15:79108982-79141251	OK	0.949439	0.917098	-0.0499991	-0.0233094	0.9632	0.97888	no
NR_073362	1700091H14Rik	chr14:42089749-42095277	NOTEST	0	0	0	0	1	1	no
NR_045467	1700092C02Rik	chr8:77624171-77628956	NOTEST	0	0	0	0	1	1	no
NR_045931	1700092C10Rik	chr14:69164798-69175540	NOTEST	0	0	0	0	1	1	no
NR_045933	1700092E19Rik	chr13:26283158-26312406	NOTEST	0	0	0	0	1	1	no
NR_045930	1700092K14Rik	chr11:114198257-114199199	NOTEST	0	0	0	0	1	1	no
NM_001177347	1700092M07Rik	chr19:8740717-8741225	NOTEST	0.0968271	0	#NAME?	0	1	1	no
NM_001110133	1700093K21Rik	chr11:23516202-23519942	NOTEST	1.2608e-06	3.03036e-06	1.26515	0	1	1	no
NM_026105	1700093K21Rik	chr11:23516202-23519942	NOTEST	0.0215601	0.158297	2.8762	0	1	1	no
NM_028567	1700094D03Rik	chr3:89998759-90068347	NOTEST	0.545063	0.655904	0.267063	0	1	1	no
NR_040580	1700094J05Rik	chr10:76351253-76442912	NOTEST	0.0229058	0	#NAME?	0	1	1	no
NR_046049	1700094M24Rik	chr6:52492450-52500085	NOTEST	0	0	0	0	1	1	no
NR_045468	1700095A21Rik	chr4:146501999-146546873	NOTEST	0	0	0	0	1	1	no
NR_040675	1700095B10Rik	chr5:112688875-112896362	NOTEST	0	0	0	0	1	1	no
NR_040676	1700095B10Rik	chr5:112688875-112896362	NOTEST	0	0	0	0	1	1	no
NR_027883	1700096J18Rik	chr11:109346866-109353651	NOTEST	0	0	0	0	1	1	no
NR_027388	1700096K18Rik	chr5:25530017-25531466	OK	1.08007	0.521776	-1.04963	-1.15523	0.0546	0.140085	no
NR_045287	1700097N02Rik	chr17:30622440-30626905	NOTEST	0	0.14923	inf	0	1	1	no
NR_045934	1700100L14Rik	chr13:70573240-70576104	NOTEST	0	0	0	0	1	1	no
NM_001166705	1700101E01Rik	chr2:28955480-29055066	NOTEST	0.0249813	0	#NAME?	0	1	1	no
NR_045270	1700101I11Rik	chr6:129532183-129542331	OK	1.12865	1.08704	-0.0541908	-0.0101004	0.93895	0.963554	no
NR_045045	1700101O22Rik	chr12:7372038-7380330	NOTEST	0	0	0	0	1	1	no
NR_045302	1700102H20Rik	chr17:3557823-3559863	NOTEST	0	0	0	0	1	1	no
NR_045303	1700102H20Rik	chr17:3557823-3559863	NOTEST	0	0	0	0	1	1	no
NM_053216	1700102P08Rik	chr9:108392833-108397767	NOTEST	0.511711	0.544387	0.0893019	0	1	1	no
NR_108033	1700104L18Rik	chr12:54233614-54242320	NOTEST	0	0	0	0	1	1	no
NR_045703	1700105P06Rik	chr19:7356463-7383557	NOTEST	0.144122	0	#NAME?	0	1	1	no
NM_028859	1700106J16Rik	chr11:88294042-88295261	NOTEST	0	0	0	0	1	1	no
NR_015485	1700108F19Rik	chr14:76677567-76687108	NOTEST	0.0242751	0	#NAME?	0	1	1	no
NR_015532	1700108J01Rik	chr14:122181693-122451146	NOTEST	0	0	0	0	1	1	no
NR_033788	1700109G14Rik	chr14:61292982-61305334	NOTEST	0.150187	0	#NAME?	0	1	1	no
NR_046197	1700109G15Rik	chr11:84716975-84720432	NOTEST	0	0	0	0	1	1	no
NM_029843	1700109H08Rik	chr5:3571715-3637101	NOTEST	0.0652587	0	#NAME?	0	1	1	no
NR_045936	1700109I08Rik	chr14:39655662-39685293	NOTEST	0	0	0	0	1	1	no
NR_108037	1700109K24Rik	chr15:77078989-77307053	NOTEST	0	0	0	0	1	1	no
NR_045461	1700110C19Rik	chr17:10324601-10329312	NOTEST	0	0	0	0	1	1	no
NR_038059	1700110I01Rik	chr14:3262401-3305831	NOTEST	0	0	0	0	1	1	no
NR_038059_1	1700110I01Rik	chr14:3395092-3562944	NOTEST	0	0	0	0	1	1	no
NR_038059_2	1700110I01Rik	chr14:3634511-3800987	NOTEST	0	0	0	0	1	1	no
NR_040728	1700110K17Rik	chr9:40297906-40455764	NOTEST	0	0	0	0	1	1	no
NR_033213	1700111N16Rik	chrX:69929259-70143588	NOTEST	0	0	0	0	1	1	no
NM_028275	1700112E06Rik	chr14:22019711-23094571	OK	2.58525	1.2446	-1.05462	-1.24139	0.05245	0.13568	no
NR_040472	1700112H15Rik	chr1:184527840-184557691	NOTEST	0	0	0	0	1	1	no
NR_077218	1700112J05Rik	chr5:77004054-77061522	NOTEST	0	0	0	0	1	1	no
NR_045997	1700113A16Rik	chr3:88171559-88177785	NOTEST	0.442161	0.476358	0.107473	0	1	1	no
NM_029685	1700113H08Rik	chr10:87058045-87230599	NOTEST	0.0772444	0	#NAME?	0	1	1	no
NR_040536	1700119H24Rik	chr16:34784949-35002434	NOTEST	0	0	0	0	1	1	no
NR_045627	1700120C14Rik	chr15:99224975-99262041	NOTEST	0.106959	0	#NAME?	0	1	1	no
NR_045368	1700120E14Rik	chr18:74442618-74771477	NOTEST	0	0	0	0	1	1	no
NR_046050	1700120G07Rik	chr7:135191764-135196002	NOTEST	0	0	0	0	1	1	no
NR_027915	1700120K04Rik	chr7:127603902-127604445	NOTEST	0.0476387	0	#NAME?	0	1	1	no
NR_045453	1700121L16Rik	chrX:104816775-104842455	NOTEST	0	0	0	0	1	1	no
NR_036593	1700121N20Rik	chr12:106442651-106447666	NOTEST	0	0	0	0	1	1	no
NM_029689	1700122O11Rik	chr17:48036744-48038293	NOTEST	0	0	0	0	1	1	no
NM_001165919	1700123I01Rik	chr19:6184409-6224219	NOTEST	0.0365317	0.0129088	-1.5008	0	1	1	no
NM_029693	1700123K08Rik	chr5:138561839-138564694	NOTEST	0	0	0	0	1	1	no
NR_003643	1700123L14Rik	chr6:96113153-96657198	NOTEST	0	0	0	0	1	1	no
NR_040577	1700123M08Rik	chr4:11966573-11994295	OK	1.09039	1.46974	0.430716	0.550446	0.3701	0.533725	no
NR_045185	1700123O12Rik	chr4:10508030-10797802	NOTEST	0	0	0	0	1	1	no
NM_021437	1700123O20Rik	chr14:54642160-54690742	OK	12.3693	14.5508	0.234342	0.465212	0.35345	0.517899	no
NR_045799	1700123O21Rik	chr16:5884792-7412480	NOTEST	0.0342582	0	#NAME?	0	1	1	no
NR_105027	1700124L16Rik	chr6:83761758-83762508	NOTEST	0.12354	0	#NAME?	0	1	1	no
NR_040651	1700125G02Rik	chr4:124881784-124917800	NOTEST	0	0	0	0	1	1	no
NR_040548	1700125G22Rik	chr3:27154025-27157019	NOTEST	0	0	0	0	1	1	no
NR_038181	1700125H03Rik	chr8:68356780-68735146	NOTEST	0	0	0	0	1	1	no
NR_038189	1700125H03Rik	chr8:68356780-68735146	NOTEST	0	0	0	0	1	1	no
NM_028589	1700125H20Rik	chr11:85171095-85181154	NOTEST	0.0502327	0	#NAME?	0	1	1	no
NR_040695	1700126H18Rik	chr5:66166606-66191335	NOTEST	0	0	0	0	1	1	no
NR_045938	1700128A07Rik	chr14:106417186-106486520	NOTEST	0	0	0	0	1	1	no
NR_033618	1700128F08Rik	chr9:8221888-8241987	NOTEST	0	0	0	0	1	1	no
NM_026461	1700129C05Rik	chr14:59133039-59142893	NOTEST	0	0	0	0	1	1	no
NR_040439	1810006J02Rik	chr1:98131466-98144655	NOTEST	0.246571	0.176107	-0.485554	0	1	1	no
NR_045472	1810007C17Rik	chr12:49476992-49480862	NOTEST	0	0	0	0	1	1	no
NR_038136	1810007D17Rik	chr19:58606328-58629753	NOTEST	0.781608	0.404083	-0.951791	0	1	1	no
NR_045301	1810008I18Rik	chr7:65804051-65806223	NOTEST	0	0	0	0	1	1	no
NM_025463	1810009A15Rik	chr19:8883877-8890759	OK	14.2581	18.2964	0.359781	0.725415	0.14805	0.291822	no
NR_104416	1810009A15Rik	chr19:8883877-8890759	OK	0.872942	0.588005	-0.570057	-0.249051	0.63365	0.757175	no
NM_023707	1810009J06Rik	chr6:40964771-40968427	NOTEST	0	0	0	0	1	1	no
NR_033626	1810010D01Rik	chr7:145205817-145208119	NOTEST	0.0513496	0.177272	1.78754	0	1	1	no
NM_001163473	1810010H24Rik	chr11:107028222-107030442	OK	1.03006	0.96458	-0.0947484	-0.112022	0.85665	0.913796	no
NM_001163616	1810011H11Rik	chr14:32785962-32817968	NOTEST	0.151422	0.179334	0.244072	0	1	1	no
NM_026931	1810011O10Rik	chr8:24437615-24438946	OK	9.19387	4.80675	-0.935611	-2.30881	5e-05	0.000318847	yes
NR_045473	1810012K16Rik	chr8:22398720-22399591	NOTEST	0	0	0	0	1	1	no
NR_045427	1810013A23Rik	chr17:28232753-28301469	NOTEST	0	0	0	0	1	1	no
NM_001081400	1810013L24Rik	chr16:8830099-8858924	OK	28.4315	31.9846	0.169889	0.803312	0.1209	0.25174	no
NR_015572	1810014B01Rik	chr10:86685526-86689954	NOTEST	0.729696	0.115766	-2.65608	0	1	1	no
NR_038140	1810018F18Rik	chr19:58698916-58701323	NOTEST	0	0	0	0	1	1	no
NR_040344	1810019D21Rik	chr8:106131182-106138722	NOTEST	0	0	0	0	1	1	no
NR_040345	1810019D21Rik	chr8:106131182-106138722	NOTEST	5.58713e-06	0	#NAME?	0	1	1	no
NR_040346	1810019D21Rik	chr8:106131182-106138722	NOTEST	0.0329013	0	#NAME?	0	1	1	no
NR_045482	1810020O05Rik	chr6:87675592-87690847	OK	0.562171	1.31734	1.22855	1.30036	0.04635	0.123197	no
NR_040417	1810021B22Rik	chr15:89071197-89075854	NOTEST	0.0717244	0	#NAME?	0	1	1	no
NM_001099674	1810022K09Rik	chr3:14578670-14611256	OK	9.73903	10.1849	0.0645773	0.0665492	0.8938	0.93671	no
NM_198630	1810024B03Rik	chr2:127186354-127208280	NOTEST	0.10092	0.0366263	-1.46225	0	1	1	no
NR_037569	1810026B05Rik	chr7:73426651-73558395	OK	1.90868	1.89126	-0.0132237	-0.0177067	0.9711	0.983777	no
NM_178619	1810026J23Rik	chr9:21546893-21595970	OK	21.8511	22.7597	0.058775	0.180806	0.7218	0.82504	no
NM_175141	1810030O07Rik	chrX:12654883-12673546	OK	12.8467	15.6059	0.280691	1.09143	0.0425	0.114402	no
NR_027819	1810032O08Rik	chr11:116671659-116675798	OK	1.54879	1.54874	-4.48537e-05	-2.9013e-05	0.9836	0.991394	no
NR_027820	1810032O08Rik	chr11:116671659-116675798	NOTEST	0.447076	8.26057e-05	-12.402	0	1	1	no
NR_027821	1810032O08Rik	chr11:116671659-116675798	OK	0.235306	0.937901	1.9949	1.28537	0.03915	0.106984	no
NR_045798	1810034E14Rik	chr13:64192544-64274988	NOTEST	0.137596	0.0479853	-1.51977	0	1	1	no
NM_024461	1810037I17Rik	chr3:122924396-122926194	OK	18.9435	25.5715	0.432834	1.57221	0.01205	0.0407154	yes
NM_001163145	1810041L15Rik	chr15:84379202-84447097	OK	18.7028	24.1083	0.366274	1.7075	0.00075	0.00376737	yes
NM_026431	1810043G02Rik	chr10:77978649-77985438	OK	13.8747	16.097	0.214342	0.772145	0.16195	0.311172	no
NM_001110242	1810043H04Rik	chr11:120098933-120100424	OK	15.1193	21.7277	0.523139	1.65472	0.05165	0.134185	no
NR_038153	1810044D09Rik	chr6:91440986-91441755	OK	1.45	1.50602	0.0546848	0.0687382	0.9479	0.969739	no
NM_027217	1810046K07Rik	chr9:51289685-51328917	NOTEST	0	0.0817598	inf	0	1	1	no
NR_040486	1810053B23Rik	chr16:93343715-93359543	NOTEST	0	5.41808e-06	inf	0	1	1	no
NR_040487	1810053B23Rik	chr16:93343715-93359543	NOTEST	0.0167955	0	#NAME?	0	1	1	no
NR_040488	1810053B23Rik	chr16:93343715-93359543	NOTEST	0	0.0107268	inf	0	1	1	no
NR_040489	1810053B23Rik	chr16:93343715-93359543	NOTEST	0	0.0119671	inf	0	1	1	no
NR_040490	1810053B23Rik	chr16:93343715-93359543	NOTEST	0	1.90158e-06	inf	0	1	1	no
NR_040491	1810053B23Rik	chr16:93343715-93359543	NOTEST	0	0.167558	inf	0	1	1	no
NM_028077	1810055G02Rik	chr19:3708332-3717881	OK	5.47786	4.39292	-0.318433	-0.787248	0.1609	0.309753	no
NR_015608	1810058I24Rik	chr6:35252698-35262059	OK	37.0746	45.5123	0.295827	0.901987	0.0695	0.16826	no
NR_027875	1810058I24Rik	chr6:35252698-35262059	OK	17.0004	24.6624	0.53675	1.27959	0.01105	0.0378659	yes
NM_028183	1810062G17Rik	chr3:36475936-36482299	NOTEST	0.729082	0.313866	-1.21593	0	1	1	no
NR_033571	1810062O18Rik	chr14:20499313-20618354	NOTEST	0.471979	0.220141	-1.1003	0	1	1	no
NR_027981	1810064F22Rik	chr9:22055459-22389206	NOTEST	0.0163948	0	#NAME?	0	1	1	no
NM_027239	1810065E05Rik	chr11:58421110-58426023	NOTEST	0.177419	0	#NAME?	0	1	1	no
NM_001163503	2010001E11Rik	chr10:39920381-39926923	NOTEST	0.00826321	0	#NAME?	0	1	1	no
NM_053217	2010002M12Rik	chr19:34617050-34640743	OK	0.487039	0.846773	0.797938	1.09305	0.042	0.113326	no
NM_027237	2010003K11Rik	chr19:4496787-4498583	NOTEST	0.125781	0.391986	1.63989	0	1	1	no
NM_029733	2010005H15Rik	chr16:36221561-36257427	NOTEST	0.105724	0	#NAME?	0	1	1	no
NR_040609	2010009K17Rik	chr2:158028496-158091797	NOTEST	0	0	0	0	1	1	no
NR_045393	2010010A06Rik	chr18:75288659-75297329	NOTEST	0	0	0	0	1	1	no
NR_045394	2010010A06Rik	chr18:75288659-75297329	NOTEST	0	0	0	0	1	1	no
NM_025563	2010012O05Rik	chr19:46689905-46703382	OK	10.6345	11.4126	0.101877	0.353178	0.51585	0.664622	no
NM_001166029	2010015L04Rik	chr4:155400968-155443110	OK	1.04391	1.13761	0.124008	0.154649	0.75135	0.846238	no
NM_177674	2010015L04Rik	chr4:155400968-155443110	NOTEST	0.1586	0.0604754	-1.39097	0	1	1	no
NR_033207	2010016I18Rik	chr3:106481985-106547761	NOTEST	0.0380159	0.112678	1.56753	0	1	1	no
NR_045435	2010106C02Rik	chr17:86167784-86657919	NOTEST	0.0430369	0	#NAME?	0	1	1	no
NM_001168590	2010106E10Rik	chrX:112495273-112558343	NOTEST	0	0	0	0	1	1	no
NM_026333	2010106E10Rik	chrX:112495273-112558343	NOTEST	0	0	0	0	1	1	no
NM_027360	2010107E04Rik	chr12:111961375-111966977	OK	517.218	416.497	-0.312469	-2.93358	0.00845	0.0303454	yes
NM_001025573	2010107G12Rik	chr6:34945294-34977999	NOTEST	0.0532891	0.00929999	-2.51854	0	1	1	no
NM_027251	2010107G23Rik	chr10:62107655-62111013	OK	14.7269	30.6448	1.05718	4.16845	5e-05	0.000318847	yes
NM_029363	2010109A12Rik	chr5:93206517-93213474	NOTEST	0	0	0	0	1	1	no
NM_025929	2010109I03Rik	chr15:74878335-74881704	NOTEST	0.0108027	0	#NAME?	0	1	1	no
NM_001289924	2010111I01Rik	chr13:62964892-63431745	NOTEST	0	0.156058	inf	0	1	1	no
NM_001289926	2010111I01Rik	chr13:62964892-63431745	OK	4.32858	7.05632	0.705023	1.98864	5e-05	0.000318847	yes
NR_110520	2010111I01Rik	chr13:62964892-63431745	OK	16.7395	24.8507	0.570026	1.38117	0.0219	0.0668539	no
NR_110521	2010111I01Rik	chr13:62964892-63431745	OK	0.547739	0.863125	0.65608	0.384502	0.4739	0.629016	no
NR_027924	2010204K13Rik	chrX:7411816-7422988	NOTEST	0.0795593	5.99891e-07	-17.017	0	1	1	no
NR_027925	2010204K13Rik	chrX:7411816-7422988	OK	0.897089	0.0531958	-4.07587	-0.660101	0.02095	0.0645478	no
NM_028096	2010300C02Rik	chr1:37611675-37719811	OK	1.09705	0.411066	-1.41619	-2.09661	0.00045	0.00239556	yes
NR_045429	2010308F09Rik	chrX:13234640-13247733	NOTEST	2.51684e-06	0	#NAME?	0	1	1	no
NR_045430	2010308F09Rik	chrX:13234640-13247733	NOTEST	0.0602351	0	#NAME?	0	1	1	no
NR_045169	2010310C07Rik	chr6:42349827-42380558	NOTEST	0	0	0	0	1	1	no
NM_001243117	2010315B03Rik	chr9:124291803-124312694	OK	2.50862	1.68693	-0.57249	-0.367781	0.35275	0.517501	no
NM_001243118	2010315B03Rik	chr9:124291803-124312694	NOTEST	0.304983	0.000279599	-10.0912	0	1	1	no
NM_001243119	2010315B03Rik	chr9:124291803-124312694	OK	2.21581	3.90472	0.817385	0.814675	0.13305	0.270221	no
NR_029440	2010320M18Rik	chr8:70776861-70777606	OK	5.68499	8.25559	0.538214	1.20846	0.0785	0.184274	no
NM_028179	2200002D01Rik	chr7:29238322-29248467	OK	0.822427	0.55103	-0.577758	-0.153237	0.7813	0.865734	no
NM_026961	2200002J24Rik	chr7:30698925-30700534	NOTEST	0	0	0	0	1	1	no
NM_023333	2210010C04Rik	chr6:41030267-41035509	NOTEST	0.0364497	0	#NAME?	0	1	1	no
NM_001291292	2210011C24Rik	chr8:84010227-84011720	OK	2.67226	0.136133	-4.29497	-2.09926	0.1475	0.291247	no
NM_027327	2210013O21Rik	chrX:153723553-153741296	OK	61.7765	65.7924	0.0908634	0.451245	0.49105	0.6435	no
NR_015577	2210015D19Rik	chr11:5713416-5784710	OK	5.12908	4.89184	-0.0683237	-0.0894675	0.85685	0.913935	no
NM_027335	2210016F16Rik	chr13:58380045-58385225	OK	5.00942	4.44987	-0.17088	-0.474376	0.3784	0.542064	no
NM_028211	2210016L21Rik	chr5:114942201-114948540	OK	53.8282	71.4259	0.408085	2.01602	0.0009	0.00442365	yes
NM_172280	2210018M11Rik	chr7:98590605-98656569	OK	4.72064	4.95608	0.0702157	0.220252	0.66665	0.782841	no
NR_038157	2210019I11Rik	chr5:147228597-147275149	NOTEST	0	0	0	0	1	1	no
NR_044985	2210039B01Rik	chr12:73548482-73551986	NOTEST	0.124833	0.0259019	-2.26888	0	1	1	no
NM_001256493	2210404O09Rik	chr17:21879569-21909926	OK	1.92696	2.67779	0.474712	0.925212	0.09285	0.207262	no
NM_144544	2210407C18Rik	chr11:58608205-58613492	NOTEST	0.263034	0	#NAME?	0	1	1	no
NR_040257	2210408F21Rik	chr6:31220350-31337394	OK	1.24923	3.36995	1.43169	1.17574	0.03185	0.0903939	no
NR_040258	2210408F21Rik	chr6:31220350-31337394	OK	2.20996	1.71369	-0.366908	-0.193986	0.7227	0.825734	no
NR_040259	2210408F21Rik	chr6:31220350-31337394	OK	1.3689	2.26528	0.726672	0.407519	0.41765	0.579639	no
NR_040260	2210408F21Rik	chr6:31220350-31337394	OK	1.54375	3.62451	1.23135	0.474604	0.35405	0.518419	no
NR_040261	2210408F21Rik	chr6:31220350-31337394	OK	2.11975	3.18465	0.58724	0.370568	0.47335	0.628648	no
NR_040262	2210408F21Rik	chr6:31220350-31337394	OK	0.136374	2.82758	4.37393	0.768989	0.23415	0.397886	no
NM_001081353	2210408I21Rik	chr13:77135535-77613679	OK	2.43647	3.02521	0.312244	0.438103	0.3796	0.543139	no
NM_001145676	2210408I21Rik	chr13:77135535-77613679	OK	1.50453	0.963731	-0.642615	-1.05618	0.03955	0.107938	no
NR_045360	2210409D07Rik	chr18:57533825-57731065	NOTEST	0	0	0	0	1	1	no
NR_003492	2210409E12Rik	chr11:88972637-88973014	NOTEST	0	0	0	0	1	1	no
NR_040643	2210414B05Rik	chr4:3656505-3663108	NOTEST	0	0	0	0	1	1	no
NR_045499	2210416O15Rik	chr11:88098057-88211507	NOTEST	0.0702005	0.0467056	-0.587886	0	1	1	no
NR_028285	2210417A02Rik	chr5:148741839-148743139	NOTEST	0	0	0	0	1	1	no
NR_045389	2210420H20Rik	chr18:82754504-82759039	NOTEST	0	0	0	0	1	1	no
NM_175148	2300002M23Rik	chr17:35567484-35568945	NOTEST	0.017406	0	#NAME?	0	1	1	no
NM_001195383	2300003K06Rik	chr11:99837147-99838066	NOTEST	0	0	0	0	1	1	no
NM_001081961	2300005B03Rik	chr15:74742838-74746687	OK	1.41873	0.143467	-3.30581	-1.88818	0.1603	0.308668	no
NM_027090	2300009A05Rik	chr9:63394446-63399244	OK	4.22205	2.93826	-0.522985	-0.891456	0.24265	0.405928	no
NR_040265	2310001H17Rik	chr6:129232622-129238482	NOTEST	0.745428	0.327572	-1.18626	0	1	1	no
NR_040266	2310001H17Rik	chr6:129232622-129238482	NOTEST	1.54608e-05	0.00057345	5.21298	0	1	1	no
NR_040268	2310001H17Rik	chr6:129232622-129238482	NOTEST	0.000263657	0.329615	10.2879	0	1	1	no
NR_028122	2310001K24Rik	chr2:163468702-163473003	NOTEST	0	0	0	0	1	1	no
NR_045490	2310002D06Rik	chr12:80507205-80517954	NOTEST	0.185726	0	#NAME?	0	1	1	no
NR_077063	2310002F09Rik	chr7:43745465-43755936	OK	0.376958	1.20673	1.67863	2.0793	0.00085	0.00420846	yes
NM_026415	2310002J15Rik	chr2:25238818-25239897	NOTEST	0.0673416	0	#NAME?	0	1	1	no
NM_027104	2310002L09Rik	chr4:73939370-73950846	NOTEST	0	0	0	0	1	1	no
NM_027981	2310002L09Rik	chr4:73939370-73950846	NOTEST	0	0	0	0	1	1	no
NM_027980	2310003H01Rik	chr11:120369561-120378746	OK	5.54477	7.7626	0.485411	1.5666	0.00255	0.0108969	yes
NR_040634	2310005A03Rik	chr2:155097790-155100079	NOTEST	0	0	0	0	1	1	no
NR_045498	2310005E17Rik	chr13:98424109-98435065	NOTEST	0	0	0	0	1	1	no
NM_183281	2310005G13Rik	chr16:57036966-57071346	NOTEST	0.0706717	0.0291216	-1.27904	0	1	1	no
NM_001159940	2310007B03Rik	chr1:93151354-93160948	NOTEST	0	0.0174106	inf	0	1	1	no
NM_172411	2310007B03Rik	chr1:93151354-93160948	NOTEST	0	0.062946	inf	0	1	1	no
NM_029345	2310007L24Rik	chr11:106374825-106377114	NOTEST	0	0	0	0	1	1	no
NR_045904	2310008N11Rik	chr8:26814596-26824423	NOTEST	0	0	0	0	1	1	no
NR_040377	2310009A05Rik	chr9:73039717-73042775	OK	10.2929	9.0217	-0.190182	-0.475604	0.57895	0.714679	no
NM_001081226	2310009B15Rik	chr1:138851978-138856854	OK	4.37156	5.35278	0.292142	0.564298	0.4601	0.617727	no
NR_046006	2310010J17Rik	chr7:90124835-90129936	NOTEST	2.34545e-05	1.07174e-05	-1.12991	0	1	1	no
NR_046007	2310010J17Rik	chr7:90124835-90129936	OK	1.03061	0.604967	-0.768563	-0.319846	0.5233	0.67095	no
NM_025521	2310011J03Rik	chr10:79697304-80369637	OK	20.5027	22.6878	0.146104	0.0547384	0.9164	0.949979	no
NM_029809	2310014L17Rik	chr7:12927415-12931072	NOTEST	0.0978375	0.0806905	-0.277989	0	1	1	no
NR_033514	2310015A10Rik	chr12:80120545-80132844	OK	4.46118	4.23595	-0.0747388	-0.239289	0.6419	0.764066	no
NR_038041	2310015B20Rik	chr10:70204666-70219711	NOTEST	0.439057	0	#NAME?	0	1	1	no
NR_037997	2310015D24Rik	chr16:13514130-13520419	NOTEST	0.0398512	0	#NAME?	0	1	1	no
NR_045491	2310016D03Rik	chr12:30410558-30467358	NOTEST	0.0383315	0	#NAME?	0	1	1	no
NR_045495	2310020H05Rik	chr13:99076527-99087921	NOTEST	0	0	0	0	1	1	no
NM_001122767	2310022A10Rik	chr7:27553289-27582098	NOTEST	0.674875	0.115169	-2.55087	0	1	1	no
NM_175107	2310022A10Rik	chr7:27553289-27582098	OK	3.31679	3.72481	0.167378	0.358573	0.47385	0.629016	no
NM_175149	2310022B05Rik	chr8:124635755-124663369	OK	24.661	7.97955	-1.62785	-6.37637	5e-05	0.000318847	yes
NR_040603	2310030A07Rik	chr1:150319416-150346771	NOTEST	0	0.158133	inf	0	1	1	no
NM_025865	2310030G06Rik	chr9:50739690-50746521	OK	1.01324	0.216307	-2.22782	-1.72024	0.02175	0.0664799	no
NM_024210	2310033P09Rik	chr11:59208360-59210734	OK	7.93208	10.4768	0.401425	1.11796	0.06335	0.156873	no
NM_054100	2310034C09Rik	chr16:88758846-88759789	NOTEST	0	0	0	0	1	1	no
NR_040418	2310034G01Rik	chr19:46348200-46348988	NOTEST	0.413291	0.545488	0.40039	0	1	1	no
NR_040679	2310034O05Rik	chr5:100210691-100218049	NOTEST	0.338789	0.350581	0.0493608	0	1	1	no
NM_029349	2310035C23Rik	chr1:105663860-105755131	OK	15.6405	10.6717	-0.551495	-1.02086	0.0503	0.131364	no
NM_173187	2310035C23Rik	chr1:105663860-105755131	OK	4.42733	10.108	1.19099	1.34015	0.021	0.0646901	no
NM_026760	2310036O22Rik	chr8:85026832-85030286	OK	54.8491	83.333	0.603419	3.01015	5e-05	0.000318847	yes
NM_025966	2310039H08Rik	chr17:46772634-46773407	OK	2.31752	1.59729	-0.536958	-0.752978	0.26555	0.427335	no
NR_045337	2310039L15Rik	chr10:95336275-95363216	NOTEST	0	0	0	0	1	1	no
NR_040292	2310040G24Rik	chr6:86483375-86488227	OK	1.59338	0.374756	-2.08806	-1.26378	0.0419	0.113075	no
NR_040293	2310040G24Rik	chr6:86483375-86488227	NOTEST	0.32192	0.184831	-0.800495	0	1	1	no
NM_025634	2310042E22Rik	chr16:21152658-21153944	NOTEST	0.0148819	0	#NAME?	0	1	1	no
NR_037994	2310043L19Rik	chr1:177641541-177642943	NOTEST	0	0	0	0	1	1	no
NR_045757	2310043O21Rik	chr15:38549343-38594934	NOTEST	0	0	0	0	1	1	no
NM_001145552	2310045N01Rik	chr8:70139712-70147260	OK	18.8421	15.3719	-0.29366	-0.910873	0.2288	0.392905	no
NM_028005	2310047M10Rik	chr11:69059774-69061576	OK	20.3001	23.9522	0.238678	0.97703	0.0808	0.187668	no
NM_025621	2310050C09Rik	chr3:92868358-92870205	NOTEST	0	0	0	0	1	1	no
NM_026336	2310057J18Rik	chr10:28972287-28986306	NOTEST	0.159823	0	#NAME?	0	1	1	no
NM_026655	2310057M21Rik	chr7:131342717-131362698	OK	11.8147	11.6357	-0.0220272	-0.0782632	0.8824	0.929831	no
NM_027170	2310057N15Rik	chr16:88773180-88774206	NOTEST	0	0	0	0	1	1	no
NM_001033630	2310061I04Rik	chr17:35892676-35897378	OK	46.8203	44.6888	-0.0672237	-0.313939	0.59665	0.727872	no
NR_027965	2310061J03Rik	chr16:55973267-56008912	OK	1.63578	2.59978	0.668416	0.562547	0.35415	0.518521	no
NM_027155	2310061N02Rik	chr16:88707170-88707962	NOTEST	0	0	0	0	1	1	no
NR_038055	2310065F04Rik	chr11:67112460-67120080	NOTEST	0.12023	0.0525054	-1.19526	0	1	1	no
NM_028014	2310067B10Rik	chr11:115765432-115799033	OK	11.9756	11.1179	-0.107208	-0.430676	0.3812	0.544737	no
NR_028124	2310068J16Rik	chr15:99970064-100016358	NOTEST	0.359109	0.474083	0.400718	0	1	1	no
NR_040520	2310069B03Rik	chr6:82877865-82881853	NOTEST	0.0402446	0.014016	-1.52172	0	1	1	no
NR_040309	2310069G16Rik	chr15:44671855-44805829	OK	4.43029	1.41844	-1.64309	-0.863105	0.10525	0.227149	no
NM_027173	2310079G19Rik	chr16:88626787-88627666	NOTEST	0	0	0	0	1	1	no
NR_045474	2310081J21Rik	chr13:50261814-50262869	NOTEST	0.203846	0.167896	-0.279906	0	1	1	no
NR_045474_1	2310081J21Rik	chr13:50679169-50680224	NOTEST	0	0.113428	inf	0	1	1	no
NM_025880	2410002F23Rik	chr7:44246721-44252319	OK	13.8457	11.4628	-0.272469	-0.862218	0.08035	0.187163	no
NR_045496	2410003L11Rik	chr11:97598510-97622893	NOTEST	0	0	0	0	1	1	no
NM_025555	2410004B18Rik	chr3:145938031-145944275	OK	15.5489	18.1101	0.219975	0.728155	0.2428	0.406139	no
NR_037963	2410004I01Rik	chr11:102958299-102964154	NOTEST	0.0914032	0.0729597	-0.325146	0	1	1	no
NR_038151	2410004N09Rik	chr18:33794891-33795989	OK	4.79322	5.95866	0.313994	0.335842	0.4928	0.645044	no
NR_038152	2410004N09Rik	chr18:33794891-33795989	NOTEST	0	0.201677	inf	0	1	1	no
NM_001201332	2410004P03Rik	chr12:17004957-17011727	NOTEST	0.000577541	0.000205825	-1.48851	0	1	1	no
NM_001201333	2410004P03Rik	chr12:17004957-17011727	NOTEST	0.0345737	0.0374274	0.11442	0	1	1	no
NR_030738	2410006H16Rik	chr11:62602876-62604806	OK	46.7214	39.4467	-0.244176	-0.602772	0.2244	0.388577	no
NR_040539	2410007B07Rik	chr3:75647440-75655731	NOTEST	0	0	0	0	1	1	no
NR_045939	2410012E07Rik	chr14:70852932-70873954	NOTEST	0.0502237	0.0473585	-0.0847464	0	1	1	no
NM_028033	2410012M07Rik	chr9:98864766-98866580	NOTEST	0.0206778	0.0112927	-0.872701	0	1	1	no
NM_153152	2410015M20Rik	chr17:56607451-56609771	OK	36.3037	31.178	-0.219588	-0.894796	0.1812	0.337132	no
NM_023633	2410016O06Rik	chr12:83950607-83952953	OK	2.35461	2.29717	-0.0356253	-0.071665	0.8973	0.938692	no
NR_033517	2410017I17Rik	chr17:36145017-36162374	NOTEST	0	0	0	0	1	1	no
NR_015504	2410018L13Rik	chr12:22953996-23010243	OK	1.09859	0.199018	-2.46468	-2.1028	0.00685	0.025403	yes
NR_045428	2410021H03Rik	chr17:69156809-69289987	NOTEST	0	0	0	0	1	1	no
NM_028598	2410076I21Rik	chr9:58582239-58741559	OK	0.656255	3.0802	2.23069	0.444321	0.35435	0.518589	no
NR_040493	2410088K16Rik	chr1:88754889-88755733	NOTEST	0	0	0	0	1	1	no
NM_001162906	2410089E03Rik	chr15:8169105-8271158	OK	4.45919	5.57127	0.321226	1.29423	0.0114	0.0388684	yes
NR_040652	2410114N07Rik	chr4:34909788-34911481	NOTEST	0	0	0	0	1	1	no
NM_029740	2410124H12Rik	chr16:92478741-92497365	NOTEST	0	0	0	0	1	1	no
NM_026120	2410127L17Rik	chr19:18670779-18704792	OK	0.810781	0.963663	0.249217	0.33481	0.54215	0.685008	no
NM_001081236	2410131K14Rik	chr5:118245226-118263114	OK	7.50736	3.11353	-1.26975	-3.3953	5e-05	0.000318847	yes
NM_029747	2410137M14Rik	chr17:36977700-36981237	NOTEST	0.0260362	0	#NAME?	0	1	1	no
NM_001290196	2410141K09Rik	chr13:66418113-66441118	NOTEST	0	0	0	0	1	1	no
NM_183119	2410141K09Rik	chr13:66418113-66441118	NOTEST	0	0	0	0	1	1	no
NR_040318	2500004C02Rik	chr2:153341156-153345810	OK	1.1201	1.19943	0.0987252	0.142589	0.7971	0.875101	no
NM_001033164	2510002D24Rik	chr16:18836579-18840113	OK	4.61409	6.98197	0.597586	1.384	0.022	0.0670744	no
NM_028197	2510003E04Rik	chr10:62558469-62578457	OK	51.607	50.0993	-0.0427757	-0.208947	0.6974	0.806081	no
NM_001001881	2510009E07Rik	chr16:21649044-21694665	OK	43.4253	65.2086	0.586527	2.8613	5e-05	0.000318847	yes
NM_029841	2510039O18Rik	chr4:147940894-147947314	OK	15.5799	17.4975	0.167457	0.686405	0.20275	0.363978	no
NM_001101431	2510049J12Rik	chr6:115583546-115592576	NOTEST	0.0142541	0.0372868	1.38729	0	1	1	no
NR_024619	2610001J05Rik	chr6:13869073-13871483	OK	24.2599	35.1801	0.536188	2.33612	5e-05	0.000318847	yes
NM_001190445	2610002J02Rik	chr4:155249965-155256687	OK	17.9716	22.6308	0.332573	0.69606	0.1726	0.325716	no
NR_033802	2610002J02Rik	chr4:155249965-155256687	OK	16.3209	15.0467	-0.117277	-0.26653	0.59085	0.723928	no
NM_025921	2610002M06Rik	chrX:107782751-107872911	OK	11.9459	11.6363	-0.0378908	-0.157502	0.7466	0.842683	no
NR_028428	2610005L07Rik	chr8:20385781-20424814	OK	1.55033	2.87422	0.890594	2.03518	0.0001	0.000609219	yes
NM_001004362	2610008E11Rik	chr10:79064373-79097600	OK	4.64524	5.65646	0.284148	0.916656	0.0771	0.181922	no
NM_027801	2610015P09Rik	chr16:43889901-43964314	OK	1.04686	1.48868	0.507962	0.929821	0.0822	0.190189	no
NR_045347	2610016A17Rik	chr19:25671133-25672239	NOTEST	0	0	0	0	1	1	no
NM_133729	2610018G03Rik	chrX:50841435-50891850	OK	2.07736	3.4941	0.750172	1.50507	0.0071	0.0261752	yes
NR_038156	2610020C07Rik	chr16:11203382-11254325	NOTEST	0.0604541	0.0778044	0.364012	0	1	1	no
NM_001004187	2610020H08Rik	chr7:119794129-119848941	NOTEST	0.135186	0.0572833	-1.23876	0	1	1	no
NM_028129	2610020H08Rik	chr7:119794129-119848941	NOTEST	0.217368	0.368929	0.7632	0	1	1	no
NR_077059	2610027K06Rik	chr11:85353163-85832388	NOTEST	0.391039	0.0517889	-2.9166	0	1	1	no
NR_015560	2610028E06Rik	chr4:125887850-125922310	NOTEST	0	0.0478866	inf	0	1	1	no
NM_029816	2610028H24Rik	chr10:76449080-76515857	NOTEST	0	0	0	0	1	1	no
NM_027420	2610034B18Rik	chr7:79925358-79935264	OK	13.438	19.2392	0.517728	2.00064	0.0004	0.00215585	yes
NM_027001	2610034M16Rik	chr17:58878807-58991375	NOTEST	0.351618	0.00457201	-6.26504	0	1	1	no
NR_015556	2610035D17Rik	chr11:113043905-113201838	OK	7.74257	6.37484	-0.280424	-0.791178	0.1551	0.301711	no
NR_045046	2610035F20Rik	chr14:122470376-122475199	NOTEST	0.0182049	0.024075	0.403208	0	1	1	no
NR_040423	2610037D02Rik	chr15:96182799-96203470	NOTEST	0.44169	0.192526	-1.19798	0	1	1	no
NM_153780	2610044O15Rik8	chr8:129216353-129234046	OK	5.27	5.37455	0.0283408	0.0714165	0.89785	0.938919	no
NR_033490	2610100L16Rik	chr3:17789920-17800071	NOTEST	0.325462	0.140676	-1.21012	0	1	1	no
NR_015483	2610203C20Rik	chr9:41581338-41592487	OK	3.82917	5.59503	0.547113	1.32694	0.0076	0.0277524	yes
NR_015470	2610203C22Rik	chr1:9548045-9631092	NOTEST	0.138084	0.712299	2.36693	0	1	1	no
NR_038175	2610206C17Rik	chr7:84689639-84776549	NOTEST	0.138978	0.253673	0.868116	0	1	1	no
NR_110495	2610207O16Rik	chr1:42707062-42713454	NOTEST	0	0	0	0	1	1	no
NM_026005	2610301B20Rik	chr4:10874497-10899423	OK	10.9525	9.71848	-0.172453	-0.580238	0.28925	0.452309	no
NM_145078	2610305D13Rik	chr4:147611935-147642508	OK	1.94305	1.9027	-0.0302741	-0.0582156	0.9119	0.947287	no
NR_028298	2610306M01Rik	chr6:86848406-86849440	OK	2.63697	3.0274	0.199198	0.343512	0.57535	0.711897	no
NR_045053	2610307P16Rik	chr13:28460033-28885422	OK	1.46129	1.44466	-0.0165107	-0.023939	0.9641	0.979501	no
NR_045054	2610307P16Rik	chr13:28460033-28885422	NOTEST	0.226306	0.452836	1.00071	0	1	1	no
NR_045172	2610316D01Rik	chr3:45280438-45378260	OK	2.22962	1.0382	-1.10272	-1.41421	0.0348	0.0971208	no
NM_183287	2610318N02Rik	chr16:17113397-17125106	NOTEST	0	0.0214358	inf	0	1	1	no
NM_001002004	2610507B11Rik	chr11:78261753-78290625	OK	52.9664	37.3482	-0.504039	-2.42458	5e-05	0.000318847	yes
NR_037964	2610507I01Rik	chr11:59197792-59202431	OK	5.68455	5.33525	-0.091492	-0.271281	0.60935	0.738254	no
NM_181075	2610524H06Rik	chr5:114821936-114823468	OK	13.5213	17.6573	0.385027	1.22571	0.05685	0.144543	no
NM_001206684	2610528A11Rik	chr14:37102139-37110101	NOTEST	0.0664013	0	#NAME?	0	1	1	no
NM_025572	2610528J11Rik	chr4:118527274-118530217	NOTEST	0	0	0	0	1	1	no
NM_028299	2700029M09Rik	chr8:60890450-60907572	OK	23.1156	25.2489	0.127354	0.496958	0.40205	0.565081	no
NR_045040	2700038G22Rik	chr5:23787743-24161231	NOTEST	0.00263016	0.00172841	-0.605704	0	1	1	no
NR_045042	2700038G22Rik	chr5:23787743-24161231	NOTEST	0.133931	0.308986	1.20605	0	1	1	no
NR_037693	2700046A07Rik	chr18:62751673-62756347	NOTEST	0.116259	0.110701	-0.0706826	0	1	1	no
NR_033198	2700046G09Rik	chr19:32389215-32391184	NOTEST	0.726046	0.75953	0.0650461	0	1	1	no
NM_001163378	2700049A03Rik	chr12:71136847-71243303	OK	0.764878	0.126227	-2.59921	-1.32671	0.1031	0.223421	no
NM_029818	2700049A03Rik	chr12:71136847-71243303	OK	1.26183	1.65294	0.389524	0.686669	0.16645	0.317546	no
NR_045436	2700054A10Rik	chr17:13487020-13554094	NOTEST	0.00015445	0.0001551	0.00605509	0	1	1	no
NR_045437	2700054A10Rik	chr17:13487020-13554094	NOTEST	0.509801	0.389688	-0.387614	0	1	1	no
NM_026528	2700060E02Rik	chr14:19751256-19823823	OK	9.82175	11.7024	0.252754	0.544175	0.2681	0.429966	no
NM_026529	2700062C07Rik	chr18:24470870-24477767	OK	3.84296	4.88829	0.347114	0.700208	0.2533	0.415649	no
NR_045905	2700069I18Rik	chr3:5177823-5415855	NOTEST	0.39299	0.785969	0.999981	0	1	1	no
NR_046019	2700070H01Rik	chr14:63055072-63058149	OK	3.35323	2.63662	-0.346861	-0.696047	0.21595	0.379855	no
NM_175381	2700081O15Rik	chr19:7417624-7483291	OK	14.2152	21.6817	0.60905	0.406692	0.42195	0.583787	no
NR_015611	2700086A05Rik	chr6:52169061-52213597	NOTEST	0	0.21289	inf	0	1	1	no
NM_001163445	2700089E24Rik	chr6:133105238-133110899	OK	33.2393	41.5721	0.322723	1.39304	0.00445	0.0175859	yes
NM_001271582	2700089E24Rik	chr6:133105238-133110899	NOTEST	0	0	0	0	1	1	no
NM_001271583	2700089E24Rik	chr6:133105238-133110899	NOTEST	0.589606	0	#NAME?	0	1	1	no
NR_073368	2700089E24Rik	chr6:133105238-133110899	NOTEST	0	0.0521133	inf	0	1	1	no
NR_045308	2700089I24Rik	chr19:59493135-59559391	NOTEST	0	0	0	0	1	1	no
NM_001033166	2700094K13Rik	chr2:84669220-84670708	OK	20.2327	31.1704	0.623487	1.26853	0.0124	0.0416237	yes
NM_001037279	2700094K13Rik	chr2:84669220-84670708	OK	5.21115	10.958	1.07232	0.926672	0.078	0.18361	no
NM_028314	2700097O09Rik	chr12:55045660-55080110	OK	1.69167	0.831485	-1.02468	-0.592973	0.2598	0.421733	no
NR_030764	2700097O09Rik	chr12:55045660-55080110	OK	0.553143	1.15915	1.06734	0.575665	0.274	0.435916	no
NR_024720	2700099C18Rik	chr17:94750099-94834799	NOTEST	0.247139	0.555733	1.16907	0	1	1	no
NR_033780	2810001G20Rik	chr11:64079483-64083259	OK	5.60845	4.83859	-0.213015	-0.446383	0.47995	0.633913	no
NR_027831	2810002D19Rik	chr2:94406706-94411680	OK	2.93908	3.89885	0.407687	0.821375	0.14965	0.293914	no
NM_025615	2810004N23Rik	chr8:124839354-124863029	OK	11.1758	14.2479	0.350377	1.13028	0.05255	0.135918	no
NM_001134717	2810006K23Rik	chr5:124328088-124341852	OK	6.13489	5.54894	-0.144826	-0.323773	0.51935	0.667403	no
NM_028310	2810006K23Rik	chr5:124328088-124341852	NOTEST	0.0956173	0.235511	1.30045	0	1	1	no
NM_001199306	2810007J24Rik	chr7:14410685-14446587	NOTEST	0	0	0	0	1	1	no
NM_175250	2810007J24Rik	chr7:14410685-14446587	NOTEST	0	0	0	0	1	1	no
NR_027059	2810008D09Rik	chr11:117076782-117078955	OK	7.18133	22.2027	1.62841	2.82217	5e-05	0.000318847	yes
NR_045268	2810013P06Rik	chr8:123042574-123044602	OK	5.05345	6.93635	0.456909	1.23877	0.02555	0.0757677	no
NM_172403	2810021J22Rik	chr11:58867239-58884338	OK	1.5004	1.53936	0.0369874	0.0809017	0.8767	0.92607	no
NR_027984	2810025M15Rik	chr1:157135182-157420236	OK	6.48373	5.89277	-0.137878	-0.134863	0.78785	0.869403	no
NR_045295	2810029C07Rik	chr12:111572316-111574402	NOTEST	0.630246	0.58996	-0.0952987	0	1	1	no
NR_015579	2810032G03Rik	chr12:5376501-5416132	OK	3.61615	6.45082	0.835029	1.82259	0.00305	0.0127093	yes
NR_015598	2810047C21Rik1	chr7:8086046-8093037	NOTEST	0.151817	0.190448	0.32707	0	1	1	no
NR_036594	2810049E08Rik	chr13:83891207-83928710	NOTEST	0.176883	0.0964056	-0.875604	0	1	1	no
NR_015543	2810055G20Rik	chr16:77329327-77558428	NOTEST	0.153567	0.0800749	-0.939446	0	1	1	no
NM_028814	2810403A07Rik	chr3:88685793-88712933	OK	8.78639	9.25876	0.075548	0.266189	0.6214	0.7475	no
NR_015493	2810403D21Rik	chrX:108834477-108886896	NOTEST	0.667457	0.321488	-1.05391	0	1	1	no
NR_045497	2810404M03Rik	chr8:41827266-42046202	NOTEST	0.0185553	0	#NAME?	0	1	1	no
NR_033447	2810405F15Rik	chr2:116074547-116076096	NOTEST	0.0127876	0	#NAME?	0	1	1	no
NM_027419	2810408A11Rik	chr11:69897357-69900986	NOTEST	0.318194	0.220279	-0.530575	0	1	1	no
NR_038009	2810408I11Rik	chr1:64679868-64690659	NOTEST	0.131031	0.160844	0.295754	0	1	1	no
NM_001007581	2810408M09Rik	chr2:165490111-165493314	OK	5.89478	4.90825	-0.264229	-0.678458	0.21695	0.380484	no
NR_030682	2810410L24Rik	chr11:120186649-120189856	OK	0.593899	1.06322	0.84015	1.01598	0.0776	0.182821	no
NM_026515	2810417H13Rik	chr9:65828925-65908794	OK	0.135117	1.09276	3.01569	1.07362	0.0882	0.199568	no
NM_025577	2810428I15Rik	chr8:70504295-70506739	OK	61.635	66.8545	0.117276	0.582625	0.41525	0.578158	no
NR_015522	2810429I04Rik	chr13:3478302-3492398	NOTEST	0.28535	0.299768	0.0711138	0	1	1	no
NR_033474	2810433D01Rik	chr11:102619506-102624416	NOTEST	0.226077	0	#NAME?	0	1	1	no
NR_110421	2810442I21Rik	chr11:16934708-16951282	NOTEST	0	0	0	0	1	1	no
NR_110422	2810442I21Rik	chr11:16934708-16951282	NOTEST	2.20885e-05	7.89707e-06	-1.48391	0	1	1	no
NR_110423	2810442I21Rik	chr11:16934708-16951282	NOTEST	5.74855e-06	0.00101659	7.46632	0	1	1	no
NR_110424	2810442I21Rik	chr11:16934708-16951282	NOTEST	0.0187117	0.135174	2.8528	0	1	1	no
NR_110425	2810442I21Rik	chr11:16934708-16951282	NOTEST	0.070465	0.0994654	0.497288	0	1	1	no
NR_040562	2810442N19Rik	chr1:161987301-162478034	NOTEST	0	0	0	0	1	1	no
NR_029441	2810454H06Rik	chr6:134897960-134900785	NOTEST	0.0874842	0.0249233	-1.81153	0	1	1	no
NM_001144992	2810459M11Rik	chr1:86045862-86055456	NOTEST	0.0811038	0	#NAME?	0	1	1	no
NM_001144993	2810459M11Rik	chr1:86045862-86055456	NOTEST	0.191995	0	#NAME?	0	1	1	no
NR_045176	2810468N07Rik	chr17:25570810-25575043	OK	3.59622	0.564849	-2.67054	-3.3835	5e-05	0.000318847	yes
NR_045906	2810471M01Rik	chr11:28681563-28693276	NOTEST	0.0369514	0	#NAME?	0	1	1	no
NM_001289661	2810474O19Rik	chr6:149309413-149335663	NOTEST	0.630121	0.251101	-1.32736	0	1	1	no
NM_001289662	2810474O19Rik	chr6:149309413-149335663	OK	0.43388	2.19057	2.33594	0.753067	0.23875	0.402356	no
NM_026054	2810474O19Rik	chr6:149309413-149335663	OK	1.97287	0.549731	-1.8435	-0.685238	0.2692	0.431199	no
NR_027851	2900005J15Rik	chr5:25100974-25103007	OK	0.543907	1.12787	1.05217	1.31478	0.02085	0.0642983	no
NR_045434	2900008C10Rik	chrX:12036737-12160355	OK	7.94913	10.9605	0.46344	0.838218	0.10005	0.218773	no
NR_045298	2900009J06Rik	chr1:127729412-127774054	NOTEST	0.607626	0.578198	-0.0716193	0	1	1	no
NM_144518	2900011O08Rik	chr16:13981701-14101494	OK	59.7748	66.3395	0.150329	0.685416	0.16575	0.316496	no
NM_172884	2900026A02Rik	chr5:113086322-113163313	OK	12.2383	10.1659	-0.267666	-1.13909	0.02735	0.0800393	no
NR_015489	2900041M22Rik	chr11:117611246-117613417	OK	2.63729	4.89304	0.891675	1.76424	0.00445	0.0175859	yes
NR_015605	2900052N01Rik	chr9:46913602-46927366	OK	5.43881	0.116746	-5.54185	-4.94216	5e-05	0.000318847	yes
NR_045177	2900055J20Rik	chr18:40256961-40257687	OK	6.43375	8.17299	0.345205	0.790782	0.25335	0.415649	no
NR_040269	2900056M20Rik	chrX:152294823-152327493	OK	5.45849	8.67793	0.668848	2.11134	0.0001	0.000609219	yes
NR_040270	2900056M20Rik	chrX:152294823-152327493	NOTEST	0.489849	0.153984	-1.66956	0	1	1	no
NR_045365	2900057B20Rik	chr18:75820177-76148564	NOTEST	0.0211897	0	#NAME?	0	1	1	no
NR_027901	2900060B14Rik	chr1:118389057-118609462	NOTEST	0.0908016	0.147717	0.702043	0	1	1	no
NR_045299	2900076A07Rik	chr7:81523549-81531498	OK	0.851502	1.44332	0.761311	0.663278	0.1819	0.338026	no
NR_015468	2900079G21Rik	chr9:112065090-112348925	NOTEST	0.720922	0	#NAME?	0	1	1	no
NR_033431	2900079G21Rik	chr9:112065090-112348925	OK	3.84072	1.22702	-1.64621	-1.38576	0.01165	0.0395614	yes
NR_033432	2900079G21Rik	chr9:112065090-112348925	NOTEST	0.0135717	0	#NAME?	0	1	1	no
NR_033433	2900079G21Rik	chr9:112065090-112348925	NOTEST	0	0	0	0	1	1	no
NM_028434	2900092C05Rik	chr7:12512550-12556321	NOTEST	0	0	0	0	1	1	no
NR_027891	2900092D14Rik	chr1:42700335-42703176	NOTEST	0	0	0	0	1	1	no
NR_024329	2900097C17Rik	chr2:156388062-156392979	OK	216.672	149.593	-0.534472	-2.36712	5e-05	0.000318847	yes
NR_033215	3000002C10Rik	chr9:109830153-109831431	OK	0.590028	1.14564	0.957305	1.0638	0.082	0.18983	no
NR_045451	3010001F23Rik	chrX:152368571-152416702	NOTEST	0.522866	0.0547773	-3.25479	0	1	1	no
NR_045452	3010001F23Rik	chrX:152368571-152416702	NOTEST	0.451929	0.443062	-0.0285884	0	1	1	no
NM_026543	3010026O09Rik	chr11:50174850-50200115	OK	8.91718	10.0752	0.176153	0.488935	0.4139	0.576801	no
NR_077224	3010033K07Rik	chr8:108470104-108667190	NOTEST	0	0	0	0	1	1	no
NR_045907	3100003L05Rik	chr7:124625669-124708935	NOTEST	0	0	0	0	1	1	no
NM_025653	3110001I22Rik	chr16:13671857-13703612	OK	0.910525	0.817188	-0.156029	-0.089391	0.86215	0.916458	no
NM_029623	3110002H16Rik	chr18:12168729-12236386	OK	19.5439	15.8966	-0.297994	-0.822829	0.1355	0.273914	no
NM_028426	3110007F17Rik	chrX:123103558-123143293	OK	1.38393	1.69444	0.292043	0.391157	0.5388	0.682649	no
NM_001172074	3110009E18Rik	chr1:120121186-120188189	NOTEST	0.153713	0.142017	-0.114172	0	1	1	no
NM_028439	3110009E18Rik	chr1:120121186-120188189	OK	1.2591	1.96147	0.639546	0.420915	0.4092	0.571852	no
NR_045466	3110009F21Rik	chr12:110151653-110158073	NOTEST	0	0	0	0	1	1	no
NR_045908	3110015C05Rik	chr13:111211468-111229431	NOTEST	0.0219545	0	#NAME?	0	1	1	no
NR_030776	3110021A11Rik	chr6:119848192-119849016	NOTEST	0.0555202	0.0623903	0.168307	0	1	1	no
NM_001254730	3110021N24Rik	chr4:108639258-108781904	NOTEST	0.15594	0.178408	0.194187	0	1	1	no
NM_178399	3110035E14Rik	chr1:9548045-9631092	NOTEST	0.0229789	0	#NAME?	0	1	1	no
NR_040725	3110039I08Rik	chr9:41376560-41432079	NOTEST	0.104612	0.0368204	-1.50647	0	1	1	no
NR_026733	3110039M20Rik	chr12:49389651-49407346	NOTEST	0	0	0	0	1	1	no
NM_026077	3110040N11Rik	chr7:81782186-81789453	OK	7.74799	9.44174	0.28523	0.714924	0.2709	0.4331	no
NM_001081343	3110043O21Rik	chr4:35191281-35225880	OK	45.9011	35.1502	-0.384994	-1.85292	0.00025	0.00141219	yes
NR_040438	3110045C21Rik	chr1:169969408-170088944	OK	1.00337	0.89151	-0.170525	-0.104783	0.84365	0.904548	no
NM_001166497	3110052M02Rik	chr17:21650610-21664966	OK	3.3472	4.71746	0.495057	1.47606	0.0058	0.0220703	yes
NR_045055	3110056K07Rik	chr12:70974622-71015823	NOTEST	0	0	0	0	1	1	no
NR_045056	3110056K07Rik	chr12:70974622-71015823	OK	2.8952	3.67244	0.343073	0.348878	0.49155	0.644005	no
NM_026622	3110057O12Rik	chr3:40894276-40936307	OK	0.913914	1.1556	0.338513	0.464617	0.3482	0.51308	no
NM_001135611	3110062M04Rik	chr6:34863145-34878065	NOTEST	0.12188	0.121271	-0.00722177	0	1	1	no
NM_199145	3110062M04Rik	chr6:34863145-34878065	OK	0.867481	1.46917	0.760101	0.853123	0.08975	0.202075	no
NR_027974	3110070M22Rik	chr13:119487256-119610459	NOTEST	0.420138	0.198603	-1.08097	0	1	1	no
NM_028473	3110079O15Rik	chr1:87470263-87475459	NOTEST	0	0	0	0	1	1	no
NM_028469	3110082I17Rik	chr5:139359738-139460534	OK	2.7556	3.83795	0.477969	0.688477	0.2261	0.390522	no
NM_001256263	3110082J24Rik	chr5:30103583-30154980	NOTEST	0	0	0	0	1	1	no
NR_030712	3110099E03Rik	chr2:115493512-115512201	NOTEST	0	0.016012	inf	0	1	1	no
NR_045888	3200001D21Rik	chr12:88360513-88461726	NOTEST	0	0	0	0	1	1	no
NM_027017	3300002I08Rik	chr2:150310936-150362765	OK	1.94656	2.34453	0.268371	0.381668	0.6021	0.732513	no
NR_045079	3300005D01Rik	chr17:5798656-5803242	NOTEST	0	0	0	0	1	1	no
NR_045080	3300005D01Rik	chr17:5798656-5803242	NOTEST	0	0	0	0	1	1	no
NR_045081	3300005D01Rik	chr17:5798656-5803242	NOTEST	0	0	0	0	1	1	no
NM_001195097	3425401B19Rik	chr14:32659118-32685272	OK	1.22917	0.369528	-1.73393	-2.76199	5e-05	0.000318847	yes
NM_026142	3632451O06Rik	chr14:49682018-49783367	OK	63.7431	79.3666	0.316264	1.57925	0.00335	0.0137896	yes
NR_040281	3632454L22Rik	chrX:135022421-135060336	NOTEST	0.00017653	4.57751e-05	-1.94728	0	1	1	no
NR_040282	3632454L22Rik	chrX:135022421-135060336	NOTEST	0.0317816	0.00584896	-2.44194	0	1	1	no
NR_040283	3632454L22Rik	chrX:135022421-135060336	NOTEST	0.0197216	0	#NAME?	0	1	1	no
NM_027510	3830403N18Rik	chrX:56136571-56153496	NOTEST	0.0197435	0	#NAME?	0	1	1	no
NM_001284383	3830406C13Rik	chr14:12284202-12303231	OK	0.758959	3.37483	2.15272	0.844046	0.21905	0.382919	no
NM_001284384	3830406C13Rik	chr14:12284202-12303231	NOTEST	0.361988	0.421867	0.220849	0	1	1	no
NM_001284385	3830406C13Rik	chr14:12284202-12303231	OK	0.816268	2.70672	1.72943	0.866666	0.1723	0.325404	no
NM_001284386	3830406C13Rik	chr14:12284202-12303231	OK	8.94306	4.28582	-1.0612	-0.772806	0.13305	0.270221	no
NM_001284387	3830406C13Rik	chr14:12284202-12303231	NOTEST	0.7431	0.215491	-1.78593	0	1	1	no
NM_146051	3830406C13Rik	chr14:12284202-12303231	OK	4.07245	5.42004	0.412405	0.419774	0.3994	0.562525	no
NM_178141	3830406C13Rik	chr14:12284202-12303231	OK	2.69716	2.41475	-0.159567	-0.0661156	0.8978	0.938919	no
NR_015471	3830408C21Rik	chr13:107022569-107033518	NOTEST	0.794888	0.622547	-0.352569	0	1	1	no
NM_027512	3830417A13Rik	chrX:64173547-64178778	NOTEST	0.0622205	0	#NAME?	0	1	1	no
NR_030715	3930402G23Rik	chr8:10924426-10928457	NOTEST	0	0	0	0	1	1	no
NM_198651	4430402I18Rik	chr19:28923063-28966801	NOTEST	0.5793	0.194129	-1.57729	0	1	1	no
NR_110333	4631405J19Rik	chr2:92974905-93046144	NOTEST	0.0718913	0.0189322	-1.92497	0	1	1	no
NR_027985	4632415L05Rik	chr3:19894870-19898984	OK	6.40125	5.82093	-0.137105	-0.46738	0.36575	0.529728	no
NR_015510	4632427E13Rik	chr7:92740705-92741459	NOTEST	0.219161	0.410001	0.90364	0	1	1	no
NR_033631	4632428C04Rik	chr16:30008666-30021430	OK	4.90281	4.00598	-0.291454	-0.750658	0.168	0.319674	no
NM_001159572	4632428N05Rik	chr10:60302749-60696490	OK	0.824724	0.507592	-0.700243	-0.551559	0.2692	0.431199	no
NM_028732	4632428N05Rik	chr10:60302749-60696490	NOTEST	0.478395	0.306605	-0.641821	0	1	1	no
NM_001080995	4632434I11Rik	chr7:92857526-92874232	NOTEST	0.725075	0.801993	0.14546	0	1	1	no
NR_015615	4732416N19Rik	chr6:148047415-148444352	NOTEST	0	0.116577	inf	0	1	1	no
NM_177717	4732456N10Rik	chr15:101552355-101562950	NOTEST	0.0156095	0.105558	2.75754	0	1	1	no
NR_015569	4732471J01Rik	chr7:25376818-25566417	NOTEST	0.583931	0.8093	0.470877	0	1	1	no
NR_073027	4732471J01Rik	chr7:25376818-25566417	NOTEST	0.27243	0.150382	-0.857257	0	1	1	no
NR_073028	4732471J01Rik	chr7:25376818-25566417	NOTEST	0.40303	0.303176	-0.41073	0	1	1	no
NR_040276	4732490B19Rik	chr11:113203314-113209669	NOTEST	0.0166935	0	#NAME?	0	1	1	no
NR_045290	4732491K20Rik	chr17:12318852-12327250	OK	1.92696	1.72134	-0.162794	-0.329275	0.53465	0.679427	no
NR_030700	4831440E17Rik	chr5:25499796-25504473	OK	0.261283	0.85816	1.71564	2.25257	0.00055	0.00286217	yes
NM_029008	4833403I15Rik	chr18:46850038-46905446	NOTEST	0.0646761	0	#NAME?	0	1	1	no
NR_102285	4833411C07Rik	chr8:10899921-10902334	NOTEST	0.0354974	0	#NAME?	0	1	1	no
NR_045954	4833412C05Rik	chr7:67784537-67803496	NOTEST	0.394732	0.348526	-0.179609	0	1	1	no
NR_045187	4833417C18Rik	chr11:95858816-95861046	NOTEST	0.0615944	0	#NAME?	0	1	1	no
NR_015506	4833418N02Rik	chr17:87274885-87282814	NOTEST	0.382643	0.508072	0.409033	0	1	1	no
NR_040328	4833419F23Rik	chr18:4353546-4368945	NOTEST	0.204133	0.0907331	-1.16981	0	1	1	no
NM_001113550	4833420G17Rik	chr13:119462758-119486117	OK	7.61272	10.1577	0.416095	1.27401	0.01155	0.0392928	yes
NM_026127	4833420G17Rik	chr13:119462758-119486117	NOTEST	0.0994134	0	#NAME?	0	1	1	no
NR_015501	4833422C13Rik	chr13:91461096-91786148	NOTEST	0.361228	0.239849	-0.590786	0	1	1	no
NR_028313	4833422C13Rik	chr13:91461096-91786148	NOTEST	0.644825	0.437085	-0.560993	0	1	1	no
NR_028314	4833422C13Rik	chr13:91461096-91786148	NOTEST	0.10802	0.141762	0.392171	0	1	1	no
NM_001081664	4833423E24Rik	chr2:85484091-85518935	NOTEST	0	0	0	0	1	1	no
NM_029425	4833424O15Rik	chr3:117575460-117689506	OK	1.64005	0.903535	-0.86009	-1.60163	0.00355	0.014479	yes
NR_045459	4833427F10Rik	chr17:35772449-35780687	NOTEST	0	0	0	0	1	1	no
NM_177702	4833427G06Rik	chr9:51081312-51102078	NOTEST	0	0	0	0	1	1	no
NR_040732	4833428L15Rik	chr9:45416625-45753713	NOTEST	0	0	0	0	1	1	no
NM_001252645	4833439L19Rik	chr13:54503804-54565382	OK	2.26448	3.0458	0.42764	0.408167	0.41765	0.579639	no
NM_001252646	4833439L19Rik	chr13:54503804-54565382	OK	2.80773	0.000110982	-14.6268	-0.0336975	0.21995	0.383549	no
NM_001252647	4833439L19Rik	chr13:54503804-54565382	NOTEST	0.210369	0.247	0.23159	0	1	1	no
NM_001252648	4833439L19Rik	chr13:54503804-54565382	OK	23.6123	16.4709	-0.519622	-1.17733	0.02255	0.0683816	no
NM_133797	4833439L19Rik	chr13:54503804-54565382	OK	22.2201	19.5636	-0.1837	-0.501681	0.30815	0.472551	no
NM_001009544	4921501E09Rik	chr17:33064142-33068058	NOTEST	0	0	0	0	1	1	no
NR_102341	4921504A21Rik	chr5:19202367-19226555	NOTEST	0.50927	0.000148292	-11.7458	0	1	1	no
NR_102342	4921504A21Rik	chr5:19202367-19226555	OK	0.398985	1.29205	1.69526	1.04743	0.15145	0.296314	no
NM_027600	4921504E06Rik	chr2:19462836-19553910	NOTEST	0	0	0	0	1	1	no
NM_001037743	4921506M07Rik	chr12:57564114-57622109	NOTEST	0	0.0763686	inf	0	1	1	no
NR_045827	4921507L20Rik	chr2:93980033-94010730	NOTEST	0.0247373	0	#NAME?	0	1	1	no
NM_027564	4921507P07Rik	chr6:50566642-50596590	NOTEST	0.19212	0.218099	0.182977	0	1	1	no
NR_045802	4921508D12Rik	chr2:132424740-132452499	NOTEST	0.0580004	0.0222909	-1.37961	0	1	1	no
NM_198655	4921509C19Rik	chr2:151470541-151476151	NOTEST	0	0	0	0	1	1	no
NR_045501	4921509O07Rik	chr13:113446287-113502844	NOTEST	0.0213618	0.0153744	-0.4745	0	1	1	no
NR_045502	4921511C10Rik	chr3:79212918-79253913	NOTEST	0	0	0	0	1	1	no
NR_003646	4921511C20Rik	chrX:127394292-127395898	NOTEST	0	0	0	0	1	1	no
NM_027603	4921511H03Rik	chr5:6769029-7344378	NOTEST	0	0	0	0	1	1	no
NR_045829	4921511I17Rik	chr12:12262138-12392475	NOTEST	0.0329624	0.174054	2.40065	0	1	1	no
NM_001201358	4921511M17Rik	chrX:154001589-154012642	LOWDATA	0	0	0	0	1	1	no
NM_001201358_1	4921511M17Rik	chrX:154022779-154033829	LOWDATA	0	0	0	0	1	1	no
NM_001201358_2	4921511M17Rik	chrX:154043985-154055041	LOWDATA	0	0	0	0	1	1	no
NR_038000	4921513I03Rik	chr10:120765731-120778886	NOTEST	0	0	0	0	1	1	no
NR_038003	4921513I03Rik	chr10:120765731-120778886	NOTEST	0	0	0	0	1	1	no
NR_045711	4921515E04Rik	chr15:18078136-18369627	NOTEST	0	0	0	0	1	1	no
NM_183290	4921517D22Rik	chr13:59687401-59694101	NOTEST	0	0	0	0	1	1	no
NM_025722	4921524J17Rik	chr8:85408758-85432841	OK	3.77584	8.01135	1.08525	1.0875	0.073	0.174216	no
NR_033144	4921524J17Rik	chr8:85408758-85432841	OK	2.05002	1.31165	-0.644258	-0.258825	0.62455	0.749797	no
NM_027598	4921524L21Rik	chr18:6603632-6638966	NOTEST	0	0	0	0	1	1	no
NR_045061	4921525O09Rik	chr13:52096740-52124160	NOTEST	0	0	0	0	1	1	no
NR_110484	4921529L05Rik	chr6:53978690-54017383	NOTEST	0	0	0	0	1	1	no
NM_025733	4921530L21Rik	chr14:95881265-95882775	NOTEST	0.018071	0	#NAME?	0	1	1	no
NR_033782	4921531C22Rik	chr2:179976852-179979013	OK	0.865207	0.53699	-0.68815	-0.810026	0.15025	0.294819	no
NR_045361	4921531P14Rik	chr18:83292791-83325884	NOTEST	0	0	0	0	1	1	no
NR_033607	4921533I20Rik	chr18:17234482-17235482	NOTEST	0	0	0	0	1	1	no
NR_110443	4921534H16Rik	chr9:97444394-98033167	NOTEST	0	0	0	0	1	1	no
NM_026150	4921536K21Rik	chr11:3886087-3895126	NOTEST	0.254312	0.417978	0.716824	0	1	1	no
NM_001163494	4921539E11Rik	chr4:103230444-103290863	NOTEST	0	0	0	0	1	1	no
NM_027612	4921539E11Rik	chr4:103230444-103290863	NOTEST	0	0	0	0	1	1	no
NM_199034	4922502D21Rik	chr6:129322164-129331781	NOTEST	0	0	0	0	1	1	no
NR_046187	4922502H24Rik	chr13:101391870-101397580	NOTEST	0	0	0	0	1	1	no
NR_045149	4922502N22Rik	chr6:139315596-139322576	NOTEST	0	0	0	0	1	1	no
NR_045349	4930401C15Rik	chr10:25779313-25837437	NOTEST	0	0	0	0	1	1	no
NR_045942	4930401O10Rik	chr11:71928470-71940122	NOTEST	0.0276579	0	#NAME?	0	1	1	no
NR_045957	4930401O12Rik	chr13:31213409-31241086	NOTEST	0	0	0	0	1	1	no
NM_001080709	4930402F06Rik	chr2:35375561-35397174	NOTEST	0	0	0	0	1	1	no
NM_001272040	4930402F06Rik	chr2:35375561-35397174	NOTEST	0	0	0	0	1	1	no
NR_045940	4930402F11Rik	chr7:69496093-69499689	NOTEST	0	0	0	0	1	1	no
NM_029432	4930402H24Rik	chr2:130707852-130840110	OK	9.27244	9.57209	0.0458846	0.182073	0.72745	0.829145	no
NM_001270700	4930402K13Rik	chrX:9104561-9106342	NOTEST	0	0	0	0	1	1	no
NR_040495	4930404A05Rik	chr16:52799507-52815744	NOTEST	0	0	0	0	1	1	no
NM_029105	4930404A10Rik	chr11:54370651-54426755	NOTEST	0	0	0	0	1	1	no
NR_045941	4930404H11Rik	chr12:71540606-71556133	NOTEST	0	0	0	0	1	1	no
NR_028368	4930404I05Rik	chr16:90936096-91044379	NOTEST	0	0.0235614	inf	0	1	1	no
NM_001014836	4930404N11Rik	chr10:81357569-81365820	NOTEST	0.0350647	0.0372662	0.087845	0	1	1	no
NR_046307	4930405A10Rik	chr14:22019711-23094571	NOTEST	0	0	0	0	1	1	no
NR_040505	4930405A21Rik	chr2:156613696-156764363	OK	1.21666	1.064	-0.193432	-0.0954923	0.88505	0.931337	no
NR_045956	4930405D11Rik	chr11:90804690-90895152	NOTEST	0	0	0	0	1	1	no
NR_045350	4930405J17Rik	chr10:20148919-20281590	NOTEST	0.0405162	0	#NAME?	0	1	1	no
NR_110478	4930405L22Rik	chr5:45926821-45932409	NOTEST	0	0.113339	inf	0	1	1	no
NR_040543	4930406D18Rik	chr3:100426404-100437754	NOTEST	0	0	0	0	1	1	no
NM_001166475	4930407I10Rik	chr15:82059150-82066538	NOTEST	0.00429861	0.0146363	1.76761	0	1	1	no
NR_040631	4930412B13Rik	chr2:117821927-117909136	NOTEST	0	0	0	0	1	1	no
NR_030693	4930412C18Rik	chr4:9770584-9823411	OK	1.69172	2.16207	0.353922	0.784961	0.13745	0.276567	no
NM_001281537	4930412D23Rik	chrX:127721175-127736554	NOTEST	0	0	0	0	1	1	no
NR_024257	4930412O13Rik	chr2:9881245-9889540	NOTEST	0	0	0	0	1	1	no
NR_040694	4930413E15Rik	chr5:118952338-118961261	NOTEST	0	0	0	0	1	1	no
NR_045883	4930413F20Rik	chr15:34572798-34679204	NOTEST	0.018058	0.0408573	1.17796	0	1	1	no
NR_045614	4930413G21Rik	chr7:122969057-122970459	NOTEST	0.0286099	0.0181077	-0.659912	0	1	1	no
NR_045759	4930413M19Rik	chr14:50503768-50520943	NOTEST	0	0	0	0	1	1	no
NR_046011	4930414L22Rik	chr6:72432798-72440615	OK	3.10961	5.17162	0.733883	0.594943	0.22915	0.39322	no
NR_040294	4930414N06Rik	chr19:44931118-44984550	NOTEST	0	0	0	0	1	1	no
NM_028669	4930415F15Rik	chr11:11489265-11515190	NOTEST	0.297778	0.522355	0.810797	0	1	1	no
NM_001033880	4930415L06Rik	chrX:89930096-89932852	NOTEST	0	0	0	0	1	1	no
NM_001201322	4930415O20Rik	chr15:98571003-98589588	NOTEST	0.0946623	0	#NAME?	0	1	1	no
NR_015527	4930417O13Rik	chr6:125265524-125273777	NOTEST	0	0	0	0	1	1	no
NR_045806	4930417O22Rik	chr11:101952420-101960574	NOTEST	0	0	0	0	1	1	no
NR_040595	4930419G24Rik	chr3:32949633-33143191	NOTEST	0	0	0	0	1	1	no
NR_038183	4930423M02Rik	chr4:5632327-5642284	NOTEST	0	0	0	0	1	1	no
NR_038182	4930425K10Rik	chr5:67933611-67977070	NOTEST	0	0	0	0	1	1	no
NR_040545	4930425O10Rik	chr3:138711534-138726984	NOTEST	0.0556791	0.0328606	-0.760776	0	1	1	no
NM_001271580	4930426D05Rik	chr18:21550376-21656107	NOTEST	0.0121375	0	#NAME?	0	1	1	no
NR_024323	4930426L09Rik	chr2:18998318-18999804	NOTEST	0.119595	0.138599	0.212753	0	1	1	no
NM_134041	4930427A07Rik	chr12:113156420-113165458	OK	1.30981	1.30413	-0.00627565	-0.0114069	0.98605	0.992444	no
NM_001033799	4930428D18Rik	chrX:76393349-76397979	NOTEST	0	0	0	0	1	1	no
NR_045943	4930428E07Rik	chr12:37880704-38633410	NOTEST	0	0	0	0	1	1	no
NR_040730	4930428G15Rik	chr9:115336160-115341924	NOTEST	0	0.112833	inf	0	1	1	no
NR_045871	4930428O21Rik	chr5:107698211-107703480	NOTEST	0	0	0	0	1	1	no
NR_027966	4930429B21Rik	chr3:32334793-32367438	OK	1.59659	1.48219	-0.107258	-0.0501946	0.92265	0.954119	no
NR_040699	4930429D17Rik	chr5:103230374-103299029	NOTEST	0.0128016	0.0274464	1.1003	0	1	1	no
NR_033463	4930429F11Rik	chr17:79475623-79477885	NOTEST	0	0	0	0	1	1	no
NR_040734	4930429F24Rik	chr9:79793640-79803235	NOTEST	0	0	0	0	1	1	no
NM_026248	4930430A15Rik	chr2:111193253-111229600	NOTEST	0	0	0	0	1	1	no
NM_001034856	4930430D24Rik	chrX:38038198-38043114	NOTEST	0	0	0	0	1	1	no
NM_175128	4930430F08Rik	chr10:100488288-100589259	OK	8.68616	13.3763	0.622893	1.62709	0.0012	0.00570751	yes
NR_045186	4930430F21Rik	chr15:31039125-31043331	NOTEST	0	0	0	0	1	1	no
NR_040729	4930430J02Rik	chr9:57391069-57400364	NOTEST	0	0	0	0	1	1	no
NR_073013	4930431F12Rik	chr5:44966200-44978805	NOTEST	0.0171709	0.0824001	2.26268	0	1	1	no
NR_045059	4930431P03Rik	chr14:44954899-44961307	NOTEST	0.016018	0	#NAME?	0	1	1	no
NR_045953	4930432J09Rik	chr14:103977627-104027142	NOTEST	0.0537822	0	#NAME?	0	1	1	no
NM_001163752	4930432K21Rik	chr8:84148037-84172597	NOTEST	0.276199	0.230999	-0.257821	0	1	1	no
NM_029045	4930432K21Rik	chr8:84148037-84172597	NOTEST	0.396221	0.485904	0.294366	0	1	1	no
NM_001033814	4930432M17Rik	chr3:121670762-121682982	NOTEST	0	0	0	0	1	1	no
NR_040544	4930433B08Rik	chr3:18468284-18480477	NOTEST	0	0	0	0	1	1	no
NM_207248	4930433I11Rik	chr7:40987608-40994833	NOTEST	0	0	0	0	1	1	no
NR_027988	4930433N12Rik	chr9:3190268-3199813	NOTEST	0.0136673	0	#NAME?	0	1	1	no
NR_046274	4930434J06Rik	chr14:71856708-71920438	NOTEST	0	0	0	0	1	1	no
NM_029042	4930435E12Rik	chr16:38812204-38828749	NOTEST	0	0	0	0	1	1	no
NR_045961	4930438E09Rik	chr14:67233291-67430952	NOTEST	0	0	0	0	1	1	no
NR_040473	4930440C22Rik	chr1:94797441-94802472	NOTEST	0	0	0	0	1	1	no
NR_108098	4930440I19Rik	chr2:78051176-78194430	NOTEST	0	0.0218571	inf	0	1	1	no
NR_040501	4930441J16Rik	chr2:74298939-74307717	NOTEST	0	0	0	0	1	1	no
NR_040747	4930442J19Rik	chr2:151302038-151316003	NOTEST	0	0	0	0	1	1	no
NR_015596	4930442L01Rik	chr3:96829825-96870926	NOTEST	0	0	0	0	1	1	no
NR_040504	4930443O20Rik	chr2:85073613-85086461	NOTEST	0	0	0	0	1	1	no
NR_038034	4930444F02Rik	chr10:18797298-18831930	NOTEST	0	0	0	0	1	1	no
NR_038035	4930444F02Rik	chr10:18797298-18831930	NOTEST	0	0	0	0	1	1	no
NR_102728	4930444F02Rik	chr10:18797298-18831930	NOTEST	0	0	0	0	1	1	no
NM_053264	4930444G20Rik	chr10:22066308-22068079	NOTEST	0	0	0	0	1	1	no
NR_045660	4930444M15Rik	chr14:76514557-76520855	NOTEST	0.0125025	0	#NAME?	0	1	1	no
NM_001243238	4930444P10Rik	chr1:16065978-16093041	NOTEST	0.398026	0.386248	-0.0433353	0	1	1	no
NM_029113	4930447A16Rik	chr15:37366174-37792428	NOTEST	0	0	0	0	1	1	no
NM_029444	4930447C04Rik	chr12:72881108-72917765	OK	0.969441	2.33364	1.26735	1.98054	0.0013	0.00613655	yes
NR_045959	4930447J18Rik	chr14:47898863-47944189	NOTEST	0	0	0	0	1	1	no
NR_046184	4930447K03Rik	chr13:34084154-34113272	NOTEST	0.130973	0.0274225	-2.25583	0	1	1	no
NR_045168	4930447N08Rik	chr3:122729157-122859374	NOTEST	0	0	0	0	1	1	no
NR_045960	4930448C13Rik	chr12:14996388-15050389	NOTEST	0	0	0	0	1	1	no
NR_046032	4930448F12Rik	chr13:18084946-18100202	NOTEST	0	0	0	0	1	1	no
NR_040700	4930448H16Rik	chr5:143226991-143234748	NOTEST	0	0	0	0	1	1	no
NR_040475	4930448I06Rik	chr1:41167559-41181252	NOTEST	0	0	0	0	1	1	no
NR_040696	4930448I18Rik	chr5:50151332-50156092	NOTEST	0	0	0	0	1	1	no
NR_004448	4930448K20Rik	chr4:9915964-9917397	NOTEST	0	0	0	0	1	1	no
NR_045921	4930449E01Rik	chr14:105498787-105505628	NOTEST	0	0	0	0	1	1	no
NR_045319	4930449E18Rik	chr19:57273959-57277052	NOTEST	0	0	0	0	1	1	no
NM_026136	4930449I24Rik	chr5:146502376-146516902	NOTEST	0	0	0	0	1	1	no
NM_001145435	4930451C15Rik	chr16:17544464-17561247	NOTEST	0	0	0	0	1	1	no
NM_029053	4930451C15Rik	chr16:17544464-17561247	NOTEST	0	0	0	0	1	1	no
NM_001271586	4930451G09Rik	chr16:4964287-4978962	NOTEST	0.00785766	0.247965	4.97989	0	1	1	no
NR_073370	4930451G09Rik	chr16:4964287-4978962	OK	1.66912	1.20643	-0.468347	-0.70448	0.15605	0.303071	no
NM_183131	4930451I11Rik	chr7:126830473-126831496	NOTEST	0	0	0	0	1	1	no
NR_045433	4930452A19Rik	chr17:9750751-9775866	NOTEST	0	0	0	0	1	1	no
NM_028934	4930452B06Rik	chr14:8431171-8666290	OK	5.27162	4.51537	-0.223401	-0.620952	0.2455	0.409239	no
NR_045060	4930452G13Rik	chr14:79702919-79712930	NOTEST	0.0207389	0	#NAME?	0	1	1	no
NR_040629	4930452N14Rik	chr1:154241520-154270416	NOTEST	0	0	0	0	1	1	no
NM_001252013	4930453H23Rik	chrX:21206579-21221665	NOTEST	0	0	0	0	1	1	no
NR_073360	4930453L07Rik	chr8:9144668-9149050	NOTEST	0	0	0	0	1	1	no
NM_026273	4930453N24Rik	chr16:64766104-64770939	OK	13.0147	12.1097	-0.103982	-0.332476	0.5711	0.708608	no
NR_045968	4930455B14Rik	chr14:8666389-8673378	NOTEST	0	0	0	0	1	1	no
NR_045352	4930455C13Rik	chr10:21295978-21368889	NOTEST	0	0	0	0	1	1	no
NR_045381	4930455D15Rik	chr18:32663641-32866420	NOTEST	0	0	0	0	1	1	no
NR_040570	4930455F16Rik	chr16:4219911-4229116	NOTEST	0	0	0	0	1	1	no
NR_040571	4930455F16Rik	chr16:4219911-4229116	NOTEST	0	0	0	0	1	1	no
NR_040572	4930455F16Rik	chr16:4219911-4229116	NOTEST	0	0	0	0	1	1	no
NR_040596	4930455H04Rik	chr3:116918261-116984406	NOTEST	0	0	0	0	1	1	no
NR_045469	4930455J16Rik	chr13:58741073-58762311	NOTEST	0	0	0	0	1	1	no
NR_045887	4930456L15Rik	chr4:103290958-103311832	NOTEST	0	0	0	0	1	1	no
NR_110448	4930459C07Rik	chr10:96226206-96248708	NOTEST	0	0	0	0	1	1	no
NR_046190	4930459L07Rik	chr5:58443239-58452998	NOTEST	0	0	0	0	1	1	no
NR_040736	4930461G14Rik	chr9:58455172-58469623	NOTEST	0	0	0	0	1	1	no
NR_108059	4930463O16Rik	chr10:84488292-84497676	NOTEST	0	0	0	0	1	1	no
NR_027978	4930465K10Rik	chr18:77714183-77715445	NOTEST	0.0516901	0	#NAME?	0	1	1	no
NR_045973	4930465M20Rik	chr12:107723742-107735488	NOTEST	0.0146696	0	#NAME?	0	1	1	no
NR_045981	4930467D21Rik	chr5:97392416-97588126	NOTEST	0.00688988	0	#NAME?	0	1	1	no
NM_001039553	4930467E23Rik	chr8:19729575-20063170	NOTEST	0.00674547	0.0461112	2.77313	0	1	1	no
NR_045353	4930467K11Rik	chr10:57478382-57486353	NOTEST	0.0331705	0.174547	2.39564	0	1	1	no
NM_001201395	4930468A15Rik	chrX:76582609-76602924	NOTEST	0	0	0	0	1	1	no
NM_001195189	4930469G21Rik	chr1:161142711-161170507	NOTEST	0	0.0302908	inf	0	1	1	no
NR_045764	4930470H14Rik	chr17:4044657-4082995	NOTEST	0	0	0	0	1	1	no
NR_027825	4930470P17Rik	chr2:170579417-170602017	NOTEST	0	0	0	0	1	1	no
NR_046192	4930471C04Rik	chr14:64099294-64104235	NOTEST	0.0568139	0	#NAME?	0	1	1	no
NR_015571	4930471G03Rik	chr18:36017657-36197160	NOTEST	0	0	0	0	1	1	no
NR_045980	4930471M09Rik	chr6:91430459-91440854	NOTEST	0	0	0	0	1	1	no
NR_040348	4930473A02Rik	chr2:130450277-130563749	NOTEST	0	0	0	0	1	1	no
NR_045356	4930473O22Rik	chr10:97590983-97596931	NOTEST	0	0	0	0	1	1	no
NR_045398	4930474G06Rik	chr18:28560163-28998176	NOTEST	0.00654233	0.0443194	2.76006	0	1	1	no
NR_045712	4930474H20Rik	chr14:90126890-90269760	NOTEST	0	0	0	0	1	1	no
NR_027986	4930474M22Rik	chr17:14279505-14404790	NOTEST	0	0	0	0	1	1	no
NM_175008	4930474N05Rik	chr14:36094964-36096855	NOTEST	0	0	0	0	1	1	no
NR_038130	4930474N09Rik	chr12:99161276-99162808	NOTEST	0.0176988	0.0374789	1.08243	0	1	1	no
NR_040569	4930478L05Rik	chr16:78540335-78576688	NOTEST	0	0	0	0	1	1	no
NR_046060	4930478P22Rik	chr5:35361552-35367677	NOTEST	0	0	0	0	1	1	no
NR_046277	4930479D17Rik	chr6:146657217-146665403	NOTEST	0.104003	0	#NAME?	0	1	1	no
NM_001177966	4930480E11Rik	chrX:78369642-78371128	NOTEST	0	0	0	0	1	1	no
NR_040768	4930480G23Rik	chr4:19979444-20005739	NOTEST	0	0	0	0	1	1	no
NR_045463	4930480K15Rik	chr17:90033643-91092802	NOTEST	0	0	0	0	1	1	no
NR_046278	4930480M12Rik	chr12:26211266-26240707	NOTEST	0	0	0	0	1	1	no
NR_015545	4930481A15Rik	chr19:5406814-5424979	NOTEST	0.122043	0.228735	0.906282	0	1	1	no
NR_027938	4930481A15Rik	chr19:5406814-5424979	OK	1.07718	0.906012	-0.249653	-0.156159	0.8041	0.879648	no
NR_108044	4930482G09Rik	chr3:153147942-153152108	NOTEST	0	0.0292664	inf	0	1	1	no
NR_015603	4930483J18Rik	chr15:81190852-81192757	NOTEST	0.0408263	0	#NAME?	0	1	1	no
NR_045354	4930483K19Rik	chr10:76531626-76562226	NOTEST	0	0	0	0	1	1	no
NR_046279	4930483O08Rik	chr7:133128250-133142457	NOTEST	0.0208302	0	#NAME?	0	1	1	no
NR_038024	4930486F22Rik	chr10:86048745-86498896	NOTEST	0	0	0	0	1	1	no
NR_045734	4930486I03Rik	chr1:20057778-20618057	NOTEST	0	0	0	0	1	1	no
NM_178098	4930486L24Rik	chr13:60842611-60864416	NOTEST	0.0788516	0.121851	0.627912	0	1	1	no
NR_046191	4930487D11Rik	chr5:38344388-38349197	NOTEST	0	0	0	0	1	1	no
NR_040601	4930487H11Rik	chr1:62703316-62818692	NOTEST	0	0	0	0	1	1	no
NR_040627	4930488B22Rik	chr1:184712496-184718989	NOTEST	0	0	0	0	1	1	no
NR_026888	4930488L21Rik	chr8:93810837-93969388	NOTEST	0.0109655	0.0384743	1.81093	0	1	1	no
NR_045758	4930500F04Rik	chr5:149847746-149864280	NOTEST	0	0.060614	inf	0	1	1	no
NR_040322	4930500J02Rik	chr2:104559183-104571429	NOTEST	0.000236952	0.00612857	4.69288	0	1	1	no
NR_040323	4930500J02Rik	chr2:104559183-104571429	NOTEST	0.709713	0.659371	-0.106145	0	1	1	no
NR_040701	4930500L23Rik	chr5:139523750-139541339	NOTEST	0	0	0	0	1	1	no
NR_040737	4930502A04Rik	chr9:68470901-68520200	NOTEST	0.0243855	0	#NAME?	0	1	1	no
NR_046281	4930502E09Rik	chr11:84829177-84830868	NOTEST	0	0	0	0	1	1	no
NM_029142	4930502E18Rik	chrX:53724830-53738222	OK	1.30586	0.230226	-2.50388	-2.01687	0.01195	0.0404502	yes
NM_029144	4930503B20Rik	chr3:146641931-146651715	NOTEST	0	0	0	0	1	1	no
NM_029131	4930503E14Rik	chr14:44163166-44171371	NOTEST	0	0	0	0	1	1	no
NR_028310	4930503E24Rik	chr10:124469073-124524488	NOTEST	0	0	0	0	1	1	no
NR_033598	4930503H13Rik	chrX:156539482-156540117	NOTEST	0	0	0	0	1	1	no
NM_172967	4930503L19Rik	chr18:70453139-70501065	OK	2.89264	5.40215	0.901145	2.12349	0.00035	0.00191628	yes
NR_040477	4930503O07Rik	chr1:194212186-194222759	NOTEST	0	0	0	0	1	1	no
NM_207527	4930504O13Rik	chr11:58446142-58452966	NOTEST	0	0	0	0	1	1	no
NM_001100394	4930505A04Rik	chr11:30426005-30471829	NOTEST	0.29485	0.0506085	-2.54253	0	1	1	no
NR_045761	4930505G20Rik	chr14:115092214-116525192	NOTEST	0	0	0	0	1	1	no
NR_073374	4930506C21Rik	chr17:8283812-8327442	NOTEST	0.3512	0.383682	0.12762	0	1	1	no
NM_001114312	4930506M07Rik	chr19:58973357-59076069	OK	4.2876	4.27216	-0.00520493	-0.00712564	0.98855	0.993601	no
NM_175172	4930506M07Rik	chr19:58973357-59076069	OK	2.05762	4.22782	1.03894	0.846514	0.1232	0.254991	no
NR_027926	4930507D05Rik	chr10:62429377-62451353	NOTEST	0.168987	0.0608647	-1.47324	0	1	1	no
NR_110449	4930507D10Rik	chr11:80850380-80858300	NOTEST	0	0.0384323	inf	0	1	1	no
NR_045735	4930509E16Rik	chr9:72518249-72531858	NOTEST	0.0554732	0	#NAME?	0	1	1	no
NR_040547	4930509J09Rik	chr3:73066350-73594830	NOTEST	0	0	0	0	1	1	no
NR_040663	4930509K18Rik	chr4:40313231-40317719	NOTEST	0	0	0	0	1	1	no
NR_045966	4930511A02Rik	chr12:11438232-11444812	NOTEST	0	0	0	0	1	1	no
NR_040761	4930511E03Rik	chr6:94943833-94951545	NOTEST	0	0	0	0	1	1	no
NR_015494	4930511M06Rik	chr18:57533825-57731065	NOTEST	3.66348e-05	5.48866e-05	0.583239	0	1	1	no
NR_027944	4930511M06Rik	chr18:57533825-57731065	NOTEST	0.0472919	0.110877	1.22929	0	1	1	no
NR_027945	4930511M06Rik	chr18:57533825-57731065	NOTEST	0	0	0	0	1	1	no
NR_033573	4930512B01Rik	chr12:69746847-69987002	NOTEST	0.0132287	0.0178269	0.430386	0	1	1	no
NR_045416	4930513D17Rik	chr5:39461748-39603574	NOTEST	0	0	0	0	1	1	no
NR_015574	4930513N10Rik	chr8:95719450-95821728	NOTEST	0.292427	0.135063	-1.11444	0	1	1	no
NM_029174	4930513O06Rik	chrX:139086242-139093403	NOTEST	0	0	0	0	1	1	no
NR_040654	4930515B02Rik	chr4:140872692-140878057	NOTEST	0	0	0	0	1	1	no
NR_027872	4930515G01Rik	chr5:114773732-114774983	NOTEST	0.381104	0.194851	-0.967815	0	1	1	no
NR_003100	4930515G16Rik	chr6:67565233-67565699	NOTEST	0	0	0	0	1	1	no
NR_040632	4930515L03Rik	chr2:16918677-17013726	NOTEST	0	0	0	0	1	1	no
NR_045440	4930515L19Rik	chrX:46267558-46328911	NOTEST	0	0	0	0	1	1	no
NR_040611	4930517E11Rik	chr2:124089968-124667789	NOTEST	0	0	0	0	1	1	no
NR_045364	4930518P08Rik	chr13:50753392-50765248	NOTEST	0	0	0	0	1	1	no
NR_045975	4930519D14Rik	chr13:30615042-30624258	NOTEST	0	0	0	0	1	1	no
NR_033601	4930519F09Rik	chr10:28921962-28923507	NOTEST	0.026385	0.0271311	0.0402295	0	1	1	no
NM_029170	4930519F16Rik	chrX:103232280-103256606	NOTEST	0	0	0	0	1	1	no
NR_040763	4930519F24Rik	chr9:100022299-100034670	NOTEST	0	0	0	0	1	1	no
NM_026263	4930519G04Rik	chr5:114853713-114883879	NOTEST	0	0	0	0	1	1	no
NR_045974	4930519H02Rik	chr5:15863927-15883766	NOTEST	0	0	0	0	1	1	no
NR_040383	4930520O04Rik	chr9:114368323-114390712	NOTEST	0	0	0	0	1	1	no
NR_040384	4930520O04Rik	chr9:114368323-114390712	NOTEST	0.297935	0.0409442	-2.86327	0	1	1	no
NR_036596	4930520P13Rik	chr13:70232821-70248122	NOTEST	0	0	0	0	1	1	no
NR_040602	4930521E06Rik	chr1:44551670-44796836	NOTEST	0	0	0	0	1	1	no
NM_001199090	4930522H14Rik	chr4:109505331-109531297	NOTEST	0	0	0	0	1	1	no
NM_026291	4930522H14Rik	chr4:109505331-109531297	NOTEST	0	0	0	0	1	1	no
NR_040665	4930522O17Rik	chr4:53246195-53251120	NOTEST	0	0	0	0	1	1	no
NM_001162896	4930523C07Rik	chr1:160044379-160078586	NOTEST	0.700063	0.330707	-1.08193	0	1	1	no
NR_028111	4930523C07Rik	chr1:160044379-160078586	NOTEST	0.0252934	0.0223074	-0.181236	0	1	1	no
NR_040451	4930523O13Rik	chr15:46435865-46496179	NOTEST	0	0	0	0	1	1	no
NM_026262	4930524B15Rik	chr11:31965632-31979651	NOTEST	0.00916934	0	#NAME?	0	1	1	no
NR_045661	4930524C18Rik	chr14:114831964-114861327	NOTEST	0	0	0	0	1	1	no
NM_001256259	4930524N10Rik	chrX:154339224-154343392	NOTEST	0	0	0	0	1	1	no
NR_045316	4930524O05Rik	chr19:10634232-10665210	NOTEST	0	0	0	0	1	1	no
NR_040735	4930524O08Rik	chr9:89826518-89864028	NOTEST	0	0	0	0	1	1	no
NR_040738	4930525D18Rik	chr9:114341110-114364627	NOTEST	0.024811	0	#NAME?	0	1	1	no
NR_045194	4930525G20Rik	chr13:67796593-67830985	NOTEST	0.0900057	0.0282777	-1.67035	0	1	1	no
NM_001243943	4930525M21Rik	chrX:38013907-38018815	NOTEST	0	0	0	0	1	1	no
NR_015516	4930526I15Rik	chr9:124423250-124424856	LOWDATA	1.16428	1.33133	0.193429	0	1	1	no
NR_027950	4930526I15Rik	chr9:124423250-124424856	OK	0.552895	1.46186	1.40273	0.702142	0.22045	0.384017	no
NR_102721	4930526I15Rik	chr9:124423250-124424856	NOTEST	0.0316786	0	#NAME?	0	1	1	no
NR_045317	4930526L06Rik	chr19:11196816-11299884	NOTEST	0.0657233	0.100397	0.611238	0	1	1	no
NR_045809	4930527F14Rik	chr14:45543709-45562876	NOTEST	0	0	0	0	1	1	no
NR_045395	4930527G23Rik	chr18:29396715-29496416	NOTEST	0	0	0	0	1	1	no
NR_028384	4930528A17Rik	chr4:21846326-21876475	NOTEST	0.371881	0.227493	-0.709017	0	1	1	no
NR_045977	4930528D03Rik	chr13:59733649-59737470	NOTEST	0	0	0	0	1	1	no
NR_040516	4930528P14Rik	chr2:115329265-115344280	NOTEST	0	0	0	0	1	1	no
NR_033593	4930529C04Rik	chr3:91071661-91075192	NOTEST	0.0161016	0.0127425	-0.337557	0	1	1	no
NR_040457	4930529K09Rik	chr14:86245969-86262042	NOTEST	0	0	0	0	1	1	no
NR_040537	4930529L06Rik	chr16:84679788-84685147	NOTEST	0	0	0	0	1	1	no
NM_175280	4930529M08Rik	chr2:145934783-145964226	NOTEST	0.33742	0.390448	0.210584	0	1	1	no
NR_108050	4930532M18Rik	chr1:154241520-154270416	NOTEST	0	0	0	0	1	1	no
NR_040614	4930533B01Rik	chr2:113220186-113716767	NOTEST	0	0	0	0	1	1	no
NR_040478	4930533P14Rik	chr1:96612056-96662573	NOTEST	0	0	0	0	1	1	no
NM_029198	4930538K18Rik	chr4:119205054-119218217	NOTEST	0.260733	0.392498	0.590115	0	1	1	no
NR_040600	4930539C22Rik	chr3:134404142-134423635	NOTEST	0	0	0	0	1	1	no
NM_172450	4930539E08Rik	chr17:28896394-28915324	NOTEST	0.0544524	0.0228127	-1.25516	0	1	1	no
NR_030689	4930539J05Rik	chr3:135436220-135438665	NOTEST	0.236329	0.0719007	-1.71672	0	1	1	no
NR_040597	4930539M17Rik	chr3:9061963-9071076	NOTEST	0.028194	0.0300475	0.0918534	0	1	1	no
NR_040598	4930539N22Rik	chr3:13471654-14182287	NOTEST	0	0	0	0	1	1	no
NR_040746	4930540M03Rik	chr9:15559863-15641220	NOTEST	0	0	0	0	1	1	no
NR_040565	4930542C21Rik	chr16:38017322-38054526	NOTEST	0.0487699	0	#NAME?	0	1	1	no
NR_040566	4930542D17Rik	chr16:50589858-50654166	NOTEST	0	0	0	0	1	1	no
NR_045978	4930543E12Rik	chr7:113100235-113142015	NOTEST	0	0	0	0	1	1	no
NM_001145537	4930544D05Rik	chr11:70614882-70619194	NOTEST	0	0	0	0	1	1	no
NM_001161773	4930544G11Rik	chr6:65952570-65954014	NOTEST	0	0	0	0	1	1	no
NR_045976	4930544M13Rik	chr13:114607227-114697822	NOTEST	0.028373	0	#NAME?	0	1	1	no
NR_045374	4930545E07Rik	chr18:17568745-17580990	NOTEST	0	0	0	0	1	1	no
NR_045357	4930545H06Rik	chr10:68319064-68321142	NOTEST	0	0	0	0	1	1	no
NR_040517	4930545L23Rik	chr2:134786163-135475258	NOTEST	0.00837278	0	#NAME?	0	1	1	no
NR_038051	4930546C10Rik	chr18:68889486-68951528	NOTEST	0	0.0092184	inf	0	1	1	no
NR_040754	4930546K05Rik	chr9:42182237-42209231	NOTEST	0.00576351	0	#NAME?	0	1	1	no
NR_040514	4930547E08Rik	chr2:103804451-103810622	NOTEST	0	0	0	0	1	1	no
NR_040564	4930547E14Rik	chr16:59613320-60605531	NOTEST	0	0	0	0	1	1	no
NR_045811	4930548G14Rik	chr15:46623304-46639858	NOTEST	0	0	0	0	1	1	no
NM_026296	4930548H24Rik	chr5:31485858-31488262	NOTEST	0	0	0	0	1	1	no
NR_045462	4930548J01Rik	chr17:4119445-4122102	NOTEST	0	0	0	0	1	1	no
NR_040656	4930548K13Rik	chr4:26635819-26705449	NOTEST	0	0	0	0	1	1	no
NM_026300	4930549C01Rik	chr4:136610436-136613213	NOTEST	0	0	0	0	1	1	no
NR_045376	4930549G23Rik	chr18:67774875-67799943	NOTEST	0	0	0	0	1	1	no
NM_029247	4930550C14Rik	chr9:53405285-53432803	NOTEST	0.466657	0.334184	-0.481719	0	1	1	no
NM_023774	4930550L24Rik	chrX:58911460-58920304	NOTEST	0.0525285	0.178681	1.76622	0	1	1	no
NR_040661	4930552N02Rik	chr4:52814603-52828269	NOTEST	0	0	0	0	1	1	no
NR_045318	4930552P12Rik	chr19:55640588-55702204	NOTEST	0	0	0	0	1	1	no
NR_040567	4930553E22Rik	chr16:84371142-84375505	NOTEST	0	0	0	0	1	1	no
NR_040739	4930554C24Rik	chr9:84774397-84784351	NOTEST	0	0	0	0	1	1	no
NR_040633	4930555B11Rik	chr2:57181830-57188257	NOTEST	0.0129417	0	#NAME?	0	1	1	no
NM_175393	4930555G01Rik	chr14:5050628-5059243	NOTEST	0	0	0	0	1	1	no
NR_040506	4930556C24Rik	chr16:85819210-85826772	NOTEST	0	0	0	0	1	1	no
NR_040655	4930556G01Rik	chr4:30664595-30855744	NOTEST	0	0	0	0	1	1	no
NR_045714	4930556J02Rik	chr14:61492687-61500382	NOTEST	0	0	0	0	1	1	no
NR_045063	4930556M19Rik	chr15:10714835-10790123	NOTEST	0.00759506	0	#NAME?	0	1	1	no
NR_045064	4930556M19Rik	chr15:10714835-10790123	NOTEST	0.0293226	0.0332365	0.180756	0	1	1	no
NR_045065	4930556M19Rik	chr15:10714835-10790123	NOTEST	0.474803	0.188572	-1.33222	0	1	1	no
NR_045358	4930556N09Rik	chr10:97035767-97061059	NOTEST	0.0223982	0	#NAME?	0	1	1	no
NM_029229	4930557A04Rik	chrX:9849702-9850252	NOTEST	0	0	0	0	1	1	no
NR_040703	4930557J02Rik	chr5:34007178-34169526	NOTEST	0	0	0	0	1	1	no
NR_015490	4930558C23Rik	chr3:95386457-95402841	NOTEST	0	0	0	0	1	1	no
NR_045441	4930558G05Rik	chrX:129051523-129067146	NOTEST	0	0	0	0	1	1	no
NR_037999	4930558J18Rik	chr1:57359221-57377544	NOTEST	0.0300976	0.0604573	1.00627	0	1	1	no
NM_001204904	4930558K02Rik	chr1:161942088-161979636	NOTEST	0	0	0	0	1	1	no
NM_001204905	4930558K02Rik	chr1:161942088-161979636	NOTEST	0	0	0	0	1	1	no
NM_030192	4930562C15Rik	chr16:4835415-4867691	NOTEST	0	0	0	0	1	1	no
NR_038030	4930562F07Rik	chr1:160044379-160078586	NOTEST	0	0	0	0	1	1	no
NR_038031	4930562F07Rik	chr1:160044379-160078586	NOTEST	0	0	0	0	1	1	no
NM_029252	4930563D23Rik	chr16:92318762-92321441	NOTEST	0	0	0	0	1	1	no
NR_045379	4930563E18Rik	chr18:10706859-10711832	NOTEST	0.0270451	0	#NAME?	0	1	1	no
NM_001163728	4930563E22Rik	chr11:72211723-72218450	OK	0.442097	0.939351	1.0873	0.828754	0.1123	0.23838	no
NR_040704	4930563F08Rik	chr5:131437681-132542343	NOTEST	0	0	0	0	1	1	no
NR_046193	4930563M20Rik	chr8:116781711-116801412	NOTEST	0	0	0	0	1	1	no
NM_029230	4930564B18Rik	chr14:75642258-75667137	NOTEST	0	0	0	0	1	1	no
NM_029257	4930564C03Rik	chr17:44495986-45119284	NOTEST	0	0	0	0	1	1	no
NM_029228	4930564D02Rik	chr3:105066843-105078806	NOTEST	0	0	0	0	1	1	no
NR_040752	4930565D16Rik	chr3:84349375-84379921	NOTEST	0	0	0	0	1	1	no
NR_040476	4930565N06Rik	chr16:36880518-36933085	NOTEST	0	0	0	0	1	1	no
NR_015535	4930567H12Rik	chr8:125584637-125616670	NOTEST	0	0	0	0	1	1	no
NM_001033807	4930567H17Rik	chrX:70393900-70394740	NOTEST	0	0	0	0	1	1	no
NR_040576	4930567J20Rik	chr16:71249903-71267176	NOTEST	0	0	0	0	1	1	no
NR_046010	4930567K20Rik	chr10:10686058-11082331	NOTEST	0	0	0	0	1	1	no
NM_029463	4930568D16Rik	chr2:35354217-35367729	NOTEST	0	0	0	0	1	1	no
NR_040755	4930568E12Rik	chr9:13091266-13105855	NOTEST	0	0	0	0	1	1	no
NR_040480	4930568G15Rik	chr1:165066616-165091930	NOTEST	0.0457539	0.0229645	-0.994491	0	1	1	no
NR_040398	4930570G19Rik	chr3:156546752-156561746	NOTEST	0.161188	0.17246	0.0975176	0	1	1	no
NR_040399	4930570G19Rik	chr3:156546752-156561746	NOTEST	0.0518755	0	#NAME?	0	1	1	no
NR_040400	4930570G19Rik	chr3:156546752-156561746	NOTEST	0.216314	0.0797838	-1.43896	0	1	1	no
NM_001145759	4930571K23Rik	chr7:125368860-125371013	NOTEST	0	0	0	0	1	1	no
NR_110476	4930571O06Rik	chr8:113517281-113550808	NOTEST	0	0	0	0	1	1	no
NR_045371	4930572K03Rik	chr5:127170564-127184356	NOTEST	0	0	0	0	1	1	no
NR_073011	4930572O03Rik	chr5:15652287-15657059	NOTEST	0	0	0	0	1	1	no
NR_045718	4930572O13Rik	chr14:25139794-25143241	NOTEST	0	0	0	0	1	1	no
NR_040620	4930573O16Rik	chr2:52136646-52338798	NOTEST	0	0	0	0	1	1	no
NR_073429	4930577N17Rik	chr3:51252719-51340644	NOTEST	0.267388	0.435112	0.702452	0	1	1	no
NM_175228	4930578C19Rik	chrX:18418426-18461274	NOTEST	0.743476	0.516758	-0.524798	0	1	1	no
NR_045391	4930578E11Rik	chr18:29396715-29496416	NOTEST	0	0	0	0	1	1	no
NM_026359	4930578I06Rik	chr14:63971121-63987780	NOTEST	0	0	0	0	1	1	no
NR_045991	4930578M01Rik	chr15:98985964-98989281	NOTEST	0.0917	0.322027	1.81219	0	1	1	no
NR_040575	4930578N18Rik	chr16:76122612-76156086	NOTEST	0	0	0	0	1	1	no
NM_001163385	4930579F01Rik	chr3:138164134-138186713	NOTEST	5.21442e-05	2.21602e-05	-1.23454	0	1	1	no
NM_001163386	4930579F01Rik	chr3:138164134-138186713	NOTEST	0.0622463	0.0260722	-1.25547	0	1	1	no
NR_038053	4930579G18Rik	chr14:54642160-54690742	NOTEST	0.0144698	0	#NAME?	0	1	1	no
NM_029482	4930579G24Rik	chr3:79629078-79632819	OK	1.751	2.01367	0.201651	0.353898	0.5207	0.668529	no
NR_029444	4930579K19Rik	chr9:98562459-98563611	NOTEST	0.186625	0.308751	0.726301	0	1	1	no
NR_029475	4930581F22Rik	chr9:35046578-35175987	NOTEST	0.144835	0.601863	2.05503	0	1	1	no
NR_027879	4930583K01Rik	chr7:118243906-118245551	NOTEST	0.104589	0	#NAME?	0	1	1	no
NR_040612	4930583P06Rik	chr2:124089968-124667789	NOTEST	0	0	0	0	1	1	no
NR_029445	4930584F24Rik	chr5:26460069-26493314	NOTEST	0	0	0	0	1	1	no
NM_198668	4930590J08Rik	chr6:91904232-91950725	NOTEST	0.0113996	0.00568972	-1.00255	0	1	1	no
NR_040604	4930590L20Rik	chr1:140246256-140656402	NOTEST	0	0	0	0	1	1	no
NM_026596	4930591A17Rik	chr2:179414935-179416880	NOTEST	0	0	0	0	1	1	no
NR_045070	4930592A05Rik	chr15:33083128-33653436	NOTEST	0	0	0	0	1	1	no
NR_033307	4930592I03Rik	chr18:82910878-83005314	NOTEST	0	0	0	0	1	1	no
NR_045167	4930593A02Rik	chr3:58692588-58788524	NOTEST	0	0	0	0	1	1	no
NR_040753	4930593C16Rik	chr9:120924454-120930802	NOTEST	0	0	0	0	1	1	no
NR_024017	4930594C11Rik	chr1:37439339-37541016	NOTEST	0	0.0306352	inf	0	1	1	no
NM_173435	4930595M18Rik	chrX:81419574-81458122	NOTEST	0.00659061	0	#NAME?	0	1	1	no
NM_001033766	4930596D02Rik	chr14:35809485-35811978	NOTEST	0	0	0	0	1	1	no
NR_108103	4930596I21Rik	chr1:138963708-139176042	NOTEST	0	0	0	0	1	1	no
NR_045736	4930597G03Rik	chr14:51317334-51345489	NOTEST	0	0	0	0	1	1	no
NR_040479	4930598F16Rik	chr1:95701183-95716518	NOTEST	0	0	0	0	1	1	no
NR_045813	4930599N23Rik	chr6:39118472-39206773	NOTEST	0.157584	0.0556425	-1.50187	0	1	1	no
NR_040608	4931402G19Rik	chr2:120355308-120504919	NOTEST	0	0	0	0	1	1	no
NR_045306	4931403E22Rik	chr19:26605159-26823907	NOTEST	0	0	0	0	1	1	no
NR_038172	4931403G20Rik	chr12:69746847-69987002	NOTEST	0	0	0	0	1	1	no
NR_038173	4931403G20Rik	chr12:69746847-69987002	NOTEST	0	0	0	0	1	1	no
NM_028737	4931406B18Rik	chr7:43492043-43505938	NOTEST	0.0364922	0	#NAME?	0	1	1	no
NM_001199484	4931406C07Rik	chr9:15283336-15357788	NOTEST	0.128681	0	#NAME?	0	1	1	no
NM_001199485	4931406C07Rik	chr9:15283336-15357788	OK	10.5758	4.25524	-1.31345	-2.73226	0.0001	0.000609219	yes
NM_133732	4931406C07Rik	chr9:15283336-15357788	NOTEST	0.165384	0.0313167	-2.40081	0	1	1	no
NR_033492	4931406H21Rik	chr14:25459184-25666747	NOTEST	0	0.00535218	inf	0	1	1	no
NM_172741	4931406P16Rik	chr7:34236713-34285609	OK	7.54893	4.58514	-0.719306	-2.62097	5e-05	0.000318847	yes
NM_001033764	4931408C20Rik	chr1:26681800-26687460	NOTEST	0	0	0	0	1	1	no
NR_040298	4931408D14Rik	chr19:37258425-37264095	NOTEST	4.98615e-05	4.91058e-05	-0.0220328	0	1	1	no
NR_040299	4931408D14Rik	chr19:37258425-37264095	NOTEST	0.16236	0.0635615	-1.35297	0	1	1	no
NM_177676	4931409K22Rik	chr5:24543433-24555469	NOTEST	0.0278147	0.00882634	-1.65596	0	1	1	no
NR_033188	4931409K22Rik	chr5:24543433-24555469	NOTEST	5.15638e-06	1.54308e-06	-1.74055	0	1	1	no
NR_110487	4931412M21	chr12:10446387-10531303	NOTEST	0	0	0	0	1	1	no
NM_028890	4931414P19Rik	chr14:54583662-54605908	OK	1.51605	1.5732	0.0533891	0.0946773	0.86045	0.915585	no
NM_025737	4931417E11Rik	chr6:73436964-73471021	NOTEST	0	0	0	0	1	1	no
NR_040593	4931419H13Rik	chr3:55055241-55084002	NOTEST	0	0	0	0	1	1	no
NR_040561	4931420L22Rik	chr16:71131075-71139029	NOTEST	0	0	0	0	1	1	no
NM_027635	4931423N10Rik	chr2:23207475-23267129	NOTEST	0.009825	0	#NAME?	0	1	1	no
NM_001166394	4931428F04Rik	chr8:105276446-105289528	OK	4.04282	5.91878	0.549939	0.583431	0.2533	0.415649	no
NM_028888	4931428F04Rik	chr8:105276446-105289528	OK	6.55171	10.3952	0.665968	0.976918	0.05265	0.136114	no
NR_033445	4931428L18Rik	chr1:31141077-31222656	NOTEST	0	0	0	0	1	1	no
NM_001081121	4931429I11Rik	chr9:40894848-40964112	OK	6.18992	13.6679	1.1428	3.97766	5e-05	0.000318847	yes
NM_183104	4931429L15Rik	chr9:46303360-46319986	NOTEST	0	0	0	0	1	1	no
NR_038004	4931429P17Rik	chr13:47960329-48018608	NOTEST	0.0977569	0	#NAME?	0	1	1	no
NR_046053	4931430N09Rik	chr6:118587239-119221614	NOTEST	0	0	0	0	1	1	no
NR_045183	4931431B13Rik	chr7:128173945-128206366	NOTEST	0	0	0	0	1	1	no
NR_045807	4931431C16Rik	chr5:35581226-35613801	NOTEST	0.00635609	0.0463147	2.86526	0	1	1	no
NM_027634	4931431F19Rik	chr7:104127912-104129823	NOTEST	0	0	0	0	1	1	no
NM_176829	4931440F15Rik	chr11:29692897-30026033	NOTEST	0.00608425	0	#NAME?	0	1	1	no
NR_045503	4931440J10Rik	chr14:62663666-62830126	NOTEST	0.0250497	0	#NAME?	0	1	1	no
NM_001145300	4931440L10Rik	chr1:134540940-134549682	NOTEST	0	0	0	0	1	1	no
NM_001291015	4931440L10Rik	chr1:134540940-134549682	NOTEST	0	0	0	0	1	1	no
NR_026896	4931440L10Rik	chr1:134540940-134549682	LOWDATA	0	0	0	0	1	1	no
NR_027955	4931440P22Rik	chr3:65527484-65555518	NOTEST	0.0941028	0.169171	0.846172	0	1	1	no
NM_172534	4932411E22Rik	chr11:89390222-89418948	OK	1.06181	0.0881112	-3.59106	-2.72005	0.0019	0.00843458	yes
NM_177705	4932411N23Rik	chrX:126812461-126834004	NOTEST	0	0	0	0	1	1	no
NR_040521	4932412D23Rik	chr16:42725701-42875762	NOTEST	0.177902	0.0204812	-3.11871	0	1	1	no
NR_040522	4932412D23Rik	chr16:42725701-42875762	NOTEST	0	0	0	0	1	1	no
NR_040764	4932413F04Rik	chr9:103482935-103761837	NOTEST	0	0	0	0	1	1	no
NR_028259	4932414J04Rik	chr11:21494729-21511180	NOTEST	0	0	0	0	1	1	no
NM_183113	4932414N04Rik	chr2:68657883-68748465	NOTEST	0.00528892	0	#NAME?	0	1	1	no
NR_073205	4932415M13Rik	chr17:53716508-53733843	NOTEST	0	0	0	0	1	1	no
NR_029452	4932416H05Rik	chr2:129798368-129832285	OK	1.23394	1.49061	0.272635	0.321019	0.54775	0.689035	no
NM_001002775	4932416K20Rik	chr8:104795236-104798792	NOTEST	0	0	0	0	1	1	no
NM_177841	4932418E24Rik	chr2:26271646-26294557	NOTEST	0.0123754	0.00616992	-1.00415	0	1	1	no
NM_001085511	4932429P05Rik	chrX:89752267-89755491	NOTEST	0	0	0	0	1	1	no
NR_027643	4932435O22Rik	chr11:114344525-114757886	NOTEST	0.143379	0.143939	0.00563214	0	1	1	no
NM_172679	4932438A13Rik	chr3:36863105-37053033	OK	10.5892	13.1321	0.310506	1.46359	0.0036	0.0146653	yes
NM_001163695	4932438H23Rik	chr16:91053934-91069145	NOTEST	0.00813997	0.0256226	1.65432	0	1	1	no
NM_028905	4932438H23Rik	chr16:91053934-91069145	NOTEST	6.54628e-06	1.38005e-05	1.07597	0	1	1	no
NR_015588	4932441J04Rik	chr5:57570083-57717919	NOTEST	0.331554	0	#NAME?	0	1	1	no
NM_001101519	4932443I19Rik	chr8:13705888-13743066	NOTEST	0	0	0	0	1	1	no
NR_045182	4932702P03Rik	chr13:24905599-24939049	NOTEST	0	0.0396499	inf	0	1	1	no
NR_003635	4933400A11Rik	chrX:169685198-169990797	NOTEST	0	0	0	0	1	1	no
NR_045432	4933400B14Rik	chr17:89320226-89327333	NOTEST	0	0	0	0	1	1	no
NR_040770	4933400C23Rik	chr9:92718715-92795711	NOTEST	0.03349	0	#NAME?	0	1	1	no
NR_015540	4933400F21Rik	chr1:89454810-89895282	NOTEST	0	0	0	0	1	1	no
NR_045730	4933400L20Rik	chr8:103603798-103680382	NOTEST	0	0	0	0	1	1	no
NR_033580	4933401B06Rik	chrX:107542581-107543800	NOTEST	0	0	0	0	1	1	no
NR_045431	4933401D09Rik	chr17:15631787-15641102	NOTEST	0	0	0	0	1	1	no
NR_040540	4933401H06Rik	chr3:135825278-135888572	NOTEST	0.043969	0	#NAME?	0	1	1	no
NR_045504	4933402C06Rik	chr7:40674736-40691260	NOTEST	0.0228196	0	#NAME?	0	1	1	no
NM_001256158	4933402D24Rik	chr1:63754908-63769267	NOTEST	0.310095	0.268534	-0.207603	0	1	1	no
NM_001199996	4933402E13Rik	chrX:62283498-62292078	NOTEST	0	0	0	0	1	1	no
NM_001199997	4933402E13Rik	chrX:62283498-62292078	NOTEST	0	0	0	0	1	1	no
NM_177901	4933402J07Rik	chr8:87563906-87589197	NOTEST	0	0	0	0	1	1	no
NR_040682	4933402J10Rik	chr5:59963118-59986002	NOTEST	0	0	0	0	1	1	no
NR_040683	4933402J10Rik	chr5:59963118-59986002	NOTEST	0	0	0	0	1	1	no
NR_046059	4933402J15Rik	chr14:74355526-74369741	NOTEST	0	0	0	0	1	1	no
NM_173409	4933402N03Rik	chr7:131138346-131146283	NOTEST	0	0	0	0	1	1	no
NM_001177510	4933402N22Rik	chr5:11918042-11922804	NOTEST	0	0.0491035	inf	0	1	1	no
NM_175368	4933402P03Rik	chr11:69816565-69818440	NOTEST	0	0	0	0	1	1	no
NM_001177389	4933403O08Rik	chrX:112239048-112243852	NOTEST	0	0.0138242	inf	0	1	1	no
NR_045920	4933404G15Rik	chr16:16707686-16718121	NOTEST	0	0	0	0	1	1	no
NR_046038	4933404K08Rik	chr13:23278349-23282267	NOTEST	0	0	0	0	1	1	no
NR_015555	4933404O12Rik	chr5:136919145-136937109	OK	1.48703	1.72812	0.216764	0.451161	0.38665	0.550201	no
NR_046036	4933405D12Rik	chr3:122882591-122924116	NOTEST	0.091561	0.241126	1.39698	0	1	1	no
NR_045506	4933405E24Rik	chr11:54177771-54213288	NOTEST	0	0	0	0	1	1	no
NM_027655	4933405L10Rik	chr8:105708302-105710168	NOTEST	0.0210156	0	#NAME?	0	1	1	no
NM_172901	4933405O20Rik	chr7:49975349-50863289	NOTEST	0	0	0	0	1	1	no
NR_044986	4933406C10Rik	chr12:32919383-32953789	NOTEST	0.0622322	0.171733	1.46443	0	1	1	no
NR_040502	4933406D12Rik	chr2:146542930-146546108	NOTEST	0	0	0	0	1	1	no
NR_015568	4933406F09Rik	chr14:7412472-7422685	NOTEST	0.0157959	0	#NAME?	0	1	1	no
NR_046037	4933406G16Rik	chr11:19065274-19075740	NOTEST	0.0141918	0	#NAME?	0	1	1	no
NR_029437	4933406I18Rik	chr7:114315478-114415161	NOTEST	0.101429	0.175511	0.79109	0	1	1	no
NR_029438	4933406I18Rik	chr7:114315478-114415161	NOTEST	0	6.98027e-06	inf	0	1	1	no
NM_028914	4933406J08Rik	chr2:122186271-122206393	NOTEST	0	0	0	0	1	1	no
NR_046004	4933406J10Rik	chr7:82648613-82777852	NOTEST	0	0	0	0	1	1	no
NR_015512	4933406K04Rik	chr12:106685606-106716324	NOTEST	0	0	0	0	1	1	no
NM_173771	4933406M09Rik	chr1:134385939-134390983	NOTEST	0	0.0284351	inf	0	1	1	no
NR_045819	4933407E24Rik	chr4:124569178-124575538	NOTEST	0	0	0	0	1	1	no
NR_045841	4933407G14Rik	chr10:75449509-75463104	NOTEST	0	0	0	0	1	1	no
NR_040731	4933407I05Rik	chr9:51914428-51927003	NOTEST	0	0	0	0	1	1	no
NR_029443	4933407K13Rik	chrX:75725457-75764699	NOTEST	0.374911	0.539702	0.525615	0	1	1	no
NR_037692	4933407L21Rik	chr1:85928482-85931756	NOTEST	0.197995	0	#NAME?	0	1	1	no
NM_177773	4933408B17Rik	chr18:34579845-34597468	NOTEST	0.132523	0.119184	-0.153052	0	1	1	no
NR_045810	4933408J17Rik	chr10:93540631-93605245	NOTEST	0.0226257	0.0964573	2.09193	0	1	1	no
NR_045831	4933408N05Rik	chr8:114205639-114374070	NOTEST	0.0521482	0	#NAME?	0	1	1	no
NM_177651	4933409G03Rik	chr2:68582412-68616463	NOTEST	0	0	0	0	1	1	no
NR_033123	4933409K07Rik	chr4:41889794-42462993	NOTEST	0.101716	0.149758	0.558088	0	1	1	no
NR_033123_1	4933409K07Rik	chr4:41889794-42462993	NOTEST	0.233826	0.128217	-0.866843	0	1	1	no
NR_033123_2	4933409K07Rik	chr4_GL456350_random:60800-84642	NOTEST	0.16558	0.118674	-0.480525	0	1	1	no
NR_033123_3	4933409K07Rik	chr4_JH584293_random:120551-144386	NOTEST	0.196022	0.100582	-0.962644	0	1	1	no
NR_045342	4933411E08Rik	chr10:117925458-117948307	NOTEST	0.0371639	0	#NAME?	0	1	1	no
NR_045158	4933411G06Rik	chr10:51756173-51757194	NOTEST	0	0	0	0	1	1	no
NM_177880	4933411G11Rik	chr5:143181016-143205068	NOTEST	0.00930555	0	#NAME?	0	1	1	no
NM_025752	4933411K16Rik	chr19:42045850-42070939	NOTEST	0.0278198	0	#NAME?	0	1	1	no
NM_025747	4933411K20Rik	chr8:46169555-46195590	OK	11.665	9.90733	-0.23562	-0.956502	0.0659	0.161837	no
NR_038025	4933412E12Rik	chr10:116950561-116963279	NOTEST	0.172108	1.69982e-05	-13.3056	0	1	1	no
NR_038026	4933412E12Rik	chr10:116950561-116963279	NOTEST	0.72064	0.389248	-0.888588	0	1	1	no
NM_027668	4933412E24Rik	chr15:60014865-60016618	NOTEST	0	0	0	0	1	1	no
NR_045507	4933412O06Rik	chr13:15781663-15802630	NOTEST	0.0187204	0	#NAME?	0	1	1	no
NM_027697	4933413G19Rik	chr6:128362993-128385144	NOTEST	0	0.0205212	inf	0	1	1	no
NR_038005	4933413J09Rik	chr14:26357546-26400456	NOTEST	0.0181182	0	#NAME?	0	1	1	no
NR_045508	4933413L06Rik	chr13:117602319-117981028	NOTEST	0	0	0	0	1	1	no
NM_025746	4933415F23Rik	chr1:23100473-23102253	NOTEST	0.0237622	0.0230739	-0.0424013	0	1	1	no
NM_001161855	4933416C03Rik	chr10:116018362-116274929	NOTEST	0.00887428	0	#NAME?	0	1	1	no
NR_040498	4933416E03Rik	chr2:159947340-159981289	NOTEST	0	0	0	0	1	1	no
NM_027700	4933416I08Rik	chrX:53686490-53691332	NOTEST	0	0	0	0	1	1	no
NR_045846	4933416M06Rik	chr13:101254318-101293396	NOTEST	0.0505879	0	#NAME?	0	1	1	no
NR_045840	4933416M07Rik	chr8:27138772-27174646	NOTEST	0	0	0	0	1	1	no
NM_025750	4933417A18Rik	chr13:34924408-34963809	NOTEST	0	0	0	0	1	1	no
NR_045849	4933417D19Rik	chr8:123232257-123254175	NOTEST	0.102508	0.083453	-0.296703	0	1	1	no
NR_040454	4933417E11Rik	chr1:71958997-72005195	NOTEST	0	0	0	0	1	1	no
NR_033592	4933417G07Rik	chr3:55625197-56183701	NOTEST	0	0	0	0	1	1	no
NR_045842	4933417O13Rik	chr7:143107253-143427042	NOTEST	0	0	0	0	1	1	no
NM_027702	4933421I07Rik	chr7:42445461-42448080	NOTEST	0	0	0	0	1	1	no
NR_036602	4933421O10Rik	chr4:33027138-33031323	OK	1.53045	2.11555	0.467081	1.00179	0.05615	0.14315	no
NR_040715	4933422A05Rik	chr9:35281104-35285423	NOTEST	0.0157761	0	#NAME?	0	1	1	no
NM_001033775	4933422H20Rik	chr11:115440544-115448268	NOTEST	0.118631	0	#NAME?	0	1	1	no
NR_045372	4933424G05Rik	chr18:14968684-15151446	NOTEST	0	0.0140989	inf	0	1	1	no
NR_040290	4933424G06Rik	chr1:36714537-36757960	NOTEST	0.153441	0.0246456	-2.63829	0	1	1	no
NR_046460	4933425B07Rik	chr14:46602805-46637423	NOTEST	0	0	0	0	1	1	no
NM_025751	4933425L06Rik	chr13:105082121-105121782	NOTEST	0.0730084	0.0111373	-2.71267	0	1	1	no
NM_001242419	4933426M11Rik	chr12:80790531-80880833	NOTEST	0	0	0	0	1	1	no
NM_178682	4933426M11Rik	chr12:80790531-80880833	OK	40.3811	42.4324	0.0714838	0.334297	0.49705	0.648399	no
NM_175017	4933427D06Rik	chr6:89096114-89110037	NOTEST	0.0146381	0	#NAME?	0	1	1	no
NM_028963	4933427D14Rik	chr11:72154096-72203371	OK	1.47717	1.4509	-0.0258956	-0.0535258	0.9205	0.952536	no
NR_033197	4933427E11Rik	chr15:74702411-74710374	NOTEST	0.0179911	0.0180312	0.00321231	0	1	1	no
NR_045853	4933427E13Rik	chr11:25326106-25367137	NOTEST	0	0	0	0	1	1	no
NM_028955	4933427G17Rik	chr7:120982508-121014787	NOTEST	0.164824	0.137033	-0.26641	0	1	1	no
NR_045159	4933427I22Rik	chr4:139926110-139943519	NOTEST	0.0949328	0.0339779	-1.48231	0	1	1	no
NR_045160	4933427I22Rik	chr4:139926110-139943519	NOTEST	0	0	0	0	1	1	no
NR_040644	4933428C19Rik	chr4:40482839-40525548	NOTEST	0	0	0	0	1	1	no
NM_001289118	4933428G20Rik	chr11:97450159-97502400	NOTEST	0	0	0	0	1	1	no
NR_045307	4933429K18Rik	chr19:45726554-45730558	NOTEST	0	0	0	0	1	1	no
NR_033783	4933429O19Rik	chr14:48878872-48887112	NOTEST	0	0	0	0	1	1	no
NR_045855	4933430H16Rik	chr7:82937937-82971391	NOTEST	0	0	0	0	1	1	no
NM_177607	4933430I17Rik	chr4:62525368-62547993	NOTEST	0.127524	0.197689	0.63247	0	1	1	no
NR_045857	4933430M04Rik	chr11:24481908-24569951	NOTEST	0.101688	0	#NAME?	0	1	1	no
NR_045854	4933430N04Rik	chr8:9125411-9132288	NOTEST	0	0	0	0	1	1	no
NR_015459	4933431E20Rik	chr3:107877229-107898685	OK	11.7873	14.1055	0.259026	0.85953	0.0968	0.213627	no
NR_045163	4933431G14Rik	chr6:72097607-72154570	NOTEST	0	0	0	0	1	1	no
NR_045165	4933431G14Rik	chr6:72097607-72154570	NOTEST	0	0	0	0	1	1	no
NR_040716	4933432G23Rik	chr9:118429838-118437048	NOTEST	0	0	0	0	1	1	no
NR_045657	4933432I03Rik	chr14:102987411-103033803	NOTEST	0	0	0	0	1	1	no
NR_015575	4933432I09Rik	chr16:18209685-18213863	NOTEST	0.168343	0.47623	1.50026	0	1	1	no
NR_027843	4933432I09Rik	chr16:18209685-18213863	NOTEST	0.0278844	3.77961e-05	-9.52701	0	1	1	no
NR_102286	4933432K03Rik	chr7:121587385-121589836	NOTEST	0.140523	0	#NAME?	0	1	1	no
NM_028961	4933433C11Rik	chr2:25212558-25214630	NOTEST	0	0	0	0	1	1	no
NR_045856	4933433F19Rik	chr8:30568394-30575573	NOTEST	0	0	0	0	1	1	no
NR_105026	4933433G08Rik	chr9:61103011-61105386	NOTEST	0	0	0	0	1	1	no
NR_040719	4933433G15Rik	chr9:75410183-75415537	NOTEST	0.0169714	0	#NAME?	0	1	1	no
NR_045851	4933433G19Rik	chr13:66912097-67032405	NOTEST	0	0	0	0	1	1	no
NR_045458	4933433H22Rik	chr17:84078659-84089875	NOTEST	0	0	0	0	1	1	no
NM_001287086	4933434E20Rik	chr3:89998759-90068347	OK	1.03745	1.22727	0.242412	0.0725619	0.89085	0.934655	no
NM_001287087	4933434E20Rik	chr3:89998759-90068347	NOTEST	0	0	0	0	1	1	no
NM_025762	4933434E20Rik	chr3:89998759-90068347	OK	12.4023	11.6067	-0.0956499	-0.157328	0.7614	0.853522	no
NM_027500	4933434E20Rik	chr3:89998759-90068347	NOTEST	0	0	0	0	1	1	no
NM_026233	4933434I20Rik	chr8:83348471-83379402	NOTEST	0	0	0	0	1	1	no
NR_040455	4933436E23Rik	chr1:139379451-139402852	NOTEST	0	0.0214142	inf	0	1	1	no
NR_046208	4933436H12Rik	chr7:68417423-68426133	NOTEST	0	0	0	0	1	1	no
NM_025763	4933436I01Rik	chrX:67919863-67921450	NOTEST	0	0	0	0	1	1	no
NR_040685	4933438B17Rik	chr5:127030788-127088529	NOTEST	0	0	0	0	1	1	no
NR_045446	4933438K21Rik	chr4:147063365-147068436	NOTEST	0	0	0	0	1	1	no
NR_015585	4933439C10Rik	chr11:59485520-59511067	OK	2.05119	2.06582	0.0102551	0.0141506	0.9747	0.985712	no
NR_040558	4933439K11Rik	chr1:172521129-172550806	NOTEST	0.0466968	0	#NAME?	0	1	1	no
NR_045344	4933440J02Rik	chr10:111586718-111594273	NOTEST	0	0	0	0	1	1	no
NR_045803	4933440M02Rik	chr7:125331781-125349786	NOTEST	0	0	0	0	1	1	no
NR_045804	4933440M02Rik	chr7:125331781-125349786	NOTEST	0	0	0	0	1	1	no
NM_207657	5031410I06Rik	chr5:26098667-26105314	NOTEST	0	0	0	0	1	1	no
NM_198642	5031414D18Rik	chr14:75004109-75388146	NOTEST	0.178677	0.0675188	-1.404	0	1	1	no
NR_040469	5031425E22Rik	chr5:23431807-23434353	OK	3.52178	6.50371	0.884959	2.3547	0.0001	0.000609219	yes
NR_015558	5031425F14Rik	chr2:166447450-166458770	NOTEST	0.0600514	0	#NAME?	0	1	1	no
NR_027890	5031426D15Rik	chr2:6539698-7396198	NOTEST	0.0263719	0.0801674	1.60401	0	1	1	no
NR_045986	5031434C07Rik	chr6:112273757-112330423	NOTEST	0	0	0	0	1	1	no
NR_045987	5031434C07Rik	chr6:112273757-112330423	NOTEST	0	0	0	0	1	1	no
NR_033624	5031434O11Rik	chr3:51515317-51567116	NOTEST	0.485366	0.696998	0.522079	0	1	1	no
NM_001033273	5031439G07Rik	chr15:84945719-84987971	OK	12.2838	11.8624	-0.0503643	-0.204672	0.67745	0.791185	no
NR_040413	5033403H07Rik	chr5:52973011-52992292	NOTEST	0	0	0	0	1	1	no
NR_033600	5033404E19Rik	chr1:185497305-185498014	NOTEST	0	0	0	0	1	1	no
NR_029464	5033406O09Rik	chr12:111941990-111944482	NOTEST	0.135002	0.465929	1.78713	0	1	1	no
NR_110444	5133400J02Rik	chr11:51189832-51220418	NOTEST	0	0	0	0	1	1	no
NR_040510	5330411J11Rik	chr2:59382492-59386682	NOTEST	0	0	0	0	1	1	no
NR_029381	5330413P13Rik	chr2:131820005-131847656	NOTEST	0.00560845	0	#NAME?	0	1	1	no
NM_001033304	5330417C22Rik	chr3:108458068-108536522	OK	4.24087	7.45161	0.813191	2.49714	5e-05	0.000318847	yes
NR_028300	5330426P16Rik	chr16:50726750-50732773	OK	8.85221	12.5546	0.504105	1.4523	0.0034	0.0139479	yes
NR_015552	5330434G04Rik	chrX:105372993-105391754	OK	4.60722	3.73827	-0.301527	-0.850995	0.1092	0.233588	no
NR_037679	5330439B14Rik	chr6:142587861-142702274	NOTEST	0	0	0	0	1	1	no
NM_001244628	5430401F13Rik	chr6:131543761-131553757	NOTEST	0	0	0	0	1	1	no
NM_027768	5430402E10Rik	chrX:77919785-77925062	NOTEST	0	0	0	0	1	1	no
NR_015581	5430402O13Rik	chr6:50566642-50596590	NOTEST	8.9137e-05	0	#NAME?	0	1	1	no
NR_027892	5430402O13Rik	chr6:50566642-50596590	NOTEST	0.135538	0	#NAME?	0	1	1	no
NR_046181	5430403N17Rik	chr8:35864084-35882957	NOTEST	0	0	0	0	1	1	no
NR_015591	5430405H02Rik	chr2:156840006-156862945	OK	1.87134	1.00968	-0.890166	-0.815742	0.1113	0.236703	no
NR_027914	5430405H02Rik	chr2:156840006-156862945	OK	0.335054	0.948929	1.50191	0.635418	0.2124	0.375995	no
NR_034038	5430416N02Rik	chr5:100420841-100429535	OK	2.40944	3.13412	0.379363	0.594914	0.42235	0.584145	no
NR_033355	5430416O09Rik	chr4:43730033-43734534	NOTEST	0.199933	0.152125	-0.394262	0	1	1	no
NR_030716	5430417L22Rik	chr2:118745761-118748807	OK	3.91147	3.45805	-0.177752	-0.461011	0.38395	0.547418	no
NM_175166	5430419D17Rik	chr7:131174401-131250945	NOTEST	0.0125819	0	#NAME?	0	1	1	no
NR_040352	5430421F17Rik	chr8:25302649-25306270	NOTEST	0.135765	0.0173787	-2.96572	0	1	1	no
NM_001201323	5430421N21Rik	chr15:101431013-101491512	NOTEST	0.0103634	0	#NAME?	0	1	1	no
NR_103550	5430425K12Rik	chr13:80940402-80948597	NOTEST	0	0	0	0	1	1	no
NR_045858	5430427M07Rik	chr12:90998491-91384409	NOTEST	0	0	0	0	1	1	no
NM_001163539	5430427O19Rik	chrX:85870272-85891499	NOTEST	0.0627896	0.0705247	0.167603	0	1	1	no
NR_045426	5430428K19Rik	chrX:6400144-6633717	NOTEST	0	0	0	0	1	1	no
NR_040541	5430434I15Rik	chr3:38203150-38208119	NOTEST	0	0	0	0	1	1	no
NM_145509	5430435G22Rik	chr1:131688694-131713464	OK	1.01169	0.00984305	-6.68345	-1.50039	0.23655	0.400195	no
NR_045274	5430437J10Rik	chr15:5496317-5594983	NOTEST	0	0.0189352	inf	0	1	1	no
NR_045859	5430440P10Rik	chr14:105427558-105437716	NOTEST	0.0634014	0.135866	1.09959	0	1	1	no
NM_027784	5530400C23Rik	chr6:133292215-133295790	NOTEST	0	0	0	0	1	1	no
NR_038010	5530401A14Rik	chr11:80880162-81968396	NOTEST	0.0117907	0	#NAME?	0	1	1	no
NR_015467	5530601H04Rik	chrX:105040853-105070124	OK	0.828575	1.35831	0.713106	1.2323	0.02105	0.0648205	no
NR_040378	5730403I07Rik	chr9:77366411-77399416	NOTEST	0.0105401	0.0198961	0.916603	0	1	1	no
NR_038158	5730405O15Rik	chrX:13042014-13045295	OK	0.844177	1.27267	0.592236	0.669347	0.3025	0.465753	no
NR_027866	5730408K05Rik	chr19:8883877-8890759	OK	1.48863	3.24677	1.12502	0.838123	0.48595	0.639094	no
NM_001013755	5730409E04Rik	chr4:126609853-126614371	OK	11.3585	11.4452	0.0109641	0.0123113	0.97945	0.98886	no
NM_001145950	5730409E04Rik	chr4:126609853-126614371	OK	50.138	37.3951	-0.423057	-1.34776	0.00825	0.0297852	yes
NR_045424	5730412P04Rik	chrX:136104602-136115420	NOTEST	0	0	0	0	1	1	no
NR_045425	5730412P04Rik	chrX:136104602-136115420	NOTEST	0	0	0	0	1	1	no
NR_033596	5730416F02Rik	chrX:109001484-109002296	NOTEST	0	0	0	0	1	1	no
NR_045338	5730420D15Rik	chr10:95417374-95428640	NOTEST	0.000351219	0.000656242	0.90186	0	1	1	no
NR_045339	5730420D15Rik	chr10:95417374-95428640	NOTEST	0.0199006	0.0387903	0.962887	0	1	1	no
NR_015478	5730422E09Rik	chr5:149119564-149182036	NOTEST	0.0240626	0.0401798	0.739678	0	1	1	no
NR_045341	5730435O14Rik	chr10:41538848-41587753	NOTEST	0.0390855	0	#NAME?	0	1	1	no
NM_027472	5730455P16Rik	chr11:80360491-80378015	OK	26.8844	25.756	-0.0618615	-0.290413	0.57415	0.711245	no
NR_038163	5730457N03Rik	chr6:52308388-52318378	NOTEST	0	0	0	0	1	1	no
NR_045801	5730460C07Rik	chr3:153789304-153792087	NOTEST	0	0.0279805	inf	0	1	1	no
NR_045500	5730480H06Rik	chr5:48389502-49285659	NOTEST	0.264716	0.161598	-0.712034	0	1	1	no
NR_073462	5730488B01Rik	chr4:44531505-44710440	NOTEST	0	0	0	0	1	1	no
NM_001033157	5730507C01Rik	chr12:18514509-18535254	NOTEST	0.261426	0.27148	0.0544447	0	1	1	no
NM_001201330	5730507C01Rik	chr12:18514509-18535254	NOTEST	0.000257091	0.000330577	0.362706	0	1	1	no
NM_027482	5730508B09Rik	chr3:127869687-127896323	OK	7.51956	28.8094	1.93782	6.36404	5e-05	0.000318847	yes
NR_027973	5730522E02Rik	chr11:25616845-26210576	NOTEST	0.251021	0.167422	-0.584319	0	1	1	no
NM_028872	5730559C18Rik	chr1:136213521-136234280	NOTEST	0.0312713	0	#NAME?	0	1	1	no
NM_178243	5830403L16Rik	chr1:153849541-153851195	NOTEST	0.283179	0.61066	1.10865	0	1	1	no
NM_001128145	5830411N06Rik	chr7:140247300-140299791	NOTEST	0	0	0	0	1	1	no
NM_001128146	5830411N06Rik	chr7:140247300-140299791	NOTEST	0	0	0	0	1	1	no
NM_175533	5830411N06Rik	chr7:140247300-140299791	NOTEST	0	0	0	0	1	1	no
NM_029086	5830415F09Rik	chr4:46376974-46389423	OK	1.44193	2.45176	0.765821	1.24167	0.03425	0.0958547	no
NR_045384	5830416I19Rik	chr5:64044972-64050226	NOTEST	0.0158593	0	#NAME?	0	1	1	no
NR_028427	5830416P10Rik	chr19:53441211-53464796	NOTEST	0.0688499	0.0334095	-1.0432	0	1	1	no
NR_028359	5830417I10Rik	chr3:88777056-88832487	OK	0.779577	0.518408	-0.588603	-0.746649	0.14615	0.289528	no
NM_176976	5830418K08Rik	chr9:15283336-15357788	OK	2.24479	2.95558	0.39686	0.936293	0.06065	0.152034	no
NR_040466	5830418P13Rik	chr9:103423577-103480328	NOTEST	0.00975221	0	#NAME?	0	1	1	no
NR_038060	5830428M24Rik	chr12:69464786-69475550	NOTEST	0	0.00651987	inf	0	1	1	no
NR_038061	5830428M24Rik	chr12:69464786-69475550	NOTEST	0	0.0154757	inf	0	1	1	no
NR_015548	5830432E09Rik	chr7:135537823-135686294	NOTEST	0.0258122	0.137111	2.40921	0	1	1	no
NR_102283	5830444B04Rik	chr4:155400968-155443110	NOTEST	0.0162686	0.020481	0.332196	0	1	1	no
NR_102284	5830444B04Rik	chr4:155400968-155443110	NOTEST	0.35991	0	#NAME?	0	1	1	no
NR_102287	5830444B04Rik	chr4:155400968-155443110	NOTEST	0.0815207	0.0979928	0.265509	0	1	1	no
NR_073359	5830454E08Rik	chr9:120577330-120578073	OK	0.593118	1.32418	1.15871	1.1747	0.0992	0.217533	no
NM_001252661	5830473C10Rik	chr5:90561208-90597906	OK	0.620974	2.01515	1.69828	2.43312	0.00025	0.00141219	yes
NR_045643	5930403L14Rik	chr4:154316124-154636873	OK	11.4213	0.208707	-5.77411	-5.41136	5e-05	0.000318847	yes
NR_015517	5930412G12Rik	chr5:128579129-128600687	NOTEST	0.270532	0.0608688	-2.15202	0	1	1	no
NR_102383	5930430L01Rik	chr5:148990055-148995215	NOTEST	8.52445e-06	6.68594e-06	-0.350477	0	1	1	no
NR_102384	5930430L01Rik	chr5:148990055-148995215	NOTEST	0.415611	0.0993374	-2.06483	0	1	1	no
NR_046158	5930438M14Rik	chr13:101232126-101247551	NOTEST	0.117877	0.100893	-0.224458	0	1	1	no
NR_045311	6030407O03Rik	chr1:73618380-73864466	NOTEST	0.054449	0	#NAME?	0	1	1	no
NR_033803	6030408B16Rik	chr15:101293211-101297426	NOTEST	0.416466	0.265936	-0.64712	0	1	1	no
NM_176921	6030419C18Rik	chr9:58488602-58499742	OK	67.4093	25.1221	-1.42399	-6.59245	5e-05	0.000318847	yes
NR_036598	6030440G07Rik	chr12:110994397-111013872	NOTEST	0	0	0	0	1	1	no
NR_102315	6030443J06Rik	chr5:22550412-22558171	NOTEST	0.15152	0.14633	-0.0502811	0	1	1	no
NM_001166360	6030458C11Rik	chr15:12808176-12824657	NOTEST	0.0993967	0.296377	1.57617	0	1	1	no
NM_029998	6030458C11Rik	chr15:12808176-12824657	OK	12.5155	12.8948	0.0430809	0.167866	0.72895	0.829904	no
NR_040702	6030466F02Rik	chr8:123733957-123739941	NOTEST	0.013984	0	#NAME?	0	1	1	no
NM_029964	6030468B19Rik	chr11:117797659-117807308	NOTEST	0.0196852	0.316655	4.00773	0	1	1	no
NR_102715	6030469F06Rik	chr12:31168861-31185922	NOTEST	0	0	0	0	1	1	no
NM_183126	6030498E09Rik	chrX:38772779-38962688	NOTEST	0.232325	0.0991628	-1.22827	0	1	1	no
NR_029446	6230400D17Rik	chr14:20702011-20704425	NOTEST	0.137109	0.202722	0.564178	0	1	1	no
NM_001081227	6330403A02Rik	chr1:180432372-180483504	OK	0.919204	0.614604	-0.580727	-1.06803	0.0395	0.107854	no
NM_134022	6330403K07Rik	chr11:71031940-71033617	OK	64.1932	80.5804	0.328009	1.64955	0.00345	0.0141256	yes
NR_028126	6330407A03Rik	chr4:3678120-3791612	NOTEST	0	0	0	0	1	1	no
NM_177312	6330408A02Rik	chr7:13258966-13311427	OK	5.99315	7.21867	0.268418	0.713371	0.17955	0.334909	no
NM_027529	6330409D20Rik	chr2:32721054-32755007	OK	3.13933	1.41307	-1.15163	-0.843806	0.1071	0.230085	no
NR_040589	6330410L21Rik	chr3:129677574-129763882	NOTEST	0.0537413	0.0111863	-2.2643	0	1	1	no
NR_045141	6330415B21Rik	chr6:76881636-77979667	NOTEST	0.00955305	0.268041	4.81035	0	1	1	no
NM_144905	6330416G13Rik	chr4:63560359-63586353	OK	3.2741	1.14741	-1.51272	-3.15428	5e-05	0.000318847	yes
NR_045821	6330418K02Rik	chr5:138259657-138272754	OK	1.63924	1.14569	-0.516803	-0.255916	0.70815	0.814722	no
NR_028086	6330419J24Rik	chrX:56374585-56378470	OK	4.63273	5.0766	0.132	0.379309	0.47555	0.630366	no
NR_003619	6330549D23Rik	chr3:96601132-96629819	OK	0.744256	0.84292	0.179596	0.142891	0.7744	0.861418	no
NR_002848	6430411K18Rik	chr12:109590168-109595403	OK	0.360805	1.73186	2.26303	1.85535	0.0037	0.0150076	yes
NR_108091	6430503K07Rik	chr2:147177545-147331681	NOTEST	0	0	0	0	1	1	no
NM_001033465	6430531B16Rik	chr7:139972302-139978755	NOTEST	0.107584	0	#NAME?	0	1	1	no
NM_001163760	6430548M08Rik	chr8:120114151-120165307	NOTEST	0.000742775	0.000265377	-1.48488	0	1	1	no
NM_001163761	6430548M08Rik	chr8:120114151-120165307	OK	1.09856	1.57849	0.522931	0.25012	0.62405	0.749622	no
NM_001163762	6430548M08Rik	chr8:120114151-120165307	NOTEST	0.0302524	0.0698856	1.20795	0	1	1	no
NM_172286	6430548M08Rik	chr8:120114151-120165307	OK	52.0374	23.1898	-1.16606	-4.82497	5e-05	0.000318847	yes
NM_001145351	6430550D23Rik	chr2:156000442-156007977	NOTEST	1.12047e-05	8.83123e-06	-0.343416	0	1	1	no
NM_001145352	6430550D23Rik	chr2:156000442-156007977	NOTEST	0.173142	0.270421	0.643248	0	1	1	no
NR_015515	6430562O15Rik	chr13:99344785-99415561	NOTEST	0.334891	0.303901	-0.140089	0	1	1	no
NM_175486	6430571L13Rik	chr9:107340639-107349683	OK	5.64271	1.71922	-1.71464	-3.75668	5e-05	0.000318847	yes
NM_176952	6430573F11Rik	chr8:36489190-36513013	OK	3.74204	3.19783	-0.226732	-0.490454	0.38245	0.54597	no
NR_046179	6430584L05Rik	chr6:55396886-55412285	NOTEST	0	0	0	0	1	1	no
NR_040291	6430706D22Rik	chr1:88227019-88277579	OK	16.8075	19.8389	0.239227	0.82804	0.0954	0.211198	no
NR_102348	6430710C18Rik	chr2:72745845-72813717	NOTEST	0.0387795	0.0157226	-1.30246	0	1	1	no
NR_102349	6430710C18Rik	chr2:72745845-72813717	NOTEST	0	0	0	0	1	1	no
NR_029460	6530402F18Rik	chr2:29194820-29252993	OK	6.46804	1.01626	-2.67005	-4.62711	5e-05	0.000318847	yes
NR_027881	6530411M01Rik	chr17:9147718-9168022	NOTEST	0.317147	0	#NAME?	0	1	1	no
NR_110445	6720416L17Rik	chr2:74748421-74762896	OK	2.57102	1.81099	-0.505567	-0.915452	0.064	0.157997	no
NR_040306	6720468P15Rik	chr19:57508563-57512788	OK	0.971298	1.89803	0.966517	0.873797	0.0948	0.210035	no
NR_040307	6720468P15Rik	chr19:57508563-57512788	OK	2.69163	5.341	0.98863	1.4411	0.0069	0.0255436	yes
NR_040492	6720483E21Rik	chr1:20888649-20890473	NOTEST	0.114803	0.281231	1.2926	0	1	1	no
NM_173381	6720489N17Rik	chr13:62603014-62624182	OK	2.11505	2.14191	0.0182071	0.0366272	0.94385	0.967058	no
NM_001289738	6820408C15Rik	chr2:152415586-152444330	NOTEST	0.161979	0.0475418	-1.76854	0	1	1	no
NM_177656	6820408C15Rik	chr2:152415586-152444330	NOTEST	0.195291	0.0548066	-1.8332	0	1	1	no
NR_110367	6820408C15Rik	chr2:152415586-152444330	NOTEST	1.49145e-06	0.0927053	15.9237	0	1	1	no
NR_110368	6820408C15Rik	chr2:152415586-152444330	NOTEST	1.45125e-05	0.0890521	12.5831	0	1	1	no
NR_030708	6820431F20Rik	chr8:20268285-20297432	OK	3.04634	5.1934	0.769602	2.33534	5e-05	0.000318847	yes
NM_001033983	7420426K07Rik	chr9:98903118-98904622	NOTEST	0	0	0	0	1	1	no
NM_001177581	7420461P10Rik	chr1:162639149-162658219	NOTEST	0	0	0	0	1	1	no
NR_046272	7420700N18Rik	chr8:31367748-31382438	NOTEST	0	0	0	0	1	1	no
NR_045860	7420701I03Rik	chr12:11047812-11078741	NOTEST	0	0	0	0	1	1	no
NM_001256072	7530416G11Rik	chr15:85492735-85503227	NOTEST	0	0	0	0	1	1	no
NR_040744	7630403G23Rik	chr9:34042370-34059019	NOTEST	0.0220294	0	#NAME?	0	1	1	no
NM_030135	8030411F24Rik	chr2:148782008-148785936	NOTEST	0	0	0	0	1	1	no
NR_045738	8030423F21Rik	chr5:52607549-52619011	NOTEST	0.0671623	0.00738469	-3.18504	0	1	1	no
NM_029873	8030423J24Rik	chr13:70882947-70884503	NOTEST	0	0.162207	inf	0	1	1	no
NR_040615	8030442B05Rik	chr2:11338365-11398500	NOTEST	0	0	0	0	1	1	no
NR_040664	8030443G20Rik	chr4:108879069-108972077	NOTEST	0	0	0	0	1	1	no
NM_178670	8030462N17Rik	chr18:77633280-77714010	OK	6.25383	5.35942	-0.222664	-0.705468	0.17325	0.326579	no
NM_001166580	8430408G22Rik	chr6:116633007-116673836	NOTEST	0.504452	0.579808	0.200858	0	1	1	no
NM_145980	8430408G22Rik	chr6:116633007-116673836	OK	2.37342	3.80584	0.681249	0.465592	0.39215	0.555598	no
NM_028982	8430419L09Rik	chr6:135197986-135236240	OK	43.7673	36.279	-0.270718	-1.31503	0.0122	0.04114	yes
NR_045373	8430422H06Rik	chr18:14232305-14278542	NOTEST	0.381862	0.376274	-0.0212702	0	1	1	no
NR_040686	8430423G03Rik	chr5:148950249-148951658	NOTEST	0	0	0	0	1	1	no
NR_077229	8430426J06Rik	chr15:81242653-81251862	NOTEST	0	0	0	0	1	1	no
NR_077230	8430426J06Rik	chr15:81242653-81251862	NOTEST	4.30319e-05	2.17716e-05	-0.982962	0	1	1	no
NR_077231	8430426J06Rik	chr15:81242653-81251862	NOTEST	0.229262	0.482142	1.07246	0	1	1	no
NM_001001986	8430427H17Rik	chr2:153407460-153529971	OK	16.7711	24.9847	0.575073	2.29219	5e-05	0.000318847	yes
NM_001134300	8430427H17Rik	chr2:153407460-153529971	OK	3.04098	5.19786	0.77338	1.27776	0.01055	0.0364552	yes
NR_028317	8430429K09Rik	chr11:3202352-3479831	NOTEST	0.090836	0.158507	0.803213	0	1	1	no
NR_045275	8430429K09Rik	chr11:3202352-3479831	OK	1.15143	1.13919	-0.0154155	-0.00411757	0.99145	0.995569	no
NR_045276	8430429K09Rik	chr11:3202352-3479831	OK	1.06668	0.705765	-0.595873	-0.140696	0.79855	0.875956	no
NR_002849	8430431K14Rik	chr19:30564486-31765033	NOTEST	0.012141	0.147232	3.60014	0	1	1	no
NR_040645	8430436N08Rik	chr4:7560687-7573801	NOTEST	0	0	0	0	1	1	no
NR_040503	8430437L04Rik	chr2:72703509-72729468	NOTEST	0	0	0	0	1	1	no
NM_001123370	9030025P20Rik	chr17:14964188-15022449	NOTEST	0.347973	0.131563	-1.40322	0	1	1	no
NR_040618	9030204H09Rik	chr2:35751225-35979624	NOTEST	0	0	0	0	1	1	no
NR_045878	9030404E10Rik	chr16:30021841-30039479	NOTEST	0.295652	0.429286	0.53804	0	1	1	no
NR_102361	9030612E09Rik	chr10:43174698-43176565	NOTEST	0.386569	0.652087	0.754339	0	1	1	no
NM_145448	9030617O03Rik	chr12:100779122-100872610	OK	4.07822	3.3111	-0.300627	-0.791435	0.1324	0.269224	no
NR_108041	9030619P08Rik	chr15:75427605-75431829	NOTEST	0.0246851	0	#NAME?	0	1	1	no
NM_001256489	9030624G23Rik	chr12:24043201-24097269	NOTEST	0.809812	0.553795	-0.548234	0	1	1	no
NM_027815	9030624J02Rik	chr7:118740270-118841491	OK	26.9768	29.8971	0.148287	0.690463	0.1847	0.341429	no
NR_110446	9030625G05Rik	chr18:74972763-74981547	NOTEST	0	0	0	0	1	1	no
NM_027834	9130008F23Rik	chr17:40875481-40880558	NOTEST	0.281208	0.164292	-0.775373	0	1	1	no
NM_198296	9130011E15Rik	chr19:45818143-45998488	OK	12.679	11.9745	-0.0824806	-0.316642	0.55095	0.691262	no
NR_045050	9130015A21Rik	chr12:35672290-35695118	NOTEST	0	0	0	0	1	1	no
NR_045051	9130015A21Rik	chr12:35672290-35695118	NOTEST	0	0	0	0	1	1	no
NR_040499	9130015L21Rik	chr2:160016652-160040620	NOTEST	0	0	0	0	1	1	no
NM_030226	9130019O22Rik	chr7:127382259-127387166	OK	0.946624	0.980114	0.0501586	0.0851798	0.8701	0.922039	no
NR_033635	9130019P16Rik	chr6:54039931-54430221	NOTEST	0.0297474	0.00423852	-2.81113	0	1	1	no
NM_177001	9130023H24Rik	chr7:128234450-128245100	OK	1.46334	1.20677	-0.278117	-0.341487	0.5134	0.662323	no
NR_024325	9130024F11Rik	chr1:56971468-56975196	NOTEST	0	0.00515138	inf	0	1	1	no
NR_024326	9130024F11Rik	chr1:56971468-56975196	NOTEST	0	0	0	0	1	1	no
NM_001101461	9130204L05Rik	chr3:91088136-91090805	OK	1.21567	2.3826	0.970786	1.216	0.16175	0.310929	no
NR_033453	9130209A04Rik	chr18:47452667-47470868	NOTEST	0	0	0	0	1	1	no
NR_046180	9130221F21Rik	chr6:72013895-72042528	NOTEST	0	0	0	0	1	1	no
NR_046001	9130221H12Rik	chr7:25228258-25237851	OK	2.91819	3.17372	0.121099	0.100392	0.8407	0.902644	no
NR_045837	9130227L01Rik	chr1:55931240-55972098	NOTEST	0.00945517	0	#NAME?	0	1	1	no
NR_027961	9130230L23Rik	chr5:65987927-66004285	NOTEST	0	0	0	0	1	1	no
NM_029418	9130401M01Rik	chr15:58022270-58034294	OK	12.9785	16.6085	0.355791	1.19492	0.04225	0.113892	no
NM_001033819	9130409I23Rik	chr1:181051236-181060667	NOTEST	0.0429884	0	#NAME?	0	1	1	no
NR_045865	9230009I02Rik	chr11:51085086-51091835	NOTEST	0	0	0	0	1	1	no
NR_028438	9230102K24Rik	chr10:110600649-110615961	NOTEST	0	0	0	0	1	1	no
NR_040511	9230102O04Rik	chr2:9881245-9889540	NOTEST	0	0	0	0	1	1	no
NM_029960	9230104L09Rik	chr2:148846713-148850934	NOTEST	0	0	0	0	1	1	no
NR_040626	9230105E05Rik	chr10:120361274-120476935	NOTEST	0.13234	0.671856	2.3439	0	1	1	no
NM_199017	9230110C19Rik	chr9:8021671-8042823	OK	7.11667	5.98043	-0.250954	-0.659086	0.2434	0.406821	no
NM_029863	9230110F15Rik	chr9:35838328-35844150	NOTEST	0	0	0	0	1	1	no
NM_030062	9230112D13Rik	chr14:34511620-34522801	NOTEST	0	0	0	0	1	1	no
NR_040463	9230112J17Rik	chr9:60523966-60545882	NOTEST	0.638951	0.134414	-2.24902	0	1	1	no
NR_040464	9230112J17Rik	chr9:60523966-60545882	NOTEST	0.0693318	0.112892	0.70336	0	1	1	no
NR_015537	9230114K14Rik	chr5:52190680-52197984	OK	1.55982	2.48358	0.671046	1.21586	0.03135	0.0894099	no
NR_110486	9230116L04Rik	chr12:79029162-79103939	NOTEST	0.108288	0.0276344	-1.97033	0	1	1	no
NR_024328	9230116N13Rik	chr1:136411915-136440220	NOTEST	0.111543	0.266526	1.25667	0	1	1	no
NR_028442	9330020H09Rik	chr15:98543210-98570864	NOTEST	0.196669	0.224764	0.192646	0	1	1	no
NR_077223	9330102E08Rik	chr6:128169699-128183803	OK	5.78629	3.16707	-0.869491	-2.53598	5e-05	0.000318847	yes
NR_015587	9330111N05Rik	chr13:80964073-81079857	NOTEST	0.0303392	0.0864134	1.51007	0	1	1	no
NR_045400	9330117O12Rik	chr18:54611743-54639870	NOTEST	0.122428	0.0476821	-1.36042	0	1	1	no
NR_045696	9330133O14Rik	chr8:122443655-122451322	OK	1.27295	1.58746	0.31854	0.522195	0.2887	0.451699	no
NR_033222	9330151L19Rik	chr12:69189837-69199868	OK	2.68853	3.79898	0.498797	0.891432	0.0807	0.187539	no
NR_015589	9330158H04Rik	chr6:36333137-36524774	NOTEST	0.0494641	0	#NAME?	0	1	1	no
NM_001162537	9330159F19Rik	chr10:29211642-29230779	OK	15.8453	23.2708	0.55447	2.54816	5e-05	0.000318847	yes
NR_037982	9330159M07Rik	chr9:88839163-88858870	NOTEST	0.00138956	0.0014034	0.0142955	0	1	1	no
NR_037983	9330159M07Rik	chr9:88839163-88858870	OK	0.803865	0.801894	-0.00353998	-0.00459336	0.98585	0.992352	no
NR_102323	9330162012Rik	chr13:24905599-24939049	NOTEST	0.639651	0.5543	-0.206617	0	1	1	no
NR_038007	9330162B11Rik	chr1:187609005-188214884	NOTEST	0	0	0	0	1	1	no
NR_015514	9330175E14Rik	chr8:94433126-94435103	NOTEST	0.02496	0	#NAME?	0	1	1	no
NR_045151	9330175M20Rik	chr1:51218385-51333779	NOTEST	0.0717462	0.195556	1.44661	0	1	1	no
NR_040553	9330178D15Rik	chr3:155976353-156008592	NOTEST	0	0	0	0	1	1	no
NR_040273	9330179D12Rik	chr6:127125708-127212419	NOTEST	0	0	0	0	1	1	no
NR_040274	9330179D12Rik	chr6:127125708-127212419	NOTEST	0.0624881	0	#NAME?	0	1	1	no
NR_040275	9330179D12Rik	chr6:127125708-127212419	NOTEST	0.0591197	0	#NAME?	0	1	1	no
NM_172706	9330182L06Rik	chr5:9266192-9480717	OK	26.8388	36.3337	0.436986	1.98982	5e-05	0.000318847	yes
NM_001256056	9330182O14Rik	chr15:40134364-40150010	NOTEST	0	0	0	0	1	1	no
NR_102319	9330188P03Rik	chr14:105589548-105593929	NOTEST	0.363117	0.642358	0.822943	0	1	1	no
NM_198662	9430007A20Rik	chr4:144519821-144529353	NOTEST	0	0	0	0	1	1	no
NR_015463	9430008C03Rik	chr2:158353699-158361522	NOTEST	0.22509	0.722282	1.68206	0	1	1	no
NR_027887	9430008C03Rik	chr2:158353699-158361522	OK	0.774147	1.25139	0.692855	0.651041	0.22045	0.384017	no
NR_045737	9430014N10Rik	chr15:93904855-93927111	NOTEST	0	0	0	0	1	1	no
NM_145557	9430015G10Rik	chr4:156109997-156127263	OK	2.044	1.71448	-0.253619	-0.29547	0.5217	0.669508	no
NM_177205	9430015G10Rik	chr4:156109997-156127263	OK	0.841833	0.553498	-0.604956	-0.311636	0.5096	0.659122	no
NM_001081181	9430016H08Rik	chr1:57388243-57415958	OK	8.86269	9.04969	0.0301225	0.0549955	0.9045	0.943075	no
NR_045988	9430018G01Rik	chr6:43345006-43666175	NOTEST	0.018685	0	#NAME?	0	1	1	no
NR_040635	9430019J16Rik	chr2:75436056-75444179	NOTEST	0	0	0	0	1	1	no
NM_001081963	9430020K01Rik	chr18:4634928-4682869	OK	8.86211	6.84502	-0.372597	-1.49462	0.00335	0.0137896	yes
NR_033569	9430021M05Rik	chr2:162661162-162675204	OK	6.49662	14.22	1.13016	3.62568	5e-05	0.000318847	yes
NR_040766	9430037G07Rik	chr9:88595324-88599243	OK	1.94496	1.292	-0.590131	-1.1273	0.03695	0.102094	no
NM_029886	9430038I01Rik	chr7:137375568-137410756	OK	1.33467	1.93959	0.539272	0.756589	0.2195	0.38323	no
NR_033568	9430041J12Rik	chr7:4074124-4136926	NOTEST	0.394432	0.0716956	-2.45982	0	1	1	no
NR_015525	9430060I03Rik	chr1:92933542-92950590	NOTEST	0.0233475	0.110515	2.2429	0	1	1	no
NM_001256161	9430069I07Rik	chr15:34306680-34436240	NOTEST	0	0	0	0	1	1	no
NR_015553	9430076C15Rik	chr6:53287294-53397216	NOTEST	0.0808338	0.0242499	-1.73698	0	1	1	no
NR_029463	9430083A17Rik	chr13:51097737-51100727	NOTEST	0.531796	0.438661	-0.277766	0	1	1	no
NR_040363	9430091E24Rik	chr8:111094744-111145498	NOTEST	5.77469e-05	2.93895e-05	-0.974445	0	1	1	no
NR_040364	9430091E24Rik	chr8:111094744-111145498	OK	0.868672	1.52161	0.808714	0.792555	0.11635	0.244827	no
NM_023865	9530002B09Rik	chr4:122689258-122705135	NOTEST	0	0	0	0	1	1	no
NM_029906	9530003J23Rik	chr10:117233752-117238681	NOTEST	0	0	0	0	1	1	no
NR_040483	9530026F06Rik	chr1:61378431-61395904	NOTEST	0	0	0	0	1	1	no
NR_015530	9530026P05Rik	chr6:92940581-93111749	OK	1.24517	1.873	0.589006	0.790172	0.2136	0.377211	no
NR_045916	9530027J09Rik	chrX:48256933-48285426	NOTEST	0.0116206	0	#NAME?	0	1	1	no
NR_015562	9530036O11Rik	chr5:28456839-28719209	NOTEST	0.32069	0.10887	-1.55857	0	1	1	no
NR_040272	9530051G07Rik	chrX:153037628-153072915	NOTEST	0.180099	0.222431	0.304567	0	1	1	no
NR_046017	9530052E02Rik	chr8:10986963-11054541	NOTEST	0.0457016	0.172858	1.91927	0	1	1	no
NM_001164655	9530053A07Rik	chr7:28129465-28164811	OK	0.325732	0.795881	1.28887	2.16345	0.0002	0.00115088	yes
NR_015610	9530059O14Rik	chr9:122572500-122580647	NOTEST	0.134141	0.420848	1.64955	0	1	1	no
NM_153117	9530068E07Rik	chr11:52396427-52408723	OK	79.2449	45.4378	-0.802425	-3.9703	5e-05	0.000318847	yes
NM_026739	9530077C05Rik	chr9:22411576-22444679	OK	7.23609	12.0281	0.733121	2.37558	5e-05	0.000318847	yes
NR_045776	9530080O11Rik	chr4:95959710-96024274	NOTEST	0.204428	0.708902	1.79399	0	1	1	no
NR_045777	9530080O11Rik	chr4:95959710-96024274	NOTEST	0.392259	0.135678	-1.53162	0	1	1	no
NR_015472	9530082P21Rik	chr17:23749235-23754065	NOTEST	0.499644	0.533636	0.0949561	0	1	1	no
NR_033299	9530091C08Rik	chr9:68653785-69388246	NOTEST	0.00221162	0.00561443	1.34404	0	1	1	no
NR_102378	9630001P10Rik	chr5:45529704-45645469	NOTEST	0.365075	0.104413	-1.80589	0	1	1	no
NR_015539	9630013A20Rik	chr14:84443562-84537060	NOTEST	0.0735575	0	#NAME?	0	1	1	no
NR_038006	9630028B13Rik	chr1:185429356-185441819	NOTEST	0.00536959	0	#NAME?	0	1	1	no
NR_015544	9630028H03Rik	chr2:135580529-135583220	NOTEST	0	0	0	0	1	1	no
NM_177003	9630033F20Rik	chr6:127085115-127109552	OK	21.702	16.2235	-0.419741	-1.83628	0.0008	0.00399127	yes
NM_001177896	9830107B12Rik	chr17:48125604-48146307	NOTEST	0	2.94546e-05	inf	0	1	1	no
NM_001177897	9830107B12Rik	chr17:48125604-48146307	NOTEST	0	0.0202495	inf	0	1	1	no
NM_177824	9830107B12Rik	chr17:48125604-48146307	NOTEST	0	0	0	0	1	1	no
NR_040552	9830132P13Rik	chr3:127916170-127955220	NOTEST	0.00888107	0.117237	3.72255	0	1	1	no
NM_001242388	9830147E19Rik	chr7:42609525-42642604	NOTEST	0.697862	0.721353	0.0477623	0	1	1	no
NR_045314	9830166K06Rik	chr19:8651795-8663335	NOTEST	0	0	0	0	1	1	no
NM_001004155	9930012K11Rik	chr14:70154404-70159502	NOTEST	0.306422	0.311122	0.0219601	0	1	1	no
NM_001112735	9930012K11Rik	chr14:70154404-70159502	OK	1.27067	2.00773	0.659978	0.843091	0.1117	0.237315	no
NR_030696	9930014A18Rik	chr15:60818995-60831400	NOTEST	0.299261	0.0117947	-4.66519	0	1	1	no
NM_172836	9930021J03Rik	chr19:29714401-29806009	OK	5.01428	5.08652	0.0206372	0.0790502	0.8753	0.925116	no
NM_177573	9930104L06Rik	chr4:124937047-124944661	OK	3.00025	5.13281	0.774666	2.01864	0.0003	0.00166516	yes
NR_108086	9930111H07Rik	chr1:85775270-85784694	NOTEST	0	0	0	0	1	1	no
NM_001114679	9930111J21Rik1	chr11:48945351-48979398	NOTEST	0.230172	0.121661	-0.919843	0	1	1	no
NM_173434	9930111J21Rik2	chr11:48945351-48979398	NOTEST	0	0	0	0	1	1	no
NM_173434_1	9930111J21Rik2	chr11:49037659-49135387	NOTEST	0.0638849	0.0445772	-0.519168	0	1	1	no
NM_015770	a	chr2:155013569-155051012	NOTEST	0	0	0	0	1	1	no
NM_001160359	A130010J15Rik	chr1:193173468-193201546	NOTEST	5.62327e-05	9.89767e-06	-2.50625	0	1	1	no
NM_001160360	A130010J15Rik	chr1:193173468-193201546	NOTEST	0.46719	0.130315	-1.842	0	1	1	no
NM_181048	A130010J15Rik	chr1:193173468-193201546	OK	2.47783	2.72519	0.13728	0.252756	0.61645	0.743502	no
NR_040616	A130077B15Rik	chr10:122565022-122569891	NOTEST	0.0754844	0.00775297	-3.28336	0	1	1	no
NM_001081067	A1bg	chr15:60917588-60921270	NOTEST	0	0	0	0	1	1	no
NM_001081074	A1cf	chr19:31868760-31949406	NOTEST	0.0150662	0	#NAME?	0	1	1	no
NR_040391	A230001M10Rik	chr3:102262404-102288771	NOTEST	0.0225575	0.0328548	0.542498	0	1	1	no
NR_077237	A230009B12Rik	chr17:10403011-10840191	NOTEST	0	0	0	0	1	1	no
NR_077238	A230009B12Rik	chr17:10403011-10840191	NOTEST	0.115297	0.0460068	-1.32544	0	1	1	no
NR_077239	A230009B12Rik	chr17:10403011-10840191	NOTEST	0	1.12076e-05	inf	0	1	1	no
NR_027298	A230020J21Rik	chr1:191005831-191029781	NOTEST	0.0111389	0	#NAME?	0	1	1	no
NR_040374	A230028O05Rik	chr16:25059638-25069058	NOTEST	0.00664135	0.0377337	2.50631	0	1	1	no
NM_001033375	A230046K03Rik	chr10:83543940-83596473	OK	24.4317	27.9744	0.195351	0.927886	0.0682	0.166135	no
NM_175687	A230050P20Rik	chr9:20868641-20879710	OK	6.21831	9.15741	0.558418	1.42067	0.0143	0.0470951	yes
NR_045633	A230056J06Rik	chr13:59580175-59585223	NOTEST	0.037336	0.0429186	0.201034	0	1	1	no
NR_015495	A230056P14Rik	chr7:55962530-56019573	OK	0.783233	1.89333	1.27341	0.823859	0.1683	0.319993	no
NR_015533	A230057D06Rik	chr7:61705849-61927574	OK	0.807676	1.47243	0.866347	1.09337	0.03345	0.0939421	no
NM_001101503	A230065H16Rik	chr12:111406808-111412077	NOTEST	0.144882	0.149754	0.0477235	0	1	1	no
NR_045897	A230070E04Rik	chr14:68119544-68131371	OK	3.66033	5.31724	0.538704	0.0716906	0.8141	0.886176	no
NR_027445	A230072C01Rik	chrX:20951664-20987349	OK	1.35361	2.31756	0.775793	0.734107	0.12575	0.258687	no
NR_027446	A230072C01Rik	chrX:20951664-20987349	OK	1.07915	1.38676	0.361826	0.311429	0.5704	0.707895	no
NR_015600	A230072E10Rik	chrX:151198077-151341879	NOTEST	0.0415962	0.0434403	0.0625845	0	1	1	no
NR_033229	A230073K19Rik	chr7:59228749-59306727	NOTEST	0.0824118	0.175707	1.09225	0	1	1	no
NR_040329	A230077H06Rik	chr7:40849152-40898324	NOTEST	0.514399	0.0535025	-3.26521	0	1	1	no
NR_110581	A230103J11Rik	chr8:85036914-85067120	NOTEST	0.179008	0.320473	0.840176	0	1	1	no
NR_110582	A230103J11Rik	chr8:85036914-85067120	OK	0.53583	1.01423	0.920535	0.270894	0.65965	0.77689	no
NR_040333	A230108P19Rik	chr2:6188464-6321611	NOTEST	0	0	0	0	1	1	no
NM_175628	A2m	chr6:121636172-121679238	OK	3.72577	1.0389	-1.84248	-4.13902	5e-05	0.000318847	yes
NR_045326	A330009N23Rik	chr15:101221190-101232756	NOTEST	0	3.23736e-06	inf	0	1	1	no
NR_045327	A330009N23Rik	chr15:101221190-101232756	NOTEST	0.382418	0.3454	-0.146883	0	1	1	no
NR_045328	A330009N23Rik	chr15:101221190-101232756	NOTEST	0.357398	0.000387067	-9.85073	0	1	1	no
NM_172447	A330021E22Rik	chr5:5580981-5664232	OK	3.07546	5.05415	0.716669	1.92763	0.00055	0.00286217	yes
NR_015566	A330023F24Rik	chr1:195017398-195037908	OK	0.623897	1.06415	0.770323	1.2881	0.00995	0.0346652	yes
NR_045329	A330032B11Rik	chr19:37021290-37207471	NOTEST	0.0224628	0.0760522	1.75945	0	1	1	no
NR_102303	A330033J07Rik	chr13:48044230-48264036	OK	0.47131	0.835536	0.826026	0.530184	0.36805	0.53174	no
NR_015586	A330035P11Rik	chr14:122097938-122106974	NOTEST	0.199717	0.184924	-0.111022	0	1	1	no
NR_015503	A330040F15Rik	chr19:12573524-12596566	NOTEST	0.235226	0.270304	0.200538	0	1	1	no
NR_045835	A330041J22Rik	chr9:86581362-86701253	NOTEST	0.422732	0.438682	0.0534353	0	1	1	no
NR_045162	A330048O09Rik	chr13:48272417-48273884	NOTEST	0.151321	0	#NAME?	0	1	1	no
NR_040646	A330049N07Rik	chr10:72973302-73086705	NOTEST	0.0294541	0.0218602	-0.430157	0	1	1	no
NM_001145192	A330050F15Rik	chr17:69439325-69489233	OK	3.86399	0.353121	-3.45186	-4.38713	5e-05	0.000318847	yes
NR_015464	A330069E16Rik	chr2:91237145-91238357	NOTEST	0.385049	0.798625	1.05248	0	1	1	no
NM_198665	A330070K13Rik	chr5:130369457-130840645	NOTEST	0.0798984	0	#NAME?	0	1	1	no
NR_110496	A330074K22Rik	chr8:120204433-120228230	OK	4.42193	0.350973	-3.65525	-4.79196	5e-05	0.000318847	yes
NR_045088	A330076C08Rik	chr13:44193588-44216487	NOTEST	0.0204146	0	#NAME?	0	1	1	no
NR_015599	A330076H08Rik	chr7:61943900-61982359	OK	0.930642	1.82933	0.975015	1.27416	0.01275	0.0426631	yes
NR_040342	A330093E20Rik	chr18:45560153-46045260	NOTEST	0.0165405	0.152028	3.20026	0	1	1	no
NR_045073	A330102I10Rik	chr13:29014413-29040336	NOTEST	0.440261	8.84799e-05	-12.2807	0	1	1	no
NR_045074	A330102I10Rik	chr13:29014413-29040336	NOTEST	0.211919	0.131108	-0.692759	0	1	1	no
NR_045075	A330102I10Rik	chr13:29014413-29040336	OK	1.48145	1.37095	-0.11184	-0.0528089	0.9138	0.948433	no
NR_045077	A330102I10Rik	chr13:29014413-29040336	OK	2.40903	3.21165	0.414861	0.307163	0.6259	0.751044	no
NM_001009819	A3galt2	chr4:128759257-128769298	OK	17.2829	44.7644	1.37301	6.23347	5e-05	0.000318847	yes
NM_001163019	A430005L14Rik	chr4:153957236-153961924	NOTEST	0	0.0668711	inf	0	1	1	no
NM_175287	A430005L14Rik	chr4:153957236-153961924	OK	6.20354	5.1793	-0.260335	-0.479106	0.3376	0.502774	no
NM_183025	A430033K04Rik	chr5:138622858-138648905	OK	1.57286	1.64507	0.0647647	0.124244	0.81705	0.88813	no
NR_040452	A430035B10Rik	chr6:8507058-8509161	OK	0.901089	0.524533	-0.780635	-0.929968	0.1052	0.22707	no
NM_001033378	A430078G23Rik	chr8:3353414-3390299	NOTEST	0.024491	0	#NAME?	0	1	1	no
NR_045309	A430088P11Rik	chr15:80671846-80700425	NOTEST	0	0	0	0	1	1	no
NR_045310	A430088P11Rik	chr15:80671846-80700425	NOTEST	0	0	0	0	1	1	no
NM_177913	A430089I19Rik	chr5_GL456354_random:5184-9462	NOTEST	0	0	0	0	1	1	no
NM_177913_1	A430089I19Rik	chr5_JH584298_random:167741-172019	NOTEST	0	0	0	0	1	1	no
NM_177913_2	A430089I19Rik	chr5:94302518-94306796	NOTEST	0	0	0	0	1	1	no
NM_177913_3	A430089I19Rik	chr5:94648382-95026536	NOTEST	0	0	0	0	1	1	no
NR_045836	A430090L17Rik	chr13:113794507-114157461	NOTEST	0	0.0112286	inf	0	1	1	no
NR_027805	A430093F15Rik	chr19:10740946-10786043	NOTEST	0.0348375	0.0910478	1.38598	0	1	1	no
NM_001001982	A430105I19Rik	chr2:118754144-118762661	OK	2.91073	6.06289	1.05863	3.25582	5e-05	0.000318847	yes
NM_001205242	A430107P09Rik	chr14:53665939-53668335	NOTEST	0	0	0	0	1	1	no
NM_001004150	A4galt	chr15:83226721-83251774	OK	9.22999	2.1886	-2.07632	-2.33325	0.00015	0.000884524	yes
NM_001170954	A4galt	chr15:83226721-83251774	OK	12.7905	18.0599	0.497716	1.13173	0.03715	0.102529	no
NM_001077424	A4gnt	chr9:99612501-99622367	NOTEST	0	0	0	0	1	1	no
NR_046014	A530006G24Rik	chr2:147710692-147717632	NOTEST	0	0	0	0	1	1	no
NR_015500	A530013C23Rik	chr2:167690758-167697413	NOTEST	0	0	0	0	1	1	no
NR_110334	A530013C23Rik	chr2:167690758-167697413	NOTEST	0	0	0	0	1	1	no
NM_177039	A530016L24Rik	chr12:112489447-112499927	NOTEST	0.00661502	0	#NAME?	0	1	1	no
NM_213615	A530032D15Rik	chr1:85088138-85109853	NOTEST	0.0103433	0.0146534	0.502529	0	1	1	no
NR_046131	A530046M15Rik	chr13:15807242-15827537	NOTEST	0	0	0	0	1	1	no
NR_045419	A530050N04Rik	chr18:61470224-61484607	NOTEST	0.0680609	0.0996316	0.549777	0	1	1	no
NR_015565	A530053G22Rik	chr6:60279042-60403707	NOTEST	0	0	0	0	1	1	no
NM_183146	A530054K11Rik	chr13:67617000-67637753	OK	2.99234	4.03119	0.429933	1.29129	0.01295	0.0432297	yes
NR_028423	A530058N18Rik	chr2:114009600-114032292	NOTEST	0.697441	0.0322578	-4.43435	0	1	1	no
NM_001113556	A530064D06Rik	chr17:48151895-48167257	NOTEST	0.0432905	0	#NAME?	0	1	1	no
NM_178796	A530064D06Rik	chr17:48151895-48167257	NOTEST	1.61371e-05	0	#NAME?	0	1	1	no
NR_046142	A530065N20Rik	chr13:60029710-60116669	NOTEST	0	0	0	0	1	1	no
NR_045765	A530072M11Rik	chr4:16164109-16266225	NOTEST	0.590715	0.638869	0.113058	0	1	1	no
NR_029458	A530088E08Rik	chr17:32390660-32404808	NOTEST	0.0101156	0.116532	3.52608	0	1	1	no
NM_175688	A530099J19Rik	chr13:19727416-19732951	NOTEST	0.0354392	0	#NAME?	0	1	1	no
NM_177055	A630001G21Rik	chr1:85717082-85736606	NOTEST	0.0978612	0.0753093	-0.37791	0	1	1	no
NM_170757	A630007B06Rik	chr19:56790962-56813683	OK	13.1814	7.7913	-0.758567	-2.69187	5e-05	0.000318847	yes
NR_033556	A630010A05Rik	chr16:14562316-14621284	NOTEST	0	0	0	0	1	1	no
NR_045367	A630012P03Rik	chrX:52272426-52619047	NOTEST	0	0	0	0	1	1	no
NR_046182	A630019I02Rik	chr13:93040714-93144724	NOTEST	0	0	0	0	1	1	no
NR_045740	A630020A06	chr15:3996038-4015858	NOTEST	0.0106507	0	#NAME?	0	1	1	no
NM_001251843	A630023A22Rik	chr14:34051129-34102754	NOTEST	0.125305	0.370373	1.56353	0	1	1	no
NR_102290	A630023P12Rik	chr5:110514922-110525979	NOTEST	0	0.0415308	inf	0	1	1	no
NM_001122595	A630033H20Rik	chrX:107148926-107173661	NOTEST	0.0447286	0.0564857	0.336688	0	1	1	no
NM_001122596	A630033H20Rik	chrX:107148926-107173661	NOTEST	0.0265054	0.00019709	-7.07129	0	1	1	no
NM_175442	A630033H20Rik	chrX:107148926-107173661	NOTEST	0.0445207	0.0119404	-1.89862	0	1	1	no
NR_030698	A630066F11Rik	chr10:7630235-7664623	OK	1.06466	1.50717	0.501445	0.186104	0.7242	0.826669	no
NR_030699	A630072M18Rik	chr5:20893023-20956398	OK	1.38489	1.5626	0.174178	0.270838	0.58835	0.721963	no
NM_001142969	A630073D07Rik	chr6:132625110-132627511	NOTEST	0	0	0	0	1	1	no
NR_033632	A630075F10Rik	chr2:170061239-170070778	NOTEST	0	0.0218489	inf	0	1	1	no
NR_033634	A630075F10Rik	chr2:170061239-170070778	NOTEST	0	0.000116849	inf	0	1	1	no
NM_001256174	A630076J17Rik	chr3:107230613-107234031	NOTEST	0	0	0	0	1	1	no
NR_040667	A630077J23Rik	chr4:43751858-43759464	NOTEST	0.0213992	0	#NAME?	0	1	1	no
NR_015491	A630089N07Rik	chr16:98062511-98082439	NOTEST	0.279434	0.442791	0.66412	0	1	1	no
NM_001033325	A630095E13Rik	chr9:36635753-36638602	NOTEST	0	0	0	0	1	1	no
NM_001243090	A630095N17Rik	chr1:75220094-75232093	NOTEST	0	0	0	0	1	1	no
NM_001243091	A630095N17Rik	chr1:75220094-75232093	NOTEST	0	0	0	0	1	1	no
NR_110485	A730006G06Rik	chr17:48064788-48090920	NOTEST	0	0	0	0	1	1	no
NM_172505	A730008H23Rik	chr1:88227019-88277579	OK	3.13777	2.29762	-0.449597	-0.396344	0.43345	0.594496	no
NM_001167925	A730017C20Rik	chr18:59062380-59076960	NOTEST	0.136236	0.000143502	-9.89083	0	1	1	no
NM_173759	A730017C20Rik	chr18:59062380-59076960	OK	10.6145	6.52379	-0.702257	-1.38871	0.0061	0.0230511	yes
NR_033764	A730017C20Rik	chr18:59062380-59076960	OK	5.35149	5.14868	-0.0557383	-0.0772648	0.87625	0.925715	no
NR_033765	A730017C20Rik	chr18:59062380-59076960	NOTEST	0.659179	0.714682	0.116631	0	1	1	no
NR_015523	A730017L22Rik	chr2:130872540-130906396	OK	1.179	1.22131	0.0508711	0.0799356	0.88235	0.929831	no
NR_036459	A730018C14Rik	chr12:112411022-112423198	NOTEST	0	0	0	0	1	1	no
NR_040287	A730020E08Rik	chr6:61175603-62382863	OK	0.664472	1.06201	0.676523	0.627387	0.27335	0.43525	no
NR_036456	A730020M07Rik	chr3:121634935-121646453	NOTEST	0.108047	0	#NAME?	0	1	1	no
NR_036457	A730020M07Rik	chr3:121634935-121646453	NOTEST	0.00964479	0	#NAME?	0	1	1	no
NR_036458	A730020M07Rik	chr3:121634935-121646453	NOTEST	0.00599908	0	#NAME?	0	1	1	no
NR_045838	A730036I17Rik	chr2:129218968-129235606	NOTEST	0.0219148	0.0449814	1.03742	0	1	1	no
NR_040769	A730043L09Rik	chr9:62242595-62244100	NOTEST	0.301853	0.0388399	-2.95823	0	1	1	no
NR_040271	A730046J19Rik	chrX:144153694-144166274	NOTEST	0.0228581	0.0990697	2.11574	0	1	1	no
NR_040324	A730056A06Rik	chr7:73310379-73419899	NOTEST	0.242159	0.00033351	-9.50401	0	1	1	no
NR_040325	A730056A06Rik	chr7:73310379-73419899	NOTEST	0.0418276	0.171272	2.03376	0	1	1	no
NR_040317	A730082K24Rik	chr7:114948649-114983967	NOTEST	0	0.000697945	inf	0	1	1	no
NR_040319	A730082K24Rik	chr7:114948649-114983967	NOTEST	0	0.0403181	inf	0	1	1	no
NR_045967	A730085K08Rik	chr9:122382021-122398801	NOTEST	0.14223	0.0506802	-1.48873	0	1	1	no
NR_040279	A730090H04Rik	chr11:95140446-95159047	NOTEST	0	0	0	0	1	1	no
NR_040390	A730090N16Rik	chr3:65109367-65378225	NOTEST	0.0318365	0	#NAME?	0	1	1	no
NR_038091	A730098P11Rik	chr16:24392555-24992578	OK	23.7915	22.8097	-0.0608003	-0.25876	0.6159	0.742997	no
NR_045161	A830009L08Rik	chr13:91368989-91388085	NOTEST	0.0197724	0	#NAME?	0	1	1	no
NM_001007574	A830010M20Rik	chr5:107497744-107512556	OK	5.71887	6.23567	0.124815	0.465083	0.3442	0.50933	no
NM_001168557	A830010M20Rik	chr5:107497744-107512556	NOTEST	0	0	0	0	1	1	no
NM_001160369	A830018L16Rik	chr1:11414104-11975902	OK	8.06313	5.22833	-0.62499	-1.17953	0.0194	0.0604326	no
NM_001160370	A830018L16Rik	chr1:11414104-11975902	OK	9.57743	6.17619	-0.632921	-1.74404	0.00125	0.0059187	yes
NM_001160371	A830018L16Rik	chr1:11414104-11975902	NOTEST	0.197638	0.680462	1.78365	0	1	1	no
NM_177173	A830018L16Rik	chr1:11414104-11975902	OK	2.23818	1.59421	-0.48948	-0.435397	0.3691	0.532802	no
NR_040551	A830019L24Rik	chr3:143243054-143257996	NOTEST	0.0733743	0.02512	-1.54644	0	1	1	no
NR_045403	A830052D11Rik	chr18:32359056-32435740	NOTEST	0.67789	0.365423	-0.891482	0	1	1	no
NM_001033472	A830080D01Rik	chrX:159532667-159593081	OK	2.80066	3.63926	0.377879	0.957098	0.07005	0.169277	no
NR_045195	A830082K12Rik	chr13:78188972-78236564	NOTEST	0.742433	0.0517791	-3.84182	0	1	1	no
NR_015526	A830082N09Rik	chr10:33987215-33995055	OK	2.70867	2.44997	-0.144819	-0.45259	0.37015	0.533725	no
NR_040549	A930001A20Rik	chr3:14971200-15002727	NOTEST	4.55757e-06	0	#NAME?	0	1	1	no
NR_040550	A930001A20Rik	chr3:14971200-15002727	NOTEST	0.0444033	0	#NAME?	0	1	1	no
NR_045989	A930001C03Rik	chr19:4425456-4477143	NOTEST	0	0	0	0	1	1	no
NR_045990	A930001C03Rik	chr19:4425456-4477143	NOTEST	0.0226637	0	#NAME?	0	1	1	no
NR_015488	A930003A15Rik	chr16:19876567-19884274	NOTEST	0.0419997	0	#NAME?	0	1	1	no
NR_027896	A930003A15Rik	chr16:19876567-19884274	NOTEST	0.0210951	0	#NAME?	0	1	1	no
NR_027362	A930003O13Rik	chr5:22738910-23275597	OK	0.41231	0.877171	1.08913	0.589214	0.30735	0.471547	no
NR_028376	A930004D18Rik	chr2:18025188-18037741	OK	3.38586	4.55457	0.427789	1.12803	0.0346	0.0966105	no
NR_028377	A930004D18Rik	chr2:18025188-18037741	NOTEST	0.0442674	0	#NAME?	0	1	1	no
NR_015487	A930005H10Rik	chr3:115881578-115888130	OK	4.89357	4.32382	-0.17858	-0.182183	0.7097	0.815673	no
NR_027894	A930005H10Rik	chr3:115881578-115888130	OK	3.46671	3.76593	0.119437	0.122954	0.80755	0.882336	no
NR_027895	A930005H10Rik	chr3:115881578-115888130	NOTEST	0.180968	0.290685	0.68372	0	1	1	no
[truncated: 31,296 more rows]

## Sheet: MACS depleted
transcript	gene	locus	FPKM Dissociated DRG	FPKM MACS DRG	log2 fold change	test_stat	p_value	q_value	significant
NM_010910	Nefl	chr14:68083883-68087737	2464.02	1121.4	-1.13572	-3.51226	5e-05	0.000318847	yes
NM_009696	Apoe	chr7:19696243-19699166	2422.41	31.0456	-6.28591	-22.5683	5e-05	0.000318847	yes
NM_008623	Mpz	chr1:171150712-171161123	1585.64	79.5886	-4.31636	-14.4855	5e-05	0.000318847	yes
NM_008691	Nefm	chr14:68119544-68131371	1526.75	423.19	-1.85109	-6.34452	5e-05	0.000318847	yes
NM_144900	Atp1a1	chr3:101576218-101604707	1087.2	661.802	-0.716151	-2.18495	0.0002	0.00115088	yes
NM_008885	Pmp22	chr11:62951192-63386069	875.285	476.72	-0.87661	-3.46116	5e-05	0.000318847	yes
NM_010904	Nefh	chr11:4938755-5042794	757.806	96.2175	-2.97746	-8.57513	5e-05	0.000318847	yes
NM_008634	Map1b	chr13:99421463-99516602	752.194	340.085	-1.14521	-3.27655	5e-05	0.000318847	yes
NM_011428	Snap25	chr2:136713449-136782428	737.613	389.179	-0.922431	-3.69615	5e-05	0.000318847	yes
NM_009721	Atp1b1	chr1:164307674-164458355	730.843	321.556	-1.18449	-4.58673	5e-05	0.000318847	yes
NM_009941	Cox4i1	chr8:120668289-120674209	684.653	468.625	-0.546938	-3.65093	5e-05	0.000318847	yes
NM_007756	Cplx1	chr5:108518553-108550027	533.362	299.185	-0.834076	-3.92495	5e-05	0.000318847	yes
NR_003258	Gnas	chr2:174281236-174346742	526.183	225.485	-1.22254	-1.92333	0.0011	0.00528688	yes
NM_009382	Thy1	chr9:44043383-44048579	508.722	73.6375	-2.78837	-13.7786	5e-05	0.000318847	yes
NM_008410	Itm2b	chr14:73362231-73385271	451.969	274.34	-0.72026	-3.65144	5e-05	0.000318847	yes
NM_008791	Pcp4	chr16:96467605-96525793	419.103	91.9509	-2.18837	-13.1744	5e-05	0.000318847	yes
NM_009115	S100b	chr10:76253835-76261319	416.322	59.6898	-2.80215	-13.9124	5e-05	0.000318847	yes
NM_009976	Cst3	chr2:148871731-148875468	413.606	227.914	-0.859764	-5.44184	5e-05	0.000318847	yes
NM_009242	Sparc	chr11:55394158-55420080	377.774	28.8759	-3.70958	-12.5173	5e-05	0.000318847	yes
NM_011594	Timp2	chr11:118301060-118355411	368.712	187.25	-0.977529	-4.29431	5e-05	0.000318847	yes
NM_021273	Ckb	chr12:111669354-111672338	344.38	179.287	-0.941732	-5.06228	5e-05	0.000318847	yes
NM_010598	Kcnab2	chr4:152390739-152477549	340.945	108.552	-1.65115	-3.18564	5e-05	0.000318847	yes
NM_153781	Pygb	chr2:150786795-150831748	331.909	171.42	-0.95325	-4.22165	5e-05	0.000318847	yes
NM_007747	Cox5a	chr9:57521231-57532426	325.444	202.015	-0.687947	-4.3832	5e-05	0.000318847	yes
NM_021272	Fabp7	chr10:57784922-57788450	322.961	5.21266	-5.95319	-15.4609	5e-05	0.000318847	yes
NM_008618	Mdh1	chr11:21556691-21571934	321.438	183.767	-0.806665	-4.13424	5e-05	0.000318847	yes
NM_011701	Vim	chr2:13574310-13582826	312.036	48.3967	-2.68873	-13.2708	5e-05	0.000318847	yes
NM_013509	Eno2	chr6:124760054-124769509	310.035	198.734	-0.641593	-3.0897	5e-05	0.000318847	yes
NM_001290469	Atp1a3	chr7:24978168-25005937	292.773	201.344	-0.54012	-2.25407	5e-05	0.000318847	yes
NM_009496	Vamp1	chr6:125215580-125222306	292.595	71.6871	-2.02912	-8.99008	5e-05	0.000318847	yes
NM_007830	Dbi	chr1:120113279-120121096	278.635	39.4307	-2.82099	-9.41693	5e-05	0.000318847	yes
NM_013813	Epb4.1l3	chr17:69156809-69289987	255.603	157.643	-0.697246	-2.9861	5e-05	0.000318847	yes
NM_033217	Ngfr	chr11:95568820-95587698	254.907	107.554	-1.24491	-5.91558	5e-05	0.000318847	yes
NM_013492	Clu	chr14:65968482-65981545	251.457	55.0709	-2.19095	-11.0569	5e-05	0.000318847	yes
NM_022007	Fxyd7	chr7:31042514-31051454	231.684	45.2761	-2.35534	-12.0918	5e-05	0.000318847	yes
NM_019754	Tagln3	chr16:45711229-45724531	230.343	83.5932	-1.46233	-7.90852	5e-05	0.000318847	yes
NM_009145	Nptn	chr9:58582239-58741559	226.019	104.322	-1.1154	-5.73242	5e-05	0.000318847	yes
NM_010197	Fgf1	chr18:38838672-38971274	223.184	98.2757	-1.18333	-5.44299	5e-05	0.000318847	yes
NM_078478	Ghitm	chr14:37120444-37135322	218.212	152.589	-0.516079	-1.89463	0.0003	0.00166516	yes
NR_024329	2900097C17Rik	chr2:156388062-156392979	216.672	149.593	-0.534472	-2.36712	5e-05	0.000318847	yes
NM_009897	Ckmt1	chr2:121358640-121380940	213.358	83.8295	-1.34774	-6.14327	5e-05	0.000318847	yes
NM_176848	Fbxo2	chr4:148160667-148166417	204.747	89.2248	-1.19833	-6.4736	5e-05	0.000318847	yes
NM_053199	Cadm3	chr1:173334253-173367695	197.342	122.513	-0.687763	-3.21595	5e-05	0.000318847	yes
NM_134118	Tecr	chr8:83571697-83594491	193.764	136.408	-0.506373	-1.81873	0.0003	0.00166516	yes
NM_011322	Scn1b	chr7:31116523-31126945	193.692	66.127	-1.55045	-8.06608	5e-05	0.000318847	yes
NM_001291439	Hmgcs1	chr13:119690350-119708260	192.683	126.473	-0.607398	-1.76063	0.0002	0.00115088	yes
NM_009735	B2m	chr2:122120107-122186189	192.558	128.337	-0.58535	-2.55251	5e-05	0.000318847	yes
NM_010234	Fos	chr12:85473900-85477270	191.273	50.7324	-1.91465	-8.27265	5e-05	0.000318847	yes
NM_027890	Susd2	chr10:75636618-75644008	189.737	130.568	-0.539194	-2.45285	5e-05	0.000318847	yes
NM_025557	Pcp4l1	chr1:171173263-171196268	189.449	54.1665	-1.80633	-9.1958	5e-05	0.000318847	yes
NM_001081124	Map7d2	chrX:159414577-159498947	189.067	78.678	-1.26487	-6.05093	5e-05	0.000318847	yes
NM_011175	Lgmn	chr12:102394097-102439697	188.024	103.17	-0.865897	-4.52574	5e-05	0.000318847	yes
NM_019793	Tspan3	chr9:56135883-56161070	188.015	113.339	-0.730211	-3.85589	5e-05	0.000318847	yes
NM_028013	Endod1	chr9:14353989-14381242	186.025	59.1903	-1.65206	-7.78311	5e-05	0.000318847	yes
NM_008131	Glul	chr1:153899925-153909723	184.154	128.328	-0.521074	-2.40463	5e-05	0.000318847	yes
NM_010097	Sparcl1	chr5:104079108-104114088	183.564	25.0465	-2.87361	-12.9922	5e-05	0.000318847	yes
NM_022417	Itm2c	chr1:85894509-85908698	180.56	100.408	-0.84661	-4.3978	5e-05	0.000318847	yes
NM_009447	Tuba4a	chr1:75210828-75219253	179.361	43.1094	-2.0568	-7.89711	5e-05	0.000318847	yes
NM_030203	Tspyl4	chr10:34297420-34301320	179.051	122.564	-0.546829	-2.60322	5e-05	0.000318847	yes
NM_008495	Lgals1	chr15:78926724-78930465	173.94	89.4927	-0.958747	-5.38873	5e-05	0.000318847	yes
NM_009155	Sepp1	chr15:3270766-3280508	170.643	27.9652	-2.60928	-10.3616	5e-05	0.000318847	yes
NM_198001	1110008P14Rik	chr2:32379100-32381915	170.361	95.7207	-0.831694	-4.84872	5e-05	0.000318847	yes
NM_008681	Ndrg1	chr15:66929317-66969641	169.853	13.9414	-3.60684	-15.6421	5e-05	0.000318847	yes
NM_008854	Prkaca	chr8:83972977-83996442	167.967	103.766	-0.694846	-3.25008	5e-05	0.000318847	yes
NM_175199	Hspa12a	chr19:58795750-58860984	162.817	107.902	-0.593536	-2.66209	5e-05	0.000318847	yes
NM_011838	Lynx1	chr15:74747855-74752979	157.363	28.7309	-2.45342	-11.5027	5e-05	0.000318847	yes
NM_001290561	Plp1	chrX:136822745-136838582	157.097	3.7452	-5.39047	-6.30983	5e-05	0.000318847	yes
NM_001163623	Prepl	chr17:85028346-85090274	151.928	106.33	-0.514831	-2.28575	5e-05	0.000318847	yes
NM_198607	Them6	chr15:74721233-74724373	151.154	86.0645	-0.812533	-4.27676	5e-05	0.000318847	yes
NM_020615	Atp5c1	chr2:10056030-10080510	150.379	94.819	-0.665358	-2.96876	5e-05	0.000318847	yes
NM_001033124	Ntrk1	chr3:87778243-87795162	146.787	87.0517	-0.753776	-3.77307	5e-05	0.000318847	yes
NM_016898	Cd164	chr10:41519499-41531042	145.748	54.3047	-1.42433	-7.08348	5e-05	0.000318847	yes
NM_001013390	Scn4b	chr9:45139041-45154061	144.293	31.7115	-2.18592	-10.3644	5e-05	0.000318847	yes
NM_023051	Clstn1	chr4:149586467-149648899	143.97	74.5699	-0.949105	-3.2116	5e-05	0.000318847	yes
NM_026669	Tmbim6	chr15:99392946-99410049	141.737	86.9513	-0.70494	-2.93943	5e-05	0.000318847	yes
NM_024465	Abhd12	chr2:150832514-150904731	141.321	94.2797	-0.583954	-3.03495	5e-05	0.000318847	yes
NM_025567	Cyc1	chr15:76343522-76345934	138.732	96.0945	-0.529771	-2.858	5e-05	0.000318847	yes
NM_027179	Tecr	chr8:83571697-83594491	135.583	71.8048	-0.917019	-2.42398	5e-05	0.000318847	yes
NM_010286	Tsc22d3	chrX:140539528-140600522	131.736	69.2047	-0.928706	-4.26838	5e-05	0.000318847	yes
NM_008492	Ldhb	chr6:142490248-142507943	130.996	26.4035	-2.31072	-10.6054	5e-05	0.000318847	yes
NM_013602	Mt1	chr8:94179088-94180327	128.34	27.4935	-2.2228	-9.77247	5e-05	0.000318847	yes
NM_001101507	Clec2l	chr6:38663068-38680865	128.219	17.277	-2.89168	-12.2669	5e-05	0.000318847	yes
NM_013879	Cabp1	chr5:115168690-115186121	127.522	78.4129	-0.701583	-3.69799	5e-05	0.000318847	yes
NM_134255	Elovl5	chr9:77917364-77984519	122.516	68.3282	-0.84242	-4.2362	5e-05	0.000318847	yes
NM_010324	Got1	chr19:43499752-43524605	120.935	76.7778	-0.655476	-3.35994	5e-05	0.000318847	yes
NM_027258	Rnf157	chr11:116336344-116413032	118.216	59.7213	-0.985104	-4.73126	5e-05	0.000318847	yes
NM_010591	Jun	chr4:95049035-95052222	118.207	64.0068	-0.885021	-4.1948	5e-05	0.000318847	yes
NM_025569	Mgst3	chr1:167372383-167393797	116.609	75.7295	-0.622745	-3.41864	5e-05	0.000318847	yes
NM_007470	Apod	chr16:31296191-31314596	116.26	7.97112	-3.86642	-13.4457	5e-05	0.000318847	yes
NM_173016	Vat1l	chr8:114205639-114374070	115.437	43.5114	-1.40765	-6.67849	5e-05	0.000318847	yes
NM_001159900	Hopx	chr5:77086985-77115123	115.386	36.733	-1.65133	-5.96057	5e-05	0.000318847	yes
NM_010045	Ackr1	chr1:173331885-173333503	114.735	61.8528	-0.891396	-4.60543	5e-05	0.000318847	yes
NM_010330	Emb	chr13:117220572-117274415	114.349	77.7107	-0.557259	-2.82844	5e-05	0.000318847	yes
NM_011780	Adam23	chr1:63445903-63596515	114.049	27.5457	-2.04976	-9.14312	5e-05	0.000318847	yes
NM_182991	Tmem59l	chr8:70483866-70487358	111.521	76.6435	-0.541087	-2.81024	5e-05	0.000318847	yes
NM_178589	Tnfrsf21	chr17:43016554-43089188	107.557	51.1507	-1.07228	-5.25606	5e-05	0.000318847	yes
NR_027838	Atp2a2	chr5:122453512-122502225	107.326	58.7712	-0.868822	-3.14183	5e-05	0.000318847	yes
NM_029978	Fam57b	chr7:126816884-126830219	106.776	38.9138	-1.45623	-6.34368	5e-05	0.000318847	yes
NM_007693	Chga	chr12:102554968-102565027	106.543	66.2938	-0.684495	-3.49396	5e-05	0.000318847	yes
NM_015804	Atp11a	chr8:12757015-12868728	105.764	40.517	-1.38425	-6.14065	5e-05	0.000318847	yes
NM_009049	Resp18	chr1:75272201-75278380	105.52	46.2174	-1.19101	-5.90012	5e-05	0.000318847	yes
NM_133655	Cd81	chr7:143021783-143067930	105.319	40.1968	-1.38961	-5.76913	5e-05	0.000318847	yes
NM_001001985	Nat8l	chr5:33995983-34005916	105.018	37.9505	-1.46844	-6.89023	5e-05	0.000318847	yes
NM_009947	Cpne6	chr14:55510447-55517431	104.397	17.4776	-2.5785	-7.32655	5e-05	0.000318847	yes
NM_025961	Gatm	chr2:122594472-122611277	101.873	18.6685	-2.44809	-11.091	5e-05	0.000318847	yes
NM_013645	Pvalb	chr15:78191117-78206351	101.564	10.0061	-3.34343	-11.1878	5e-05	0.000318847	yes
NM_021605	Nek7	chr1:138484713-138619696	100.536	68.4092	-0.55545	-2.77377	5e-05	0.000318847	yes
NM_182993	Slc17a7	chr7:45163920-45176139	99.4313	8.43941	-3.55849	-13.1127	5e-05	0.000318847	yes
NM_010595	Kcna1	chr6:126636462-126645801	99.1854	12.0506	-3.04102	-13.4334	5e-05	0.000318847	yes
NM_001037987	Edil3	chr13:88821471-89323225	98.9364	57.3808	-0.785932	-3.33056	5e-05	0.000318847	yes
NM_012038	Vsnl1	chr12:11325244-11436649	98.6559	11.1329	-3.14758	-12.5333	5e-05	0.000318847	yes
NM_080633	Aco2	chr15:81872462-81926213	97.7651	63.7674	-0.6165	-2.97409	5e-05	0.000318847	yes
NM_145217	Diras1	chr10:81019589-81025377	97.2451	65.2627	-0.575366	-2.8855	5e-05	0.000318847	yes
NM_009964	Cryab	chr9:50751071-50756635	97.1565	3.78659	-4.68134	-7.87896	5e-05	0.000318847	yes
NM_001166463	Spock1	chr13:57421194-57908332	95.8314	31.7647	-1.59307	-6.8061	5e-05	0.000318847	yes
NM_013755	Gyg	chr3:20122083-20155116	94.5626	45.331	-1.06077	-5.2568	5e-05	0.000318847	yes
NM_016866	Stk39	chr2:68210446-68471981	93.4277	62.869	-0.5715	-2.85613	5e-05	0.000318847	yes
NM_001202445	Mapk8ip1	chr2:92383675-92401263	93.1488	39.4101	-1.24097	-3.54095	5e-05	0.000318847	yes
NM_011595	Timp3	chr10:86048745-86498896	93.0543	11.5094	-3.01526	-5.93736	5e-05	0.000318847	yes
NM_028375	Cxx1c	chrX:53607921-53609134	93.0441	63.9132	-0.541801	-2.78158	5e-05	0.000318847	yes
NM_009657	Aldoc	chr11:78324197-78326760	92.7866	40.2529	-1.20482	-5.85269	5e-05	0.000318847	yes
NM_009441	Ttc3	chr16:94358762-94469221	92.6197	63.5145	-0.544233	-2.4193	5e-05	0.000318847	yes
NM_009946	Cplx2	chr13:54371348-54383917	91.5765	32.083	-1.51317	-7.27435	5e-05	0.000318847	yes
NM_028388	Ndufv2	chr17:66078794-66101559	91.2986	60.4757	-0.594238	-2.61493	5e-05	0.000318847	yes
NM_009263	Spp1	chr5:104435110-104441053	90.095	7.00916	-3.68413	-7.1103	5e-05	0.000318847	yes
NM_032393	Map1a	chr2:121289601-121351013	89.8615	12.3845	-2.85917	-2.41235	0.0001	0.000609219	yes
NM_007743	Col1a2	chr6:4505696-4541543	88.9173	3.5199	-4.65886	-14.5349	5e-05	0.000318847	yes
NM_053267	Selm	chr11:3514701-3517351	88.1792	44.4575	-0.988012	-4.79839	5e-05	0.000318847	yes
NM_001190451	Dcn	chr10:97479499-97518162	87.6992	7.76122	-3.49821	-6.40943	5e-05	0.000318847	yes
NM_008113	Arhgdig	chr17:26199182-26201350	84.2727	47.0452	-0.841017	-4.12307	5e-05	0.000318847	yes
NM_009113	S100a13	chr3:90514434-90524581	83.3079	51.97	-0.680775	-3.37437	5e-05	0.000318847	yes
NM_025359	Tspan13	chr12:36014554-36042478	82.4341	57.253	-0.525891	-2.6393	5e-05	0.000318847	yes
NM_020578	Ehd3	chr17:73804840-73832093	81.9319	45.8059	-0.838893	-4.12538	5e-05	0.000318847	yes
NM_001111331	Kcnip3	chr2:127456497-127522094	81.4979	49.5205	-0.718739	-3.23818	5e-05	0.000318847	yes
NM_025316	Ndufb5	chr3:32737062-32751559	80.6226	53.1183	-0.601976	-2.98459	5e-05	0.000318847	yes
NM_009307	Syt2	chr1:134646680-134749417	80.1341	7.5725	-3.40357	-13.2133	5e-05	0.000318847	yes
NM_001290751	Tmx2	chr2:84671310-84715164	79.9714	47.1283	-0.76289	-2.64122	5e-05	0.000318847	yes
NM_175329	Chchd10	chr10:75935572-75940672	79.5787	30.335	-1.3914	-6.02503	5e-05	0.000318847	yes
NM_153117	9530068E07Rik	chr11:52396427-52408723	79.2449	45.4378	-0.802425	-3.9703	5e-05	0.000318847	yes
NM_001161458	Cbfb	chr8:105170673-105217988	79.0183	49.4517	-0.676166	-2.3387	5e-05	0.000318847	yes
NM_007913	Egr1	chr18:34861206-34864956	78.8381	19.9715	-1.98095	-8.14586	5e-05	0.000318847	yes
NM_019521	Gas6	chr8:13465373-13494535	78.763	31.8719	-1.30523	-6.26568	5e-05	0.000318847	yes
NM_023179	Atp6v1g2	chr17:35236595-35238768	78.4557	49.4754	-0.665165	-3.28864	5e-05	0.000318847	yes
NM_018780	Sfrp5	chr19:42197970-42202252	78.3842	1.83902	-5.41355	-11.8306	5e-05	0.000318847	yes
NM_023061	Mcam	chr9:44134657-44142726	78.077	51.7849	-0.592366	-2.9212	5e-05	0.000318847	yes
NM_030692	Sacm1l	chr9:123529881-123592598	77.0732	54.1738	-0.508634	-2.52987	5e-05	0.000318847	yes
NM_008630	Mt2	chr8:94172617-94173567	76.9997	24.1133	-1.67502	-6.81782	5e-05	0.000318847	yes
NM_021551	Slc22a17	chr14:54906726-54913132	76.319	42.6558	-0.839299	-4.12289	5e-05	0.000318847	yes
NM_001004173	Sgpp2	chr1:78310345-78488897	75.2303	48.6069	-0.630154	-2.65283	5e-05	0.000318847	yes
NM_019699	Fads2	chr19:10064163-10101503	74.7192	26.8055	-1.47895	-6.7427	5e-05	0.000318847	yes
NM_001159647	Cntn1	chr15:92051164-92341967	74.5088	16.8131	-2.14782	-5.87145	5e-05	0.000318847	yes
NM_198048	Prx	chr7:27499323-27520041	74.4002	3.83658	-4.27741	-11.991	5e-05	0.000318847	yes
NM_010517	Igfbp4	chr11:99041259-99052643	74.3154	4.35705	-4.09224	-12.4832	5e-05	0.000318847	yes
NM_010298	Glrb	chr3:80843598-80913660	74.2121	29.4543	-1.33318	-5.91066	5e-05	0.000318847	yes
NM_024221	Pdhb	chr14:8165990-8172992	73.899	46.1105	-0.680459	-3.33383	5e-05	0.000318847	yes
NM_001252455	Ptprs	chr17:56412425-56476480	73.8419	43.6423	-0.758712	-2.815	5e-05	0.000318847	yes
NM_019564	Htra1	chr7:130936202-130985658	73.7341	12.0408	-2.6144	-10.6392	5e-05	0.000318847	yes
NM_008963	Ptgds	chr2:25466711-25469749	73.402	4.93235	-3.89547	-9.32054	5e-05	0.000318847	yes
NM_001290817	Sparc	chr11:55394158-55420080	72.1674	6.97465	-3.37116	-4.70692	5e-05	0.000318847	yes
NM_146120	Gsn	chr2:35256358-35307902	72.1542	1.10597	-6.0277	-3.78613	0.0028	0.0118013	yes
NM_008321	Id3	chr4:136143821-136145392	71.5407	25.4703	-1.48995	-6.44725	5e-05	0.000318847	yes
NM_133891	Slc44a1	chr4:53440412-53622478	71.2694	44.6824	-0.673575	-3.08895	5e-05	0.000318847	yes
NM_153793	Rell2	chr18:37955558-37969731	71.0642	28.9049	-1.29781	-5.31883	5e-05	0.000318847	yes
NM_010762	Mal	chr2:127633225-127656695	70.8689	16.0096	-2.14622	-8.72077	5e-05	0.000318847	yes
NM_153112	Cadm4	chr7:24482022-24504533	70.3086	14.0618	-2.32192	-9.84787	5e-05	0.000318847	yes
NM_008417	Kcna2	chr3:107101566-107115005	69.7651	24.3011	-1.52148	-6.95081	5e-05	0.000318847	yes
NM_023625	Plbd2	chr5:120476546-120503623	69.4885	38.2412	-0.861647	-3.97777	5e-05	0.000318847	yes
NM_007791	Csrp1	chr1:135729196-135752229	69.4418	19.2635	-1.84994	-8.11567	5e-05	0.000318847	yes
NM_001139512	Raly	chr2:154791109-154867261	69.1895	48.3567	-0.516837	-1.4826	0.00365	0.0148439	yes
NM_008671	Nap1l2	chrX:103184058-103186664	69.0614	48.5467	-0.508507	-2.51593	5e-05	0.000318847	yes
NM_007458	Ap2a1	chr7:44896078-44929490	68.4973	40.2067	-0.768609	-2.09161	0.0003	0.00166516	yes
NM_178405	Atp1a2	chr1:172271708-172298064	68.4787	1.64184	-5.38227	-15.3734	5e-05	0.000318847	yes
NM_015803	Atp8a2	chr14:59647740-60086834	67.7877	32.7494	-1.04956	-5.04835	5e-05	0.000318847	yes
NM_176921	6030419C18Rik	chr9:58488602-58499742	67.4093	25.1221	-1.42399	-6.59245	5e-05	0.000318847	yes
NM_001146046	Lrrc49	chr9:60587234-60688134	67.266	36.5195	-0.881211	-3.23885	5e-05	0.000318847	yes
NM_025326	Tmem176a	chr6:48841482-48845364	67.1771	42.9334	-0.645871	-2.44166	5e-05	0.000318847	yes
NM_010145	Ephx1	chr1:180989555-181017495	66.9222	38.8092	-0.786087	-3.77269	5e-05	0.000318847	yes
NM_008416	Junb	chr8:84976908-84978748	66.8822	43.9769	-0.604878	-2.81584	5e-05	0.000318847	yes
NM_145219	Lgi3	chr14:70530820-70538324	66.7493	6.69236	-3.31816	-12.6732	5e-05	0.000318847	yes
NM_009656	Aldh2	chr5:121567686-121593824	66.1298	33.0229	-1.00183	-4.7898	5e-05	0.000318847	yes
NM_001099644	Htr3a	chr9:48899212-48911099	66.1236	13.3145	-2.31217	-8.00896	5e-05	0.000318847	yes
NM_008323	Idh3g	chrX:73778962-73786897	65.4726	45.4393	-0.526951	-2.54163	5e-05	0.000318847	yes
NM_020494	Ddx24	chr12:103407975-103425867	65.4696	46.1006	-0.506039	-2.17497	5e-05	0.000318847	yes
NM_024414	Stx1b	chr7:127806843-127824531	64.7792	21.4625	-1.59371	-6.9618	5e-05	0.000318847	yes
NM_153145	Abca8a	chr11:110025633-110095937	64.7776	0.685194	-6.56284	-13.6938	5e-05	0.000318847	yes
NM_001198791	Ak1	chr2:32621757-32635058	64.7187	40.8256	-0.66471	-2.09066	0.0001	0.000609219	yes
NM_011520	Sdc3	chr4:130792536-130826318	64.1488	34.694	-0.886738	-4.28508	5e-05	0.000318847	yes
NM_134076	Abhd4	chr14:54254128-54269169	64.0358	20.1164	-1.67051	-6.60623	5e-05	0.000318847	yes
NM_008033	Fnta	chr8:25998721-26015601	63.4169	40.5642	-0.644661	-3.11509	5e-05	0.000318847	yes
NM_009255	Serpine2	chr1:79794320-79858665	62.9212	0.949496	-6.05024	-10.8229	5e-05	0.000318847	yes
NM_016709	Auh	chr13:52835109-52929677	62.2905	37.0661	-0.74891	-3.5165	5e-05	0.000318847	yes
NM_009818	Ctnna1	chr18:35118911-35254775	62.2549	43.4584	-0.518554	-2.19657	5e-05	0.000318847	yes
NM_053262	Hsd17b11	chr5:103989764-104021796	62.2216	27.8939	-1.15746	-5.32161	5e-05	0.000318847	yes
NM_008730	Nptx1	chr11:119538718-119547820	62.0886	22.0872	-1.49112	-7.08516	5e-05	0.000318847	yes
NM_020606	Parva	chr7:112427705-112591688	61.7935	19.8662	-1.63714	-7.6417	5e-05	0.000318847	yes
NM_029083	Ddit4	chr10:59949674-59951770	61.7588	20.5583	-1.58692	-6.87028	5e-05	0.000318847	yes
NM_133765	Fbxo31	chr8:121549442-121578806	61.5806	32.2298	-0.934081	-4.51606	5e-05	0.000318847	yes
NM_019986	Habp4	chr13:64161865-64186537	61.4006	38.3502	-0.679018	-3.29439	5e-05	0.000318847	yes
NM_008688	Nfic	chr10:81396190-81427173	60.9983	34.1728	-0.835919	-3.29535	5e-05	0.000318847	yes
NM_019535	Sh3gl2	chr4:85205455-85389379	60.5803	20.2411	-1.58156	-7.26214	5e-05	0.000318847	yes
NM_010305	Gnai1	chr5:18265134-18360413	59.7728	25.0302	-1.25582	-5.94145	5e-05	0.000318847	yes
NM_009250	Serpini1	chr3:75557532-75642523	59.4663	39.3836	-0.594475	-2.89498	5e-05	0.000318847	yes
NM_033521	Laptm4b	chr15:34238025-34284295	59.0952	23.9561	-1.30265	-5.91585	5e-05	0.000318847	yes
NM_010942	Nsg1	chr5:38039229-38159467	58.9809	16.4636	-1.84097	-4.93684	5e-05	0.000318847	yes
NM_008973	Ptn	chr6:36715662-36811361	58.8375	15.3287	-1.9405	-8.13763	5e-05	0.000318847	yes
NM_013681	Syn2	chr6:115134901-115282626	58.7204	38.1322	-0.622852	-2.52179	5e-05	0.000318847	yes
NM_146094	Fads1	chr19:10182887-10196872	58.6483	41.4211	-0.501725	-2.31005	5e-05	0.000318847	yes
NM_175217	Mmd2	chr5:142563480-142608752	58.5913	0.421553	-7.11883	-9.45111	5e-05	0.000318847	yes
NM_152915	Dner	chr1:84369838-84696221	58.4211	36.311	-0.686085	-3.15356	5e-05	0.000318847	yes
NM_023422	Hist1h2bc	chr13:23684198-23692480	58.3356	38.5223	-0.598685	-1.91619	0.0002	0.00115088	yes
NM_009930	Col3a1	chr1:45311537-45349706	58.3065	1.76569	-5.04535	-13.7115	5e-05	0.000318847	yes
NM_001159648	Cntn1	chr15:92051164-92341967	58.052	15.5733	-1.89827	-4.70204	5e-05	0.000318847	yes
NM_011756	Zfp36	chr7:28376783-28379228	58.0225	22.5454	-1.36378	-5.5476	5e-05	0.000318847	yes
NM_172271	Slc6a17	chr3:107467547-107518018	57.9275	24.5995	-1.23562	-5.88915	5e-05	0.000318847	yes
NM_133795	Ttc1	chr11:43730005-43747973	57.6576	39.5968	-0.542127	-2.56209	5e-05	0.000318847	yes
NM_011436	Sorl1	chr9:41968488-42124289	57.6161	36.0249	-0.677476	-3.24647	5e-05	0.000318847	yes
NM_146105	Cnst	chr1:179546528-179627473	56.9871	33.674	-0.758999	-3.6887	5e-05	0.000318847	yes
NM_177235	Bend6	chr1:33852051-33907621	56.9043	30.1094	-0.918323	-4.33572	5e-05	0.000318847	yes
NM_177572	Rimkla	chr4:119465284-119492598	56.1137	21.0567	-1.41408	-6.63101	5e-05	0.000318847	yes
NM_008597	Mgp	chr6:136872434-136875805	56.1066	15.1364	-1.89015	-6.50964	5e-05	0.000318847	yes
NM_001177961	Gpm6b	chrX:166238942-166389033	55.7927	0.960506	-5.86014	-6.37813	0.00265	0.0112588	yes
NM_183000	Asic3	chr5:24413450-24417834	55.5911	13.7055	-2.02009	-8.21304	5e-05	0.000318847	yes
NM_001098476	Grsf1	chr5:88659232-88676171	54.2562	31.4674	-0.785929	-2.26615	0.0001	0.000609219	yes
NM_013495	Cpt1a	chr19:3323300-3385733	54.1929	21.8541	-1.3102	-6.18922	5e-05	0.000318847	yes
NM_009923	Cnp	chr11:100574938-100581739	54.0821	33.9544	-0.671549	-2.38786	5e-05	0.000318847	yes
NM_018811	Abhd2	chr7:79273265-79361601	53.6986	30.2841	-0.826323	-3.93005	5e-05	0.000318847	yes
NM_001135577	Smim13	chr13:41249843-41276577	53.6957	35.5028	-0.596872	-2.90672	5e-05	0.000318847	yes
NM_026572	Gcsh	chr8:116981827-116993449	53.1941	29.0117	-0.874633	-3.91921	5e-05	0.000318847	yes
NM_001002004	2610507B11Rik	chr11:78261753-78290625	52.9664	37.3482	-0.504039	-2.42458	5e-05	0.000318847	yes
NM_138751	Tmem47	chrX:81070643-81097875	52.8972	11.3417	-2.22156	-9.75448	5e-05	0.000318847	yes
NM_178878	Hadha	chr5:30103583-30154980	52.6842	36.7935	-0.517919	-2.38808	5e-05	0.000318847	yes
NM_016782	Cntnap1	chr11:101176116-101190720	52.6172	14.1763	-1.89205	-8.73358	5e-05	0.000318847	yes
NM_016978	Oat	chr7:132557474-132576398	52.5569	23.2978	-1.17369	-5.3386	5e-05	0.000318847	yes
NM_027865	Tmem25	chr9:44793778-44799216	52.4986	34.0387	-0.625106	-2.97419	5e-05	0.000318847	yes
NM_001163187	Plekhb1	chr7:100643895-100662394	52.3118	4.64825	-3.49238	-6.18646	5e-05	0.000318847	yes
NM_172286	6430548M08Rik	chr8:120114151-120165307	52.0374	23.1898	-1.16606	-4.82497	5e-05	0.000318847	yes
NM_172790	Ankrd52	chr10:128377123-128394006	51.9278	34.5769	-0.586702	-2.74616	5e-05	0.000318847	yes
NM_007694	Chgb	chr2:132781277-132795072	51.5181	28.1173	-0.873623	-4.12648	5e-05	0.000318847	yes
NM_001162937	Trappc3l	chr10:34037596-34109815	51.4782	8.05384	-2.67621	-7.27822	5e-05	0.000318847	yes
NM_146054	Fermt2	chr14:45458791-45530065	51.3794	35.8817	-0.517941	-2.49585	5e-05	0.000318847	yes
NM_010101	S1pr3	chr13:51408617-51422797	50.9584	18.3313	-1.47501	-6.82528	5e-05	0.000318847	yes
NM_001039139	Camk2g	chr14:20734872-20794088	50.5457	19.9545	-1.34088	-2.31128	0.00015	0.000884524	yes
NM_025378	Ifitm3	chr7:141009589-141010744	50.5241	24.3859	-1.05092	-4.11541	5e-05	0.000318847	yes
NM_175096	Stbd1	chr5:92603050-92606579	50.1852	18.1272	-1.4691	-6.36365	5e-05	0.000318847	yes
NM_032003	Enpp5	chr17:44078845-44086561	50.1277	29.3122	-0.774108	-1.94903	0.0003	0.00166516	yes
NM_145518	Ndufs1	chr1:63114470-63176822	49.8311	33.0447	-0.592628	-2.01165	0.0001	0.000609219	yes
NM_177608	Secisbp2l	chr2:125736985-125782870	49.5331	21.7868	-1.18494	-5.60801	5e-05	0.000318847	yes
NM_172739	Arhgap35	chr7:16494472-16614993	49.5237	28.0281	-0.821248	-3.92708	5e-05	0.000318847	yes
NM_010137	Epas1	chr17:86753863-86833410	48.9765	15.9707	-1.61667	-7.44254	5e-05	0.000318847	yes
NM_019688	Rapgef4	chr2:71981214-72257474	48.858	26.4879	-0.883259	-3.02182	5e-05	0.000318847	yes
NM_053014	Agpat3	chr10:78271562-78351700	48.7026	24.4961	-0.991445	-4.68205	5e-05	0.000318847	yes
NM_001081213	Ermp1	chr19:29609882-29648420	48.227	19.7498	-1.288	-6.10541	5e-05	0.000318847	yes
NM_010726	Phyh	chr2:4918995-4938743	48.1998	27.5324	-0.807897	-3.6047	5e-05	0.000318847	yes
NM_007742	Col1a1	chr11:94936269-94951856	48.0789	2.11365	-4.5076	-12.096	5e-05	0.000318847	yes
NM_009223	Snn	chr16:11066297-11134532	47.9723	23.0761	-1.0558	-4.48784	5e-05	0.000318847	yes
NM_025582	Fam213b	chr4:154896429-154899043	47.9384	21.0977	-1.1841	-4.62344	5e-05	0.000318847	yes
NM_001247984	Lcp1	chr14:75004109-75388146	47.8648	22.5655	-1.08485	-3.14772	5e-05	0.000318847	yes
NM_178653	Sccpdh	chr1:179668230-179687184	47.5252	27.279	-0.800899	-3.64461	5e-05	0.000318847	yes
NM_011989	Slc27a4	chr2:29802679-29817522	47.4651	30.4739	-0.639293	-3.0748	5e-05	0.000318847	yes
NM_175259	Shisa4	chr1:135371455-135375063	47.1132	21.7808	-1.11307	-4.61481	5e-05	0.000318847	yes
NM_008760	Ogn	chr13:49464058-49652731	46.9717	3.29179	-3.83485	-8.17102	5e-05	0.000318847	yes
NM_180956	Ndrg3	chr2:156927341-156992111	46.9481	24.8251	-0.91927	-3.29509	5e-05	0.000318847	yes
NM_021344	Tesc	chr5:118027823-118061870	46.8229	15.0287	-1.6395	-6.00357	5e-05	0.000318847	yes
NM_008609	Mmp15	chr8:95352336-95374293	46.7876	24.1396	-0.954726	-4.54085	5e-05	0.000318847	yes
NM_028224	Faim2	chr15:99497004-99528165	46.6623	6.2535	-2.89952	-7.37488	5e-05	0.000318847	yes
NM_176834	Rnf208	chr2:25242928-25244261	46.5738	28.995	-0.683714	-3.02455	5e-05	0.000318847	yes
NM_178597	Camk2g	chr14:20734872-20794088	46.5497	20.6665	-1.17148	-2.05289	0.0018	0.008069	yes
NM_001081437	Fbln2	chr6:91212763-91272540	46.3649	0.562057	-6.36617	-6.52639	0.00155	0.00711998	yes
NM_011682	Utrn	chr10:12382187-12861735	45.861	30.3118	-0.597385	-2.77095	5e-05	0.000318847	yes
NM_009194	Slc12a2	chr18:57878677-57946821	45.4556	29.2053	-0.638231	-3.07884	5e-05	0.000318847	yes
NM_009599	Ache	chr5:137288253-137294466	45.2658	18.6316	-1.28067	-3.50458	5e-05	0.000318847	yes
NM_012030	Slc9a3r1	chr11:115163340-115181178	45.1303	4.05773	-3.47535	-10.251	5e-05	0.000318847	yes
NM_178621	Phyhipl	chr10:70440667-70599291	44.8915	10.5523	-2.08888	-6.02959	5e-05	0.000318847	yes
NM_001003672	Pcdhac2	chr18:36930284-37841872	44.557	23.0055	-0.953674	-1.75124	0.00055	0.00286217	yes
NM_011035	Pak1	chr7:97842938-97912381	44.4698	13.2773	-1.74386	-7.57219	5e-05	0.000318847	yes
NM_022309	Cbfb	chr8:105170673-105217988	44.0569	25.6406	-0.780941	-1.82492	0.0004	0.00215585	yes
NM_145614	Dlat	chr9:50634632-50659780	43.8391	30.3344	-0.531265	-2.55433	5e-05	0.000318847	yes
NM_008430	Kcnk1	chr8:125995101-126030688	43.7343	7.42451	-2.5584	-9.3141	5e-05	0.000318847	yes
NM_010818	Cd200	chr16:45382134-45409053	43.6974	26.8961	-0.70015	-3.22725	5e-05	0.000318847	yes
NM_134438	Gpr37l1	chr1:135160249-135167681	43.5701	0.746391	-5.86726	-9.61228	5e-05	0.000318847	yes
NM_011352	Sema7a	chr9:57940134-57962865	43.3853	21.7957	-0.993159	-4.53759	5e-05	0.000318847	yes
NM_001109753	Sv2b	chr7:75114894-75331419	43.1914	4.4238	-3.28739	-4.69175	5e-05	0.000318847	yes
NM_011421	Smpd1	chr7:105554359-105558389	43.019	26.4507	-0.701664	-3.23681	5e-05	0.000318847	yes
NM_010518	Igfbp5	chr1:72858064-72874865	42.8562	2.79181	-3.94023	-13.6947	5e-05	0.000318847	yes
NM_001198787	Aatk	chr11:120007315-120047145	42.7536	4.87497	-3.13258	-4.95693	5e-05	0.000318847	yes
NM_001127346	Ndufaf2	chr13:108052588-108158625	42.405	21.9887	-0.947472	-3.6312	5e-05	0.000318847	yes
NM_001199205	Spag9	chr11:93996090-94126082	42.1225	27.7557	-0.601808	-1.81174	0.00035	0.00191628	yes
NM_008409	Itm2a	chrX:107397194-107403360	41.8335	12.8126	-1.70709	-6.53515	5e-05	0.000318847	yes
NM_001040087	Sytl2	chr7:90302354-90410719	41.7982	20.0462	-1.06011	-2.42286	5e-05	0.000318847	yes
NM_024214	Tomm20	chr8:126930663-126945921	41.7953	28.1187	-0.571811	-2.75672	5e-05	0.000318847	yes
NM_019734	Asah1	chr8:41340642-41374697	41.777	26.023	-0.682924	-3.10471	5e-05	0.000318847	yes
NM_024255	Hsdl2	chr4:59581562-59618694	41.6312	24.444	-0.768183	-3.53397	5e-05	0.000318847	yes
NM_010444	Nr4a1	chr15:101266845-101274794	41.0628	7.11489	-2.52892	-8.53377	5e-05	0.000318847	yes
NM_172694	Megf9	chr4:70431926-70534928	40.8033	15.5433	-1.39239	-6.1549	5e-05	0.000318847	yes
NM_001136056	Cntfr	chr4:41657497-41697091	40.7995	12.1975	-1.74197	-4.58338	5e-05	0.000318847	yes
NM_001146318	Cnp	chr11:100574938-100581739	40.7945	0.706291	-5.85197	-3.16834	0.0009	0.00442365	yes
NM_001206367	Gsn	chr2:35256358-35307902	40.7822	18.1715	-1.16626	-2.66154	5e-05	0.000318847	yes
NM_013415	Atp1b2	chr11:69599749-69605960	40.6936	0.994554	-5.35461	-11.1367	5e-05	0.000318847	yes
NM_001004761	Gpr158	chr2:21367566-21830542	40.6674	8.13834	-2.32107	-10.3015	5e-05	0.000318847	yes
NM_148927	Plekha4	chr7:45526329-45554229	40.6349	3.33491	-3.607	-10.8845	5e-05	0.000318847	yes
NM_009121	Sat1	chrX:155213125-155216449	40.5121	28.1222	-0.526644	-1.70809	0.00075	0.00376737	yes
NM_001080929	Cdr2l	chr11:115381915-115396132	40.4617	23.0282	-0.813151	-3.80167	5e-05	0.000318847	yes
NM_175145	Tmem127	chr2:127247974-127260764	40.1654	27.0553	-0.570045	-2.72091	5e-05	0.000318847	yes
NM_181728	Art3	chr5:92331840-92414627	40.1301	1.88399	-4.41282	-8.47388	5e-05	0.000318847	yes
NM_001170401	Tmem229b	chr12:78961794-79007277	40.0472	4.5538	-3.13656	-7.00129	5e-05	0.000318847	yes
NM_008247	Ppap2a	chr13:112800776-112927380	40.0393	18.1124	-1.14444	-2.83273	5e-05	0.000318847	yes
NM_011920	Abcg2	chr6:58596671-58692451	39.9816	16.8365	-1.24774	-5.37155	5e-05	0.000318847	yes
NM_008538	Marcks	chr10:37133242-37138926	39.9127	26.9838	-0.564756	-2.66989	5e-05	0.000318847	yes
NM_010687	Large	chr8:72814598-73352556	39.8424	25.4809	-0.64489	-2.87343	5e-05	0.000318847	yes
NM_175260	Myh10	chr11:68691914-68816624	39.81	10.9343	-1.86427	-8.54415	5e-05	0.000318847	yes
NM_025698	Tmed7	chr18:46585927-46597535	39.6771	27.3708	-0.53567	-2.53019	5e-05	0.000318847	yes
NM_001253812	Elp3	chr14:65530445-65593112	39.576	25.863	-0.613735	-2.3743	5e-05	0.000318847	yes
NM_001146183	Cpne6	chr14:55510447-55517431	39.4782	8.0393	-2.29591	-4.39019	5e-05	0.000318847	yes
NM_013650	S100a8	chr3:90669070-90670034	39.4618	10.4023	-1.92356	-5.78542	5e-05	0.000318847	yes
NM_001271433	Haghl	chr17:25773775-25785586	39.4526	23.7054	-0.734908	-2.07584	5e-05	0.000318847	yes
NM_001163184	Plekhb1	chr7:100643895-100662394	39.1795	4.06131	-3.27008	-3.55308	0.00385	0.0155378	yes
NM_145925	Pttg1ip	chr10:77581766-77598732	39.1539	25.8832	-0.59714	-2.69887	5e-05	0.000318847	yes
NM_144823	Acsl6	chr11:54303823-54361539	39.0911	17.8422	-1.13154	-3.50953	5e-05	0.000318847	yes
NM_001170868	Ncald	chr15:37366174-37792428	38.9415	20.0359	-0.958719	-1.68064	0.0057	0.0217386	yes
NM_001113569	Stxbp1	chr2:32787606-32847237	38.9148	15.3464	-1.34242	-1.52809	0.0068	0.0252674	yes
NM_001045515	Synj1	chr16:90936096-91044379	38.7068	17.619	-1.13545	-2.26591	0.0002	0.00115088	yes
NM_007542	Bgn	chrX:73483634-73495936	38.635	3.11384	-3.63314	-10.2253	5e-05	0.000318847	yes
NM_153579	Sv2b	chr7:75114894-75331419	38.6027	3.56817	-3.43545	-4.32195	0.0017	0.00769411	yes
NM_007399	Adam10	chr9:70679000-70780229	38.4709	25.0717	-0.617707	-2.92018	5e-05	0.000318847	yes
NM_008036	Fosb	chr7:19302695-19310045	38.4316	14.3224	-1.42402	-5.47134	5e-05	0.000318847	yes
NM_172426	Slc24a2	chr4:86983125-87230540	38.2869	23.0056	-0.734862	-2.44149	5e-05	0.000318847	yes
NM_013864	Ndrg2	chr14:51905270-51913488	38.005	20.223	-0.910196	-2.64898	5e-05	0.000318847	yes
NM_026719	Lmbrd1	chr1:24678543-24766301	37.9998	26.0272	-0.545973	-2.62078	5e-05	0.000318847	yes
NM_019811	Acss2	chr2:155518042-155562743	37.9424	24.0612	-0.657103	-2.79966	5e-05	0.000318847	yes
NM_144796	Susd4	chr1:182764905-182895654	37.9244	20.5801	-0.881872	-3.83097	5e-05	0.000318847	yes
NM_008845	Pip4k2a	chr2:18842255-18998121	37.8318	23.0483	-0.714936	-3.32183	5e-05	0.000318847	yes
NM_009153	Sema3b	chr9:107597673-107609241	37.7494	2.24539	-4.07142	-5.33927	0.0035	0.0142992	yes
NM_025613	Eid1	chr2:125627446-125724148	37.715	22.7892	-0.726788	-2.67978	5e-05	0.000318847	yes
NM_175003	Arhgap44	chr11:64979034-65162961	36.9059	21.8574	-0.755729	-3.0309	5e-05	0.000318847	yes
NM_007707	Socs3	chr11:117966086-117969366	36.5794	15.8162	-1.20963	-4.90642	5e-05	0.000318847	yes
NM_001034964	Sorbs1	chr19:40292039-40513812	36.5555	25.7018	-0.508221	-1.76707	0.00055	0.00286217	yes
NM_001177656	Grin1	chr2:25289910-25319187	36.4737	20.0333	-0.864454	-2.54913	0.00015	0.000884524	yes
NM_010411	Hdac3	chr18:37936970-37954988	36.4644	24.8352	-0.554104	-2.46455	5e-05	0.000318847	yes
NM_025429	Serpinb1a	chr13:32842091-32851185	36.3579	10.2389	-1.8282	-6.87727	5e-05	0.000318847	yes
NM_172768	Gramd1b	chr9:40297906-40455764	36.149	23.6728	-0.610724	-2.58967	5e-05	0.000318847	yes
NM_147776	Vwa1	chr4:155768494-155774561	36.1144	4.46135	-3.01702	-9.97422	5e-05	0.000318847	yes
NM_010078	Drp2	chrX:134404779-134456573	36.09	5.40295	-2.73978	-11.0193	5e-05	0.000318847	yes
NM_177466	Rab11fip5	chr6:85334961-85374634	36.0216	18.4971	-0.961562	-3.775	5e-05	0.000318847	yes
NM_011311	S100a4	chr3:90603769-90606045	35.8161	8.52247	-2.07127	-6.00627	5e-05	0.000318847	yes
NM_001111044	Serpinh1	chr7:99345374-99353239	35.7942	4.43051	-3.01418	-5.81288	5e-05	0.000318847	yes
NM_001036684	Atp2b2	chr6:113745667-114042080	35.7646	16.8692	-1.08414	-4.33424	5e-05	0.000318847	yes
NM_145413	Fam20b	chr1:156678570-156718910	35.7371	22.4571	-0.670249	-3.15133	5e-05	0.000318847	yes
NM_001004357	Cntnap2	chr6:45060060-47301371	35.6119	18.2223	-0.966655	-4.01341	5e-05	0.000318847	yes
NM_026416	S100a16	chr3:90541222-90543151	35.2284	5.91706	-2.57379	-7.21677	5e-05	0.000318847	yes
NM_011323	Scn8a	chr15:100870644-101045938	35.2263	7.97984	-2.14222	-9.13971	5e-05	0.000318847	yes
NM_080555	Ppap2b	chr4:105157346-105232767	35.0753	6.55448	-2.4199	-8.97234	5e-05	0.000318847	yes
NM_007529	Bcan	chr3:87987530-88000356	35.0706	1.6129	-4.44253	-5.70016	5e-05	0.000318847	yes
NM_001006664	Epb4.1l1	chr2:156420908-156543214	34.9702	21.0214	-0.734268	-2.6913	5e-05	0.000318847	yes
NM_178936	Tmem56	chr3:121202009-121263316	34.9266	13.2718	-1.39597	-6.42393	5e-05	0.000318847	yes
NM_178591	Nrg1	chr8:31818027-31918203	34.8248	21.6349	-0.686752	-2.99386	5e-05	0.000318847	yes
NM_145473	Csdc2	chr15:81936758-81950941	34.772	16.1715	-1.10448	-4.73871	5e-05	0.000318847	yes
NM_133215	Mtmr4	chr11:87592216-87616296	34.7532	24.3377	-0.513957	-2.45979	5e-05	0.000318847	yes
NM_008917	Ppt1	chr4:122836226-122859175	34.5838	18.2331	-0.923538	-4.03699	5e-05	0.000318847	yes
NM_025944	Tmem246	chr4:49584505-49597870	34.445	22.931	-0.586998	-2.68242	5e-05	0.000318847	yes
NM_007390	Chrna7	chr7:63098691-63212526	34.4394	7.32868	-2.23243	-7.79312	5e-05	0.000318847	yes
NM_138582	Vwa7	chr17:35016578-35028016	34.4356	9.85386	-1.80514	-7.52034	5e-05	0.000318847	yes
NM_016762	Matn2	chr15:34306680-34436240	34.3979	4.18158	-3.0402	-9.92075	5e-05	0.000318847	yes
NM_013885	Clic4	chr4:135213969-135272760	34.2337	7.60614	-2.17018	-8.68752	5e-05	0.000318847	yes
NM_008435	Kcns1	chr2:164163618-164171113	34.1256	8.99663	-1.9234	-7.52873	5e-05	0.000318847	yes
NM_025427	Rgcc	chr14:79288749-79301635	34.1231	5.18032	-2.71964	-7.06743	5e-05	0.000318847	yes
NM_013855	Abca3	chr17:24352022-24414513	34.0551	22.5171	-0.596852	-1.94999	0.00015	0.000884524	yes
NM_011674	Ugt8a	chr3:125865342-125938550	34.004	1.96259	-4.11488	-10.6806	5e-05	0.000318847	yes
NM_144820	Ccdc28a	chr10:18213684-18234981	33.897	23.7889	-0.51087	-2.07178	0.0008	0.00399127	yes
NM_145922	Kcnc4	chr3:107438302-107458898	33.5738	22.9424	-0.54932	-2.47962	5e-05	0.000318847	yes
NM_013569	Kcnh2	chr5:24319588-24351604	33.348	10.9381	-1.60824	-6.9739	5e-05	0.000318847	yes
NM_183019	Arhgef4	chr1:34801721-34812754	33.2762	8.25592	-2.01099	-7.70243	5e-05	0.000318847	yes
NM_001190985	Lancl1	chr1:67000516-67038872	33.2207	21.3282	-0.639318	-2.68732	5e-05	0.000318847	yes
NM_177783	Ubr3	chr2:69897245-70024013	33.1545	22.5177	-0.558144	-1.927	0.00025	0.00141219	yes
NM_001037865	Col28a1	chr6:7997807-8192617	33.1054	0.614241	-5.75212	-10.7355	5e-05	0.000318847	yes
NM_001136057	Cpne6	chr14:55510447-55517431	33.0234	7.29861	-2.1778	-3.71843	5e-05	0.000318847	yes
NM_025312	Sostdc1	chr12:36314168-36318452	32.9999	0.402764	-6.35638	-8.31419	5e-05	0.000318847	yes
NM_025837	Mpi	chr9:57544267-57552752	32.6716	20.5216	-0.670897	-2.81795	5e-05	0.000318847	yes
NM_001033634	Zyg11b	chr4:108227754-108301090	32.6128	22.3792	-0.543282	-2.59434	5e-05	0.000318847	yes
NM_021428	Dexi	chr16:10530206-10543054	32.5904	14.3993	-1.17845	-4.45574	5e-05	0.000318847	yes
NM_001134384	Iqsec1	chr6:90659597-90810123	32.5483	6.40373	-2.3456	-8.95919	5e-05	0.000318847	yes
NM_153508	Clstn3	chr6:124430755-124464784	32.4001	8.71812	-1.89391	-7.88092	5e-05	0.000318847	yes
NM_178600	Vkorc1	chr7:127893062-127895617	32.3424	20.4388	-0.662117	-2.42968	0.0003	0.00166516	yes
NM_008287	Hrsp12	chr15:34484021-34495246	32.3336	19.6369	-0.719467	-2.73577	0.0001	0.000609219	yes
NM_181039	Lphn1	chr8:83900097-83941954	32.2575	21.2708	-0.600757	-2.87835	5e-05	0.000318847	yes
NM_009685	Apbb1	chr7:105558464-105581653	32.2093	15.5728	-1.04844	-1.35352	0.00845	0.0303454	yes
NM_027363	Chp2	chr7:122219495-122222539	32.192	5.22032	-2.62449	-7.19816	5e-05	0.000318847	yes
NM_011437	Sox10	chr15:79154912-79164490	32.1017	0.999371	-5.00549	-9.57313	5e-05	0.000318847	yes
NM_021299	Ak3	chr19:29020831-29048729	31.9998	22.1793	-0.528853	-2.28485	5e-05	0.000318847	yes
NM_001083807	Rusc1	chr3:89083978-89093363	31.9688	16.2487	-0.976343	-2.07396	0.0002	0.00115088	yes
NM_008615	Me1	chr9:86581362-86701253	31.4796	20.3274	-0.630987	-2.83965	5e-05	0.000318847	yes
NM_021494	Dennd5a	chr7:109893780-109960422	31.4773	20.7651	-0.600146	-2.81785	5e-05	0.000318847	yes
NM_011521	Sdc4	chr2:164424246-164443188	31.4659	3.07479	-3.35523	-9.58584	5e-05	0.000318847	yes
NM_026385	Pllp	chr8:94674894-94696242	31.3727	4.17334	-2.91024	-8.33207	5e-05	0.000318847	yes
NM_177420	Psat1	chr19:15905122-15925059	31.2181	16.0195	-0.962557	-3.57575	5e-05	0.000318847	yes
NM_009708	Rnd2	chr11:101468337-101471306	31.1892	11.9276	-1.38674	-4.40783	5e-05	0.000318847	yes
NM_019833	Fam69b	chr2:26628456-26636497	30.9107	17.4236	-0.827064	-3.32675	5e-05	0.000318847	yes
NM_144926	Sez6l2	chr7:126950534-126970606	30.8493	16.4515	-0.907016	-1.88455	0.00045	0.00239556	yes
NM_053178	Acsbg1	chr9:54604996-54661885	30.7905	0.274382	-6.81015	-8.4511	5e-05	0.000318847	yes
NM_013628	Pcsk1	chr13:75089986-75132498	30.7619	8.22708	-1.90269	-7.15666	5e-05	0.000318847	yes
NM_010763	Man1a2	chr3:100562204-100685473	30.7139	21.4603	-0.517227	-2.47614	5e-05	0.000318847	yes
NM_184053	Calu	chr6:29348105-29380513	30.6068	19.665	-0.638221	-2.31454	5e-05	0.000318847	yes
NM_023277	Jam3	chr9:27097383-27155421	30.5318	7.22031	-2.08018	-7.10335	5e-05	0.000318847	yes
NM_198414	Paqr9	chr9:95559816-95562121	30.5211	16.4079	-0.895415	-3.77942	5e-05	0.000318847	yes
NM_001177503	Plekhd1	chr12:80692600-80724216	30.4667	20.0382	-0.604481	-2.72141	5e-05	0.000318847	yes
NM_008256	Hmgcs2	chr3:98280430-98310738	30.4608	0.806659	-5.23885	-10.2888	5e-05	0.000318847	yes
NM_182716	Nfasc	chr1:132564689-132741797	30.4178	6.31384	-2.26833	-6.94111	5e-05	0.000318847	yes
NR_015473	1700020I14Rik	chr2:119594295-119600744	30.3742	17.2376	-0.817287	-2.42101	5e-05	0.000318847	yes
NM_130893	Scrt1	chr15:76516202-76522129	30.2916	11.1636	-1.44011	-6.2043	5e-05	0.000318847	yes
NM_178745	Tmem229b	chr12:78961794-79007277	30.2743	6.22191	-2.28266	-5.70568	5e-05	0.000318847	yes
NR_045847	D930028M14Rik	chr7:25152456-25156630	30.2306	6.99109	-2.11242	-4.04259	5e-05	0.000318847	yes
NM_172872	Kank4	chr4:98754891-98817537	30.1532	7.00402	-2.10606	-8.61396	5e-05	0.000318847	yes
NM_009940	Coq7	chr7:118525061-118533313	30.1207	19.9853	-0.591818	-2.18494	0.00085	0.00420846	yes
NM_022420	Gprc5b	chr7:118842217-118995211	30.118	5.17323	-2.54149	-6.07061	5e-05	0.000318847	yes
NM_021287	Sptbn2	chr19:4711222-4752352	30.0605	18.359	-0.711381	-3.3733	5e-05	0.000318847	yes
NM_178738	Prss35	chr9:86743632-86757506	29.8687	0.222888	-7.06617	-7.76757	5e-05	0.000318847	yes
NM_019487	Hebp2	chr10:18540122-18546076	29.7194	14.006	-1.08536	-4.28678	5e-05	0.000318847	yes
NM_001110218	Ppm1h	chr10:122678761-122945793	29.6273	13.9286	-1.08888	-4.87201	5e-05	0.000318847	yes
NM_024472	Gltpd1	chr4:155864722-155869440	29.5401	19.3458	-0.610656	-2.67212	5e-05	0.000318847	yes
NM_009931	Col4a1	chr8:11198422-11312826	29.4197	5.08217	-2.53327	-9.79307	5e-05	0.000318847	yes
NM_001159516	Qk	chr17:10206470-10319361	29.3251	2.48863	-3.55871	-8.5673	5e-05	0.000318847	yes
NM_173370	Cds1	chr5:101765129-101823852	28.9997	14.8583	-0.964768	-4.25908	5e-05	0.000318847	yes
NM_010516	Cyr61	chr3:145646970-145649985	28.9348	7.57396	-1.93369	-6.41811	5e-05	0.000318847	yes
NM_009114	S100a9	chr3:90692629-90695721	28.8997	6.62969	-2.12404	-3.27969	5e-05	0.000318847	yes
NM_001277280	Ank1	chr8:22974835-23150497	28.7444	18.0922	-0.667913	-1.65964	0.00145	0.00673192	yes
NM_030694	Ifitm2	chr7:140954838-140955961	28.6905	10.5216	-1.44722	-4.33484	5e-05	0.000318847	yes
NM_008482	Lamb1	chr12:31265293-31329639	28.5008	6.75975	-2.07596	-8.78095	5e-05	0.000318847	yes
NM_010206	Fgfr1	chr8:25518758-25575718	28.4943	4.77086	-2.57835	-4.19455	5e-05	0.000318847	yes
NM_011803	Klf6	chr13:5861488-5870393	28.4809	18.7655	-0.601913	-2.71112	5e-05	0.000318847	yes
NM_178283	Asb13	chr13:3634031-3651779	28.4598	12.8486	-1.14732	-4.26185	5e-05	0.000318847	yes
NM_011716	Wfs1	chr5:36966103-36988982	28.4161	13.5051	-1.07321	-4.64195	5e-05	0.000318847	yes
NM_018733	Scn1a	chr2:66270781-66440837	28.2254	5.6526	-2.32001	-9.96199	5e-05	0.000318847	yes
NM_001004144	Git1	chr11:77493411-77507774	28.2066	19.8448	-0.50727	-2.30371	5e-05	0.000318847	yes
NM_028877	Palm3	chr8:84021473-84042575	28.1291	14.0748	-0.998952	-4.08843	5e-05	0.000318847	yes
NM_016764	Prdx4	chrX:155323919-155338454	28.1236	16.6331	-0.757724	-2.71409	5e-05	0.000318847	yes
NM_008745	Ntrk2	chr13:58806568-59133970	28.0476	0.230782	-6.9252	-4.97061	5e-05	0.000318847	yes
NM_012056	Fkbp9	chr6:56832058-56879360	28.0435	2.50325	-3.48579	-9.89098	5e-05	0.000318847	yes
NM_008986	Ptrf	chr11:100956735-100970617	27.973	13.0721	-1.09755	-4.59013	5e-05	0.000318847	yes
NM_178772	Nceh1	chr3:27183003-27244911	27.9406	19.4389	-0.523415	-2.40939	5e-05	0.000318847	yes
NM_007857	Dhh	chr15:98893026-98898540	27.9354	7.82425	-1.83607	-6.67248	5e-05	0.000318847	yes
NM_011777	Zyx	chr6:42349827-42380558	27.926	11.8532	-1.23633	-3.89984	5e-05	0.000318847	yes
NM_011309	S100a1	chr3:90511033-90514330	27.8945	9.50313	-1.55351	-4.52542	5e-05	0.000318847	yes
NM_027957	Fam178b	chr1:36562695-36683183	27.8798	5.15058	-2.43642	-5.12781	5e-05	0.000318847	yes
NM_177389	Mia3	chr1:183326235-183369565	27.8047	18.3554	-0.599122	-2.81376	5e-05	0.000318847	yes
NM_010917	Nid1	chr13:13437601-13512275	27.793	0.824093	-5.07577	-11.9469	5e-05	0.000318847	yes
NM_152922	Egfl8	chr17:34605860-34615971	27.7101	1.93696	-3.83855	-2.07438	0.0119	0.0403213	yes
NM_009788	Calb1	chr4:15881263-15906709	27.6068	3.93815	-2.80944	-8.89015	5e-05	0.000318847	yes
NM_145630	Pdk3	chrX:93764615-93832095	27.5094	14.6859	-0.90549	-3.63074	5e-05	0.000318847	yes
NM_001081327	Hs3st2	chr7:121392295-121501768	27.4816	2.77199	-3.30947	-8.96249	5e-05	0.000318847	yes
NM_133766	Efr3a	chr15:65787040-65873812	27.406	15.4579	-0.82615	-3.79034	5e-05	0.000318847	yes
NM_008212	Hadh	chr3:131233419-131272101	27.3365	17.9873	-0.603849	-2.45651	5e-05	0.000318847	yes
NM_178679	Zfp365	chr10:67886104-67912662	27.0487	12.4159	-1.12337	-4.90187	5e-05	0.000318847	yes
NM_009672	Anp32a	chr9:62341342-62378805	26.8296	15.731	-0.770213	-3.13695	5e-05	0.000318847	yes
NM_175752	Chn1	chr2:73596525-73775346	26.801	14.6963	-0.866831	-2.25627	0.00015	0.000884524	yes
NM_026599	Cgnl1	chr9:71626508-71771602	26.7935	4.65777	-2.52417	-10.1608	5e-05	0.000318847	yes
NM_018861	Slc1a4	chr11:20302179-20332713	26.7883	17.837	-0.586729	-2.65081	5e-05	0.000318847	yes
NM_027460	Slc25a33	chr4:149744035-149774267	26.6901	17.5187	-0.607407	-2.47149	5e-05	0.000318847	yes
NM_025926	Dnajb4	chr3:152183870-152210083	26.5716	15.1564	-0.809959	-2.9289	5e-05	0.000318847	yes
NM_153560	Fam102a	chr2:32535358-32569750	26.5366	14.471	-0.874823	-3.89822	5e-05	0.000318847	yes
NM_023858	Mtmr2	chr9:13749180-13806481	26.4802	18.1408	-0.545678	-1.96996	0.0002	0.00115088	yes
NM_153104	Phospho1	chr11:95824499-95845731	26.4106	8.79936	-1.58565	-5.54051	5e-05	0.000318847	yes
NM_001199246	Maged2	chrX:150806420-150814339	26.39	16.3487	-0.690822	-2.49397	5e-05	0.000318847	yes
NR_003513	Neat1	chr19:5842301-5845478	26.3253	15.0584	-0.805881	-3.17726	5e-05	0.000318847	yes
NM_008632	Map2	chr1:66175328-66442583	26.2491	9.26036	-1.50313	-5.49314	5e-05	0.000318847	yes
NM_177900	Hapln4	chr8:70083528-70090862	26.2265	1.91961	-3.77214	-10.2828	5e-05	0.000318847	yes
NM_173866	Gpt2	chr8:85492616-85527558	26.2042	14.975	-0.807245	-3.53596	5e-05	0.000318847	yes
NR_045098	Gm2115	chr7:84528953-84578339	26.0376	15.8175	-0.719079	-2.85697	5e-05	0.000318847	yes
NM_001286641	AI593442	chr9:52673031-52679780	25.9223	16.9667	-0.611486	-1.98239	0.00015	0.000884524	yes
NM_029563	Rap1gap	chr4:137664725-137729861	25.9124	17.8897	-0.534518	-1.41345	0.01015	0.0352603	yes
NM_001025577	Maf	chr8:115703252-115706894	25.6127	1.69089	-3.92101	-10.0449	5e-05	0.000318847	yes
NM_177290	Itgb8	chr12:119162802-119238276	25.5496	0.175833	-7.18296	-8.00901	5e-05	0.000318847	yes
NM_001291215	Myo18a	chr11:77777234-77865988	25.4632	14.4004	-0.822307	-1.6253	0.00685	0.025403	yes
NM_007953	Esrra	chr19:6909697-6921808	25.207	9.28727	-1.4405	-4.53934	5e-05	0.000318847	yes
NM_001039484	Kcnj10	chr1:172341209-172374085	25.1946	0.152984	-7.36359	-9.4592	5e-05	0.000318847	yes
NM_133500	Ntng2	chr2:29194820-29252993	25.1735	3.40142	-2.8877	-6.15022	5e-05	0.000318847	yes
NM_029669	Dnajc18	chr18:35671104-35703144	25.1411	17.555	-0.518165	-2.38765	5e-05	0.000318847	yes
NM_001081326	Agl	chr3:116739998-116808166	25.1387	11.6845	-1.10531	-5.1506	5e-05	0.000318847	yes
NM_023526	Nkiras1	chr14:18271141-18331844	25.119	16.4707	-0.608876	-2.24228	5e-05	0.000318847	yes
NM_181047	Ncmap	chr4:135369576-135398227	25.1109	0.760697	-5.04485	-2.10344	0.01445	0.0475151	yes
NM_001079908	Fgfr1	chr8:25518758-25575718	25.0847	4.4248	-2.50312	-5.26115	5e-05	0.000318847	yes
NM_026582	Wls	chr3:159839694-159935175	25.0559	7.52547	-1.7353	-5.92478	5e-05	0.000318847	yes
NM_023113	Aspa	chr11:73304987-73324637	25.0348	0.7685	-5.02575	-7.00197	5e-05	0.000318847	yes
NM_001110240	Slc24a2	chr4:86983125-87230540	25.0271	11.4152	-1.13253	-2.58799	5e-05	0.000318847	yes
NM_011977	Slc27a1	chr8:71568926-71586708	24.9366	6.41419	-1.95892	-7.02378	5e-05	0.000318847	yes
NM_007929	Emp2	chr16:10281748-10313968	24.8144	1.10581	-4.488	-10.1269	5e-05	0.000318847	yes
NM_001163514	Extl2	chr3:116007448-116029016	24.8066	8.90415	-1.47817	-3.50888	5e-05	0.000318847	yes
NM_001164358	Slc25a25	chr2:32414486-32455476	24.8064	14.0601	-0.8191	-2.60203	5e-05	0.000318847	yes
NM_008746	Ntrk3	chr7:78192113-78577838	24.7462	9.9996	-1.30727	-4.29984	5e-05	0.000318847	yes
NM_010499	Ier2	chr8:84661330-84662852	24.7225	12.7226	-0.958433	-3.41073	5e-05	0.000318847	yes
NM_175149	2310022B05Rik	chr8:124635755-124663369	24.661	7.97955	-1.62785	-6.37637	5e-05	0.000318847	yes
NM_001030305	Pmp2	chr3:10179850-10183885	24.5919	1.20624	-4.3496	-7.55768	5e-05	0.000318847	yes
NM_001195529	Gm4980	chr7:99624066-99627103	24.5778	15.1287	-0.700071	-2.97149	5e-05	0.000318847	yes
NM_030685	Serp1	chr3:58521970-58557501	24.5648	16.9842	-0.532402	-1.69506	0.003	0.012538	yes
NM_028071	Cotl1	chr8:119809213-119840579	24.2518	1.80734	-3.74615	-8.04865	5e-05	0.000318847	yes
NM_144556	Lgi4	chr7:31059934-31076697	24.2186	0.972627	-4.63809	-8.79967	5e-05	0.000318847	yes
NM_175543	Rab11fip4	chr11:79591211-79694012	24.1487	14.2842	-0.757528	-3.00975	5e-05	0.000318847	yes
NM_030206	Cygb	chr11:116645594-116654313	24.0753	5.9422	-2.01849	-6.77345	5e-05	0.000318847	yes
NM_008967	Ptgir	chr7:16906489-16910905	24.0398	15.7851	-0.606867	-2.61555	5e-05	0.000318847	yes
NM_010476	Hsd17b7	chr1:169949536-169969205	24.0389	14.8747	-0.692504	-3.09899	5e-05	0.000318847	yes
NM_001164672	Dnaja1	chr4:40720153-40757885	24.0203	13.3153	-0.851171	-1.46158	0.01015	0.0352603	yes
NM_009196	Slc16a1	chr3:104638663-104658462	23.9102	15.716	-0.605394	-2.69032	5e-05	0.000318847	yes
NM_172989	Lpar1	chr4:58435251-58553491	23.9043	3.39872	-2.8142	-4.58676	5e-05	0.000318847	yes
NM_025551	Ndufa12	chr10:94199008-94220948	23.8771	15.0495	-0.665912	-2.13269	0.0068	0.0252674	yes
NM_027764	Rcbtb1	chr14:59201227-59237265	23.8342	14.0994	-0.757401	-3.31651	5e-05	0.000318847	yes
NM_013598	Kitl	chr10:100015823-100100412	23.8046	10.7671	-1.14461	-4.9915	5e-05	0.000318847	yes
NM_010408	Hcn1	chr13:117602319-117981028	23.6555	11.7425	-1.01043	-4.54863	5e-05	0.000318847	yes
NM_001039509	Pnkd	chr1:74285033-74353692	23.6167	4.73145	-2.31946	-2.51982	0.0003	0.00166516	yes
NM_007594	Calu	chr6:29348105-29380513	23.5952	9.93234	-1.24829	-3.49242	5e-05	0.000318847	yes
NM_177906	Opcml	chr9:27791268-28925048	23.5295	11.0465	-1.09088	-4.89303	5e-05	0.000318847	yes
NM_025950	Cdc37l1	chr19:28990493-29017569	23.4074	16.3292	-0.519506	-2.17435	0.00015	0.000884524	yes
NM_009179	St3gal2	chr8:110919864-110972497	23.3668	16.135	-0.534266	-2.40268	5e-05	0.000318847	yes
NM_001035228	St3gal5	chr6:72097607-72154570	23.359	13.9619	-0.742486	-2.37304	5e-05	0.000318847	yes
NM_008251	Hmgn1	chr16:96121587-96127725	23.3538	10.7806	-1.11522	-3.68271	5e-05	0.000318847	yes
NM_023910	Tsc22d4	chr5:137745968-137768453	23.3524	14.0453	-0.733487	-2.70392	5e-05	0.000318847	yes
NM_010875	Ncam1	chr9:49502145-49799069	23.257	12.7641	-0.86557	-1.94178	0.00055	0.00286217	yes
NM_133672	Vps26a	chr10:62454842-62486805	22.9627	15.0901	-0.605688	-2.40103	5e-05	0.000318847	yes
NM_024452	Luzp1	chr4:136469760-136549318	22.9614	11.2342	-1.03132	-4.71329	5e-05	0.000318847	yes
NM_001195538	Dclk1	chr3:55242525-55539068	22.9601	12.2889	-0.901774	-2.79061	5e-05	0.000318847	yes
NM_175386	Lhfp	chr3:53041546-53261679	22.9137	3.90496	-2.55283	-7.37575	5e-05	0.000318847	yes
NM_198864	Slitrk3	chr3:73048124-73056943	22.912	7.39193	-1.63208	-6.40372	5e-05	0.000318847	yes
NM_001191026	Dync1i1	chr6:5725638-6028039	22.8749	12.4847	-0.873599	-1.5309	0.0037	0.0150076	yes
NM_021446	0610007P14Rik	chr12:85815454-85824545	22.8406	15.1484	-0.592433	-2.10513	0.00045	0.00239556	yes
NM_001083120	Enah	chr1:181896385-182019980	22.73	6.26669	-1.85882	-5.78015	5e-05	0.000318847	yes
NM_001081386	Cdh19	chr1:110889194-110977372	22.623	0.770168	-4.87647	-8.52508	5e-05	0.000318847	yes
NM_007664	Cdh2	chr18:16588876-16809049	22.6199	12.9288	-0.807	-3.56641	5e-05	0.000318847	yes
NM_145853	Tpcn1	chr5:120534156-120588613	22.6167	6.40217	-1.82076	-7.21503	5e-05	0.000318847	yes
NM_026896	Med27	chr2:29346809-29524790	22.6131	15.7385	-0.522861	-1.58091	0.00185	0.0082516	yes
NM_176973	Podxl2	chr6:88842557-88874044	22.4889	14.4133	-0.641811	-2.37881	5e-05	0.000318847	yes
NM_016846	Rgl1	chr1:152517529-152625111	22.3681	11.7663	-0.926782	-3.95311	5e-05	0.000318847	yes
NM_001038624	Ric3	chr7:109010879-109083324	22.2986	14.6767	-0.603424	-2.46446	5e-05	0.000318847	yes
NM_019953	Cnpy2	chr10:128322458-128327187	22.2934	15.0171	-0.570018	-1.94785	0.0021	0.00922082	yes
NM_007835	Dctn1	chr6:83165923-83200118	22.282	1.45167	-3.94009	-1.84625	0.01095	0.0375917	yes
NM_028829	Paqr8	chr1:20890621-20938756	22.2662	11.989	-0.893141	-3.8811	5e-05	0.000318847	yes
NM_177387	Ust	chr10:8204752-8518825	22.1575	4.70093	-2.23678	-8.23489	5e-05	0.000318847	yes
NM_053084	Trim32	chr4:65380802-66404483	22.1015	14.7312	-0.585269	-1.41172	0.00895	0.0317235	yes
NM_026281	Tm7sf3	chr6:146602275-146634592	22.0922	11.9474	-0.886841	-3.68916	5e-05	0.000318847	yes
NM_007570	Btg2	chr1:134074864-134079155	22.0734	15.0649	-0.551116	-2.17408	5e-05	0.000318847	yes
NM_010008	Cyp2j6	chr4:96516137-96553651	22.0422	7.1634	-1.62155	-6.24793	5e-05	0.000318847	yes
NM_008422	Kcnc3	chr7:44590885-44604751	21.9484	2.72392	-3.01036	-2.92915	0.0068	0.0252674	yes
NM_001013386	Rasl10b	chr11:83410071-83421038	21.9423	2.56074	-3.09908	-9.1656	5e-05	0.000318847	yes
NM_011319	Sars	chr3:108424863-108445259	21.8365	11.5223	-0.922313	-2.00869	0.0004	0.00215585	yes
NM_008149	Gpam	chr19:55069733-55099447	21.8238	2.34424	-3.21871	-9.548	5e-05	0.000318847	yes
NM_010545	Cd74	chr18:60803848-60812652	21.8182	1.3228	-4.04387	-4.5303	0.0033	0.0136202	yes
NM_019412	Prx	chr7:27499323-27520041	21.7526	0.497475	-5.45042	-3.8657	5e-05	0.000318847	yes
NM_133719	Metrn	chr17:25794570-25797045	21.6256	1.00627	-4.42565	-7.3637	5e-05	0.000318847	yes
NM_013750	Phlda3	chr1:135766084-135769134	21.5701	5.43806	-1.98787	-5.69694	5e-05	0.000318847	yes
NM_008882	Plxna2	chr1:194619828-194816868	21.5376	10.1588	-1.08413	-5.03001	5e-05	0.000318847	yes
NM_009785	Cacna2d3	chr14:28904942-29721864	21.5163	14.0648	-0.613341	-2.48677	5e-05	0.000318847	yes
NM_001081356	Vma21	chrX:71816079-71824706	21.4959	13.2561	-0.697411	-2.47898	5e-05	0.000318847	yes
NM_010897	Nf1	chr11:79339891-79581609	21.407	8.8908	-1.2677	-5.69803	5e-05	0.000318847	yes
NM_173417	Kcns3	chr12:11090201-11150842	21.3633	12.881	-0.729892	-2.38966	5e-05	0.000318847	yes
NM_027756	Mfap3l	chr8:60632859-60676731	21.363	4.06353	-2.39431	-2.73577	0.00515	0.0199697	yes
NM_178406	Gpr153	chr4:152274361-152285337	21.3428	11.1727	-0.933767	-3.92219	5e-05	0.000318847	yes
NM_025610	Asrgl1	chr19:9111718-9135566	21.2845	5.43817	-1.96861	-6.37535	5e-05	0.000318847	yes
NM_011812	Fbln5	chr12:101746564-101819119	21.2586	0.412582	-5.68722	-10.2579	5e-05	0.000318847	yes
NM_008729	Ctnnd2	chr15:30172592-31029343	21.1986	10.877	-0.962685	-4.28389	5e-05	0.000318847	yes
NM_001204129	C1qtnf1	chr11:118428456-118454995	21.1766	3.4794	-2.60556	-2.04875	0.01325	0.044092	yes
NM_146257	Slc29a4	chr5:142702100-142722490	21.1664	11.1627	-0.923086	-3.65061	5e-05	0.000318847	yes
NM_015776	Mfap5	chr6:122513675-122529287	21.0542	1.12948	-4.22038	-7.24236	5e-05	0.000318847	yes
NM_177236	Atp2b3	chrX:73503085-73573270	21.0347	10.2092	-1.0429	-4.67191	5e-05	0.000318847	yes
NM_033524	Spred1	chr2:117121070-117182277	21.0135	9.14202	-1.20073	-5.0897	5e-05	0.000318847	yes
NM_033618	Supt16	chr14:52110902-52197239	20.9472	13.5736	-0.62595	-2.58182	5e-05	0.000318847	yes
NM_009158	Mapk10	chr5:102907947-103211334	20.9204	13.8377	-0.596311	-1.58036	0.0016	0.00730799	yes
NM_001199009	Dcaf11	chr14:55560028-55570065	20.8219	10.8915	-0.9349	-1.94689	0.0011	0.00528688	yes
NM_001081161	Fam171a1	chr2:3118387-3227809	20.8079	10.0873	-1.04459	-4.3889	5e-05	0.000318847	yes
NM_001289791	Asic1	chr15:99670717-99701130	20.7634	8.28641	-1.32522	-4.51242	5e-05	0.000318847	yes
NM_172471	Itih5	chr2:10153542-10256529	20.6955	4.92855	-2.07008	-8.26814	5e-05	0.000318847	yes
NM_080288	Elmo1	chr13:20090506-20608356	20.6696	3.49633	-2.56359	-5.18787	5e-05	0.000318847	yes
NM_029620	Pcolce2	chr9:95637627-95695551	20.6551	10.6191	-0.959836	-3.4582	5e-05	0.000318847	yes
NM_026037	Mboat2	chr12:24831598-24960299	20.6318	3.44696	-2.58148	-3.50706	0.0009	0.00442365	yes
NM_177648	Dolk	chr2:30284228-30286354	20.5084	13.9815	-0.552695	-2.16033	5e-05	0.000318847	yes
NM_172633	Cbln2	chr18:86713047-86718283	20.4512	3.90535	-2.38866	-6.99441	5e-05	0.000318847	yes
NM_134129	Prpf19	chr19:10895230-10909559	20.2936	14.0376	-0.531729	-1.7863	0.0005	0.00263438	yes
NM_011361	Sgk1	chr10:21882183-21999902	20.2204	4.2051	-2.2656	-4.7737	5e-05	0.000318847	yes
NM_080450	Gjc3	chr5:137953808-137962959	20.1718	0.617458	-5.02986	-8.87402	5e-05	0.000318847	yes
NM_021881	Qk	chr17:10206470-10319361	20.1617	0.941499	-4.42051	-6.64546	5e-05	0.000318847	yes
NM_178358	Lhfpl1	chrX:145290358-145348894	20.1078	4.62982	-2.11872	-6.11601	5e-05	0.000318847	yes
NM_172671	Lgr4	chr2:109917646-110014257	20.1066	4.02562	-2.32039	-8.52974	5e-05	0.000318847	yes
NM_028444	Prkcdbp	chr7:105480615-105482197	20.0317	13.8268	-0.534812	-1.77315	0.00415	0.0165472	yes
NM_144945	Lgi2	chr5:52537863-52566280	19.917	2.28186	-3.12572	-7.50332	5e-05	0.000318847	yes
NM_021398	Slc43a3	chr2:84936645-84958509	19.8969	3.21972	-2.62754	-7.38402	5e-05	0.000318847	yes
NM_139269	Pla2g16	chr19:7557458-7588545	19.8942	2.88128	-2.78756	-8.21672	5e-05	0.000318847	yes
NM_001033145	1190002N15Rik	chr9:94517863-94538081	19.8782	6.26193	-1.66651	-6.36877	5e-05	0.000318847	yes
NM_001003671	Pcdhac1	chr18:36930284-37841872	19.8747	3.2426	-2.61571	-2.1019	0.00105	0.00507685	yes
NM_175510	Unc80	chr1:66468446-66699148	19.8359	4.05141	-2.29162	-9.93692	5e-05	0.000318847	yes
NM_008344	Igfbp6	chr15:102144185-102149512	19.8049	0.661733	-4.90347	-6.31185	5e-05	0.000318847	yes
NM_013610	Ninj1	chr13:49187546-49196251	19.7469	12.2986	-0.683137	-2.24919	0.0001	0.000609219	yes
NM_008018	Sh3pxd2a	chr19:47260173-47464411	19.7441	12.8331	-0.621547	-2.78587	5e-05	0.000318847	yes
NM_011370	Cyfip1	chr7:55842070-55962493	19.7127	10.9112	-0.853308	-3.06289	5e-05	0.000318847	yes
NM_001163467	Phtf1	chr3:103914119-104007491	19.5471	10.6778	-0.872347	-1.83996	0.0007	0.00353827	yes
NM_133688	Lyrm5	chr6:145211133-145216542	19.5229	11.6833	-0.740725	-2.09328	0.00025	0.00141219	yes
NM_021302	Stk32c	chr7:139103637-139242973	19.495	8.27227	-1.23675	-2.80176	5e-05	0.000318847	yes
NM_025994	Efhd2	chr4:141858141-141874920	19.4762	11.7867	-0.724549	-2.79961	5e-05	0.000318847	yes
NM_026772	Cdc42ep2	chr19:5917555-5924816	19.2858	11.4586	-0.75111	-2.58336	5e-05	0.000318847	yes
NM_016893	Fut8	chr12:77238103-77475996	19.2436	8.33002	-1.20799	-2.14294	0.0003	0.00166516	yes
NM_138955	Abcg4	chr9:44273189-44288244	19.2357	11.8843	-0.694727	-2.90125	5e-05	0.000318847	yes
NM_172439	Inpp5j	chr11:3494271-3504821	19.1604	9.20597	-1.05748	-4.22208	5e-05	0.000318847	yes
NM_182807	Fam19a2	chr10:123264075-123741204	19.1524	1.18737	-4.01169	-3.46184	0.00445	0.0175859	yes
NM_010288	Gja1	chr10:56377299-56390419	19.1208	4.50863	-2.08438	-6.77228	5e-05	0.000318847	yes
NM_017372	Lyz2	chr10:117277540-117282272	19.0984	0.590848	-5.01452	-6.16579	5e-05	0.000318847	yes
NM_001199265	Epb4.1l2	chr10:25359797-25523518	19.0938	4.89789	-1.96287	-2.93258	5e-05	0.000318847	yes
NM_009510	Ezr	chr17:6738130-6782780	19.0796	10.5882	-0.849574	-3.38588	5e-05	0.000318847	yes
NM_145927	Fntb	chr12:76837466-76921412	19.0711	12.5689	-0.601524	-2.37144	5e-05	0.000318847	yes
NM_153068	Ehd2	chr7:15948986-15967535	19.0004	4.77005	-1.99395	-6.6793	5e-05	0.000318847	yes
NM_178675	Slc35f1	chr10:52690500-53111622	18.9917	1.53496	-3.6291	-10.2225	5e-05	0.000318847	yes
NM_001290675	Scn9a	chr2:66440879-66634962	18.9772	4.39545	-2.11018	-1.97874	0.0071	0.0261752	yes
NM_011374	St8sia1	chr6:142814230-142964452	18.9406	10.1307	-0.90275	-4.05192	5e-05	0.000318847	yes
NM_001242407	Fam73b	chr2:30364232-30385519	18.9264	12.8656	-0.556884	-1.85916	0.00035	0.00191628	yes
NM_029556	Clybl	chr14:122181693-122451146	18.9167	8.45687	-1.16147	-2.98531	5e-05	0.000318847	yes
NM_198625	Mtss1l	chr8:110721483-110741400	18.9029	9.8827	-0.935633	-3.93851	5e-05	0.000318847	yes
NM_008397	Itga6	chr2:71786938-71858427	18.8552	7.67791	-1.29617	-4.72122	5e-05	0.000318847	yes
NM_001286263	Ralgapa1	chr12:55602889-55821516	18.8124	8.97886	-1.06708	-1.61395	0.01225	0.041284	yes
NM_176930	Nrcam	chr12:44328884-44601846	18.784	5.12314	-1.8744	-6.98071	5e-05	0.000318847	yes
NM_001044740	Slc7a2	chr8:40862366-40922070	18.7529	0.187102	-6.64714	-7.24576	5e-05	0.000318847	yes
NM_007697	Chl1	chr6:103510875-103733035	18.7375	11.9756	-0.645831	-2.95687	5e-05	0.000318847	yes
NM_013675	Sptb	chr12:76580487-76710547	18.7372	10.9672	-0.772705	-3.48581	5e-05	0.000318847	yes
NM_008520	Ltbp3	chr19:5740903-5771401	18.6844	12.4131	-0.589968	-1.9082	0.0005	0.00263438	yes
NM_053108	Glrx	chr13:75839885-75850151	18.6786	6.31517	-1.56449	-4.54253	5e-05	0.000318847	yes
NM_018761	Ctnnal1	chr4:56810934-56865211	18.6752	6.28447	-1.57126	-5.68354	5e-05	0.000318847	yes
NM_001081116	Arhgef17	chr7:100869745-100932161	18.6709	9.74366	-0.938258	-4.24539	5e-05	0.000318847	yes
NM_013866	Zfp385a	chr15:103313894-103340086	18.6448	6.44735	-1.53199	-5.12826	5e-05	0.000318847	yes
NM_010189	Fcgrt	chr7:45092992-45103822	18.6433	2.21879	-3.07081	-6.99142	5e-05	0.000318847	yes
NM_013904	Hey2	chr10:30832358-30842783	18.6154	0.986342	-4.23827	-8.28014	5e-05	0.000318847	yes
NM_015825	Sh3bgr	chr16:96200469-96228933	18.6019	2.03652	-3.19127	-6.63776	5e-05	0.000318847	yes
NM_183308	Pon2	chr6:5264623-5298373	18.5683	3.04864	-2.60661	-6.66655	5e-05	0.000318847	yes
NM_029662	Mfsd2a	chr4:122946850-122961188	18.5486	10.9672	-0.758112	-2.7527	5e-05	0.000318847	yes
NM_175606	Hopx	chr5:77086985-77115123	18.5336	0.90454	-4.35682	-2.68435	0.00645	0.0241472	yes
NM_011584	Nr1d2	chr14:18204055-18239106	18.4947	5.89195	-1.65029	-6.40056	5e-05	0.000318847	yes
NM_001276482	Dag1	chr9:108204860-108263958	18.377	6.74636	-1.44572	-2.52227	5e-05	0.000318847	yes
NM_001271798	Pcdh9	chr14:93013699-93890669	18.3681	2.87798	-2.67407	-3.99699	5e-05	0.000318847	yes
NM_172946	Krt222	chr11:99233097-99244067	18.339	11.6541	-0.654071	-2.58053	5e-05	0.000318847	yes
NM_133733	Clmp	chr9:40685963-40784046	18.2657	4.09623	-2.15677	-6.86541	5e-05	0.000318847	yes
NM_001201413	Apbb2	chr5:66298724-66618817	18.2517	8.23641	-1.14794	-4.04183	5e-05	0.000318847	yes
NM_027984	Epn3	chr11:94489598-94499974	18.2142	2.88252	-2.65967	-8.30678	5e-05	0.000318847	yes
NM_022995	Pmepa1	chr2:173224464-173276533	18.2138	1.12624	-4.01544	-9.95566	5e-05	0.000318847	yes
NM_197995	Arl16	chr11:120458128-120467600	18.1966	12.4139	-0.551712	-1.52574	0.0024	0.0103606	yes
NM_001025074	Ntrk2	chr13:58806568-59133970	18.1892	2.36806	-2.9413	-3.21396	0.0046	0.0181236	yes
NM_021540	Rnf130	chr11:50025330-50125719	18.0737	2.39086	-2.91829	-2.82491	0.0001	0.000609219	yes
NM_010683	Lamc1	chr1:153218921-153332786	18.01	2.9482	-2.61089	-9.75328	5e-05	0.000318847	yes
NM_008796	Pctp	chr11:89983416-90002894	18.0005	5.3615	-1.74732	-5.3616	5e-05	0.000318847	yes
NM_019444	Ramp2	chr11:101246333-101248250	17.9183	5.30928	-1.75485	-4.33877	5e-05	0.000318847	yes
NM_019483	Smad9	chr3:54755581-54801269	17.909	9.65131	-0.891891	-3.83256	5e-05	0.000318847	yes
NM_009593	Abcg1	chr17:31057693-31117981	17.8968	11.3032	-0.662975	-2.93194	5e-05	0.000318847	yes
NM_172118	Myl9	chr2:156775463-156781657	17.8889	0.901042	-4.31132	-6.18195	5e-05	0.000318847	yes
NM_007599	Capg	chr6:72544390-72562983	17.8128	4.12941	-2.10891	-4.09549	5e-05	0.000318847	yes
NM_001081445	Ncam1	chr9:49502145-49799069	17.7087	8.1952	-1.11161	-1.83889	0.0021	0.00922081	yes
NM_010723	Lmo4	chr3:144188529-144205255	17.707	9.34458	-0.92212	-2.46154	5e-05	0.000318847	yes
NM_139291	Cdc26	chr4:62394588-62408623	17.6594	10.5806	-0.739023	-2.16685	0.0018	0.008069	yes
NM_133859	Olfml3	chr3:103193822-103854618	17.6392	5.2957	-1.73589	-1.60965	0.01285	0.0429213	yes
NM_008855	Prkcb	chr7:122289124-122634401	17.6231	4.33283	-2.02409	-8.34149	5e-05	0.000318847	yes
NM_026172	Decr1	chr4:15917239-15945507	17.6117	12.3883	-0.50755	-1.90053	0.00015	0.000884524	yes
NM_008305	Hspg2	chr4:137468802-137570630	17.5662	2.24802	-2.96607	-11.1795	5e-05	0.000318847	yes
NM_153195	Fbxo7	chr10:86021928-86048328	17.5642	10.6414	-0.722951	-2.57016	5e-05	0.000318847	yes
NM_175750	Plxna4	chr6:32144556-32588192	17.5563	12.3846	-0.503438	-2.342	5e-05	0.000318847	yes
NM_028135	Tmem163	chr1:127490341-127678021	17.5376	3.37005	-2.37961	-6.86467	5e-05	0.000318847	yes
NM_001081493	Cartpt	chr13:99898482-99900683	17.5352	10.7205	-0.709878	-1.26895	0.0146	0.0478966	yes
NM_016981	Slc9a1	chr4:133369771-133423698	17.4539	7.3448	-1.24876	-4.81055	5e-05	0.000318847	yes
NM_025771	Cntnap2	chr6:45060060-47301371	17.3978	2.09631	-3.05298	-2.26297	0.00645	0.0241472	yes
NM_175675	Slc35f6	chr5:30647935-30659729	17.3947	11.7529	-0.565639	-2.12606	5e-05	0.000318847	yes
NM_010118	Egr2	chr10:67537868-67542188	17.3605	1.43991	-3.59177	-7.66536	5e-05	0.000318847	yes
NM_001083587	Tns3	chr11:8431651-8664535	17.3398	5.04336	-1.78163	-7.37999	5e-05	0.000318847	yes
NM_001164602	Amigo2	chr15:97244073-97385691	17.3319	9.40933	-0.881266	-2.03567	0.0014	0.00652845	yes
NM_001166506	Sec14l1	chr11:117115171-117159268	17.3155	9.94577	-0.799905	-2.68253	5e-05	0.000318847	yes
NM_178045	Rassf4	chr6:116633007-116673836	17.2808	3.94627	-2.13061	-7.09752	5e-05	0.000318847	yes
NM_153105	Cldn19	chr4:119255440-119262438	17.2088	0.755534	-4.5095	-8.44123	5e-05	0.000318847	yes
NM_178896	Dcun1d4	chr5:73481054-73560794	17.1978	7.96126	-1.11115	-3.64863	5e-05	0.000318847	yes
NM_183180	Tspan18	chr2:93201759-93334487	17.1885	0.961535	-4.15996	-9.14483	5e-05	0.000318847	yes
NM_001098222	Bhlhb9	chrX:135885850-135891081	17.1715	10.6522	-0.688867	-2.38683	5e-05	0.000318847	yes
NM_019946	Mgst1	chr6:138140536-138156752	17.1533	1.9763	-3.11761	-5.79676	5e-05	0.000318847	yes
NM_001256122	Limch1	chr5:66745839-67057159	17.1254	1.08641	-3.9785	-3.97657	0.0038	0.015369	yes
NM_016974	Dbp	chr7:45705246-45718002	17.1149	3.57876	-2.25772	-3.74093	5e-05	0.000318847	yes
NR_045448	B630019K06Rik	chrX:8892352-8894964	17.0521	11.2598	-0.598768	-2.2952	5e-05	0.000318847	yes
NM_029095	Hhatl	chr9:121784015-121792507	17.0255	1.32083	-3.68819	-5.6534	5e-05	0.000318847	yes
NM_172511	Abhd10	chr16:45729724-45742955	17.0231	11.0625	-0.621814	-1.89698	0.0002	0.00115088	yes
NM_008608	Mmp14	chr14:54431603-54441258	17.0109	0.840333	-4.33935	-8.03593	5e-05	0.000318847	yes
NM_009572	Zhx1	chr15:58047002-58076508	16.9745	11.9055	-0.511737	-1.82218	0.0004	0.00215585	yes
NM_054043	Msi2	chr11:88339381-88718267	16.9463	11.0541	-0.616396	-2.66079	5e-05	0.000318847	yes
NM_023844	Jam2	chr16:84774122-84826375	16.866	6.49747	-1.37617	-5.40464	5e-05	0.000318847	yes
NM_009154	Sema5a	chr15:32244812-32696341	16.8652	1.42085	-3.56922	-12.0903	5e-05	0.000318847	yes
NM_011129	36769	chr11:87578388-87590539	16.8474	6.01147	-1.48673	-2.12654	0.0018	0.008069	yes
NM_028766	Tmem43	chr6:91473750-91488458	16.8325	11.7716	-0.515931	-2.0401	0.00025	0.00141219	yes
NM_011596	Atp6v0a2	chr5:124629051-124724455	16.825	11.8827	-0.501742	-2.20088	5e-05	0.000318847	yes
NM_001081142	Kcnq4	chr4:120697472-120747176	16.7859	1.31109	-3.67841	-7.94	5e-05	0.000318847	yes
NM_001160404	Galnt1	chr18:24205343-24286816	16.7841	11.2463	-0.577649	-2.15358	5e-05	0.000318847	yes
NM_001009818	39325	chr5:93093456-93174958	16.7801	8.04127	-1.06126	-4.39753	5e-05	0.000318847	yes
NM_001289702	Pde4dip	chr3:97689828-97888707	16.7453	9.89459	-0.759045	-1.48484	0.0044	0.0174208	yes
NM_010467	Hoxd1	chr2:74762979-74765142	16.6988	6.61489	-1.33596	-4.22325	5e-05	0.000318847	yes
NM_181401	Tmem64	chr4:15265819-15286753	16.6794	9.75631	-0.773655	-3.24431	5e-05	0.000318847	yes
NM_001252282	Ogdh	chr11:6291596-6359094	16.6567	5.06239	-1.71822	-2.04975	0.00035	0.00191628	yes
NM_022565	Ndst4	chr3:125404090-125724986	16.6083	1.58038	-3.39356	-8.50235	5e-05	0.000318847	yes
NM_011894	Sh3bp5	chr14:31373963-31436033	16.6056	1.11319	-3.89889	-7.90759	5e-05	0.000318847	yes
NM_009037	Rcn1	chr2:105385947-105399319	16.5798	5.38031	-1.62367	-5.55289	5e-05	0.000318847	yes
NM_001190371	Ankrd29	chr18:12252356-12305720	16.5674	4.73012	-1.8084	-6.12122	5e-05	0.000318847	yes
NM_009932	Col4a2	chr8:11312828-11449287	16.5672	4.27547	-1.95417	-7.23005	5e-05	0.000318847	yes
NM_177766	Slc35e1	chr8:72477994-72492614	16.5632	10.8411	-0.61147	-2.73991	5e-05	0.000318847	yes
NM_181585	Pik3r3	chr4:116221913-116303056	16.5461	11.0231	-0.585963	-2.52158	5e-05	0.000318847	yes
NM_026280	Mxra7	chr11:116803399-116828046	16.5252	5.93019	-1.47852	-4.46042	5e-05	0.000318847	yes
NM_021449	Crbn	chr6:106769137-106800087	16.5102	9.83651	-0.747142	-1.286	0.00985	0.034416	yes
NM_026756	Nfic	chr10:81396190-81427173	16.4979	8.45651	-0.964152	-1.67492	0.0009	0.00442365	yes
NM_172513	Fam126b	chr1:58522805-58586333	16.4941	8.14049	-1.01876	-4.55129	5e-05	0.000318847	yes
NM_008720	Npc1	chr18:12168729-12236386	16.4243	8.6294	-0.928497	-3.12069	5e-05	0.000318847	yes
NM_021559	Zfp191	chr18:24012266-24020771	16.377	8.21567	-0.995223	-3.75406	5e-05	0.000318847	yes
NM_001146047	Lrrc49	chr9:60587234-60688134	16.3696	2.09506	-2.96596	-2.4152	0.0012	0.00570751	yes
NM_010153	Erbb3	chr10:128569367-128589501	16.3533	0.433455	-5.23755	-7.00858	0.00435	0.0172511	yes
NM_008831	Phb	chr11:95666956-95680773	16.2794	9.75431	-0.73894	-2.52471	5e-05	0.000318847	yes
NM_009498	Vamp3	chr4:151047304-151057953	16.1245	9.59193	-0.749361	-2.64217	5e-05	0.000318847	yes
NM_146126	Sord	chr2:122234838-122265337	16.0903	7.94071	-1.01885	-3.52847	5e-05	0.000318847	yes
NM_028979	Cyp2j9	chr4:96568428-96591485	16.0874	2.07284	-2.95626	-6.82002	5e-05	0.000318847	yes
NM_010511	Ifngr1	chr10:19591957-19610225	16.0809	7.75901	-1.0514	-3.54796	5e-05	0.000318847	yes
NM_001113181	Gria4	chr9:4417892-4796234	16.0806	7.72966	-1.05684	-1.71139	0.005	0.0194549	yes
NM_026268	Dusp6	chr10:99263230-99267489	16.0694	10.518	-0.611453	-2.31164	5e-05	0.000318847	yes
NM_010357	Gsta4	chr9:78191965-78209349	16.0367	3.24334	-2.30583	-5.06046	5e-05	0.000318847	yes
NM_001190449	Ddah2	chr17:35059034-35062099	16.0248	6.55398	-1.28986	-2.54427	0.00015	0.000884524	yes
NM_001290750	Rnf130	chr11:50025330-50125719	15.952	6.32531	-1.33453	-5.16837	5e-05	0.000318847	yes
NM_153762	Rnf26	chr9:44110780-44113051	15.9474	9.87585	-0.691349	-2.50237	5e-05	0.000318847	yes
NM_001024468	Bcat1	chr6:144993834-145076157	15.8691	1.66997	-3.24833	-10.1856	5e-05	0.000318847	yes
NM_024243	Fuca1	chr4:135920725-135940300	15.8614	8.2363	-0.945453	-3.37986	5e-05	0.000318847	yes
NM_172597	Txndc16	chr14:45134447-45219394	15.854	9.92351	-0.675925	-2.76218	5e-05	0.000318847	yes
NM_199195	Bckdhb	chr9:83948780-84124240	15.851	7.9522	-0.995146	-3.02536	5e-05	0.000318847	yes
NM_011578	Tgfbr3	chr5:107106569-107289595	15.8089	3.90405	-2.01769	-7.57544	5e-05	0.000318847	yes
NM_020520	Slc25a20	chr9:108662097-108684641	15.7893	10.2223	-0.627225	-2.15055	0.0002	0.00115088	yes
NM_011197	Ptgfrn	chr3:101040235-101110166	15.7544	0.62322	-4.65987	-10.2401	5e-05	0.000318847	yes
NM_175451	Ckap4	chr10:84526304-84533888	15.6878	10.2433	-0.61496	-2.36299	5e-05	0.000318847	yes
NM_001122758	Pcdh7	chr5:57718020-58132240	15.6286	1.34128	-3.5425	-10.1753	5e-05	0.000318847	yes
NM_134130	Abhd3	chr18:10644410-10706696	15.5885	5.08519	-1.61611	-4.77432	5e-05	0.000318847	yes
NM_178086	Fa2h	chr8:111345137-111393821	15.5782	1.50761	-3.36919	-6.99778	5e-05	0.000318847	yes
NM_001142809	Slc6a8	chrX:73673132-73682500	15.5398	5.49312	-1.50027	-5.2082	5e-05	0.000318847	yes
NM_177171	Heatr5a	chr12:51875872-51971321	15.5287	8.31561	-0.901038	-3.95594	5e-05	0.000318847	yes
NM_016697	Gpc3	chrX:52272426-52619047	15.4852	4.60658	-1.74912	-4.80794	5e-05	0.000318847	yes
NM_001077495	Pik3r1	chr13:101680760-101768217	15.4823	4.98663	-1.63448	-2.75092	0.0001	0.000609219	yes
NM_145123	Crtac1	chr19:42283036-42431783	15.4585	7.11016	-1.12045	-3.91357	5e-05	0.000318847	yes
NM_027127	Gpx8	chr13:113035378-113091135	15.4392	2.58409	-2.57887	-4.17414	5e-05	0.000318847	yes
NM_001163355	Rhot1	chr11:80209054-80267907	15.4362	8.90882	-0.793015	-1.71179	0.00395	0.015877	yes
NM_008524	Lum	chr10:97565500-97572703	15.4158	0.406812	-5.2439	-6.06094	5e-05	0.000318847	yes
NM_001038643	Slco3a1	chr7:74275417-74554780	15.3511	6.59477	-1.21894	-3.5257	5e-05	0.000318847	yes
NM_010378	H2-Aa	chr17:34282750-34287771	15.3354	0.155553	-6.62331	-4.93994	0.00835	0.0300564	yes
NM_029880	Ptgr2	chr12:84285295-84315832	15.3326	9.47339	-0.694651	-2.22977	0.00015	0.000884524	yes
NM_001190886	Kcnip1	chr11:33629340-33993193	15.2424	4.49762	-1.76085	-2.66825	0.00035	0.00191628	yes
NM_133753	Errfi1	chr4:150855090-150868880	15.2377	10.0749	-0.596878	-2.28374	5e-05	0.000318847	yes
NM_016919	Col5a3	chr9:20770049-20815034	15.2275	6.93316	-1.1351	-4.51316	5e-05	0.000318847	yes
NM_001146117	Smim19	chr8:22462613-22569616	15.2035	8.66286	-0.811487	-1.98466	0.0018	0.008069	yes
NM_173784	Ubtd2	chr11:32455371-32518709	15.1997	9.66815	-0.652727	-2.50069	5e-05	0.000318847	yes
NM_178699	B930041F14Rik	chr4:155694341-155696483	15.1733	4.97769	-1.60799	-4.88192	5e-05	0.000318847	yes
NM_026936	Oxa1l	chr14:54360840-54417702	15.1702	7.79896	-0.959889	-1.89629	0.00175	0.00788455	yes
NM_001008231	Daam2	chr17:49456021-49564337	15.142	0.329591	-5.52173	-9.32276	5e-05	0.000318847	yes
NM_133687	Cxxc5	chr18:35829817-35861688	15.0501	7.98991	-0.913518	-3.13442	5e-05	0.000318847	yes
NM_007984	Fscn1	chr5:142960354-142973189	15.0379	4.68152	-1.68356	-5.31644	5e-05	0.000318847	yes
NM_029721	Snx27	chr3:94497541-94582716	15.0357	10.4634	-0.523041	-1.51367	0.004	0.0160474	yes
NM_172822	Pigz	chr16:31933850-31946046	15.0259	7.85891	-0.935047	-3.17199	5e-05	0.000318847	yes
NM_130796	Snx18	chr13:113592178-113618564	14.9721	10.29	-0.541033	-2.24887	5e-05	0.000318847	yes
NM_173752	Lgalsl	chr11:20823354-20831108	14.9075	9.02621	-0.723844	-2.83399	5e-05	0.000318847	yes
NM_024263	Mxra8	chr4:155839679-155844102	14.8885	1.50534	-3.30603	-7.00406	5e-05	0.000318847	yes
NM_001038590	Cldn19	chr4:119255440-119262438	14.8724	0.316275	-5.55532	-1.77459	0.0112	0.0383023	yes
NM_019392	Tyro3	chr2:119797739-119818103	14.8715	4.13663	-1.84603	-6.02241	5e-05	0.000318847	yes
NM_020283	B3galt1	chr2:68104671-68122882	14.8136	5.51171	-1.42635	-5.53981	5e-05	0.000318847	yes
NM_011157	Srgn	chr10:62494427-62507755	14.8104	8.88452	-0.737249	-2.05407	0.00185	0.0082516	yes
NM_013834	Sfrp1	chr8:23411501-23449632	14.7879	1.25957	-3.55342	-8.94748	5e-05	0.000318847	yes
NM_178080	Pde4dip	chr3:97689828-97888707	14.7827	8.98809	-0.717822	-1.5775	0.002	0.00881835	yes
NM_001081306	Ptprz1	chr6:22875501-23052916	14.7545	0.80686	-4.1927	-11.1717	5e-05	0.000318847	yes
NM_028410	Prkrir	chr7:98703362-98718061	14.7396	8.99514	-0.71248	-2.75999	5e-05	0.000318847	yes
NM_009706	Arhgap5	chr12:52516076-52567851	14.6771	8.52884	-0.783147	-3.25395	5e-05	0.000318847	yes
NM_080553	Itpr3	chr17:27057303-27122223	14.6661	0.973976	-3.91245	-10.7581	5e-05	0.000318847	yes
NM_173751	Ilvbl	chr10:78574499-78584502	14.6343	7.62261	-0.941	-3.21293	5e-05	0.000318847	yes
NM_016687	Sfrp4	chr13:19623174-19632823	14.5396	1.99556	-2.86512	-6.28014	5e-05	0.000318847	yes
NM_198411	Inf2	chr12:112588783-112615557	14.5271	8.47031	-0.778264	-3.16977	5e-05	0.000318847	yes
NM_172795	Sarm1	chr11:78472329-78497754	14.488	9.75693	-0.570354	-2.24208	5e-05	0.000318847	yes
NM_019972	Sort1	chr3:108284063-108361519	14.4687	4.77444	-1.59953	-4.94787	5e-05	0.000318847	yes
NM_007653	Cd63	chr10:128908918-128912818	14.4567	9.34645	-0.629249	-1.34661	0.00835	0.0300564	yes
NM_009266	Sephs2	chr7:127271878-127274059	14.4423	10.0691	-0.520365	-1.84972	0.0006	0.00309476	yes
NM_008788	Pcolce	chr5:137605106-137611404	14.4317	0.967401	-3.89898	-6.10366	5e-05	0.000318847	yes
NM_001013829	Shf	chr2:122348891-122368918	14.3839	7.72607	-0.896651	-2.75649	5e-05	0.000318847	yes
NM_013901	Slc39a1	chr3:90248191-90253612	14.351	4.20698	-1.77029	-5.24957	5e-05	0.000318847	yes
NM_001081130	Ogdhl	chr14:32322018-32347820	14.345	3.83162	-1.90452	-6.14403	5e-05	0.000318847	yes
NM_001195431	Islr	chr9:58156263-58159221	14.3309	0.547167	-4.711	-4.85103	0.0037	0.0150076	yes
NM_001163640	Chn2	chr6:54039931-54430221	14.3184	4.89636	-1.54809	-4.94439	5e-05	0.000318847	yes
NM_001024926	Cyb5d2	chr11:72777231-72795839	14.2958	9.3277	-0.615993	-2.20226	5e-05	0.000318847	yes
NM_176073	Cpq	chr15:33083128-33653436	14.2881	4.65378	-1.61834	-4.17372	5e-05	0.000318847	yes
NM_008551	Mapkapk2	chr1:131053703-131097543	14.2798	5.16772	-1.46638	-4.69778	5e-05	0.000318847	yes
NM_009911	Cxcr4	chr1:128588198-128592299	14.2569	2.45109	-2.54017	-5.90931	5e-05	0.000318847	yes
NM_013865	Ndrg3	chr2:156927341-156992111	14.1739	6.33247	-1.1624	-1.81411	0.0004	0.00215585	yes
NM_008966	Ptgfr	chr3:151798609-151837528	14.1675	0.942385	-3.91012	-8.91657	5e-05	0.000318847	yes
NM_007595	Camk2b	chr11:5969665-6065748	14.1573	9.06541	-0.643104	-1.45327	0.00765	0.0279109	yes
NM_001024945	Qsox1	chr1:155778154-155812899	14.1465	8.07352	-0.809176	-2.34242	5e-05	0.000318847	yes
NM_027859	Rnf215	chr11:4135159-4160293	14.1334	7.31497	-0.950184	-2.39855	5e-05	0.000318847	yes
NM_010231	Fmo1	chr1:162829560-162866548	14.1248	0.784276	-4.17072	-6.83229	5e-05	0.000318847	yes
NM_010701	Lect1	chr14:79637689-79662170	14.1165	0.218615	-6.01284	-5.33366	0.0002	0.00115088	yes
NM_026555	Rcn3	chr7:45082913-45092213	14.1017	3.01871	-2.22387	-5.16785	5e-05	0.000318847	yes
NM_013851	Abca8b	chr11:109933405-109995816	14.0633	1.70236	-3.04633	-9.3374	5e-05	0.000318847	yes
NM_001163793	C530008M17Rik	chr5:76840598-76873554	14.0471	7.14613	-0.975044	-4.12837	5e-05	0.000318847	yes
NM_172698	Efcab14	chr4:115738072-115777327	14.0038	7.97253	-0.812712	-3.21644	5e-05	0.000318847	yes
NM_028662	Slc35b2	chr17:45564151-45567669	13.9649	6.44717	-1.11507	-3.56933	5e-05	0.000318847	yes
NM_172782	Nxt2	chrX:142226769-142239700	13.914	8.95779	-0.635318	-1.95162	5e-05	0.000318847	yes
NM_001114116	Syt3	chr7:44384125-44400030	13.905	4.34439	-1.67838	-4.26037	5e-05	0.000318847	yes
NM_177780	Dock5	chr14:67751927-67933572	13.8497	5.90966	-1.2287	-5.27658	5e-05	0.000318847	yes
NM_025833	Baiap2l1	chr5:144244436-144361005	13.8361	2.19214	-2.65803	-4.955	5e-05	0.000318847	yes
NM_172310	Tarsl2	chr7:65644897-65692093	13.7974	9.74284	-0.50198	-1.93111	0.0002	0.00115088	yes
NM_010423	Hey1	chr3:8663358-8667038	13.761	7.63872	-0.849188	-2.84719	5e-05	0.000318847	yes
NM_016903	Esd	chr14:74732296-74750765	13.7483	8.40863	-0.709308	-1.29644	0.01515	0.0494516	yes
NM_133207	Kcnh7	chr2:62702945-63184287	13.5821	9.14499	-0.570658	-2.2429	5e-05	0.000318847	yes
NM_175546	Wdfy2	chr14:62837689-62956886	13.5815	7.26086	-0.903427	-2.62146	5e-05	0.000318847	yes
NM_134084	Ppif	chr14:25694169-25701282	13.5474	7.98546	-0.762569	-2.19227	5e-05	0.000318847	yes
NM_009072	Rock2	chr12:16894977-16988274	13.5122	8.89384	-0.603384	-2.65384	5e-05	0.000318847	yes
NM_021461	Mknk1	chr4:115839197-115879256	13.5037	9.31206	-0.536182	-1.76532	0.00055	0.00286217	yes
NM_027906	Vwa8	chr14:78849177-79202310	13.5008	8.28053	-0.705251	-2.85603	5e-05	0.000318847	yes
NM_198610	Igsf21	chr4:140026851-140246811	13.4824	2.81361	-2.26059	-5.65726	5e-05	0.000318847	yes
NM_001033135	Rnf149	chr1:39551295-39577347	13.4471	8.72289	-0.624416	-2.19971	5e-05	0.000318847	yes
NM_029810	Nt5c2	chr19:46886830-47024346	13.4065	5.92936	-1.17699	-2.43656	5e-05	0.000318847	yes
NM_009381	Thrsp	chr7:97412956-97417510	13.3788	2.30316	-2.53826	-5.04084	5e-05	0.000318847	yes
NM_030174	Mctp1	chr13:76384960-77031810	13.3755	7.24454	-0.884627	-3.43465	5e-05	0.000318847	yes
NM_001146012	R3hcc1	chr14:69697303-69707580	13.3636	6.13156	-1.12399	-3.33975	5e-05	0.000318847	yes
NM_001164518	Iglon5	chr7:43472906-43490023	13.3418	8.17354	-0.706921	-2.49201	5e-05	0.000318847	yes
NM_008452	Klf2	chr8:72319061-72321654	13.3409	8.4774	-0.654159	-2.06799	0.00045	0.00239556	yes
NM_011609	Tnfrsf1a	chr6:125349722-125362483	13.2894	3.88691	-1.77359	-4.95865	5e-05	0.000318847	yes
NM_175522	Elfn1	chr5:139907942-139974724	13.2786	3.45912	-1.94063	-6.18407	5e-05	0.000318847	yes
NM_009201	Slc1a5	chr7:16781345-16798274	13.2701	5.95676	-1.15558	-3.8062	5e-05	0.000318847	yes
NM_007564	Zfp36l1	chr12:80107759-80113013	13.2581	4.25874	-1.63837	-5.11846	5e-05	0.000318847	yes
NM_177364	Sh3pxd2b	chr11:32347810-32428183	13.2238	1.63924	-3.01204	-9.56577	5e-05	0.000318847	yes
NM_146006	Lss	chr10:76531626-76562226	13.2072	7.02835	-0.910069	-3.05247	5e-05	0.000318847	yes
NM_001142965	Frrs1l	chr4:56960135-56990391	13.1994	1.7441	-2.91992	-7.79125	5e-05	0.000318847	yes
NM_170757	A630007B06Rik	chr19:56790962-56813683	13.1814	7.7913	-0.758567	-2.69187	5e-05	0.000318847	yes
NM_009849	Entpd2	chr2:25395873-25401323	13.1568	0.645193	-4.34994	-6.66018	5e-05	0.000318847	yes
NM_145434	Nr1d1	chr11:98767931-98775377	13.1252	3.1715	-2.0491	-5.85303	5e-05	0.000318847	yes
NM_133685	Rab31	chr17:65651725-65772752	13.1244	3.08167	-2.09047	-6.35552	5e-05	0.000318847	yes
NM_008512	Lrp1	chr10:127538157-127621148	13.0741	4.99233	-1.38893	-6.22722	5e-05	0.000318847	yes
NM_010681	Lama4	chr10:38965514-39110188	13.0669	3.02725	-2.10984	-7.35671	5e-05	0.000318847	yes
NM_009369	Tgfbi	chr13:56609602-56639339	13.0564	0.752411	-4.11709	-7.33789	5e-05	0.000318847	yes
NM_173413	Rab8b	chr9:66843663-66919705	13.0181	9.02294	-0.528849	-2.15214	5e-05	0.000318847	yes
NM_001135100	Il34	chr8:110741828-110805924	12.9657	3.26257	-1.99062	-4.4087	5e-05	0.000318847	yes
NM_138948	Cabp7	chr11:4738820-4746778	12.9625	1.75968	-2.88095	-4.87738	5e-05	0.000318847	yes
NM_145575	Cald1	chr6:34709443-34775469	12.9579	1.35248	-3.26015	-7.98356	5e-05	0.000318847	yes
NM_011435	Sod3	chr5:52363803-52369738	12.9546	0.248172	-5.70598	-6.23726	5e-05	0.000318847	yes
NM_178673	Fstl5	chr3:76074560-76710005	12.947	2.16435	-2.58061	-7.3182	5e-05	0.000318847	yes
NM_001003950	Rab3ip	chr10:116905783-116950380	12.9405	9.02886	-0.519281	-1.88156	0.00065	0.00332126	yes
NM_008402	Itgav	chr2:83724396-83806917	12.931	0.728384	-4.14999	-9.86003	5e-05	0.000318847	yes
NM_013829	Plcb4	chr2:135741829-136013068	12.9215	6.04479	-1.09601	-3.95882	5e-05	0.000318847	yes
NM_010271	Gpd1	chr15:99717592-99725007	12.8563	0.617883	-4.379	-7.50965	5e-05	0.000318847	yes
NM_018883	Camkk1	chr11:73019007-73042065	12.8457	6.89116	-0.898469	-3.28359	5e-05	0.000318847	yes
NM_010111	Efnb2	chr8:8617438-8660773	12.8403	8.33992	-0.62257	-2.46098	5e-05	0.000318847	yes
NM_021554	Mettl9	chr7:121034444-121076835	12.8391	5.3408	-1.26541	-3.63989	5e-05	0.000318847	yes
NM_023053	Twsg1	chr17:65923064-65951187	12.8331	8.6628	-0.566962	-2.23144	0.0001	0.000609219	yes
NM_030261	Sesn3	chr9:14276300-14326134	12.8192	8.60546	-0.574982	-1.94692	0.00035	0.00191628	yes
NM_011837	Ly6h	chr15:75564744-75567182	12.8076	6.13414	-1.06207	-1.66896	0.00465	0.018278	yes
NM_001034963	Sorbs1	chr19:40292039-40513812	12.7485	3.60221	-1.82337	-2.18725	0.0008	0.00399127	yes
NM_011807	Dlg2	chr7:91090785-92449246	12.7369	1.67801	-2.92419	-6.19789	5e-05	0.000318847	yes
NM_025980	Nrarp	chr2:25180757-25183332	12.7331	3.42075	-1.8962	-5.41397	5e-05	0.000318847	yes
NM_001277188	Ano4	chr10:88948993-89257790	12.7203	7.05671	-0.85007	-2.36689	5e-05	0.000318847	yes
NM_001013411	Nkain2	chr10:31689318-32889915	12.7028	4.97182	-1.3533	-4.19332	5e-05	0.000318847	yes
NM_207217	Itfg3	chr17:26212691-26244242	12.6767	6.32545	-1.00293	-2.04759	0.0004	0.00215585	yes
NM_001033167	Slc22a23	chr13:34179157-34345182	12.6591	4.00598	-1.65995	-6.24417	5e-05	0.000318847	yes
NM_007631	Ccnd1	chr7:144929930-144939925	12.6538	0.87194	-3.8592	-7.62691	5e-05	0.000318847	yes
NM_199065	Slitrk1	chr14:108909988-108914239	12.6511	1.57583	-3.00507	-7.99635	5e-05	0.000318847	yes
NM_027238	Ttc39b	chr4:83220300-83324189	12.6052	6.65157	-0.922248	-3.98965	5e-05	0.000318847	yes
NM_134023	Tbc1d10a	chr11:4186832-4215505	12.5814	3.75128	-1.74584	-4.65389	5e-05	0.000318847	yes
NM_008304	Sdc2	chr15:32920722-33034721	12.5715	4.67019	-1.4286	-4.70262	5e-05	0.000318847	yes
NM_001252505	St6gal1	chr16:23224739-23360350	12.5528	3.94398	-1.67028	-2.49233	0.00015	0.000884524	yes
NM_018763	Chst2	chr9:95400925-95407270	12.5514	2.28038	-2.4605	-8.13831	5e-05	0.000318847	yes
NM_025757	Gid4	chr11:60417144-60445277	12.5474	7.44505	-0.753035	-2.93682	5e-05	0.000318847	yes
NM_001134457	Nxpe3	chr16:55839952-55895279	12.4913	7.42637	-0.75019	-3.14332	5e-05	0.000318847	yes
NM_001005847	Aga	chr8:53511701-53523422	12.4625	5.93583	-1.07007	-2.06601	0.0004	0.00215585	yes
NM_146012	Ctdsp2	chr10:126978716-126999975	12.4467	6.23312	-0.997733	-2.69256	5e-05	0.000318847	yes
NM_011862	Pacsin2	chr15:83375606-83464606	12.4444	1.69935	-2.87244	-2.67703	0.0001	0.000609219	yes
NM_008421	Kcnc1	chr7:46396467-46438704	12.4127	1.80731	-2.7799	-7.82731	5e-05	0.000318847	yes
NM_001122737	Igf2	chr7:142650767-142670356	12.4028	0.343467	-5.17436	-6.75314	5e-05	0.000318847	yes
NM_011498	Bhlhe40	chr6:108577035-108666925	12.3953	4.41993	-1.4877	-4.40538	5e-05	0.000318847	yes
NM_013500	Hapln1	chr13:89540635-89611832	12.3731	0.588749	-4.39341	-8.90746	5e-05	0.000318847	yes
NM_001081655	Dact3	chr7:16875316-16887301	12.3512	6.85561	-0.849295	-2.92885	5e-05	0.000318847	yes
NM_001291069	Golim4	chr3:75876182-75956949	12.3426	5.81295	-1.08631	-2.611	5e-05	0.000318847	yes
NM_025705	Dcbld1	chr10:52233618-52321377	12.2888	8.53758	-0.525445	-1.92518	0.0004	0.00215585	yes
NM_011349	Sema3f	chr9:107681501-107710475	12.2461	4.24658	-1.52794	-4.96676	5e-05	0.000318847	yes
NM_013870	Smtn	chr11:3517521-3539292	12.2379	1.64555	-2.89472	-3.59005	0.00415	0.0165472	yes
NM_146015	Efemp1	chr11:28853204-28926743	12.2345	0.704853	-4.11749	-6.56933	5e-05	0.000318847	yes
NM_001099636	Pnmal2	chr7:16944681-16948828	12.1941	1.47324	-3.04912	-7.87226	5e-05	0.000318847	yes
NM_001159901	Hopx	chr5:77086985-77115123	12.1924	2.85154	-2.09617	-2.31544	5e-05	0.000318847	yes
NM_019826	Ivd	chr2:118861999-118881357	12.1922	6.76126	-0.850595	-2.68107	5e-05	0.000318847	yes
NM_134096	Fam19a5	chr15:87544298-87759364	12.1921	1.61668	-2.91484	-2.98764	0.00145	0.00673192	yes
NM_021491	Smpd3	chr8:106252547-106337988	12.1851	4.81322	-1.34004	-4.99751	5e-05	0.000318847	yes
NM_029035	Spsb1	chr4:149896283-149955006	12.1764	5.16616	-1.23692	-4.09633	5e-05	0.000318847	yes
NM_001162945	Mtx3	chr13:92844786-92858230	12.1656	7.66098	-0.667203	-2.79332	5e-05	0.000318847	yes
NM_029784	Fam81a	chr9:70089309-70141557	12.1227	4.06269	-1.5772	-4.84703	5e-05	0.000318847	yes
NM_008173	Nr3c1	chr18:39410544-39487245	12.1163	7.04338	-0.782613	-3.23061	5e-05	0.000318847	yes
NM_028493	Rhobtb3	chr13:75869536-75943824	12.1141	2.92217	-2.05158	-6.74799	5e-05	0.000318847	yes
NM_133977	Trf	chr9:103208875-103230286	12.1067	0.73474	-4.04243	-6.81746	5e-05	0.000318847	yes
NM_022432	Sirt2	chr7:28766751-28788665	12.0874	5.90559	-1.03336	-1.34261	0.0093	0.0327377	yes
NM_011382	Six4	chr12:73100258-73113245	12.0783	7.59412	-0.669462	-2.7341	5e-05	0.000318847	yes
NM_001025614	Otud7b	chr3:96080595-96161129	12.072	5.81318	-1.05427	-4.10101	5e-05	0.000318847	yes
NM_001159517	Qk	chr17:10206470-10319361	12.0578	3.00825	-2.00297	-3.49041	5e-05	0.000318847	yes
NM_001081299	Cdh18	chr15:23036462-23474418	12.0425	7.48182	-0.686669	-2.39064	5e-05	0.000318847	yes
NM_007726	Cnr1	chr4:33924631-33948831	12.0143	5.04595	-1.25155	-4.81302	5e-05	0.000318847	yes
NM_008185	Gstt1	chr10:75783812-75798584	11.9991	5.05486	-1.24719	-3.06392	5e-05	0.000318847	yes
NM_009624	Adcy9	chr16:4284885-4420498	11.9698	5.40068	-1.14818	-3.14318	5e-05	0.000318847	yes
NM_153542	Lrrc20	chr10:61475832-61582228	11.9572	7.0714	-0.757816	-2.56703	5e-05	0.000318847	yes
NM_009741	Bcl2	chr1:106538177-106714290	11.9347	3.52038	-1.76136	-6.47961	5e-05	0.000318847	yes
NM_007586	Calb2	chr8:110142537-110168206	11.9156	0.438182	-4.76518	-4.9239	0.0095	0.0333723	yes
NM_025339	Tmem42	chr9:123021325-123023491	11.9074	7.45366	-0.675833	-1.41511	0.0067	0.0249396	yes
NM_053195	Slc24a3	chr2:145242610-145641939	11.8614	4.76739	-1.31501	-4.12241	5e-05	0.000318847	yes
NM_011212	Ptpre	chr7:135537823-135686294	11.8362	8.18006	-0.53302	-2.14038	5e-05	0.000318847	yes
NM_001101433	Zcchc24	chr14:25711639-25768856	11.8036	0.977873	-3.59344	-8.11428	5e-05	0.000318847	yes
NM_011122	Plod1	chr4:147909752-147936776	11.7884	5.7197	-1.04335	-3.57811	5e-05	0.000318847	yes
NM_153534	Adcy2	chr13:68620042-68999541	11.7739	5.9228	-0.991241	-3.6442	5e-05	0.000318847	yes
NM_020274	Htr3b	chr9:48935007-48964990	11.7577	4.81663	-1.28751	-3.90901	5e-05	0.000318847	yes
NM_146239	Cdk17	chr10:93160875-93241342	11.7422	5.39181	-1.12286	-3.69874	5e-05	0.000318847	yes
NM_009344	Phlda1	chr10:111506285-111508649	11.7005	5.87795	-0.99319	-2.96842	5e-05	0.000318847	yes
NM_027150	Mlip	chr9:77102083-77347870	11.6836	1.77668	-2.71723	-5.1907	5e-05	0.000318847	yes
NM_172117	Entpd6	chr2:150749080-150771674	11.6602	7.10156	-0.715388	-2.39325	5e-05	0.000318847	yes
NM_024433	Mtap	chr4:89137369-89181090	11.6586	4.65551	-1.32438	-4.05675	5e-05	0.000318847	yes
NM_177327	Wwp1	chr4:19608299-19709004	11.6584	5.93411	-0.974268	-3.16322	5e-05	0.000318847	yes
NM_001195496	Dclk2	chr3:86786149-86920884	11.6376	3.62809	-1.68151	-4.07727	5e-05	0.000318847	yes
NM_008939	Prss12	chr3:123446912-123506602	11.6342	1.05308	-3.46568	-6.86391	5e-05	0.000318847	yes
NM_031251	Ctns	chr11:73183132-73199019	11.6342	4.51044	-1.36703	-4.35095	5e-05	0.000318847	yes
NM_177644	Rasal2	chr1:157135182-157420236	11.599	5.79522	-1.00106	-4.14885	5e-05	0.000318847	yes
NM_172854	Olfml2a	chr2:38931979-38960585	11.5974	0.326215	-5.15183	-6.72639	5e-05	0.000318847	yes
NM_178639	Sfxn5	chr6:85213050-85333422	11.593	7.44398	-0.639102	-2.37713	5e-05	0.000318847	yes
NM_153484	Tef	chr15:81802672-81826863	11.5855	4.7619	-1.28271	-1.93036	0.005	0.0194549	yes
NM_021717	Nrip2	chr6:128399765-128408935	11.5447	8.10845	-0.509736	-1.44915	0.00395	0.015877	yes
NM_145144	Aif1l	chr2:31950302-31973442	11.5161	0.76034	-3.92086	-7.25852	5e-05	0.000318847	yes
NM_001253843	Prpf19	chr19:10895230-10909559	11.4576	6.96566	-0.717973	-1.61432	0.0016	0.00730799	yes
NR_045643	5930403L14Rik	chr4:154316124-154636873	11.4213	0.208707	-5.77411	-5.41136	5e-05	0.000318847	yes
NM_009928	Col15a1	chr4:47208011-47313165	11.4195	0.868457	-3.7169	-8.59047	5e-05	0.000318847	yes
NM_001170567	Depdc5	chr5:32863720-32994233	11.4149	7.4777	-0.610256	-1.76753	0.00045	0.00239556	yes
NM_178035	Fads6	chr11:115283365-115297546	11.3872	2.05714	-2.4687	-4.92139	5e-05	0.000318847	yes
NM_207105	H2-Ab1	chr17:34263226-34269418	11.3641	1.26749	-3.16444	-5.32913	5e-05	0.000318847	yes
NM_177068	Olfml2b	chr1:170644531-170682789	11.3565	1.51112	-2.90983	-6.91581	5e-05	0.000318847	yes
NM_145940	Wipi1	chr11:109573520-109611389	11.3462	3.85929	-1.55581	-4.09628	5e-05	0.000318847	yes
NM_178725	Lrrc4c	chr2:96318168-97631664	11.3261	2.21464	-2.35451	-5.27041	5e-05	0.000318847	yes
NM_138953	Ell2	chr13:75707483-75772358	11.3074	4.85331	-1.22023	-4.1425	5e-05	0.000318847	yes
NM_001204229	Clec16a	chr16:10545338-10744878	11.2119	7.85679	-0.513025	-2.0668	5e-05	0.000318847	yes
NM_145571	Mob1a	chr6:83326038-83340949	11.1937	7.63602	-0.551791	-1.63281	0.00535	0.0205661	yes
NM_001025379	Sema3g	chr14:31217872-31229511	11.1768	1.88807	-2.56552	-6.67311	5e-05	0.000318847	yes
NM_001290385	Arhgef9	chrX:95048934-95166539	11.1376	6.80161	-0.711496	-1.7817	0.0029	0.0121622	yes
NM_010807	Marcksl1	chr4:129513580-129515981	11.1254	4.70922	-1.2403	-3.29699	5e-05	0.000318847	yes
NM_177683	Vgll4	chr6:114862091-114921752	11.1172	5.14184	-1.11243	-2.85777	5e-05	0.000318847	yes
NM_001163574	Tjp1	chr7:65296164-65371244	11.1057	4.78561	-1.21453	-2.93333	5e-05	0.000318847	yes
NM_145851	Cables2	chr2:180258538-180273465	11.0985	4.85462	-1.19293	-3.79555	5e-05	0.000318847	yes
NM_175930	Rapgef5	chr12:117516478-117756978	11.0949	5.26012	-1.07673	-3.80082	5e-05	0.000318847	yes
NM_029815	Bcas1	chr2:170346990-170427845	11.0806	6.62398	-0.742267	-2.30714	5e-05	0.000318847	yes
NM_010272	Gdf11	chr10:128884545-128891718	11.0703	5.4599	-1.01974	-2.90498	5e-05	0.000318847	yes
NM_198410	Paqr6	chr3:88364588-88368541	11.0556	0.334148	-5.04815	-5.69587	5e-05	0.000318847	yes
NM_021534	Pxmp4	chr2:154587043-154603673	10.9999	7.2467	-0.602091	-1.73153	0.00325	0.0134467	yes
NM_019967	Brinp1	chr4:68761371-68954397	10.9991	2.90759	-1.91948	-5.62103	5e-05	0.000318847	yes
NM_001081419	Dip2a	chr10:76263048-76345291	10.9985	6.90161	-0.672302	-2.76198	5e-05	0.000318847	yes
NM_015753	Zeb2	chr2:44983511-45114084	10.9951	2.12526	-2.37116	-3.53607	5e-05	0.000318847	yes
NM_011734	Siae	chr9:37613846-37648318	10.9902	6.8647	-0.678953	-2.43637	5e-05	0.000318847	yes
NM_177298	Pisd	chr5:32736313-32785626	10.9821	7.484	-0.553274	-1.77913	0.0015	0.00692982	yes
NM_010299	Gm2a	chr11:55097984-55113028	10.9721	4.44262	-1.30436	-4.53948	5e-05	0.000318847	yes
NM_010758	Mag	chr7:30899182-30914832	10.9632	1.04016	-3.3978	-6.13027	5e-05	0.000318847	yes
NM_009170	Shh	chr5:28456839-28719209	10.9404	6.23915	-0.810245	-2.64076	5e-05	0.000318847	yes
NM_001033210	Pls1	chr9:95752641-95845279	10.8785	1.20103	-3.17914	-7.32123	5e-05	0.000318847	yes
NM_025730	Lrrk2	chr15:91673223-91816124	10.8543	4.38769	-1.30673	-5.25316	5e-05	0.000318847	yes
NM_001005419	Ado	chr10:67544510-67548955	10.8193	5.4738	-0.982988	-3.60007	5e-05	0.000318847	yes
NM_013471	Anxa4	chr6:86736839-86793584	10.8054	2.89267	-1.90128	-4.74813	5e-05	0.000318847	yes
NM_022018	Fam129a	chr1:151571372-151719347	10.7947	0.311801	-5.11355	-7.77189	5e-05	0.000318847	yes
NM_010227	Flna	chrX:74223460-74246534	10.7716	4.23214	-1.34777	-2.6539	5e-05	0.000318847	yes
NM_011782	Adamts5	chr16:85858156-85901125	10.7471	0.491002	-4.45207	-9.64921	5e-05	0.000318847	yes
NM_080726	Rem2	chr14:54476099-54480434	10.7027	5.11437	-1.06535	-3.02914	5e-05	0.000318847	yes
NM_022315	Smoc2	chr17:14279505-14404790	10.6943	0.378917	-4.81881	-5.51713	0.0065	0.0243075	yes
NM_153537	Phldb1	chr9:44686307-44735198	10.6933	6.23837	-0.777463	-3.05121	5e-05	0.000318847	yes
NM_009597	Asic1	chr15:99670717-99701130	10.6879	0.949608	-3.4925	-3.12716	0.0001	0.000609219	yes
NM_011809	Ets2	chr16:95702406-95721049	10.655	7.0794	-0.589826	-2.12443	0.00015	0.000884524	yes
NM_001039558	Smco3	chr6:136828842-136840557	10.6301	0.680909	-3.96455	-5.04404	0.0065	0.0243075	yes
NM_033037	Cdo1	chr18:46713204-46728342	10.6261	0.50393	-4.39824	-5.87746	5e-05	0.000318847	yes
NM_182808	Fam19a1	chr6:96113153-96657198	10.6261	1.54535	-2.78161	-6.28894	5e-05	0.000318847	yes
NM_173759	A730017C20Rik	chr18:59062380-59076960	10.6145	6.52379	-0.702257	-1.38871	0.0061	0.0230511	yes
NM_025836	Plin3	chr17:56278961-56290511	10.6008	0.627396	-4.07865	-6.45685	5e-05	0.000318847	yes
NM_028889	Efhd1	chr1:87264363-87310791	10.5939	3.53432	-1.58373	-4.01542	5e-05	0.000318847	yes
NM_026662	Prps2	chrX:167346332-167382699	10.5887	6.24918	-0.760792	-2.70616	5e-05	0.000318847	yes
NM_001199485	4931406C07Rik	chr9:15283336-15357788	10.5758	4.25524	-1.31345	-2.73226	0.0001	0.000609219	yes
NM_178606	Reep3	chr10:67005074-67096988	10.5666	5.2674	-1.00434	-3.66701	5e-05	0.000318847	yes
NM_183368	Sytl3	chr17:6673609-6738044	10.5582	7.10528	-0.571402	-1.33641	0.01065	0.0367258	yes
NM_019409	Omg	chr11:79339891-79581609	10.5255	1.03362	-3.34811	-2.89138	0.00015	0.000884524	yes
NM_144807	Chpt1	chr10:88459586-88503970	10.4322	2.14514	-2.2819	-5.25654	5e-05	0.000318847	yes
NM_134252	Trpm8	chr1:88306711-88388851	10.3879	7.30955	-0.507047	-1.85186	0.00045	0.00239556	yes
NM_008881	Plxna1	chr6:89316313-89362613	10.3714	6.69875	-0.630653	-2.69874	5e-05	0.000318847	yes
NM_001199236	Sptbn4	chr7:27356382-27446589	10.3597	7.3097	-0.503095	-1.35173	0.0081	0.0293313	yes
NM_139272	Galnt2	chr8:124231393-124345723	10.3342	5.59986	-0.88396	-3.16753	5e-05	0.000318847	yes
NM_001081212	Irs2	chr8:10986963-11054541	10.3221	5.57399	-0.88896	-2.9976	5e-05	0.000318847	yes
NM_153163	Cadps2	chr6:23262773-23839421	10.321	3.60789	-1.51635	-3.86759	5e-05	0.000318847	yes
NM_001290682	Kcnc3	chr7:44590885-44604751	10.3171	3.27046	-1.65747	-1.78413	0.0048	0.018776	yes
NM_133911	Gpr125	chr5:49959950-50058996	10.3094	6.0478	-0.769481	-2.85744	5e-05	0.000318847	yes
NM_010611	Kcnq2	chr2:181075578-181135225	10.3071	6.0704	-0.763777	-1.65033	0.00085	0.00420846	yes
NM_018830	Asah2	chr19:31984650-32103140	10.2727	4.51344	-1.18652	-4.25204	5e-05	0.000318847	yes
NM_001080943	Zdhhc22	chr12:86983380-86988676	10.2419	5.46437	-0.90636	-2.08683	0.00325	0.0134467	yes
NM_023732	Abcb6	chr1:75171640-75180283	10.19	7.16204	-0.508707	-1.74702	0.001	0.00486149	yes
NM_010732	Lrrn2	chr1:132880354-132940005	10.1737	1.56312	-2.70234	-6.57786	5e-05	0.000318847	yes
NM_199022	Shc4	chr2:125627446-125724148	10.1574	0.866664	-3.55091	-3.58663	5e-05	0.000318847	yes
NM_001291045	Grm4	chr17:27422387-27503533	10.1537	1.40604	-2.8523	-6.75607	5e-05	0.000318847	yes
NM_001290824	Tubgcp4	chr2:121171167-121271407	10.1528	4.74159	-1.09844	-1.49313	0.0092	0.0324397	yes
NM_026443	Mtfp1	chr11:4091480-4095431	10.1266	4.1458	-1.28843	-3.17399	5e-05	0.000318847	yes
NM_009622	Adcy1	chr11:7063488-7178505	10.097	3.55615	-1.50553	-6.30535	5e-05	0.000318847	yes
NM_010169	F2r	chr13:95601788-95618433	10.0867	2.31431	-2.1238	-5.72413	5e-05	0.000318847	yes
NM_016721	Iqgap1	chr7:80711582-80803331	10.0614	5.28366	-0.929218	-3.70777	5e-05	0.000318847	yes
NM_015802	Dlc1	chr8:36567738-36952442	10.0478	4.51683	-1.15349	-2.62967	5e-05	0.000318847	yes
NM_001001806	Zfp36l2	chr17:84183927-84187947	10.0283	2.89361	-1.79313	-5.2245	5e-05	0.000318847	yes
NM_009027	Rasgrf2	chr13:91880406-91988042	9.99967	1.32437	-2.91657	-8.05245	5e-05	0.000318847	yes
NM_175438	Aldh4a1	chr4:139622893-139649691	9.99589	6.7778	-0.560518	-1.85516	0.0003	0.00166516	yes
NM_153088	Ctdsp1	chr1:74391608-74397285	9.97583	2.76338	-1.852	-4.60466	5e-05	0.000318847	yes
NM_011223	Pxn	chr5:115506675-115555987	9.96209	1.57783	-2.6585	-3.22371	5e-05	0.000318847	yes
NM_153573	Fkbp14	chr6:54577604-54593128	9.9556	6.01105	-0.727891	-2.34012	5e-05	0.000318847	yes
NM_022813	Scamp2	chr9:57560943-57588798	9.95445	5.68866	-0.807254	-2.47342	0.0001	0.000609219	yes
NM_176963	Galm	chr17:80127470-80185032	9.95351	1.38781	-2.8424	-5.90044	5e-05	0.000318847	yes
NM_133906	Zkscan1	chr5:138085083-138107822	9.94045	6.97342	-0.511445	-1.65072	0.0016	0.00730799	yes
NM_170599	Igsf11	chr16:38902344-39027157	9.93646	0.703359	-3.8204	-7.09795	5e-05	0.000318847	yes
NM_001163102	Eme2	chr17:24892151-24895087	9.92718	6.87117	-0.530829	-1.49404	0.00875	0.0312107	yes
NM_033612	Cela1	chr15:100674421-100687920	9.88513	1.32847	-2.89549	-4.89713	5e-05	0.000318847	yes
NM_001113549	Ltbp4	chr7:27305140-27337612	9.88129	2.58431	-1.93492	-5.83817	5e-05	0.000318847	yes
NM_010345	Grb10	chr11:11930498-12037420	9.86693	3.80844	-1.3734	-1.72005	0.01145	0.0389918	yes
NM_010171	F3	chr3:121723536-121735052	9.85746	0.336104	-4.87424	-5.41875	5e-05	0.000318847	yes
NM_009324	Tbx2	chr11:85832614-85841948	9.8292	1.00398	-3.29135	-7.13782	5e-05	0.000318847	yes
NM_172259	Myl6b	chr10:128494156-128498685	9.81871	4.47341	-1.13416	-2.62194	0.00015	0.000884524	yes
NM_011632	Traf3	chr12:111166369-111267155	9.81384	4.63797	-1.08133	-2.29948	0.00115	0.00549907	yes
NM_010382	H2-Eb1	chr17:34305866-34316674	9.79743	0.900041	-3.44434	-5.67109	5e-05	0.000318847	yes
NM_134080	Flnb	chr14:7817956-7951587	9.7947	6.79109	-0.528358	-1.43909	0.0114	0.0388684	yes
NM_144552	Stxbp6	chr12:44852485-45074483	9.77266	0.487413	-4.32554	-7.8055	5e-05	0.000318847	yes
NM_133187	Fam198b	chr3:79885929-79946278	9.73123	1.92898	-2.33478	-7.26506	5e-05	0.000318847	yes
NM_197943	Sgsm2	chr11:74849263-74897080	9.71681	6.64108	-0.549064	-1.99867	5e-05	0.000318847	yes
NM_009888	Cfh	chr1:140085854-140183411	9.70794	3.96591	-1.29151	-4.20404	5e-05	0.000318847	yes
NM_007392	Acta2	chr19:34240335-34255373	9.69859	0.327343	-4.8889	-6.19865	5e-05	0.000318847	yes
NM_173446	Fam155a	chr8:9206009-9771023	9.68929	2.86198	-1.75938	-4.97678	5e-05	0.000318847	yes
NM_001081064	Pdzd2	chr15:12357053-12592556	9.68724	1.05433	-3.19975	-10.6357	5e-05	0.000318847	yes
NM_001145884	Itgb5	chr16:33829664-33949338	9.66875	0.723655	-3.73995	-4.1842	0.00335	0.0137896	yes
NM_175098	Ccdc126	chr6:49319352-49341581	9.65084	6.53898	-0.561589	-1.75045	0.00175	0.00788455	yes
NM_133485	Ppp1r14c	chr10:3366149-3464975	9.61387	0.641843	-3.90482	-6.59176	5e-05	0.000318847	yes
NM_028810	Rnd3	chr2:51130438-51149111	9.61164	4.59127	-1.06589	-3.2747	5e-05	0.000318847	yes
NM_146007	Col6a2	chr10:76595755-76623404	9.60968	3.54669	-1.43802	-4.39131	5e-05	0.000318847	yes
NM_001290376	Camk1d	chr2:5293456-5714762	9.59284	2.23743	-2.10011	-2.37625	0.0044	0.0174208	yes
NM_011261	Reln	chr5:21884453-22344705	9.58975	0.483958	-4.30854	-10.0965	5e-05	0.000318847	yes
NM_178723	Zfp385b	chr2:77410626-77816816	9.58871	4.80556	-0.996633	-1.7255	0.00355	0.014479	yes
NM_021286	Sez6	chr11:77930838-77979052	9.57752	6.65002	-0.526294	-1.37508	0.011	0.0377404	yes
NM_001160370	A830018L16Rik	chr1:11414104-11975902	9.57743	6.17619	-0.632921	-1.74404	0.00125	0.0059187	yes
NM_001170694	Rcbtb2	chr14:73142509-73184054	9.57541	6.54003	-0.550037	-1.65739	0.0012	0.00570751	yes
NM_010883	Ndp	chrX:16885521-16911764	9.56626	3.16237	-1.59695	-3.98693	5e-05	0.000318847	yes
NM_001289700	Prrt3	chr6:113493638-113501931	9.55281	6.09754	-0.647698	-1.53766	0.00295	0.0123474	yes
NM_009228	Snta1	chr2:154376313-154408084	9.5487	2.67081	-1.83803	-4.49541	5e-05	0.000318847	yes
NM_023268	Qsox1	chr1:155778154-155812899	9.53822	5.26961	-0.856023	-1.55487	0.00365	0.0148439	yes
NM_027518	Gpr137c	chr14:45219716-45280976	9.53005	5.31066	-0.843593	-2.56107	5e-05	0.000318847	yes
NM_008059	G0s2	chr1:193272159-193273188	9.52087	1.67021	-2.51106	-4.05155	5e-05	0.000318847	yes
NM_008483	Lamb2	chr9:108479861-108490530	9.51887	4.61646	-1.044	-3.80223	5e-05	0.000318847	yes
NM_001081135	Prrg3	chrX:71963020-71972728	9.49706	3.05496	-1.63633	-5.60764	5e-05	0.000318847	yes
NM_172751	Arhgef10	chr8:14911662-15001085	9.49366	2.95415	-1.68422	-4.7206	5e-05	0.000318847	yes
NM_174847	C2cd2	chr16:97855208-97922633	9.48226	3.3614	-1.49617	-5.26304	5e-05	0.000318847	yes
NM_173414	Lancl3	chrX:9199972-9268085	9.46441	0.87436	-3.43621	-7.28717	5e-05	0.000318847	yes
NM_028162	Tbc1d5	chr17:50733126-51613053	9.46438	6.02242	-0.652165	-1.45489	0.0139	0.0459297	yes
NM_178740	Slitrk4	chrX:64269443-64276996	9.45339	3.31734	-1.51081	-4.72788	5e-05	0.000318847	yes
NM_080643	Caskin2	chr11:115799351-115813592	9.45282	1.60161	-2.56122	-6.84319	5e-05	0.000318847	yes
NM_025729	Tab3	chrX:85574021-85634469	9.44081	6.3198	-0.579032	-2.32487	5e-05	0.000318847	yes
NM_001082414	Sh3d19	chr3:86084433-86130521	9.43115	5.76029	-0.711293	-2.81857	5e-05	0.000318847	yes
NM_178407	Arap2	chr5:62602445-62766177	9.42169	2.08957	-2.17278	-7.23191	5e-05	0.000318847	yes
NM_198865	Slitrk5	chr14:111675114-111683135	9.40817	5.63184	-0.740309	-2.7428	5e-05	0.000318847	yes
NM_008240	Foxj1	chr11:116330703-116335354	9.39115	4.39158	-1.09656	-3.23567	5e-05	0.000318847	yes
NM_008174	Grm8	chr6:27275120-28134369	9.36516	2.30104	-2.02501	-5.33864	5e-05	0.000318847	yes
NM_001166644	Zfp651	chr9:121760032-121771742	9.34925	4.9723	-0.910937	-3.52377	5e-05	0.000318847	yes
NM_001271727	Trim2	chr3:84160438-84304775	9.34515	2.40804	-1.95636	-1.94097	0.0013	0.00613655	yes
NM_001109902	Rnft2	chr5:118190735-118245025	9.34335	5.90347	-0.662377	-1.84747	0.00085	0.00420846	yes
NM_057173	Lmo1	chr7:109138571-109170308	9.31748	4.85653	-0.940014	-2.22112	0.0007	0.00353827	yes
NM_145512	Sft2d2	chr1:165174340-165194433	9.31092	3.10164	-1.58589	-5.3807	5e-05	0.000318847	yes
NM_198308	Pdpr	chr8:111094744-111145498	9.3104	6.45118	-0.529279	-1.68447	0.0024	0.0103606	yes
NM_028355	Ndc1	chr4:107367783-107414338	9.29572	5.44035	-0.772868	-2.39222	5e-05	0.000318847	yes
NM_020581	Angptl4	chr17:33774899-33781575	9.28338	1.14799	-3.01554	-5.31903	5e-05	0.000318847	yes
NM_175189	Hepacam	chr9:37367605-37386571	9.27856	0.203929	-5.50776	-5.9302	5e-05	0.000318847	yes
NM_144844	Pcca	chr14:122534327-122889944	9.27045	6.16169	-0.589314	-1.88034	0.0005	0.00263438	yes
NM_029494	Rab30	chr7:92741713-92837117	9.25727	4.36239	-1.08547	-2.91978	5e-05	0.000318847	yes
NM_010320	Gng8	chr7:16891785-16895435	9.25247	2.8291	-1.70949	-3.39107	5e-05	0.000318847	yes
NM_008426	Kcnj3	chr2:55437155-55595525	9.24897	6.08465	-0.604119	-1.68938	0.003	0.012538	yes
NM_152801	Arhgef6	chrX:57231484-57338729	9.2474	2.28345	-2.01783	-5.99806	5e-05	0.000318847	yes
NM_001099624	Rapgef2	chr3:79062528-79145875	9.24585	5.63009	-0.715647	-2.83544	5e-05	0.000318847	yes
NM_001205346	Sun2	chr15:79724067-79742536	9.23878	4.09884	-1.17249	-1.44056	0.0132	0.0439515	yes
NM_008655	Gadd45b	chr10:80930090-80932204	9.23552	4.88345	-0.919292	-2.2487	0.00025	0.00141219	yes
NM_008514	Lrp6	chr6:134446477-134566913	9.23492	4.74724	-0.960011	-3.97021	5e-05	0.000318847	yes
NM_001004150	A4galt	chr15:83226721-83251774	9.22999	2.1886	-2.07632	-2.33325	0.00015	0.000884524	yes
NM_197989	Fam58b	chr11:78750505-78751729	9.22222	5.92714	-0.637778	-1.63102	0.00835	0.0300564	yes
NM_001164320	Chadl	chr15:81663888-81697287	9.21761	1.15722	-2.99373	-3.27238	5e-05	0.000318847	yes
NM_021377	Sorcs1	chr19:50143300-50678646	9.21668	1.53509	-2.58592	-6.13234	5e-05	0.000318847	yes
NM_145128	Mgat5	chr1:127204985-127482972	9.21118	5.32755	-0.789913	-2.54594	0.0001	0.000609219	yes
NM_031396	Cnnm1	chr19:43440435-43497213	9.20314	2.92519	-1.6536	-5.38025	5e-05	0.000318847	yes
NM_145129	Chrna3	chr9:55011342-55026559	9.20085	1.84125	-2.32108	-5.77257	5e-05	0.000318847	yes
NM_026931	1810011O10Rik	chr8:24437615-24438946	9.19387	4.80675	-0.935611	-2.30881	5e-05	0.000318847	yes
NM_172701	Oscp1	chr4:126058564-126089334	9.18925	6.03461	-0.606688	-1.81621	0.0019	0.00843458	yes
NM_172430	Sphkap	chr1:83255780-83408200	9.18719	5.20773	-0.818968	-3.17245	5e-05	0.000318847	yes
NM_028980	Ppp4r4	chr12:103532564-103613832	9.18531	6.26191	-0.552726	-1.94826	0.0004	0.00215585	yes
NM_054087	Slc19a2	chr1:164249045-164265385	9.14528	4.12487	-1.14868	-2.27871	0.0005	0.00263438	yes
NM_153129	Pacs1	chr19:5133684-5273119	9.13783	4.3951	-1.05596	-3.62305	5e-05	0.000318847	yes
NM_011614	Tnfsf12	chr11:69682576-69696098	9.13249	3.17063	-1.52624	-2.61114	5e-05	0.000318847	yes
NM_133900	Psph	chr5:129765557-129787253	9.1155	3.5406	-1.36433	-3.25716	5e-05	0.000318847	yes
NM_025331	Gng11	chr6:4003986-4008446	9.10329	2.12484	-2.09904	-3.68368	5e-05	0.000318847	yes
NM_033602	Peli2	chr14:48120868-48260883	9.09826	4.38897	-1.05171	-3.81483	5e-05	0.000318847	yes
NM_025355	Tceal6	chrX:135208685-135210687	9.04678	3.25228	-1.47595	-3.17143	5e-05	0.000318847	yes
NM_001284398	36769	chr11:87578388-87590539	9.04624	2.7704	-1.70722	-2.01358	0.005	0.0194549	yes
NM_177340	Synpo	chr18:60593989-60624305	9.04227	5.14864	-0.812493	-2.70109	5e-05	0.000318847	yes
NM_009697	Nr2f2	chr7:70351949-70411146	9.02457	2.03147	-2.15133	-4.86152	5e-05	0.000318847	yes
NM_144520	Sec14l2	chr11:4097039-4118729	9.00618	2.92173	-1.62409	-4.2824	5e-05	0.000318847	yes
NM_010637	Klf4	chr4:55527136-55532475	8.9856	5.96665	-0.590694	-1.89906	0.0002	0.00115088	yes
NM_001112739	Kcnc1	chr7:46396467-46438704	8.9848	2.09111	-2.10322	-4.06318	5e-05	0.000318847	yes
NM_174991	Bai1	chr15:74516195-74589464	8.98018	2.47432	-1.85971	-6.17748	5e-05	0.000318847	yes
NM_026837	Tmem53	chr4:117251950-117268588	8.97576	5.2786	-0.765877	-1.26222	0.0134	0.0444948	yes
NM_001290539	Vstm2a	chr11:16257723-16284551	8.97166	5.20362	-0.785859	-1.78192	0.0017	0.00769411	yes
NM_172662	Gtdc1	chr2:44564411-44861622	8.96559	5.44	-0.720793	-2.21417	0.0001	0.000609219	yes
NM_009933	Col6a1	chr10:76708791-76726044	8.95657	1.24659	-2.84496	-6.29799	5e-05	0.000318847	yes
NM_026752	Zfyve21	chr12:111814169-111828388	8.94175	5.75149	-0.636621	-1.63745	0.00605	0.0228826	yes
NM_016686	Vezf1	chr11:88068278-88084729	8.94114	5.83454	-0.615839	-2.25568	5e-05	0.000318847	yes
NM_033149	B3galt5	chr16:96235800-96319858	8.93456	1.56188	-2.51611	-6.6023	5e-05	0.000318847	yes
NM_009261	Strbp	chr2:37569867-37647285	8.92605	2.9326	-1.60584	-6.82292	5e-05	0.000318847	yes
NM_008005	Fgf18	chr11:33116977-33147400	8.89945	2.48696	-1.83934	-3.44858	5e-05	0.000318847	yes
NM_177716	Ccdc184	chr15:98167805-98170134	8.86138	4.97842	-0.831843	-2.42814	5e-05	0.000318847	yes
NM_001039094	Negr1	chr3:156561793-157316464	8.85385	1.8731	-2.24088	-6.17447	5e-05	0.000318847	yes
NM_175358	Zdhhc15	chrX:104536969-104671064	8.83487	6.09895	-0.534647	-2.0572	5e-05	0.000318847	yes
NM_010229	Flt3	chr5:147330741-147400489	8.79299	1.73178	-2.3441	-5.99858	5e-05	0.000318847	yes
NM_177350	Gldn	chr9:54268579-54341777	8.78097	0.635351	-3.78875	-7.11931	5e-05	0.000318847	yes
NM_001161852	Fbxo44	chr4:148152798-148160094	8.73137	2.43165	-1.84427	-2.25509	0.0012	0.00570751	yes
NM_138945	Pou4f3	chr18:42394596-42396093	8.7204	3.55514	-1.29449	-2.85996	0.00015	0.000884524	yes
NM_001110275	Itsn1	chr16:91729370-91920579	8.71676	5.71762	-0.608376	-1.73112	0.00105	0.00507685	yes
NM_001002268	Gpr126	chr10:14402584-14545036	8.69059	0.223022	-5.2842	-8.15317	5e-05	0.000318847	yes
NM_011994	Abcd2	chr15:91145870-91191807	8.68106	3.13521	-1.46931	-4.97546	5e-05	0.000318847	yes
NM_001244916	Sall2	chr14:52311176-52328670	8.67241	3.42676	-1.33959	-4.24996	5e-05	0.000318847	yes
NM_010217	Ctgf	chr10:24595441-24598682	8.67083	5.44751	-0.670574	-1.98704	0.00045	0.00239556	yes
NM_173052	Serpinb1b	chr13:33084102-33094380	8.6381	3.09122	-1.48254	-3.50468	5e-05	0.000318847	yes
NM_009230	Soat1	chr1:156428107-156474328	8.62368	3.24481	-1.41017	-4.60299	5e-05	0.000318847	yes
NM_172841	Slco5a1	chr1:12866549-12991135	8.62223	1.74367	-2.30593	-7.63038	5e-05	0.000318847	yes
NM_001163630	Satb1	chr17:51736186-51833290	8.61108	2.98589	-1.52803	-2.55275	0.00115	0.00549907	yes
NM_001166456	Slc38a1	chr15:96571417-96642913	8.5791	3.70967	-1.20954	-1.70308	0.00585	0.0222255	yes
NM_175155	Sash1	chr10:8722218-8886070	8.57433	1.9301	-2.15135	-6.89997	5e-05	0.000318847	yes
NM_198249	Arhgef40	chr14:51984832-52020733	8.57139	2.59839	-1.72191	-3.70663	5e-05	0.000318847	yes
NM_177073	Relt	chr7:100845847-100863413	8.56521	1.66179	-2.36575	-5.43664	5e-05	0.000318847	yes
NM_001012401	Hspb6	chr7:30553301-30555439	8.55716	2.05686	-2.05669	-4.03033	5e-05	0.000318847	yes
NM_001001979	Megf10	chr18:57133089-57297467	8.55432	0.103723	-6.36584	-8.17961	5e-05	0.000318847	yes
NM_001081109	Lmtk2	chr5:144100435-144188204	8.53348	4.51441	-0.918595	-3.65473	5e-05	0.000318847	yes
NM_153170	Slc36a2	chr11:55158467-55185077	8.5043	1.09738	-2.95413	-5.28829	5e-05	0.000318847	yes
NM_028450	Gulp1	chr1:44551670-44796836	8.49719	0.987825	-3.10466	-5.71084	5e-05	0.000318847	yes
NM_008687	Nfib	chr4:82290172-82505779	8.48635	3.98019	-1.09231	-2.92133	5e-05	0.000318847	yes
NR_030735	1700086L19Rik	chr12:74284275-74295950	8.48298	3.88868	-1.12529	-1.7499	0.00125	0.0059187	yes
NM_023868	Ryr2	chr13:11553102-12106945	8.46634	0.972755	-3.12159	-10.7176	5e-05	0.000318847	yes
NM_001005865	Mtus1	chr8:40990911-41133726	8.46065	3.59899	-1.23318	-1.54807	0.0053	0.0204063	yes
NM_181595	Ppp1r9a	chr6:4903319-5165661	8.44914	1.23132	-2.7786	-8.61399	5e-05	0.000318847	yes
NM_001164791	Zak	chr2:72285636-72442610	8.42957	3.50016	-1.26804	-4.29294	5e-05	0.000318847	yes
NM_009507	Vhl	chr6:113624020-113631633	8.422	5.60599	-0.587195	-1.83263	0.0008	0.00399127	yes
NM_001085515	AI464131	chr4:41495600-41503075	8.40502	1.84435	-2.18814	-5.94032	5e-05	0.000318847	yes
NM_001045489	Mfge8	chr7:79133767-79149060	8.38132	2.29789	-1.86687	-3.78351	5e-05	0.000318847	yes
NM_145969	Dennd6a	chr14:26573857-26634322	8.37283	5.59505	-0.581565	-1.29899	0.0095	0.0333723	yes
NM_021350	Chml	chr1:175662420-175692632	8.37109	4.64512	-0.8497	-2.96419	5e-05	0.000318847	yes
NM_133670	Sult1a1	chr7:126672869-126676357	8.35574	1.88139	-2.15097	-4.08037	5e-05	0.000318847	yes
NM_134006	Rdh5	chr10:128913590-128919297	8.30093	0.488886	-4.0857	-5.10114	5e-05	0.000318847	yes
NM_001083935	Pth1r	chr9:110722084-110747145	8.28657	1.88314	-2.13764	-3.59385	5e-05	0.000318847	yes
NM_007737	Col5a2	chr1:45374330-45503282	8.25474	0.656611	-3.65211	-8.23303	5e-05	0.000318847	yes
NM_133784	Wwtr1	chr3:57455643-57575910	8.25302	1.28477	-2.68341	-6.33947	5e-05	0.000318847	yes
NM_027356	Ufsp1	chr5:137294668-137295664	8.24736	4.86008	-0.762952	-1.74569	0.00655	0.0244566	yes
NM_010515	Igf2r	chr17:12682405-12868143	8.23682	4.9649	-0.730322	-2.97401	5e-05	0.000318847	yes
NM_008694	Ngp	chr9:110419807-110423012	8.23148	0.655285	-3.65096	-4.30051	5e-05	0.000318847	yes
NM_009025	Rasa3	chr8:13567217-13677587	8.21679	0.595607	-3.78614	-6.98705	5e-05	0.000318847	yes
NM_001177797	Afap1l2	chr19:56912353-57008575	8.17579	0.795581	-3.36128	-4.928	5e-05	0.000318847	yes
NM_001003955	Rab11fip5	chr6:85334961-85374634	8.14515	3.05307	-1.41568	-2.89043	5e-05	0.000318847	yes
NM_008013	Fgl2	chr5:21292960-21424677	8.14094	0.855365	-3.25058	-6.26217	5e-05	0.000318847	yes
NM_019922	Crtap	chr9:114368323-114390712	8.13491	4.78603	-0.765298	-1.75813	0.0007	0.00353827	yes
NM_201361	Rmdn2	chr17:79614899-79682152	8.13346	4.69736	-0.792019	-2.09359	0.0004	0.00215585	yes
NM_133739	Tmem123	chr9:7764076-7794332	8.12963	4.93359	-0.720553	-2.05396	5e-05	0.000318847	yes
NM_010474	Hs3st1	chr5:39613934-39644631	8.11326	1.59272	-2.34879	-4.48455	5e-05	0.000318847	yes
NM_021427	Fam181b	chr7:93079878-93081721	8.09885	1.4638	-2.468	-4.7863	5e-05	0.000318847	yes
NM_031257	Plekha2	chr8:25039143-25101811	8.07817	2.15742	-1.90472	-5.66122	5e-05	0.000318847	yes
NM_009615	Adam17	chr12:21316391-21373632	8.05399	2.60968	-1.62583	-3.48176	5e-05	0.000318847	yes
NM_016701	Nes	chr3:87971092-87980451	8.04752	0.947718	-3.08601	-7.7142	5e-05	0.000318847	yes
NM_029858	Ston1	chr17:88626554-88645724	8.04137	0.857758	-3.2288	-6.22921	5e-05	0.000318847	yes
NM_133206	Znrf1	chr8:111536639-111626030	8.03714	5.48679	-0.550719	-1.7978	0.00035	0.00191628	yes
NM_080462	Hnmt	chr2:24002912-24049379	8.03238	2.34519	-1.77612	-3.83034	5e-05	0.000318847	yes
NM_026162	Plxdc2	chr2:16356303-16755839	8.00547	1.05369	-2.92554	-7.88375	5e-05	0.000318847	yes
NM_011923	Angptl2	chr2:33133418-33371494	8.0046	3.33435	-1.26342	-2.30745	0.0001	0.000609219	yes
NM_009195	Slc12a4	chr8:105943589-105966115	7.98469	1.7488	-2.19087	-2.58979	0.01015	0.0352603	yes
NR_045284	Gm16551	chr9:74848436-74852872	7.9737	0.612927	-3.70146	-6.07522	5e-05	0.000318847	yes
NM_029658	Fam101b	chr11:76019194-76027782	7.94659	4.87682	-0.704395	-2.28055	0.00015	0.000884524	yes
NM_026384	Dgat2	chr7:99153662-99182713	7.94136	3.48702	-1.18739	-3.1192	5e-05	0.000318847	yes
NM_026637	Ggct	chr6:54985094-54992867	7.93236	4.12915	-0.941904	-2.2343	0.0004	0.00215585	yes
NM_001083897	Mpzl1	chr1:165592180-165634541	7.92283	1.77319	-2.15967	-1.96455	0.00085	0.00420846	yes
NM_032398	Plvap	chr8:71497752-71511769	7.88902	5.30882	-0.571457	-1.58312	0.00505	0.0196404	yes
NM_013867	Bcar3	chr3:122419779-122530182	7.88578	4.39193	-0.844397	-2.626	5e-05	0.000318847	yes
NM_008689	Nfkb1	chr3:135584654-135691547	7.86843	3.67912	-1.09671	-3.51012	5e-05	0.000318847	yes
NM_153419	Grwd1	chr7:45825222-45830789	7.85998	5.18957	-0.598913	-1.63669	0.0034	0.0139479	yes
NM_029555	Gstk1	chr6:42245934-42250441	7.84202	1.39367	-2.49233	-4.0236	5e-05	0.000318847	yes
NM_009982	Ctsc	chr7:88278092-88310875	7.84143	0.797797	-3.29702	-5.77485	5e-05	0.000318847	yes
NM_173865	Slc41a1	chr1:131828011-131848864	7.79671	2.64652	-1.55877	-4.77601	5e-05	0.000318847	yes
NM_145923	Rell1	chr5:63908897-63968897	7.78305	1.19794	-2.69978	-5.8888	5e-05	0.000318847	yes
NM_133364	Prima1	chr12:103196907-103242146	7.77854	2.06296	-1.91478	-3.45078	5e-05	0.000318847	yes
NM_008957	Ptch1	chr13:63511532-63565520	7.75943	2.33709	-1.73124	-5.02069	5e-05	0.000318847	yes
NM_001039388	Wdr37	chr13:8802965-8871736	7.75193	4.75836	-0.704091	-1.35614	0.00655	0.0244566	yes
NM_134148	Carns1	chr19:4164323-4175479	7.74094	5.37457	-0.52636	-1.78859	0.0007	0.00353827	yes
NM_001081011	Srgap2	chr1:131285250-131527361	7.73484	4.89411	-0.660325	-2.63303	5e-05	0.000318847	yes
NM_175518	Tmem245	chr4:56876012-56947429	7.72542	4.39698	-0.813101	-2.98319	5e-05	0.000318847	yes
NM_054041	Antxr1	chr6:87133852-87335775	7.72148	0.825728	-3.22514	-7.21489	5e-05	0.000318847	yes
NM_009526	Wnt6	chr1:74771891-74785319	7.69204	0.0863859	-6.47643	-4.63768	0.0033	0.0136202	yes
NM_183355	Pbx1	chr1:168119363-168432169	7.69144	2.19283	-1.81046	-4.21967	5e-05	0.000318847	yes
NM_001110337	Gprc5c	chr11:114851531-114872617	7.67058	2.95739	-1.37501	-2.81565	5e-05	0.000318847	yes
NM_016695	Mpp2	chr11:102057016-102088515	7.66258	3.3273	-1.20348	-3.72343	5e-05	0.000318847	yes
NM_053169	Trim16	chr11:62820252-62842948	7.65988	2.65816	-1.52689	-4.42122	5e-05	0.000318847	yes
NM_009320	Slc6a6	chr6:91684066-91759063	7.65895	4.53823	-0.755019	-2.76959	5e-05	0.000318847	yes
NM_008872	Plat	chr8:22757743-22782848	7.65492	3.15578	-1.27839	-3.3065	5e-05	0.000318847	yes
NM_027078	Ikbip	chr10:91083038-91102613	7.65486	3.45169	-1.14907	-1.85107	0.00065	0.00332126	yes
NM_001001179	BC048546	chr6:128539821-128581606	7.64434	5.15991	-0.567045	-2.00603	0.00025	0.00141219	yes
NM_001160018	Tor1aip1	chr1:156004598-156068859	7.6398	3.55058	-1.10548	-1.58748	0.01145	0.0389918	yes
NM_011708	Vwf	chr6:125552947-125686679	7.63825	3.67308	-1.05625	-4.02012	5e-05	0.000318847	yes
NM_021606	Nek6	chr2:38511696-38587490	7.63122	2.18192	-1.80632	-4.36761	5e-05	0.000318847	yes
NM_172809	Sacs	chr14:61138456-61258490	7.59747	4.28367	-0.826672	-2.47746	5e-05	0.000318847	yes
NM_010736	Ltbr	chr6:125306570-125313870	7.581	2.27541	-1.73626	-3.96183	5e-05	0.000318847	yes
NM_019514	Astn2	chr4:65380802-66404483	7.57534	1.57532	-2.26566	-2.07636	0.01315	0.0438195	yes
NM_029282	Tti1	chr2:157981802-158009360	7.56739	5.33752	-0.503628	-1.68828	0.0017	0.00769411	yes
NM_172741	4931406P16Rik	chr7:34236713-34285609	7.54893	4.58514	-0.719306	-2.62097	5e-05	0.000318847	yes
NM_001047159	Net1	chr13:3882017-3918220	7.54335	4.54301	-0.731557	-2.09427	0.00015	0.000884524	yes
NM_028142	Nsun4	chr4:116031769-116053876	7.53558	4.40541	-0.774442	-2.44302	5e-05	0.000318847	yes
NM_009895	Cish	chr9:107296688-107301961	7.53431	2.61018	-1.52933	-3.66319	5e-05	0.000318847	yes
NM_013822	Jag1	chr2:137081450-137116520	7.52089	0.829902	-3.17989	-7.21433	5e-05	0.000318847	yes
NM_031406	Slc12a9	chr5:137314557-137333582	7.51979	4.77961	-0.6538	-2.0594	0.0003	0.00166516	yes
NM_001081236	2410131K14Rik	chr5:118245226-118263114	7.50736	3.11353	-1.26975	-3.3953	5e-05	0.000318847	yes
NM_175283	Srd5a1	chr13:69573448-69611463	7.49961	2.3374	-1.68191	-4.18556	5e-05	0.000318847	yes
NM_008087	Gas2	chr7:51879144-51994458	7.49744	3.54963	-1.07873	-2.78555	5e-05	0.000318847	yes
NM_008481	Lama2	chr10:26981284-27616942	7.47464	0.32226	-4.53571	-9.15149	5e-05	0.000318847	yes
NM_175179	Amer1	chrX:95420313-95444840	7.46344	4.75313	-0.650964	-2.60706	5e-05	0.000318847	yes
NM_010252	Gabrg1	chr5:70751046-70842617	7.45254	0.774671	-3.26608	-7.01976	5e-05	0.000318847	yes
NM_007426	Angpt2	chr8:18595172-18803188	7.446	0.256793	-4.85779	-3.15475	0.0014	0.00652845	yes
NM_146131	Pbxip1	chr3:89436703-89450952	7.41001	0.796887	-3.21703	-6.71929	5e-05	0.000318847	yes
NM_010425	Foxd3	chr4:99656298-99658671	7.39769	0.270783	-4.77186	-5.48993	5e-05	0.000318847	yes
NM_029031	Shpk	chr11:73199481-73224506	7.39158	1.64957	-2.16379	-4.95144	5e-05	0.000318847	yes
NM_013518	Fgf9	chr14:58072685-58112720	7.38422	0.782698	-3.23792	-6.72499	5e-05	0.000318847	yes
NM_008695	Nid2	chr14:19751256-19823823	7.33907	0.383951	-4.2566	-3.62683	5e-05	0.000318847	yes
NM_153574	Fam13a	chr6:58933535-59024502	7.30391	2.8205	-1.37272	-4.14813	5e-05	0.000318847	yes
NM_001042607	Ryk	chr9:102834919-102908307	7.30364	3.36157	-1.11948	-2.95061	5e-05	0.000318847	yes
NM_013770	Slc25a10	chr11:120491836-120501161	7.3031	4.5037	-0.697397	-2.28605	5e-05	0.000318847	yes
NM_021387	Vstm2b	chr7:40899277-40929968	7.28504	0.321825	-4.50059	-4.75044	5e-05	0.000318847	yes
NM_007418	Adra2c	chr5:35278565-35281763	7.28412	1.91107	-1.93037	-4.80274	5e-05	0.000318847	yes
NM_019427	Epb4.1l4b	chr4:57061725-57143156	7.25299	1.27878	-2.5038	-5.39716	5e-05	0.000318847	yes
NM_001081316	Dsel	chr1:111858701-111864918	7.22615	4.50265	-0.682453	-2.4718	5e-05	0.000318847	yes
NM_053248	Slc5a5	chr8:70882888-70892757	7.22275	2.4456	-1.56236	-4.0275	5e-05	0.000318847	yes
NM_010173	Faah	chr4:115996655-116017902	7.21931	2.67178	-1.43406	-4.11845	5e-05	0.000318847	yes
NM_080289	Grhpr	chr4:44981410-44990696	7.21735	0.860097	-3.0689	-4.38498	5e-05	0.000318847	yes
NM_153393	Col23a1	chr11:51289919-51583925	7.21712	0.961263	-2.90842	-6.93311	5e-05	0.000318847	yes
NM_011394	Slc20a2	chr8:22462613-22569616	7.21514	2.96192	-1.2845	-2.82483	5e-05	0.000318847	yes
NM_001111052	Dclk1	chr3:55242525-55539068	7.20826	3.9292	-0.875417	-1.32395	0.00835	0.0300564	yes
NM_181395	Pxdn	chr12:29938035-30017658	7.20376	3.74416	-0.944109	-3.39597	5e-05	0.000318847	yes
NM_017392	Celsr2	chr3:108390847-108415494	7.20369	3.4336	-1.06901	-3.86488	5e-05	0.000318847	yes
NM_011204	Ptpn13	chr5:103425191-103598361	7.20173	3.88003	-0.892275	-3.43468	5e-05	0.000318847	yes
NM_153103	Kif1c	chr11:70700547-70731970	7.19399	3.37544	-1.09172	-3.75745	5e-05	0.000318847	yes
NM_001081421	Galnt16	chr12:80518989-80603896	7.17047	0.189165	-5.24435	-6.17219	5e-05	0.000318847	yes
NM_007925	Eln	chr5:134702595-134747254	7.15667	1.36641	-2.3889	-5.53646	5e-05	0.000318847	yes
NM_175513	Zfp804a	chr2:82053657-82259878	7.15236	2.34298	-1.61008	-4.58725	5e-05	0.000318847	yes
NM_001206335	Itfg3	chr17:26212691-26244242	7.13871	3.10079	-1.20303	-1.4849	0.0063	0.0236957	yes
NM_133663	Itgb4	chr11:115974724-116012719	7.12048	0.587881	-3.59838	-5.43969	5e-05	0.000318847	yes
NM_029568	Mfap4	chr11:61485443-61488704	7.10272	0.610132	-3.54118	-4.8832	5e-05	0.000318847	yes
NM_011839	Mab21l2	chr3:86224689-86782694	7.09614	3.53258	-1.00631	-1.81649	0.0009	0.00442365	yes
NM_021458	Fzd3	chr14:65192440-65262463	7.08949	4.07173	-0.80004	-3.33589	5e-05	0.000318847	yes
NM_001033334	Syndig1l	chr12:84677277-84698807	7.08531	2.35805	-1.58723	-3.85597	5e-05	0.000318847	yes
NM_001164620	Ccdc157	chr11:4135159-4160293	7.08498	2.78186	-1.34872	-3.30809	5e-05	0.000318847	yes
NM_019939	Mpp6	chr6:50110240-50198598	7.07664	4.15003	-0.769942	-1.82672	0.00035	0.00191628	yes
NM_175256	Heg1	chr16:33684465-33768195	7.07451	1.51188	-2.22629	-5.84835	5e-05	0.000318847	yes
NM_010151	Nr2f1	chr13:78188972-78236564	7.0682	0.221892	-4.99341	-5.14401	5e-05	0.000318847	yes
NM_001102615	Kif19a	chr11:114765388-114790575	7.03806	0.642715	-3.45293	-6.01662	5e-05	0.000318847	yes
NM_027219	Cdc42ep1	chr15:78842646-78855529	7.0332	1.36037	-2.37018	-4.51514	5e-05	0.000318847	yes
NM_025964	Mettl21a	chr1:64606479-64617168	7.01645	4.43401	-0.662128	-1.90135	0.0005	0.00263438	yes
NM_001013753	Pcdh17	chr14:84443562-84537060	7.00822	2.72374	-1.36346	-4.87234	5e-05	0.000318847	yes
NM_198119	Lrrc24	chr15:76715275-76723845	7.00572	4.34691	-0.688542	-1.6132	0.005	0.0194549	yes
NM_009994	Cyp1b1	chr17:79706952-79715041	6.99411	3.10691	-1.17066	-3.75417	5e-05	0.000318847	yes
NM_001003948	Pid1	chr1:84036292-84284645	6.98671	0.605778	-3.52775	-5.40169	5e-05	0.000318847	yes
NM_170597	Creg2	chr1:39618405-39651182	6.97584	0.716755	-3.28282	-7.33916	5e-05	0.000318847	yes
NM_181277	Col14a1	chr15:55307749-55520803	6.97519	0.194136	-5.16709	-7.33951	5e-05	0.000318847	yes
NM_001130526	Lzts2	chr19:45015175-45045772	6.95619	3.38252	-1.0402	-1.74943	0.00775	0.0282331	yes
NM_015800	Crim1	chr17:78200247-78418152	6.92804	2.67145	-1.37482	-2.63751	5e-05	0.000318847	yes
NM_001081160	Mdga1	chr17:29827957-29887882	6.92624	1.60106	-2.11305	-6.50633	5e-05	0.000318847	yes
NM_198114	Dagla	chr19:10245264-10304877	6.91777	3.97607	-0.798965	-2.80158	5e-05	0.000318847	yes
NM_029575	Tgfbr2	chr9:116087694-116175363	6.90529	2.85135	-1.27606	-2.48317	5e-05	0.000318847	yes
NM_016780	Itgb3	chr11:104607999-104670471	6.89186	0.174023	-5.30754	-7.01714	5e-05	0.000318847	yes
NM_007523	Bak1	chr17:27018034-27036378	6.86878	4.21565	-0.704301	-1.77561	0.0017	0.00769411	yes
NM_019764	Amotl2	chr9:102717803-102733417	6.86292	1.82937	-1.90748	-5.07766	5e-05	0.000318847	yes
NM_008714	Notch1	chr2:26457901-26503822	6.86269	0.66804	-3.36077	-8.47027	5e-05	0.000318847	yes
NM_011707	Vtn	chr11:78499119-78502325	6.82521	0.120689	-5.8215	-4.45956	0.00105	0.00507685	yes
NM_007679	Cebpd	chr16:15887285-16146851	6.82274	2.50178	-1.4474	-2.71713	5e-05	0.000318847	yes
NM_009579	Slc30a1	chr1:191894071-191913247	6.8155	3.68552	-0.886953	-2.84107	5e-05	0.000318847	yes
NM_153533	Tenc1	chr15:102102987-102116401	6.80555	3.46767	-0.972746	-3.14493	5e-05	0.000318847	yes
NM_010608	Kcnk3	chr5:30573986-30625270	6.80124	3.2793	-1.05241	-2.87555	5e-05	0.000318847	yes
NM_198250	Lrrc4b	chr7:44442486-44463344	6.80041	0.111772	-5.92699	-5.3449	0.00015	0.000884524	yes
NM_001113412	Fggy	chr4:95557506-95926939	6.78862	4.47022	-0.602774	-1.3636	0.0083	0.029921	yes
NM_172476	Tmc7	chr7:118535843-118584686	6.78059	2.73036	-1.31232	-3.95617	5e-05	0.000318847	yes
NM_001193305	Mical2	chr7:112225835-112355194	6.77252	3.78154	-0.840718	-1.95085	0.0002	0.00115088	yes
NM_029338	Rsph9	chr17:46129276-46144198	6.75744	1.08564	-2.63793	-3.8879	5e-05	0.000318847	yes
NM_021474	Efemp2	chr19:5474689-5481854	6.75558	1.87221	-1.85134	-3.02112	5e-05	0.000318847	yes
NM_013555	Hoxd9	chr2:74697762-74700208	6.73288	4.68468	-0.523272	-1.40519	0.0115	0.0391463	yes
NM_008773	P2ry2	chr7:100996571-101011991	6.72379	4.69388	-0.518492	-1.55657	0.00405	0.0162057	yes
NM_173777	Olfm2	chr9:20667985-20728214	6.72234	1.37158	-2.29313	-4.03179	5e-05	0.000318847	yes
NM_023500	Xk	chrX:9272783-9313245	6.70342	4.17202	-0.684151	-2.28733	5e-05	0.000318847	yes
NM_178119	Agap1	chr1:89454810-89895282	6.70251	3.34421	-1.00304	-2.01959	0.00085	0.00420846	yes
NM_017380	38595	chr11:117199660-117362325	6.69043	2.10556	-1.66789	-1.73505	0.0007	0.00353827	yes
NM_001081286	Fat1	chr8:44950207-45052257	6.67431	0.993606	-2.74787	-9.05839	5e-05	0.000318847	yes
NM_144942	Csad	chr15:102176997-102189043	6.66299	2.55594	-1.38231	-3.29307	5e-05	0.000318847	yes
NM_001081298	Lphn2	chr3:148815585-148954635	6.64403	1.82821	-1.86163	-5.53392	5e-05	0.000318847	yes
NM_001083121	Enah	chr1:181896385-182019980	6.64088	2.35936	-1.49298	-2.04689	0.00015	0.000884524	yes
NM_026111	Qpctl	chr7:19140216-19149196	6.63313	4.60118	-0.527686	-1.40778	0.01145	0.0389918	yes
NM_175642	Bai3	chr1:25067475-25829707	6.62058	1.74704	-1.92205	-5.29944	5e-05	0.000318847	yes
NM_133821	Phlpp1	chr1:106171868-106394245	6.60745	1.43626	-2.20178	-6.1668	5e-05	0.000318847	yes
NM_008315	Htr7	chr19:35958728-36057360	6.60622	0.683087	-3.27368	-5.852	5e-05	0.000318847	yes
NM_019739	Foxo1	chr3:52268336-52350109	6.60329	1.04655	-2.65755	-6.51828	5e-05	0.000318847	yes
NM_028127	Frmd6	chr12:70825513-70902234	6.60218	0.36171	-4.19004	-6.88595	5e-05	0.000318847	yes
NM_010482	Htr1b	chr9:81631391-81645156	6.60054	2.62054	-1.33272	-1.91985	0.0007	0.00353827	yes
NM_008813	Enpp1	chr10:24641410-24712102	6.59106	0.114287	-5.84978	-5.53691	5e-05	0.000318847	yes
NM_181404	Kank1	chr19:25237201-25434496	6.58474	1.37	-2.26496	-6.02852	5e-05	0.000318847	yes
NM_018789	Foxo4	chrX:101254527-101260873	6.57925	4.11678	-0.676406	-1.99662	0.0003	0.00166516	yes
NM_029466	Arl5b	chr2:15055361-15079191	6.57365	3.31669	-0.986953	-2.89384	5e-05	0.000318847	yes
NM_001166458	Slc38a1	chr15:96571417-96642913	6.56263	2.89658	-1.17992	-1.48466	0.0135	0.0447566	yes
NM_181040	Atpaf1	chr4:115784813-115812314	6.55136	3.335	-0.974108	-2.49443	5e-05	0.000318847	yes
NM_001081337	Sipa1l2	chr8:125418062-125492710	6.54748	1.0909	-2.58542	-6.80037	5e-05	0.000318847	yes
NM_019864	Atr	chr9:95855417-95951644	6.54209	4.55676	-0.521744	-1.97922	5e-05	0.000318847	yes
NM_001033263	Agap2	chr10:127078906-127093169	6.54103	2.37693	-1.46042	-4.5473	5e-05	0.000318847	yes
NM_011993	Dpysl4	chr7:139086000-139101791	6.52482	1.63442	-1.99716	-4.43453	5e-05	0.000318847	yes
NM_001098172	Pcdh10	chr3:45378397-45439309	6.51379	2.39072	-1.44605	-2.39734	5e-05	0.000318847	yes
NM_001039244	Gm7120	chr13:119487256-119610459	6.50899	4.09738	-0.66773	-1.56214	0.00475	0.0185934	yes
NR_029460	6530402F18Rik	chr2:29194820-29252993	6.46804	1.01626	-2.67005	-4.62711	5e-05	0.000318847	yes
NM_001167920	Slc8a3	chr12:81197914-81333180	6.4529	1.75825	-1.87581	-4.959	5e-05	0.000318847	yes
NM_144808	Slc39a14	chr14:70303466-70351424	6.43979	2.71414	-1.24652	-2.53027	0.00025	0.00141219	yes
NM_016685	Comp	chr8:70373547-70382066	6.39873	3.01342	-1.08638	-2.73329	5e-05	0.000318847	yes
NM_007868	Dmd	chrX:82948869-85205050	6.39557	0.828573	-2.94837	-8.98965	5e-05	0.000318847	yes
NM_178061	Mob3b	chr4:34949073-35157484	6.38812	2.17823	-1.55223	-4.64985	5e-05	0.000318847	yes
NM_011173	Pros1	chr16:62854333-62929340	6.38568	2.62319	-1.28352	-3.43136	5e-05	0.000318847	yes
NM_008235	Hes1	chr16:30065356-30067796	6.37874	3.20511	-0.992895	-2.16973	0.00045	0.00239556	yes
NM_172600	Tmem260	chr14:48446351-48515159	6.3774	4.47072	-0.51246	-1.78612	0.0008	0.00399127	yes
NM_010128	Emp1	chr6:135362930-135383173	6.37556	1.29196	-2.30299	-4.4056	5e-05	0.000318847	yes
NM_139228	Rhbdl3	chr11:80300911-80355986	6.35879	0.963506	-2.72239	-5.74092	5e-05	0.000318847	yes
NM_007802	Ctsk	chr3:95499209-95509387	6.35636	0.687518	-3.20873	-4.61689	5e-05	0.000318847	yes
NM_009848	Entpd1	chr19:40659793-40741602	6.35125	2.38472	-1.41322	-3.93382	5e-05	0.000318847	yes
NM_001276250	Cp	chr3:19957053-20035310	6.34507	0.491215	-3.69121	-3.1096	0.0007	0.00353827	yes
NM_001253755	Tdrd3	chr14:87416582-87545508	6.33986	4.02201	-0.656534	-1.78097	0.0009	0.00442365	yes
NM_019877	Copz2	chr11:96849875-96861202	6.33057	1.53671	-2.04249	-2.59953	5e-05	0.000318847	yes
NM_152818	Osbp2	chr11:3703730-3863903	6.32977	3.9247	-0.68957	-2.17281	5e-05	0.000318847	yes
NM_172823	Lmln	chr16:33062520-33125659	6.30438	4.27432	-0.56066	-1.71278	0.00065	0.00332126	yes
NM_153794	Fam210a	chr18:68260184-68300333	6.29907	3.63618	-0.792716	-3.02752	5e-05	0.000318847	yes
NM_009370	Tgfbr1	chr4:47353304-47414924	6.26922	2.29209	-1.45162	-4.44652	5e-05	0.000318847	yes
NM_001113487	38595	chr11:117199660-117362325	6.25207	0.725981	-3.10633	-3.12774	0.00635	0.0238202	yes
NM_001190846	Kat2b	chr17:53566970-53672721	6.23999	3.52766	-0.822833	-1.55959	0.002	0.00881835	yes
NM_183225	Usp24	chr4:106316212-106441327	6.23875	4.19254	-0.573432	-2.32223	5e-05	0.000318847	yes
NM_010386	H2-DMa	chr17:34122831-34139101	6.23419	3.28031	-0.92637	-2.11854	0.00065	0.00332126	yes
NM_019823	Cyp2d22	chr15:82370526-82380260	6.23143	0.724792	-3.10392	-4.44884	5e-05	0.000318847	yes
NM_172290	Ntm	chr9:28995963-29963129	6.23039	1.86285	-1.74181	-3.53929	5e-05	0.000318847	yes
NM_008861	Pkd2	chr5:104459456-104505819	6.21872	2.12099	-1.55188	-4.51236	5e-05	0.000318847	yes
NM_001168288	Arhgap39	chr15:76723984-76818170	6.20805	1.19107	-2.38188	-1.90455	0.00375	0.0151849	yes
NM_010222	Fkbp7	chr2:76663033-76673098	6.20035	3.29075	-0.913931	-1.78138	0.00715	0.0263423	yes
NM_009176	St3gal3	chr4:117932152-118134946	6.18669	2.33165	-1.40782	-2.228	0.0001	0.000609219	yes
NM_134164	Syt12	chr19:4425456-4477143	6.1837	0.957147	-2.69166	-5.03774	5e-05	0.000318847	yes
NM_026778	Cthrc1	chr15:39076931-39087119	6.18176	1.43252	-2.10947	-3.54778	5e-05	0.000318847	yes
NM_011218	Ptprs	chr17:56412425-56476480	6.17925	1.23936	-2.31783	-2.04137	0.00225	0.00979303	yes
NM_009373	Tgm2	chr2:158116404-158146392	6.1696	4.27727	-0.528487	-1.58881	0.0034	0.0139479	yes
NM_010460	Hoxb7	chr11:96286645-96290163	6.16815	2.58246	-1.25609	-2.51825	0.0002	0.00115088	yes
NM_019656	Tspan6	chrX:133891069-133898429	6.16762	1.40517	-2.13397	-3.9773	5e-05	0.000318847	yes
NM_010117	Rhbdf1	chr11:32209584-32222293	6.1657	1.92892	-1.67647	-2.56836	0.00025	0.00141219	yes
NM_001081184	Focad	chr4:88094629-88411011	6.14994	3.34627	-0.878019	-2.85939	5e-05	0.000318847	yes
NM_001111053	Dclk1	chr3:55242525-55539068	6.12405	3.06981	-0.996334	-1.39421	0.006	0.0227189	yes
NM_001143689	H2-Q4	chr17:35379616-35384674	6.10836	3.38525	-0.85152	-1.9828	0.0009	0.00442365	yes
NM_173767	Insc	chr7:114745765-114850380	6.10612	1.6062	-1.92661	-4.03711	5e-05	0.000318847	yes
NM_009061	Rgs2	chr1:143999337-144004149	6.10268	3.68023	-0.729648	-2.04003	0.00025	0.00141219	yes
NM_001199301	Cacng5	chr11:107874604-107915055	6.0803	2.40663	-1.33713	-1.98131	0.0005	0.00263438	yes
NM_001083342	Ptchd2	chr4:148236856-148287965	6.06519	2.02698	-1.58122	-5.34317	5e-05	0.000318847	yes
NM_033321	P2rx5	chr11:73160529-73172687	6.04563	2.35216	-1.36191	-3.14421	5e-05	0.000318847	yes
NM_010198	Fgf11	chr11:69796067-69801716	6.04562	0.847651	-2.83435	-2.74646	0.0054	0.02073	yes
NM_001271407	Sorbs3	chr14:70180467-70207671	6.04019	1.29029	-2.2269	-2.14798	0.01125	0.0384345	yes
NM_033327	Zfp423	chr8:87661809-87959595	6.0219	3.40552	-0.822343	-2.64246	5e-05	0.000318847	yes
NM_026547	Lurap1	chr4:116136727-116144616	6.01706	2.44896	-1.29689	-2.64051	5e-05	0.000318847	yes
NM_001033348	Ralgapa2	chr2:146241298-146512004	6.00242	4.01106	-0.581561	-2.24127	5e-05	0.000318847	yes
NM_007431	Alpl	chr4:137741730-137796384	5.99762	0.125695	-5.5764	-4.58024	0.00025	0.00141219	yes
NM_172939	Sowahc	chr10:59221921-59226433	5.98799	4.16918	-0.522308	-1.70938	0.00105	0.00507685	yes
NM_001033322	Gucy1a2	chr9:3532348-3905787	5.98262	4.11532	-0.539772	-2.26489	5e-05	0.000318847	yes
NM_001039494	Tex40	chr19:6922425-6925380	5.96139	1.46459	-2.02515	-3.08541	0.00025	0.00141219	yes
NM_001024604	Ankrd28	chr14:31700014-31830415	5.95258	3.80952	-0.643906	-2.15515	5e-05	0.000318847	yes
NM_177751	Cnksr2	chrX:157821572-158043110	5.95116	4.19418	-0.504781	-1.72055	0.00115	0.00549907	yes
NM_148938	Slc1a3	chr15:8634123-8710807	5.94844	0.0466953	-6.99309	-5.50891	0.0013	0.00613655	yes
NM_181328	Slc25a29	chr12:108825877-108835876	5.94745	3.12521	-0.928317	-2.19623	0.0001	0.000609219	yes
NM_001081283	Tmem28	chrX:99821068-99846345	5.94622	0.500392	-3.57084	-4.56228	5e-05	0.000318847	yes
NM_009621	Adamts1	chr16:85793827-85803115	5.9316	2.28407	-1.37681	-3.97195	5e-05	0.000318847	yes
NM_010415	Hbegf	chr18:36504926-36515805	5.92081	1.38657	-2.09427	-4.23734	5e-05	0.000318847	yes
NM_134082	Farp1	chr14:121035573-121283726	5.91269	3.82475	-0.628451	-2.05635	0.00025	0.00141219	yes
NM_133981	Alg9	chr9:50775224-50843639	5.91075	3.28414	-0.847826	-1.94462	0.0003	0.00166516	yes
NM_181073	Plekhh1	chr12:79029162-79103939	5.90942	3.35297	-0.817577	-2.55927	5e-05	0.000318847	yes
NM_013672	Sp1	chr15:102406315-102436404	5.90861	3.43487	-0.782563	-2.8271	5e-05	0.000318847	yes
NM_027135	Sec24d	chr3:123267495-123365636	5.9026	2.20543	-1.42029	-3.82615	5e-05	0.000318847	yes
NM_028266	Col16a1	chr4:130047839-130099277	5.88578	2.57723	-1.19141	-3.54944	5e-05	0.000318847	yes
NM_145619	Parp3	chr9:106470352-106476651	5.87475	1.02965	-2.51238	-4.76479	5e-05	0.000318847	yes
NM_010730	Anxa1	chr19:20373433-20390671	5.86754	1.10015	-2.41506	-3.90335	5e-05	0.000318847	yes
NM_025968	Ptgr1	chr4:58965589-58987078	5.85155	3.50473	-0.739517	-1.81866	0.0014	0.00652845	yes
NM_178711	Plscr4	chr9:92457377-92492516	5.84289	0.635708	-3.20025	-5.57056	5e-05	0.000318847	yes
NM_009777	C1qb	chr4:136880144-136886177	5.82643	0.237638	-4.61578	-3.86433	0.00095	0.0046478	yes
NM_010098	Opn3	chr1:175662420-175692632	5.81988	1.79446	-1.69744	-2.17231	0.0014	0.00652845	yes
NM_013860	Limd1	chr9:123478700-123521552	5.81346	2.58579	-1.16879	-3.48182	5e-05	0.000318847	yes
NM_001033141	Ecscr	chr18:35713088-35721491	5.80319	1.36988	-2.0828	-3.37171	5e-05	0.000318847	yes
NM_001113208	Ncam2	chr16:81200696-81624287	5.79026	0.852276	-2.76424	-3.53373	5e-05	0.000318847	yes
NR_077223	9330102E08Rik	chr6:128169699-128183803	5.78629	3.16707	-0.869491	-2.53598	5e-05	0.000318847	yes
NM_183187	Fam107a	chr14:8296277-8309776	5.78171	0.602355	-3.26281	-5.52101	5e-05	0.000318847	yes
NM_001081388	Rimbp2	chr5:128760400-128953362	5.77428	2.03486	-1.50472	-4.07162	5e-05	0.000318847	yes
NM_177715	Kctd12	chr14:102976580-102982637	5.7537	1.52623	-1.91451	-5.11533	5e-05	0.000318847	yes
NM_011303	Dhrs3	chr4:144892826-144927645	5.74227	0.923316	-2.63672	-2.88579	0.00895	0.0317235	yes
NM_001163401	Il11ra1	chr4:41760442-41774176	5.73199	2.82106	-1.0228	-1.97416	0.0019	0.00843458	yes
NM_144797	Metrnl	chr11:121702426-121717389	5.73036	0.62558	-3.19536	-5.0145	5e-05	0.000318847	yes
NM_001170537	Mef2c	chr13:83504033-83667079	5.72381	3.63424	-0.655324	-1.91966	0.00025	0.00141219	yes
NM_011606	Clec3b	chr9:123150945-123157432	5.70519	0.342192	-4.05939	-3.96659	0.0003	0.00166516	yes
NM_001013741	Ddn	chr15:98803781-98807925	5.69686	0.961112	-2.56739	-4.90773	5e-05	0.000318847	yes
NM_001001980	Limch1	chr5:66745839-67057159	5.68503	0.717726	-2.98566	-2.06991	0.01315	0.0438195	yes
NM_007938	Epha6	chr16:59613320-60605531	5.67428	0.586697	-3.27375	-3.72229	5e-05	0.000318847	yes
NM_023317	Nde1	chr16:14163274-14192923	5.66772	2.22882	-1.34649	-2.38666	5e-05	0.000318847	yes
NM_175486	6430571L13Rik	chr9:107340639-107349683	5.64271	1.71922	-1.71464	-3.75668	5e-05	0.000318847	yes
NM_172579	Sipa1l1	chr12:82170015-82451784	5.62891	0.957949	-2.55483	-5.08755	5e-05	0.000318847	yes
NM_134038	Slc16a6	chr11:109440077-109573329	5.62823	1.47323	-1.9337	-4.27194	5e-05	0.000318847	yes
NM_133435	Nmnat1	chr4:149468786-149485142	5.62547	2.87247	-0.969682	-1.84129	0.00445	0.0175859	yes
NM_008541	Smad5	chr13:56703009-56742378	5.62249	3.82412	-0.55608	-1.48876	0.00355	0.014479	yes
NM_023734	Pi16	chr17:29318881-29328902	5.60092	1.39668	-2.00366	-3.94588	5e-05	0.000318847	yes
NM_007961	Etv6	chr6:134035706-134270147	5.58357	3.23961	-0.785367	-2.57256	5e-05	0.000318847	yes
NM_001290481	Rxra	chr2:27677200-27763319	5.57407	2.11559	-1.39767	-2.78512	5e-05	0.000318847	yes
NM_053273	Ttyh2	chr11:114344525-114757886	5.57206	3.25361	-0.776166	-1.96953	0.00035	0.00191628	yes
NM_010319	Gng7	chr10:80948623-81014925	5.57137	0.917544	-2.60218	-4.86195	5e-05	0.000318847	yes
NM_001083906	Nr3c2	chr8:76902507-77243639	5.54409	2.34776	-1.23967	-3.42027	5e-05	0.000318847	yes
NM_009213	Smpd2	chr10:41487171-41490340	5.52525	0.936956	-2.55999	-4.0054	5e-05	0.000318847	yes
NM_010017	Dag1	chr9:108204860-108263958	5.47972	1.41373	-1.95459	-1.90245	0.00315	0.0130745	yes
NM_008166	Grid1	chr14:34820135-35581115	5.46416	0.380906	-3.84249	-5.49183	5e-05	0.000318847	yes
NM_019587	Plxnb3	chrX:73757102-73772510	5.46038	0.237569	-4.52258	-6.56308	5e-05	0.000318847	yes
NM_172442	Dtx4	chr19:12466335-12501996	5.4597	2.15665	-1.34003	-4.03848	5e-05	0.000318847	yes
NM_008489	Lbp	chr2:158306492-158332852	5.45301	1.01787	-2.4215	-4.53337	5e-05	0.000318847	yes
NM_080595	Emid1	chr11:5106265-5152222	5.4516	0.289518	-4.23495	-4.7781	5e-05	0.000318847	yes
NM_175291	Dock10	chr1:80501067-80758553	5.44747	3.27286	-0.735033	-1.9162	0.00075	0.00376737	yes
NR_015605	2900052N01Rik	chr9:46913602-46927366	5.43881	0.116746	-5.54185	-4.94216	5e-05	0.000318847	yes
NM_177662	Ctso	chr3:81932615-81956725	5.43632	2.0592	-1.40054	-3.53002	5e-05	0.000318847	yes
NR_110361	Cflar	chr1:58711507-58759203	5.42726	2.31722	-1.22783	-1.60429	0.0099	0.0345408	yes
NM_001098171	Pcdh10	chr3:45378397-45439309	5.42489	1.51431	-1.84093	-3.45731	5e-05	0.000318847	yes
NM_011211	Ptprd	chr4:75941236-78211895	5.41246	2.08741	-1.37457	-4.711	5e-05	0.000318847	yes
NM_011774	Slc30a4	chr2:122681232-122702663	5.39804	3.42439	-0.656588	-1.59661	0.005	0.0194549	yes
NM_133237	Apcdd1	chr18:62922326-62953195	5.39474	2.94826	-0.87169	-2.19903	0.0001	0.000609219	yes
NM_001159482	Rab34	chr11:78188426-78192193	5.39153	1.13499	-2.24801	-2.08589	0.0083	0.029921	yes
NM_026345	Mansc1	chr6:134609206-134632488	5.38926	2.34268	-1.20193	-2.77442	5e-05	0.000318847	yes
NM_010461	Hoxb8	chr11:96281904-96285325	5.38421	0.784156	-2.77952	-4.89201	5e-05	0.000318847	yes
NM_001290308	Col12a1	chr9:79598986-79718722	5.36985	0.144592	-5.21482	-7.95421	5e-05	0.000318847	yes
NM_027875	Syde1	chr10:78584502-78591964	5.36622	0.716861	-2.90414	-5.28622	5e-05	0.000318847	yes
NM_008070	Gabrb2	chr11:42419756-42632591	5.35282	1.0025	-2.4167	-6.46493	5e-05	0.000318847	yes
NM_175398	Fam212b	chr3:105704598-105720842	5.33315	1.07006	-2.3173	-3.93562	5e-05	0.000318847	yes
NM_008610	Mmp2	chr8:92827327-92853420	5.32526	0.307919	-4.11223	-5.45509	5e-05	0.000318847	yes
NM_133791	Wwc2	chr8:47827605-47990551	5.31608	1.92591	-1.46482	-4.10836	5e-05	0.000318847	yes
NM_172604	Scara3	chr14:65919394-65953744	5.3096	0.598083	-3.15018	-5.45299	5e-05	0.000318847	yes
NM_008880	Plscr2	chr9:92275601-92297752	5.28177	1.05936	-2.31783	-3.55697	5e-05	0.000318847	yes
NM_015734	Col5a1	chr2:27886424-28039510	5.27863	0.717108	-2.8799	-6.92296	5e-05	0.000318847	yes
NM_027760	Rassf8	chr6:145808382-145817584	5.27543	0.684644	-2.94586	-4.19281	5e-05	0.000318847	yes
NM_145134	Spsb4	chr9:96943481-97018355	5.25271	3.04721	-0.785572	-1.8717	0.001	0.00486149	yes
NM_023275	Rhoj	chr12:75308312-75401455	5.24169	1.07774	-2.28202	-4.19368	5e-05	0.000318847	yes
NM_001033288	Sbspon	chr1:15853861-15892722	5.23768	0.505002	-3.37457	-5.17104	5e-05	0.000318847	yes
NM_013571	Ksr1	chr11:79014800-79146354	5.23715	2.01611	-1.3772	-3.51539	5e-05	0.000318847	yes
NM_001195632	Arhgap32	chr9:32116135-32265511	5.23608	2.35413	-1.1533	-3.07846	5e-05	0.000318847	yes
NM_026611	Rnaset2b	chr17:6978859-6998193	5.2354	2.55628	-1.03425	-1.90197	0.00365	0.0148439	yes
NM_138682	Lrrc4	chr6:28480347-28888832	5.20926	0.419421	-3.63461	-2.28943	0.00285	0.0119881	yes
NM_001079876	Gas2l3	chr10:89408822-89443967	5.20769	0.323412	-4.0092	-2.84713	0.0113	0.0385664	yes
NM_008431	Kcnk4	chr19:6925689-6934515	5.19385	2.91195	-0.83482	-1.8301	0.0019	0.00843458	yes
NM_053261	Impa2	chr18:67289222-67318841	5.18496	1.4039	-1.88489	-3.23591	5e-05	0.000318847	yes
NM_001165999	Lingo2	chr4:35706647-36951744	5.1846	0.94184	-2.46068	-2.31921	0.0019	0.00843458	yes
NM_008770	Cldn11	chr3:31149919-31164326	5.18246	0.319319	-4.02057	-4.42445	5e-05	0.000318847	yes
NM_025734	Kcng4	chr8:119623853-119635680	5.17658	0.887003	-2.54499	-5.20423	5e-05	0.000318847	yes
NM_001009948	Nrsn2	chr2:152345668-152376566	5.17561	2.24538	-1.20477	-1.9873	0.00055	0.00286217	yes
NM_019802	Ggcx	chr6:72414307-72431106	5.16515	3.1829	-0.698471	-1.91716	0.00045	0.00239556	yes
NM_019588	Plce1	chr19:38524196-38785100	5.16373	0.402951	-3.67974	-8.0276	5e-05	0.000318847	yes
NM_009808	Casp12	chr9:5345475-5373034	5.16157	0.657605	-2.97252	-4.84135	5e-05	0.000318847	yes
NM_178929	Kazald1	chr19:45076138-45079289	5.16113	0.969525	-2.41234	-3.70804	5e-05	0.000318847	yes
NM_153287	Csrnp1	chr9:119971165-119984658	5.14864	2.03128	-1.3418	-3.12811	5e-05	0.000318847	yes
NM_007520	Bach1	chr16:87698953-87733346	5.14557	2.44816	-1.07163	-3.32276	5e-05	0.000318847	yes
NM_001291070	Aifm3	chr16:17489676-17507485	5.1425	1.38793	-1.88953	-1.8092	0.01225	0.041284	yes
NM_023872	Kcnq5	chr1:21398402-21961942	5.14159	2.20293	-1.22279	-1.83515	0.00475	0.0185934	yes
NM_203491	Chrm2	chr6:36333137-36524774	5.13508	1.27531	-2.00954	-3.36167	5e-05	0.000318847	yes
NM_013665	Shox2	chr3:66973265-66981771	5.12968	0.579471	-3.14606	-4.17596	5e-05	0.000318847	yes
NM_178661	Creb3l2	chr6:37331020-37442148	5.12868	3.30326	-0.634695	-1.7532	0.0011	0.00528688	yes
NM_053103	Entpd7	chr19:43689688-43753000	5.11133	3.40501	-0.586041	-1.43537	0.0067	0.0249396	yes
NM_001163349	Ntng1	chr3:109780049-110143472	5.11095	1.06028	-2.26915	-3.35659	5e-05	0.000318847	yes
NM_011504	Stxbp3a	chr3:108793179-108840502	5.10722	3.40463	-0.585042	-1.46405	0.0082	0.0296363	yes
NM_019517	Bace2	chr16:97356727-97439012	5.10275	1.17761	-2.11542	-4.66242	5e-05	0.000318847	yes
NM_173182	Fndc3b	chr3:27416161-27710439	5.1013	2.05428	-1.31223	-3.98335	5e-05	0.000318847	yes
NM_001170985	Kirrel	chr3:87078591-87174747	5.0912	0.190935	-4.73685	-4.82271	5e-05	0.000318847	yes
NM_172525	Arhgap29	chr3:121953325-122016153	5.07345	1.77595	-1.51438	-4.06573	5e-05	0.000318847	yes
NM_001164663	Soga1	chr2:157010441-157079265	5.06129	2.24445	-1.17314	-4.47166	5e-05	0.000318847	yes
NM_009437	Tst	chr15:78399555-78405859	5.06021	1.33651	-1.92073	-3.04215	0.0001	0.000609219	yes
NM_178886	Ldlrad3	chr2:101950200-102186460	5.04429	0.456566	-3.46575	-3.67927	5e-05	0.000318847	yes
NM_152923	Kcnq3	chr15:65994914-66286224	5.03976	1.15566	-2.12464	-4.27645	5e-05	0.000318847	yes
NM_175448	Clvs2	chr10:33512333-33624600	5.01973	1.84539	-1.44368	-3.16377	5e-05	0.000318847	yes
NM_029525	Prex2	chr1:10993464-11303682	5.01792	0.593217	-3.08046	-5.9878	5e-05	0.000318847	yes
NM_177740	Rgma	chr7:73310379-73419899	5.0141	1.08349	-2.21031	-4.28606	5e-05	0.000318847	yes
NM_027816	Cyp2u1	chr3:131290490-131303227	5.00679	3.20913	-0.641702	-1.56368	0.0049	0.0191274	yes
NM_138305	Adcy3	chr12:4133396-4240123	5.00007	2.65962	-0.910728	-1.83591	0.00095	0.0046478	yes

## Sheet: MACS enriched
transcript	gene	locus	FPKM Dissociated DRG	FPKM MACS DRG	log2 fold change	test_stat	p_value	q_value	significant
NM_011430	Sncg	chr14:34370273-34374669	2246.55	4037.66	0.845806	4.18779	5e-05	0.000318847	yes
NM_021278	Tmsb4x	chrX:167207093-167209218	1569.18	2527.15	0.687495	4.09588	5e-05	0.000318847	yes
NM_007503	Fxyd2	chr9:45399708-45410278	605.593	2028.77	1.74419	7.78059	5e-05	0.000318847	yes
NM_001163589	Prph	chr15:99055173-99058978	1033.95	1829.47	0.823255	2.55076	5e-05	0.000318847	yes
NM_026481	Tppp3	chr8:105467491-105471422	1107.27	1747.59	0.658356	3.22826	5e-05	0.000318847	yes
NM_009062	Rgs4	chr1:169741476-169747642	464.407	1041.02	1.16453	4.19476	5e-05	0.000318847	yes
NM_009673	Anxa5	chr3:36448923-36475887	640.234	967.842	0.596172	2.34897	5e-05	0.000318847	yes
NM_011313	S100a6	chr3:90612893-90614414	511.496	888.956	0.797389	5.12352	5e-05	0.000318847	yes
NM_080559	Sh3bgrl3	chr4:134127405-134128753	439.547	690.638	0.651914	4.26845	5e-05	0.000318847	yes
NM_009984	Ctsl	chr13:64363213-64370306	412.355	672.458	0.705558	3.2532	5e-05	0.000318847	yes
NM_010308	Gnao1	chr8:93810837-93969388	303.511	554.563	0.869605	3.38953	5e-05	0.000318847	yes
NM_001164790	Scg3	chr9:75643365-75684056	254.127	553.667	1.12347	3.48071	5e-05	0.000318847	yes
NM_172690	N28178	chr4:42917250-42941607	260.47	536.951	1.04367	4.31645	5e-05	0.000318847	yes
NM_153529	Nrn1	chr13:36725621-36734477	332.066	532.674	0.681784	3.47735	5e-05	0.000318847	yes
NM_001290415	Fgf13	chrX:59062145-59585572	332.619	515.512	0.632137	2.55085	5e-05	0.000318847	yes
NM_016753	Lxn	chr3:67430114-67475068	184.94	476.185	1.36446	5.47027	5e-05	0.000318847	yes
NM_001081156	Trnp1	chr4:133491099-133498550	275.669	458.506	0.734005	3.77196	5e-05	0.000318847	yes
NM_001101546	Tmem233	chr5:116040533-116083246	206.674	454.533	1.13703	7.24597	5e-05	0.000318847	yes
NM_009635	Avil	chr10:127000708-127020994	281.18	445.734	0.664688	2.91086	5e-05	0.000318847	yes
NM_177709	Tusc5	chr11:76679872-76698664	255.299	437.315	0.776488	3.37028	5e-05	0.000318847	yes
NM_026988	Ptms	chr6:124913674-124917946	245.707	433.156	0.817949	4.60629	5e-05	0.000318847	yes
NM_183171	Fez1	chr9:36843658-36878640	248.193	390.45	0.653674	3.60124	5e-05	0.000318847	yes
NM_138306	Dgkz	chr2:91932821-91963563	160.423	380.739	1.24692	5.20652	5e-05	0.000318847	yes
NM_023716	Tubb2b	chr13:34127007-34130354	164.977	367.79	1.15662	5.87006	5e-05	0.000318847	yes
NM_009749	Bex2	chrX:136066564-136068236	194.481	360.474	0.890265	5.31425	5e-05	0.000318847	yes
NM_026418	Rgs10	chr7:128373624-128418172	137.501	354.443	1.36611	8.01432	5e-05	0.000318847	yes
NM_001163032	Synpr	chr14:13284779-13615469	145.357	341.308	1.23148	5.48675	5e-05	0.000318847	yes
NM_207668	Acpp	chr9:104288239-104337722	127.738	326.541	1.35408	5.50504	5e-05	0.000318847	yes
NM_011887	Scn11a	chr9:119753764-119825456	147.309	314.697	1.09512	4.37152	5e-05	0.000318847	yes
NM_009134	Scn10a	chr9:119608455-119719032	185.586	308.576	0.733538	2.40028	5e-05	0.000318847	yes
NM_008027	Flot1	chr17:35823356-35832787	171.822	294.834	0.778988	4.10681	5e-05	0.000318847	yes
NM_009311	Tac1	chr6:7555070-7562973	188.8	289.472	0.616566	3.51128	5e-05	0.000318847	yes
NM_001014995	Fam189b	chr3:89183224-89189289	183.273	286.819	0.646151	3.03852	5e-05	0.000318847	yes
NM_009130	Scg3	chr9:75643365-75684056	156.493	283.756	0.858547	1.97278	0.0002	0.00115088	yes
NM_001286347	Eml1	chr12:108371152-108702306	135.75	282.499	1.05729	4.01172	5e-05	0.000318847	yes
NM_011103	Prkcd	chr14:30595353-30626208	119.971	280.535	1.22549	5.94148	5e-05	0.000318847	yes
NM_009798	Capzb	chr4:139192898-139291820	181.696	258.138	0.506619	2.31772	5e-05	0.000318847	yes
NM_144936	Tmem45b	chr9:31426195-31464238	109.094	254.443	1.22178	6.49273	5e-05	0.000318847	yes
NM_001290349	Plcb3	chr19:6953712-6969814	113.186	235.912	1.05955	4.58193	5e-05	0.000318847	yes
NM_053246	Dok4	chr8:94857449-94876312	134.304	232.095	0.789211	3.59712	5e-05	0.000318847	yes
NM_001080780	Ret	chr6:118151747-118197744	134.708	231.548	0.78148	2.67739	5e-05	0.000318847	yes
NM_178598	Tagln2	chr1:172500245-172507375	126.898	230.401	0.860479	4.68516	5e-05	0.000318847	yes
NM_025869	Dusp26	chr8:31089661-31097047	92.656	227.328	1.29482	6.73999	5e-05	0.000318847	yes
NM_027395	Basp1	chr15:25363276-25413764	123.468	226.435	0.874956	4.55199	5e-05	0.000318847	yes
NM_138651	Cds2	chr2:132263147-132312050	100.304	223.89	1.15842	3.00775	5e-05	0.000318847	yes
NM_054084	Calcb	chr7:114718642-114723365	149.559	218.746	0.548547	3.15644	5e-05	0.000318847	yes
NM_178920	Mal2	chr15:54571365-54602846	89.8087	217.472	1.2759	6.29581	5e-05	0.000318847	yes
NM_008675	Nbl1	chr4:139082291-139092970	90.5025	216.711	1.25974	6.55826	5e-05	0.000318847	yes
NM_016863	Fkbp1b	chr12:4833173-4841595	148.646	216.491	0.542428	3.10762	5e-05	0.000318847	yes
NM_145526	P2rx3	chr2:84996551-85035834	111.77	211.955	0.923227	4.24444	5e-05	0.000318847	yes
NM_175692	Snhg11	chr2:158375637-158386145	36.2003	209.829	2.53514	10.238	5e-05	0.000318847	yes
NM_009377	Th	chr7:142892775-142899966	44.8482	208.333	2.21577	10.6178	5e-05	0.000318847	yes
NM_009308	Syt4	chr18:31437807-31447415	126.698	204.117	0.688007	3.21724	5e-05	0.000318847	yes
NM_207515	Mbnl2	chr14:120275668-120431698	138.055	203.608	0.560545	2.27015	5e-05	0.000318847	yes
NM_010348	Grik1	chr16:87895896-88290258	84.5372	201.117	1.25038	5.63486	5e-05	0.000318847	yes
NM_001025263	Tpd52	chr3:8929435-9004515	115.711	195.677	0.75795	3.16904	5e-05	0.000318847	yes
NM_027397	Isl2	chr9:55541148-55546178	81.7221	190.99	1.2247	6.35089	5e-05	0.000318847	yes
NM_010882	Ndn	chr7:62348276-62349927	117.846	188.35	0.67651	3.56672	5e-05	0.000318847	yes
NM_023665	Rsrp1	chr4:134923624-134927370	75.0788	186.398	1.31191	6.74329	5e-05	0.000318847	yes
NM_008139	Gnaq	chr19:16132830-16387453	103.772	183.723	0.824113	3.65529	5e-05	0.000318847	yes
NM_001199296	Acly	chr11:100476351-100528000	116.644	178.73	0.615663	1.95141	0.00045	0.00239556	yes
NM_010745	Ly86	chr13:37345344-37419036	58.9898	178.365	1.5963	8.36651	5e-05	0.000318847	yes
NM_008115	Gfra2	chr14:70890129-70979838	68.3953	177.267	1.37395	6.65803	5e-05	0.000318847	yes
NR_033501	Gm7271	chr5:76484076-76516628	47.0629	174.27	1.88867	9.5164	5e-05	0.000318847	yes
NM_025800	Ppp1r2	chr16:30920553-31275697	102.376	172.864	0.755754	3.05042	5e-05	0.000318847	yes
NM_011522	Syngr3	chr17:24685091-24689949	119.336	172.041	0.527727	2.74801	5e-05	0.000318847	yes
NM_009468	Dpysl3	chr18:43320978-43438286	102.752	170.159	0.727718	2.22163	5e-05	0.000318847	yes
NM_023142	Arpc1b	chr5:145114255-145128186	92.4992	160.686	0.796728	4.18876	5e-05	0.000318847	yes
NM_008741	Nsg2	chr11:32000418-32059211	80.8906	160.368	0.987341	4.33857	5e-05	0.000318847	yes
NM_177034	Apba1	chr19:23758875-23949597	94.6435	159.304	0.751205	3.3156	5e-05	0.000318847	yes
NM_001038637	Gng2	chr14:19872558-19977249	91.3568	157.645	0.787092	3.20638	5e-05	0.000318847	yes
NM_001039151	Cd44	chr2:102811141-102901665	75.8755	154.348	1.02448	4.58316	5e-05	0.000318847	yes
NM_026318	Hypk	chr2:121457087-121458440	95.6832	154.252	0.68895	4.03584	5e-05	0.000318847	yes
NM_001002267	Tmem158	chr9:123259056-123260789	51.1339	152.882	1.58007	7.91404	5e-05	0.000318847	yes
NM_027769	Cpne3	chr4:19519251-19570104	78.7717	151.858	0.946978	4.36103	5e-05	0.000318847	yes
NM_133930	Creld1	chr6:113483568-113493338	99.6485	151.85	0.607723	3.15337	5e-05	0.000318847	yes
NM_001040403	Flot2	chr11:78037940-78060432	97.7212	149.797	0.616263	2.26561	5e-05	0.000318847	yes
NM_207649	Rcan2	chr17:43801850-44039516	61.9264	149.492	1.27144	4.4089	5e-05	0.000318847	yes
NM_024236	Qdpr	chr5:45434031-45450229	99.2172	145.677	0.554112	2.95246	5e-05	0.000318847	yes
NM_001123362	Prdm12	chr2:31640036-31655795	64.8452	142.945	1.14039	5.74552	5e-05	0.000318847	yes
NM_018797	Plxnc1	chr10:94790865-94944578	59.4887	138.2	1.21607	5.44712	5e-05	0.000318847	yes
NM_011246	Rasgrp1	chr2:117279992-117342877	50.6337	137.336	1.43954	6.81041	5e-05	0.000318847	yes
NM_203490	Mrgprd	chr7:145314834-145324059	66.7719	134.11	1.0061	4.92443	5e-05	0.000318847	yes
NR_028261	Rian	chr12:109603944-109661711	62.5428	132.025	1.07789	4.80563	5e-05	0.000318847	yes
NM_011279	Rnf7	chr9:96470956-96478595	88.1451	131.59	0.578093	3.10224	5e-05	0.000318847	yes
NM_178615	Rgmb	chr17:15806252-15826586	81.8353	131.338	0.682487	3.46361	5e-05	0.000318847	yes
NM_001276358	Kcnip2	chr19:45792345-45816063	54.4049	129.641	1.25271	5.64207	5e-05	0.000318847	yes
NM_016800	Vti1b	chr12:79130787-79172458	90.9311	129.531	0.510455	2.27158	5e-05	0.000318847	yes
NM_016677	Hpcal1	chr12:17690813-17791926	78.9773	126.529	0.679955	3.54189	5e-05	0.000318847	yes
NM_001134697	Ctxn3	chr18:57468485-57478134	48.4221	125.877	1.37828	6.91706	5e-05	0.000318847	yes
NM_001109042	Kif21a	chr15:90933274-91049951	52.6357	125.439	1.25287	2.38287	5e-05	0.000318847	yes
NM_133219	Gcnt2	chr13:40859767-40960892	83.9653	124.198	0.564781	2.0485	5e-05	0.000318847	yes
NM_001145034	Gm13889	chr2:93955809-93957100	78.923	123.286	0.64349	3.38604	5e-05	0.000318847	yes
NM_001271591	Gm13826	chr5:115102921-115110268	71.94	123.129	0.775308	2.94361	5e-05	0.000318847	yes
NM_145823	Pitpnc1	chr11:107207891-107470720	65.7978	120.758	0.876006	4.07121	5e-05	0.000318847	yes
NM_001002895	AI413582	chr17:27563768-27565727	62.8663	120.114	0.934051	4.98748	5e-05	0.000318847	yes
NM_172420	Ppp1r1c	chr2:79707779-79818546	66.4468	119.533	0.84714	2.81672	5e-05	0.000318847	yes
NM_001025600	Cadm1	chr9:47530351-47853385	62.2687	117.63	0.917673	2.65339	5e-05	0.000318847	yes
NM_001044741	Cacnb3	chr15:98632327-98644536	73.2035	116.666	0.672404	2.38274	5e-05	0.000318847	yes
NM_178060	Thra	chr11:98741872-98765111	71.6991	116.023	0.694382	3.54522	5e-05	0.000318847	yes
NM_029655	Snx7	chr3:117781496-117868936	75.7994	115.918	0.612845	2.77318	5e-05	0.000318847	yes
NM_001081365	Cystm1	chr18:36348623-36393370	71.8709	113.73	0.662129	3.61293	5e-05	0.000318847	yes
NM_134050	Rab15	chr12:76797962-76822524	69.9104	113.552	0.699768	3.48633	5e-05	0.000318847	yes
NM_016789	Nptx2	chr5:144545886-144557478	45.6728	113.352	1.31141	6.4733	5e-05	0.000318847	yes
NM_011101	Prkca	chr11:107933386-108343888	60.6531	113.27	0.901112	3.88593	5e-05	0.000318847	yes
NM_001253766	Dgkh	chr14:78569608-78725089	62.1685	113.017	0.862282	2.81738	5e-05	0.000318847	yes
NM_009898	Coro1a	chr7:126699773-126704754	70.4661	110.39	0.647613	3.33403	5e-05	0.000318847	yes
NR_003964	Tubb2a-ps2	chr12:11882195-11882899	49.1676	108.887	1.14705	5.78924	5e-05	0.000318847	yes
NM_009063	Rgs5	chr1:169655500-169693526	53.9022	106.77	0.98609	4.87279	5e-05	0.000318847	yes
NM_170593	Disp2	chr2:118779718-118795175	73.9096	105.246	0.50993	2.36565	5e-05	0.000318847	yes
NM_001128103	Ano3	chr2:110655200-110950244	64.752	105.215	0.700337	3.24929	5e-05	0.000318847	yes
NM_010698	Ldb2	chr5:44472132-44799746	42.2657	104.381	1.3043	5.41367	5e-05	0.000318847	yes
NM_009904	Clgn	chr8:83389890-83426829	52.2039	103.082	0.981559	4.92797	5e-05	0.000318847	yes
NM_011143	Pou4f1	chr14:104462324-104467999	64.0662	103.05	0.685703	3.38645	5e-05	0.000318847	yes
NM_015731	Atp9a	chr2:168634437-168742136	71.6131	102.417	0.516156	1.30106	0.0095	0.0333723	yes
NM_199021	Dpp10	chr1:123332137-124045559	51.5312	101.586	0.979191	4.74674	5e-05	0.000318847	yes
NM_001127349	Snx10	chr6:51523902-51590670	63.4555	100.862	0.668559	2.70922	5e-05	0.000318847	yes
NM_026982	Tmem256	chr11:69838524-69839558	67.0782	99.9723	0.575684	3.20695	0.0005	0.00263438	yes
NM_001039485	Piezo2	chr18:63010212-63387183	69.1812	99.7844	0.528435	2.26789	5e-05	0.000318847	yes
NM_153150	Slc25a1	chr16:17925210-17928219	65.4516	98.8534	0.594863	3.03223	5e-05	0.000318847	yes
NM_080456	Mrps6	chr16:92058321-92112227	67.3982	98.5301	0.547856	1.34819	0.00705	0.0260192	yes
NR_003633	Meg3	chr12:109540995-109571729	16.3955	96.5181	2.5575	7.09672	5e-05	0.000318847	yes
NM_133853	Magi3	chr3:104013264-104220406	53.3674	96.4791	0.854258	3.87196	5e-05	0.000318847	yes
NM_001164763	Rarres1	chr3:67478885-67515523	34.6985	96.0882	1.46949	6.94437	5e-05	0.000318847	yes
NM_033563	Klf7	chr1:64035670-64121389	61.001	95.9163	0.652943	2.81297	5e-05	0.000318847	yes
NM_021889	Syt9	chr7:107284774-107591365	45.6169	93.5697	1.03647	4.87866	5e-05	0.000318847	yes
NM_001114386	Nedd4l	chr18:64887755-65751537	53.7306	93.207	0.794695	3.51745	5e-05	0.000318847	yes
NM_024246	Tmem79	chr3:88328652-88334433	47.4108	93.0201	0.972328	4.79774	5e-05	0.000318847	yes
NM_009306	Syt1	chr10:108497649-109010975	42.9808	92.1276	1.09994	3.4457	5e-05	0.000318847	yes
NM_001199245	Kcnip4	chr5:48389502-49285659	32.4475	91.6446	1.49794	3.8449	5e-05	0.000318847	yes
NM_010597	Kcnab1	chr3:65109367-65378225	59.4919	91.5419	0.621739	2.76758	5e-05	0.000318847	yes
NM_001163567	Fam102b	chr3:108970996-109027607	58.9717	88.1789	0.580411	2.78099	5e-05	0.000318847	yes
NM_001290674	Scn9a	chr2:66440879-66634962	43.926	87.9766	1.00204	3.82004	5e-05	0.000318847	yes
NR_027652	Meg3	chr12:109540995-109571729	12.9589	86.5331	2.73931	2.97423	5e-05	0.000318847	yes
NM_019916	Tlx3	chr11:33200751-33203588	38.5865	86.1592	1.15891	5.61156	5e-05	0.000318847	yes
NM_030210	Aacs	chr5:125475872-125517403	54.855	84.0048	0.614848	3.05537	5e-05	0.000318847	yes
NM_183188	Rbfox1	chr16:5884792-7412480	54.3553	83.4777	0.618972	2.53971	5e-05	0.000318847	yes
NM_080455	Tshz2	chr2:169633645-169888504	45.7996	82.683	0.852255	4.13322	5e-05	0.000318847	yes
NM_019510	Trpc3	chr3:36620481-36690167	36.0726	82.3544	1.19094	5.79394	5e-05	0.000318847	yes
NM_011673	Ugcg	chr4:59189549-59222833	54.5559	82.1009	0.589664	2.90579	5e-05	0.000318847	yes
NM_016908	Syt5	chr7:4539764-4546567	33.5326	81.4237	1.27989	6.08952	5e-05	0.000318847	yes
NR_027817	1500011B03Rik	chr5:114808195-114813976	51.3904	81.4225	0.663929	2.77222	5e-05	0.000318847	yes
NM_177233	Fam19a4	chr6:96831208-97060411	25.392	80.7151	1.66846	7.635	5e-05	0.000318847	yes
NM_177407	Camk2a	chr18:60925631-60988152	37.6784	78.8902	1.06611	4.4331	5e-05	0.000318847	yes
NM_001164804	Coro2a	chr4:46536936-46601929	51.1237	78.8252	0.624664	2.91703	5e-05	0.000318847	yes
NM_182930	Plekha6	chr1:133246096-133303435	53.4651	78.5802	0.555569	2.53866	5e-05	0.000318847	yes
NM_009513	Nrsn1	chr13:25252038-25269996	45.1705	78.562	0.798452	3.9419	5e-05	0.000318847	yes
NM_001039385	Vgf	chr5:137030294-137033351	43.5806	77.6806	0.833867	4.07526	5e-05	0.000318847	yes
NM_008137	Gna14	chr19:16435666-16610818	33.7869	77.4094	1.19605	5.79254	5e-05	0.000318847	yes
NM_023438	Tmem132e	chr11:82388899-82446327	47.7418	77.3285	0.695747	3.39159	5e-05	0.000318847	yes
NM_009864	Cdh1	chr8:106603367-106670246	51.2669	76.9926	0.586691	2.87864	5e-05	0.000318847	yes
NM_177049	Jph4	chr14:55106825-55116935	50.6527	76.8172	0.60079	2.94451	5e-05	0.000318847	yes
NM_145218	Wbscr17	chr5:130874950-131307522	50.5631	76.7386	0.601868	2.95737	5e-05	0.000318847	yes
NM_173068	Syt7	chr19:10389089-10453181	29.1721	76.344	1.38793	5.0543	5e-05	0.000318847	yes
NR_033136	Atf5	chr7:44812255-44849079	31.4273	75.3973	1.26249	4.39257	5e-05	0.000318847	yes
NM_001081120	Fam89a	chr8:124740256-124751809	36.3109	74.7045	1.04079	4.91967	5e-05	0.000318847	yes
NM_015807	Nt5c	chr11:115475676-115491814	46.189	74.5666	0.690981	2.30388	5e-05	0.000318847	yes
NM_172875	Adc	chr4:128932145-128962417	50.9081	73.3322	0.526552	2.60132	5e-05	0.000318847	yes
NM_011861	Pacsin1	chr17:27655590-27711117	45.3898	73.0216	0.685954	2.19894	5e-05	0.000318847	yes
NM_001085500	Cisd3	chr11:97685951-97688625	49.365	73.0155	0.564712	2.74177	5e-05	0.000318847	yes
NM_001081557	Camta1	chr4:151059522-151861768	51.459	72.7821	0.500161	2.26986	5e-05	0.000318847	yes
NM_019571	Tspan5	chr3:138742194-138904424	48.6281	72.6711	0.579594	2.85989	5e-05	0.000318847	yes
NM_026955	Vstm5	chr9:15239044-15259413	32.9116	72.312	1.13564	5.4179	5e-05	0.000318847	yes
NM_010170	F2rl2	chr13:95627176-95891922	41.649	70.1458	0.752074	3.25091	5e-05	0.000318847	yes
NM_001291024	Rnf112	chr11:61448416-61453992	26.2827	69.9557	1.41233	3.62963	5e-05	0.000318847	yes
NM_013531	Gnb4	chr3:32583527-32616535	37.1262	69.8156	0.911112	4.41902	5e-05	0.000318847	yes
NM_023055	Slc9a3r2	chr17:24639281-24650305	37.9777	68.373	0.848276	3.08583	5e-05	0.000318847	yes
NM_001081336	Dgkh	chr14:78569608-78725089	28.1382	68.362	1.28066	3.28954	5e-05	0.000318847	yes
NM_175380	Gpd1l	chr9:114899338-114933987	39.6072	67.3265	0.765413	3.73376	5e-05	0.000318847	yes
NM_016796	Vamp4	chr1:162570827-162599078	46.4784	66.8229	0.523782	2.5817	5e-05	0.000318847	yes
NM_001039392	Tmsb10	chr6:72957346-72958748	29.4332	66.7876	1.18214	2.32933	5e-05	0.000318847	yes
NM_001081206	Dgki	chr6:36846021-37299976	28.7491	66.759	1.21545	5.82112	5e-05	0.000318847	yes
NM_011147	Ppef1	chrX:160623093-160719972	38.8228	66.6284	0.779235	3.79607	5e-05	0.000318847	yes
NM_009392	Tlx2	chr6:83068324-83070225	40.7746	66.3746	0.702962	3.35824	5e-05	0.000318847	yes
NM_133788	Icmt	chr4:152297213-152318625	41.965	66.2098	0.657859	2.79408	5e-05	0.000318847	yes
NM_183315	Ctxn1	chr8:4257645-4259274	36.7868	66.2085	0.84783	3.96202	5e-05	0.000318847	yes
NM_009548	Rnf112	chr11:61448416-61453992	18.7416	65.9444	1.81501	4.11522	5e-05	0.000318847	yes
NM_008960	Pten	chr19:32757576-32826160	44.1691	65.8353	0.575826	2.7083	5e-05	0.000318847	yes
NM_011161	Mapk11	chr15:89142483-89149606	45.9643	65.7406	0.51627	2.54355	5e-05	0.000318847	yes
NM_175462	Kcnt1	chr2:25863853-25918273	29.9219	65.7158	1.13504	5.23723	5e-05	0.000318847	yes
NM_026738	1110007C09Rik	chr13:49202950-49216026	43.0135	65.6672	0.610384	2.85962	5e-05	0.000318847	yes
NM_001198886	Dpp6	chr5:26817356-27727500	43.4863	65.6561	0.59437	1.21948	0.0145	0.0476425	yes
NM_001001445	Trpv1	chr11:73238258-73260507	44.4312	65.284	0.555155	2.6973	5e-05	0.000318847	yes
NM_001001881	2510009E07Rik	chr16:21649044-21694665	43.4253	65.2086	0.586527	2.8613	5e-05	0.000318847	yes
NM_010487	Elavl3	chr9:22015004-22052023	44.9874	65.1393	0.534005	2.6095	5e-05	0.000318847	yes
NM_022983	Lpar3	chr3:146220960-146286214	33.3301	65.0331	0.96435	4.53646	5e-05	0.000318847	yes
NM_008378	Impact	chr18:12972251-12992948	39.0591	64.9521	0.733719	3.59082	5e-05	0.000318847	yes
NM_030152	Nol3	chr8:105276446-105289528	42.3412	64.7975	0.613878	2.65211	5e-05	0.000318847	yes
NM_001039347	Kcnd3	chr3:105448189-105674002	32.8235	64.723	0.979549	4.38233	5e-05	0.000318847	yes
NM_175174	Klhl5	chr5:65131230-65168142	36.8512	64.2216	0.801345	3.90709	5e-05	0.000318847	yes
NM_008859	Prkcq	chr2:11172381-11301226	33.6652	63.5433	0.916479	4.40404	5e-05	0.000318847	yes
NM_172410	Nup93	chr8:94214600-94315066	38.9466	63.1548	0.697394	3.4033	5e-05	0.000318847	yes
NM_176893	Mink1	chr11:70562880-70614482	41.0401	63.1478	0.6217	2.47237	5e-05	0.000318847	yes
NM_207676	Cadm1	chr9:47530351-47853385	39.2922	63.127	0.684015	1.30015	0.01165	0.0395614	yes
NM_198860	Lrrc75b	chr10:75550124-75560330	40.3832	63.1005	0.643895	3.14472	5e-05	0.000318847	yes
NM_001038700	Fnbp1	chr2:31026205-31142008	42.3156	62.2882	0.557769	2.11161	5e-05	0.000318847	yes
NM_153067	Mrgpra3	chr7:47588949-47601372	14.0776	62.2377	2.14438	8.33276	5e-05	0.000318847	yes
NM_007765	Crmp1	chr5:37242057-37292163	41.3481	61.9987	0.584417	2.49485	5e-05	0.000318847	yes
NM_027881	Osbpl3	chr6:50293326-50456170	39.1255	61.4829	0.652074	2.0698	5e-05	0.000318847	yes
NM_133182	Prmt2	chr10:76207221-76237865	42.7166	61.3223	0.521615	1.88412	0.0003	0.00166516	yes
NM_009251	Serpina3g	chr12:104214543-104241934	35.9627	60.9505	0.761137	3.62124	5e-05	0.000318847	yes
NM_146019	Chd3	chr11:69343272-69369426	42.2012	60.7024	0.524471	2.50447	5e-05	0.000318847	yes
NM_001024931	Rbfox3	chr11:118489759-118911597	24.7457	60.6451	1.29321	3.23149	5e-05	0.000318847	yes
NM_007581	Cacnb3	chr15:98632327-98644536	35.6518	60.4803	0.762488	1.97323	0.00015	0.000884524	yes
NM_021391	Ppp1r1a	chr15:103530278-103537992	21.8334	60.3361	1.46649	6.27298	5e-05	0.000318847	yes
NM_009190	Vps4b	chr1:106770787-106796725	41.5721	59.7737	0.523895	2.56366	5e-05	0.000318847	yes
NM_001253680	Slc7a7	chr14:54360840-54417702	37.3087	59.4187	0.671405	2.39929	5e-05	0.000318847	yes
NM_030689	Nptxr	chr15:79786350-79834333	20.273	59.214	1.54638	3.41949	5e-05	0.000318847	yes
NM_028188	Rusc1	chr3:89083978-89093363	40.623	59.1808	0.542832	1.87988	0.0005	0.00263438	yes
NM_177708	Rtn4rl1	chr11:75193992-75267762	39.0057	58.7689	0.59137	2.88147	5e-05	0.000318847	yes
NM_146119	Fam129b	chr2:32876133-32961255	33.6246	58.7031	0.803919	2.63416	5e-05	0.000318847	yes
NM_001170866	Ncald	chr15:37366174-37792428	29.0176	58.5732	1.01331	3.05943	5e-05	0.000318847	yes
NM_011256	Pitpnm2	chr5:124118688-124249760	41.0426	58.3407	0.507382	2.01805	5e-05	0.000318847	yes
NM_016853	Stac	chr9:111561433-111690216	28.6869	57.9941	1.01551	4.78999	5e-05	0.000318847	yes
NM_145359	Ubald1	chr16:4874778-4879851	36.3267	57.5929	0.664861	3.09725	5e-05	0.000318847	yes
NM_175521	Nyap1	chr5:137730962-137739998	31.5156	57.1982	0.859902	4.14325	5e-05	0.000318847	yes
NM_029999	Lbh	chr17:72918304-72941946	34.9467	57.0966	0.708249	3.42603	5e-05	0.000318847	yes
NM_001005740	Phactr1	chr13:42680622-43138512	38.9675	57.036	0.549603	2.51692	5e-05	0.000318847	yes
NM_029528	Fam131b	chr6:42315304-42324640	33.9925	56.8724	0.74251	2.34545	5e-05	0.000318847	yes
NM_001001491	Tpm4	chr8:72135291-72153129	35.7666	56.8208	0.667808	3.18331	5e-05	0.000318847	yes
NM_007669	Cdkn1a	chr17:29090985-29100722	34.7025	55.9277	0.688523	2.85858	5e-05	0.000318847	yes
NM_172561	Spag7	chr11:70663768-70669416	37.4946	55.5262	0.566485	2.15409	5e-05	0.000318847	yes
NM_001145162	Ube2ql1	chr13:69702831-69739897	32.2267	55.4638	0.783288	3.73312	5e-05	0.000318847	yes
NR_003718	Miat	chr5:112213227-112228948	17.8754	55.327	1.63001	6.36345	5e-05	0.000318847	yes
NM_001014761	Scn2b	chr9:45079182-45135606	19.398	55.1479	1.5074	6.54708	5e-05	0.000318847	yes
NM_009082	Rpl29	chr9:106429538-106431567	30.6387	54.9577	0.842965	3.60862	5e-05	0.000318847	yes
NM_138596	Med10	chr13:69809881-69816094	28.5195	54.5568	0.935808	4.0102	5e-05	0.000318847	yes
NM_001205321	Scn10a	chr9:119608455-119719032	27.1182	54.4619	1.00599	1.28345	0.0116	0.0394153	yes
NM_001081175	Itpkb	chr1:180326968-180423659	32.2869	54.2524	0.748735	3.36006	5e-05	0.000318847	yes
NM_013928	Schip1	chr3:67892219-68626482	31.295	53.9421	0.785476	2.94792	5e-05	0.000318847	yes
NM_009101	Rras	chr7:45018006-45021644	32.4943	53.9282	0.730854	3.227	5e-05	0.000318847	yes
NM_007384	Asic2	chr11:80880162-81968396	26.7349	53.7717	1.00812	3.83033	5e-05	0.000318847	yes
NM_133924	Snx21	chr2:164786020-164804881	35.0435	53.5439	0.611574	2.72833	5e-05	0.000318847	yes
NM_178705	Luzp2	chr7:54835244-55268888	37.6919	53.456	0.504099	2.44944	5e-05	0.000318847	yes
NM_175235	Celf6	chr9:59578336-59607292	19.8591	53.2602	1.42326	6.46748	5e-05	0.000318847	yes
NM_153507	Cpne2	chr8:94533027-94570529	24.5861	52.9124	1.10577	5.08561	5e-05	0.000318847	yes
NM_001009947	Dock11	chrX:35888831-36076562	32.6793	52.5807	0.686158	3.31562	5e-05	0.000318847	yes
NM_011676	Unc119	chr11:78343521-78349156	33.2972	52.4066	0.654346	2.97516	5e-05	0.000318847	yes
NM_001033373	Cdk15	chr1:59256906-59352369	23.266	51.7423	1.15312	5.0114	5e-05	0.000318847	yes
NM_172574	Pqlc3	chr12:16988647-17000118	32.6414	51.402	0.655121	2.73792	5e-05	0.000318847	yes
NM_001160326	Serp2	chr14:76532811-76556889	32.245	50.9585	0.66025	2.00388	0.00015	0.000884524	yes
NM_027533	Tspan2	chr3:102720230-102772310	30.7911	50.8587	0.723983	2.8675	5e-05	0.000318847	yes
NM_009800	Car11	chr7:45699966-45704661	31.0535	50.8532	0.711584	3.23167	5e-05	0.000318847	yes
NM_148934	Tpgs1	chr10:79669409-79676126	35.3231	50.7672	0.523282	2.35974	0.0001	0.000609219	yes
NM_001081549	Rcan1	chr16:92391950-92466169	25.9539	50.632	0.964098	3.50637	5e-05	0.000318847	yes
NM_194067	Ifi27	chr12:103433872-103443680	26.223	50.1792	0.936258	2.06776	0.0023	0.0099824	yes
NM_019835	B4galt5	chr2:167298444-167349178	32.7663	50.1142	0.613009	2.96749	5e-05	0.000318847	yes
NM_013541	Gstp1	chr19:4035410-4037912	32.3094	50.0362	0.631021	2.70103	0.0001	0.000609219	yes
NM_172964	Arhgap28	chr17:67842707-68004108	26.6613	49.7811	0.900852	4.34683	5e-05	0.000318847	yes
NM_016979	Prkx	chrX:77762029-77795960	33.6808	49.0589	0.542586	2.60869	5e-05	0.000318847	yes
NM_011353	Serf1	chr13:100108018-100114233	29.6207	49.0251	0.726915	3.01827	0.00015	0.000884524	yes
NM_008028	Flot2	chr11:78037940-78060432	24.4847	48.4638	0.985027	1.778	0.0005	0.00263438	yes
NM_030265	Kcnip4	chr5:48389502-49285659	17.9102	48.1937	1.42806	2.57429	5e-05	0.000318847	yes
NM_025273	Pcbd1	chr10:61089330-61094329	29.3864	47.5706	0.69492	2.92907	5e-05	0.000318847	yes
NM_145928	Tspan14	chr14:40906443-40966807	28.4795	47.3584	0.733694	3.43063	5e-05	0.000318847	yes
NM_001291186	Abr	chr11:76416731-76577739	28.8111	46.9422	0.704261	1.80377	0.00105	0.00507685	yes
NM_019942	37499	chrX:36910833-36989695	30.669	46.9153	0.613278	2.60158	5e-05	0.000318847	yes
NM_138315	Mical1	chr10:41476313-41487030	23.6295	46.8059	0.986102	4.33036	5e-05	0.000318847	yes
NM_009284	Stat6	chr10:127642985-127666703	32.3504	46.7627	0.531574	2.49893	5e-05	0.000318847	yes
NM_026720	Ankrd13d	chr19:4270179-4283137	29.8869	46.7557	0.645628	2.98977	5e-05	0.000318847	yes
NM_175024	Nrn1l	chr8:105893569-105895015	18.4387	46.5793	1.33695	4.92163	5e-05	0.000318847	yes
NM_207540	Mrgprx1	chr7:48020970-48027597	14.431	46.0247	1.67324	6.32514	5e-05	0.000318847	yes
NM_024434	Lap3	chr5:45493373-45512691	25.1905	45.7901	0.862155	3.94274	5e-05	0.000318847	yes
NM_198894	Abr	chr11:76416731-76577739	27.1093	45.6829	0.752866	1.85361	0.00025	0.00141219	yes
NM_011669	Usp12	chr5:146734811-146794956	31.9607	45.6159	0.513238	2.47967	5e-05	0.000318847	yes
NM_145135	Rnh1	chr7:141160325-141172851	19.8599	45.2605	1.18839	3.03946	5e-05	0.000318847	yes
NM_001009819	A3galt2	chr4:128759257-128769298	17.2829	44.7644	1.37301	6.23347	5e-05	0.000318847	yes
NM_001122768	Lrrc8d	chr5:105699968-105815215	27.9276	44.2273	0.663247	2.45221	5e-05	0.000318847	yes
NM_178624	Fbxl2	chr9:113930933-114026751	26.0697	44.1212	0.759098	2.58411	5e-05	0.000318847	yes
NM_011706	Trpv2	chr11:62574485-62600305	28.3063	44.0709	0.638706	2.99167	5e-05	0.000318847	yes
NM_001167860	Wipf3	chr6:54452882-54503768	28.133	43.8742	0.64111	2.40976	5e-05	0.000318847	yes
NM_015748	Slit1	chr19:41600256-41743856	27.3332	43.7851	0.679789	3.25522	5e-05	0.000318847	yes
NM_009769	Klf5	chr14:99298690-99313409	14.1979	43.5496	1.61698	6.49484	5e-05	0.000318847	yes
NM_022980	Rcan3	chr4:135412308-135433805	28.1986	43.4992	0.625364	2.89272	5e-05	0.000318847	yes
NM_009819	Ctnna2	chr6:76881636-77979667	28.389	43.4255	0.613211	1.40175	0.0077	0.0280751	yes
NM_010486	Elavl2	chr4:91250766-91399984	29.8438	43.3879	0.539861	1.22898	0.0146	0.0478966	yes
NM_001141931	Rbms1	chr2:60751952-60963204	14.5543	43.3007	1.57295	2.75946	5e-05	0.000318847	yes
NM_147219	Abca5	chr11:110269368-110337716	27.7932	43.1036	0.633075	3.03898	5e-05	0.000318847	yes
NM_001083917	Scn3b	chr9:40269215-40291618	25.0248	42.693	0.770644	2.90322	5e-05	0.000318847	yes
NM_133223	Rac3	chr11:120721467-120723969	27.6683	42.5214	0.619956	2.63041	5e-05	0.000318847	yes
NM_027694	Golga7b	chr19:42247577-42270348	25.1644	42.4878	0.755664	3.23858	5e-05	0.000318847	yes
NM_027526	Rasgef1a	chr6:118066384-118091546	19.2068	42.4556	1.14434	4.90612	5e-05	0.000318847	yes
NM_001256112	Mtfr1l	chr4:134525554-134535387	21.3506	42.0124	0.97654	2.46422	5e-05	0.000318847	yes
NM_201362	Ccdc68	chr18:69925558-69969484	12.0693	41.9807	1.79839	6.78787	5e-05	0.000318847	yes
NM_172815	Rspo2	chr15:43020794-43170818	25.2956	41.852	0.726408	3.37442	5e-05	0.000318847	yes
NM_001271496	Chka	chr19:3851772-3894369	21.3883	41.6184	0.960401	3.07933	5e-05	0.000318847	yes
NR_015456	D7Ertd715e	chr7:59969576-59974431	14.8775	41.5111	1.48037	5.7782	5e-05	0.000318847	yes
NM_031166	Id4	chr13:48044230-48264036	27.4859	41.4835	0.593846	2.26565	5e-05	0.000318847	yes
NM_001025261	Tpd52	chr3:8929435-9004515	20.6749	41.4801	1.00454	1.85352	0.00045	0.00239556	yes
NM_010129	Emp3	chr7:45918022-45921426	28.1718	41.3975	0.555289	1.61664	0.00145	0.00673192	yes
NM_029097	Atp13a2	chr4:140986872-141007701	25.7393	41.3367	0.683449	1.57377	0.00185	0.0082516	yes
NM_001093765	Myadm	chr7:3289037-3299349	19.3292	41.2686	1.09426	2.52098	5e-05	0.000318847	yes
NM_019651	Ptpn9	chr9:56994967-57071966	26.54	41.2644	0.636729	3.02542	5e-05	0.000318847	yes
NM_011851	Nt5e	chr9:88327608-88372089	16.3601	41.2015	1.33251	5.99445	5e-05	0.000318847	yes
NM_172945	Ankrd13b	chr11:77470486-77489678	25.701	40.7974	0.66665	3.12667	5e-05	0.000318847	yes
NM_028283	Uaca	chr9:60794547-60880370	22.1622	40.6741	0.876011	4.13515	5e-05	0.000318847	yes
NM_008105	Gcnt2	chr13:40859767-40960892	25.175	40.4873	0.68548	1.34058	0.009	0.0318606	yes
NM_010200	Fgf13	chrX:59062145-59585572	15.0867	40.402	1.42115	1.52641	0.00375	0.0151849	yes
NM_010120	Eif1a	chr18:46597703-46610225	27.7249	40.3572	0.541644	2.53326	5e-05	0.000318847	yes
NM_001164187	Nagk	chr6:83795056-83802556	23.6833	40.274	0.765976	1.92188	0.00015	0.000884524	yes
NM_001033713	Mef2a	chr7:67231162-67372858	26.9456	40.2296	0.578207	2.31553	5e-05	0.000318847	yes
NM_021890	Fads3	chr19:10041547-10059671	21.8271	40.2104	0.881449	4.0741	5e-05	0.000318847	yes
NM_008826	Pfkl	chr10:77986948-78009796	25.7561	40.1815	0.641621	3.0241	5e-05	0.000318847	yes
NM_028049	Fbxo22	chr9:55208934-55283625	26.8944	40.1626	0.578546	2.60938	5e-05	0.000318847	yes
NM_008962	Ptgdr	chr14:44851234-44859375	17.4054	39.9455	1.1985	5.37516	5e-05	0.000318847	yes
NM_001033339	Mmp25	chr17:23629457-23645269	18.018	39.5623	1.13469	5.12849	5e-05	0.000318847	yes
NM_175519	Kctd8	chr5:69109284-69341709	23.9238	39.3445	0.717717	3.30751	5e-05	0.000318847	yes
NM_007897	Ebf1	chr11:44618099-45008096	22.8457	39.3268	0.783592	1.61873	0.0034	0.0139479	yes
NM_020296	Rbms1	chr2:60751952-60963204	27.5797	39.1186	0.504248	1.4395	0.00495	0.0193003	yes
NM_009189	Six1	chr12:73041826-73046712	25.0527	38.8619	0.633389	2.92513	5e-05	0.000318847	yes
NM_145930	AW549877	chr15:3982034-3995752	25.4253	38.5137	0.599109	2.86439	5e-05	0.000318847	yes
NM_175089	Nek1	chr8:60993219-61130234	23.2814	38.5064	0.725918	3.41955	5e-05	0.000318847	yes
NM_145530	Rhov	chr2:119269200-119271226	20.1123	38.11	0.922088	3.87875	5e-05	0.000318847	yes
NM_009215	Sst	chr16:23889580-23890844	15.8063	38.0425	1.26711	4.32384	5e-05	0.000318847	yes
NM_001136181	Hsbp1l1	chr18:80229755-80247102	21.3241	37.973	0.832488	3.39999	5e-05	0.000318847	yes
NM_007965	Evl	chr12:108371152-108702306	11.7528	37.9678	1.69177	1.55613	0.0057	0.0217386	yes
NM_001013749	Tmem151b	chr17:45523433-45549677	21.208	37.7782	0.832947	3.7561	5e-05	0.000318847	yes
NM_008284	Hras	chr7:141189933-141194004	26.4357	37.7107	0.512486	1.73892	0.0004	0.00215585	yes
NM_172963	Mtcl1	chr17:66336981-66449750	23.8101	37.4379	0.652929	3.00532	5e-05	0.000318847	yes
NM_134156	Actn1	chr12:80167541-80260371	17.404	37.4067	1.10387	5.01576	5e-05	0.000318847	yes
NM_178633	Klhl2	chr8:64739674-64849924	20.0227	37.28	0.896767	4.09469	5e-05	0.000318847	yes
NM_025988	Acbd4	chr11:103101687-103112199	21.3949	37.105	0.794346	3.46345	5e-05	0.000318847	yes
NM_026380	Rgs8	chr1:153653036-153697665	12.7367	36.9804	1.53777	7.03573	5e-05	0.000318847	yes
NM_025396	Pgls	chr8:71592183-71596267	25.0058	36.9778	0.564397	2.25645	0.00035	0.00191628	yes
NM_025623	Nipsnap3b	chr4:53011923-53022059	22.0686	36.8	0.737709	3.10542	5e-05	0.000318847	yes
NM_177355	Plcxd3	chr15:4375490-4575579	19.7767	36.6044	0.888216	3.79552	5e-05	0.000318847	yes
NM_016801	Stx1a	chr5:135023571-135051099	17.6794	36.5316	1.04708	4.45333	5e-05	0.000318847	yes
NM_030554	Rab27b	chr18:69979130-70141590	15.591	36.488	1.22671	4.79074	5e-05	0.000318847	yes
NM_026381	Shisa5	chr9:109038566-109057792	25.4319	36.4212	0.51814	1.45114	0.00395	0.015877	yes
NM_001033851	Cpne8	chr15:90487480-90679388	18.8969	36.4127	0.946292	1.62646	0.00145	0.00673192	yes
NM_182995	Ccp110	chr7:118712610-118737018	25.5579	36.3123	0.506693	2.4203	5e-05	0.000318847	yes
NM_198420	Arhgap39	chr15:76723984-76818170	15.7987	36.1423	1.19388	4.31736	5e-05	0.000318847	yes
NM_001033189	C77080	chr4:129189794-129261404	15.8466	35.712	1.17224	2.95757	5e-05	0.000318847	yes
NM_008772	P2ry1	chr3:61002784-61008982	13.3161	35.6965	1.42262	3.4772	5e-05	0.000318847	yes
NM_021369	Chrna6	chr8:27403211-27413944	22.9159	35.559	0.633864	2.84926	5e-05	0.000318847	yes
NM_016888	B3gnt2	chr11:22834738-22860336	14.8333	35.408	1.25523	4.08798	5e-05	0.000318847	yes
NM_080638	Mvp	chr7:126986859-127014594	20.6043	35.3945	0.78058	3.50915	5e-05	0.000318847	yes
NR_024619	2610001J05Rik	chr6:13869073-13871483	24.2599	35.1801	0.536188	2.33612	5e-05	0.000318847	yes
NM_145470	Deptor	chr15:55099916-55259273	21.5029	35.1622	0.709495	1.89748	0.00075	0.00376737	yes
NM_015819	Hs6st2	chrX:51386636-51681602	20.0241	35.1408	0.81141	2.37756	5e-05	0.000318847	yes
NM_010107	Efna1	chr3:89271729-89280951	19.5254	35.0772	0.84518	2.98522	5e-05	0.000318847	yes
NM_008726	Nppb	chr4:147985787-147987205	11.5426	34.9622	1.59883	3.79984	5e-05	0.000318847	yes
NM_029653	Dapk1	chr13:60601946-60763191	16.2233	34.8708	1.10395	3.90282	5e-05	0.000318847	yes
NM_177781	Trpa1	chr1:14872647-14918862	18.6735	34.2468	0.874976	4.029	5e-05	0.000318847	yes
NM_001136227	Rtkn	chr6:83135807-83152579	22.0436	34.221	0.634525	2.05848	0.0001	0.000609219	yes
NM_001033550	Lrrc8b	chr5:105415774-105486189	23.9728	33.9846	0.50348	2.28111	5e-05	0.000318847	yes
NM_013831	Pstpip2	chr18:77794549-77882879	17.2132	33.9455	0.979703	4.18044	5e-05	0.000318847	yes
NM_175164	Arhgap26	chr18:38993144-39376285	17.4433	33.8969	0.958479	4.54684	5e-05	0.000318847	yes
NM_008776	Pafah1b3	chr7:25295048-25297955	17.7411	33.8242	0.930965	3.39607	5e-05	0.000318847	yes
NM_170729	Ank3	chr10:69533707-70027436	19.4545	33.1934	0.770788	2.35485	5e-05	0.000318847	yes
NM_176916	Pld5	chr1:175962305-176275312	18.8604	33.172	0.81461	3.32516	5e-05	0.000318847	yes
NR_003946	Hyi	chr4:118359998-118409263	18.1355	32.766	0.853384	2.15493	0.0006	0.00309476	yes
NM_018772	Bri3	chr5:144244436-144361005	18.9926	32.6968	0.783711	2.29399	0.00125	0.0059187	yes
NM_028748	Paqr5	chr9:61953737-62026790	11.8149	32.6304	1.46561	6.28357	5e-05	0.000318847	yes
NM_178595	Ptrh1	chr2:32775820-32784405	12.4205	32.5967	1.392	3.63793	5e-05	0.000318847	yes
NM_018739	Rp9	chr9:22448311-22468356	21.4134	32.5709	0.605071	2.39591	0.0003	0.00166516	yes
NM_001159551	H13	chr2:152669460-152708668	19.6751	32.2668	0.713676	2.78809	5e-05	0.000318847	yes
NM_013767	Csnk1e	chr15:79417851-79442057	20.7178	32.2502	0.638438	2.39044	5e-05	0.000318847	yes
NM_001037712	Kcnh6	chr11:106008202-106034064	11.2649	32.0067	1.50654	6.19778	5e-05	0.000318847	yes
NM_008915	Ppp3cc	chr14:70217897-70289449	22.3936	31.7634	0.504282	2.1739	5e-05	0.000318847	yes
NM_021509	Moxd1	chr10:24223516-24302783	14.6084	31.5741	1.11195	4.82652	5e-05	0.000318847	yes
NM_001025576	Ccdc141	chr2:77009905-77170635	16.4857	31.3823	0.928736	4.34867	5e-05	0.000318847	yes
NM_133662	Ier3	chr17:35821712-35822911	19.0557	31.2557	0.713899	2.7187	5e-05	0.000318847	yes
NM_172702	Serinc2	chr4:130253496-130275586	13.7801	31.2307	1.18038	3.90953	5e-05	0.000318847	yes
NM_001033166	2700094K13Rik	chr2:84669220-84670708	20.2327	31.1704	0.623487	1.26853	0.0124	0.0416237	yes
NM_007706	Socs2	chr10:95411489-95416857	13.1048	30.8294	1.23422	3.94027	5e-05	0.000318847	yes
NM_175344	Ano6	chr15:95790842-95975472	21.6814	30.824	0.507595	2.07675	5e-05	0.000318847	yes
NM_207625	Acsl4	chrX:142317992-142390535	20.5464	30.7465	0.581533	2.049	5e-05	0.000318847	yes
NM_027251	2010107G23Rik	chr10:62107655-62111013	14.7269	30.6448	1.05718	4.16845	5e-05	0.000318847	yes
NM_010442	Hmox1	chr8:75093617-75100593	14.2657	30.6412	1.10292	4.24467	5e-05	0.000318847	yes
NM_001143683	Mpped2	chr2:106693458-106868360	13.6962	30.6191	1.16066	3.04789	5e-05	0.000318847	yes
NM_001285531	Tle1	chr4:72109944-72200893	16.81	30.5966	0.864054	2.00469	5e-05	0.000318847	yes
NM_138657	Socs7	chr11:97362550-97398542	20.1869	30.546	0.597566	2.84695	5e-05	0.000318847	yes
NM_020045	Nfu1	chr6:87009835-87028461	21.0064	30.4259	0.534474	1.3057	0.0116	0.0394153	yes
NM_146090	Zadh2	chr18:84088157-84097514	20.4347	30.3931	0.572727	2.59405	5e-05	0.000318847	yes
NM_001164204	Tsen34	chr7:3693609-3701035	18.2503	30.3098	0.731862	2.17758	5e-05	0.000318847	yes
NM_001081219	Myo1a	chr10:127705255-127720940	10.8712	30.2437	1.47612	6.12162	5e-05	0.000318847	yes
NM_031404	Actl6b	chr5:137553554-137569573	16.2207	30.1525	0.894446	3.50468	5e-05	0.000318847	yes
NM_001113246	Chn1	chr2:73596525-73775346	19.4493	29.9108	0.620949	1.96562	0.0003	0.00166516	yes
NM_001163389	Snx11	chr11:96767548-96777555	17.3308	29.7612	0.780091	2.4466	5e-05	0.000318847	yes
NM_025918	Ccdc43	chr11:102684687-102697725	17.3097	29.4188	0.765153	3.24626	5e-05	0.000318847	yes
NM_001093776	Myt1l	chr12:29528383-29923209	17.0218	29.2007	0.778621	3.35517	5e-05	0.000318847	yes
NM_178700	Grsf1	chr5:88659232-88676171	16.6969	29.182	0.8055	1.75155	0.0008	0.00399127	yes
NM_001122851	Faim	chr9:98986372-99002019	17.2843	29.031	0.748129	2.13893	5e-05	0.000318847	yes
NM_001077698	Fmnl1	chr11:103171137-103198900	16.4207	28.8725	0.814178	2.12534	0.0007	0.00353827	yes
NM_138650	Dgkg	chr16:22466568-22657231	15.1395	28.8685	0.931182	4.10936	5e-05	0.000318847	yes
NM_011019	Osmr	chr15:6813576-6874313	10.5765	28.7426	1.44233	6.18155	5e-05	0.000318847	yes
NM_026850	Pdcl3	chr1:38987813-38997236	19.9361	28.5505	0.518132	2.13421	0.0002	0.00115088	yes
NM_144560	Gas2l1	chr11:5054130-5065327	17.7559	28.3463	0.674862	2.24425	5e-05	0.000318847	yes
NM_025829	Eif4e3	chr6:99625136-99666771	19.9244	28.3177	0.507167	2.20468	0.0001	0.000609219	yes
NM_001122640	Arhgap17	chr7:123279148-123369915	14.6035	28.3002	0.954498	3.08324	5e-05	0.000318847	yes
NM_026015	Zmat5	chr11:4704677-4737666	18.5755	28.2457	0.604631	2.15105	0.0016	0.00730799	yes
NM_009827	Cckar	chr5:53698484-53707704	11.4473	28.2087	1.30113	4.92882	5e-05	0.000318847	yes
NM_011817	Gadd45g	chr13:51846674-51848474	18.9937	28.1726	0.568768	2.11373	0.0004	0.00215585	yes
NM_001001796	Prrxl1	chr14:32599926-32649246	15.2569	27.9518	0.873476	3.3662	5e-05	0.000318847	yes
NM_025779	Ccdc109b	chr3:129914959-129970206	17.7914	27.9008	0.649129	2.49398	0.00015	0.000884524	yes
NM_173067	Syt7	chr19:10389089-10453181	15.4351	27.6678	0.841989	1.87503	0.0003	0.00166516	yes
NM_026135	Kctd16	chr18:40258360-40531184	16.5833	27.6342	0.736729	2.81224	5e-05	0.000318847	yes
NM_013469	Anxa11	chr14:25842154-25886804	16.5687	27.5909	0.735732	3.10088	5e-05	0.000318847	yes
NM_172868	Palm2	chr4:57568247-57717128	14.0831	27.5765	0.969474	4.5509	5e-05	0.000318847	yes
NM_146100	Ina	chr19:46886830-47024346	17.3747	27.4544	0.66005	1.85314	0.00025	0.00141219	yes
NM_001045513	Raph1	chr1:60483184-60566765	18.42	27.4522	0.575653	2.74091	5e-05	0.000318847	yes
NM_001113204	Ncam1	chr9:49502145-49799069	10.6724	27.4306	1.3619	3.38491	5e-05	0.000318847	yes
NM_008539	Smad1	chr8:79338397-79399468	18.7824	27.4135	0.545506	2.41333	5e-05	0.000318847	yes
NM_009538	Plagl1	chr10:13090787-13131695	16.012	27.1259	0.760513	3.49701	5e-05	0.000318847	yes
NM_013660	Sema4d	chr13:51701247-51793747	18.9615	27.0141	0.510642	1.71043	0.0015	0.00692982	yes
NM_010471	Hpca	chr4:129105529-129121925	11.7195	26.916	1.19955	1.58724	0.00355	0.014479	yes
NM_001029838	Pknox2	chr9:36890978-37147322	15.6294	26.3722	0.754761	1.67684	0.00335	0.0137896	yes
NM_001190474	Dapk3	chr10:81183006-81193197	17.016	26.2783	0.626982	2.01723	0.0001	0.000609219	yes
NM_019479	Hes6	chr1:91411482-91413222	13.1416	26.1314	0.991645	3.56367	5e-05	0.000318847	yes
NM_177182	Bhlha9	chr11:76672469-76673676	5.44651	26.0586	2.25835	6.32683	5e-05	0.000318847	yes
NM_133703	Fam220a	chr5:143548705-143564525	16.3824	26.0538	0.669346	1.63227	0.00255	0.0108969	yes
NM_028031	Zdhhc13	chr7:48789002-48827437	17.0199	26.0033	0.611472	2.57696	5e-05	0.000318847	yes
NM_001043335	Eml1	chr12:108371152-108702306	9.83982	25.9984	1.40172	1.55788	0.00435	0.0172511	yes
NM_001177967	Lclat1	chr17:73107984-73243366	18.1018	25.902	0.516931	1.63505	0.00115	0.00549907	yes
NM_001005863	Mtus1	chr8:40990911-41133726	16.13	25.8469	0.680243	1.73123	0.0012	0.00570751	yes
NM_001159344	Casz1	chr4:148804391-148954892	10.9657	25.7497	1.23156	5.1309	5e-05	0.000318847	yes
NM_021424	Pvrl1	chr9:43744575-43807461	16.2551	25.583	0.654295	2.96766	5e-05	0.000318847	yes
NM_001042528	Cacna1b	chr2:24603888-24763152	16.8087	25.5351	0.603274	2.41726	5e-05	0.000318847	yes
NM_001024702	C1ql4	chr15:99084753-99087728	4.3798	25.459	2.53924	6.04213	5e-05	0.000318847	yes
NM_018773	Skap2	chr6:51859164-52012549	16.4729	25.4385	0.626919	2.4568	5e-05	0.000318847	yes
NM_027829	Izumo4	chr10:80702692-80705382	13.6158	25.4237	0.900891	3.03166	5e-05	0.000318847	yes
NM_178164	Ptbp3	chr4:59471867-59549364	13.6084	25.3885	0.899672	3.36876	5e-05	0.000318847	yes
NM_029881	Tmem200a	chr10:25991185-26079447	12.2716	25.3662	1.04759	4.52668	5e-05	0.000318847	yes
NM_008665	Myt1	chr2:181763331-181827775	14.0112	25.3536	0.85561	2.87515	5e-05	0.000318847	yes
NM_009737	Bcat2	chr7:45567794-45589710	13.8213	25.3252	0.873676	2.72349	5e-05	0.000318847	yes
NM_205795	Mrgprb4	chr7:48198212-48199178	13.4722	25.0583	0.895306	3.01687	5e-05	0.000318847	yes
NM_080563	Rnf144a	chr12:26306793-26415262	12.969	25.024	0.948247	2.34103	0.0001	0.000609219	yes
NM_001001986	8430427H17Rik	chr2:153407460-153529971	16.7711	24.9847	0.575073	2.29219	5e-05	0.000318847	yes
NM_177225	Samd12	chr15:53461800-53902436	14.9516	24.9023	0.73598	2.51733	0.00025	0.00141219	yes
NM_025701	Trappc5	chr8:3676476-3680921	16.9854	24.8138	0.546847	2.23359	5e-05	0.000318847	yes
NM_001083321	Magi1	chr6:93675452-94283917	16.0099	24.7696	0.629608	1.44496	0.0044	0.0174208	yes
NM_020329	Dolpp1	chr2:30392253-30415748	17.1166	24.7582	0.532511	1.74677	0.0014	0.00652845	yes
NM_001170555	Prkag2	chr5:24862734-25100642	11.0272	24.6891	1.16281	1.62967	0.0011	0.00528688	yes
NM_026007	Eef1g	chr19:8967040-8978180	16.534	24.6794	0.577869	2.2327	0.0001	0.000609219	yes
NM_021436	Tmeff1	chr4:48585192-48663131	14.65	24.5342	0.743895	3.04446	5e-05	0.000318847	yes
NR_104594	Magi1	chr6:93675452-94283917	14.4252	24.5018	0.764293	1.66236	0.00065	0.00332126	yes
NM_001081033	Pde11a	chr2:75991131-76338653	13.8868	24.3954	0.812893	3.38778	5e-05	0.000318847	yes
NM_028787	Slc35f5	chr1:125561015-125595684	16.6209	24.3104	0.548576	2.31642	5e-05	0.000318847	yes
NM_024286	Popdc3	chr10:45289304-45318450	15.5249	24.3028	0.646535	2.54598	5e-05	0.000318847	yes
NM_001038230	Anapc11	chr11:120598420-120608198	16.2036	24.3006	0.584672	2.19417	5e-05	0.000318847	yes
NM_028184	Oraov1	chr7:144915193-144921137	17.0228	24.1311	0.503426	2.03264	0.00045	0.00239556	yes
NM_019679	Fmnl1	chr11:103171137-103198900	8.35521	24.0957	1.52803	3.28165	5e-05	0.000318847	yes
NM_025664	Snx9	chr17:5841379-5930711	14.5571	24.0496	0.724288	2.87723	5e-05	0.000318847	yes
NM_026323	Wfdc2	chr2:164562715-164568506	4.90589	24.0105	2.29108	5.59497	5e-05	0.000318847	yes
NM_001177628	Slc45a3	chr1:131962914-131982972	10.3901	23.9633	1.20561	4.61857	5e-05	0.000318847	yes
NM_025346	Rmnd5b	chr11:51619772-51635896	15.4206	23.9334	0.634172	1.97957	5e-05	0.000318847	yes
NM_013533	Gpr162	chr6:124858444-124863917	10.1986	23.9063	1.22902	4.79319	5e-05	0.000318847	yes
NM_001267593	Kcnj12	chr11:61022563-61073267	16.4166	23.884	0.540887	2.31987	5e-05	0.000318847	yes
NM_180960	Nnat	chr2:157556361-157566361	9.2388	23.7193	1.36029	1.95768	0.00075	0.00376737	yes
NM_010096	Ebf3	chr7:137193670-137314445	13.5536	23.7033	0.80641	2.70608	5e-05	0.000318847	yes
NM_001037709	Rusc2	chr4:43381981-43429134	12.5744	23.6438	0.910973	2.1283	0.00015	0.000884524	yes
NM_008066	Gabra2	chr5:70961056-71095849	11.7759	23.463	0.994558	3.84684	5e-05	0.000318847	yes
NM_175502	Tmem74	chr15:43866694-43870029	15.537	23.4386	0.593179	2.2197	0.00015	0.000884524	yes
NM_172928	Dclk3	chr9:111439080-111489611	13.6059	23.3813	0.781116	3.35629	5e-05	0.000318847	yes
NR_027651	Meg3	chr12:109540995-109571729	8.67183	23.3616	1.42973	2.14007	5e-05	0.000318847	yes
NM_001162537	9330159F19Rik	chr10:29211642-29230779	15.8453	23.2708	0.55447	2.54816	5e-05	0.000318847	yes
NM_178768	Tmem72	chr6:116692724-116716758	13.2493	23.2693	0.812511	3.41821	5e-05	0.000318847	yes
NM_001024508	Brd9	chr13:73937837-73960895	14.8591	22.8474	0.62068	2.53036	5e-05	0.000318847	yes
NM_011217	Ptprr	chr10:116018362-116274929	14.2698	22.7915	0.675529	2.5158	5e-05	0.000318847	yes
NM_172538	Vezt	chr10:93968099-94035748	14.8229	22.7022	0.615007	2.74108	5e-05	0.000318847	yes
NM_178389	Gale	chr4:135965164-135968178	15.4659	22.3793	0.533068	1.99971	0.0005	0.00263438	yes
NM_009792	Camk2a	chr18:60925631-60988152	8.57154	22.2105	1.37362	2.53572	5e-05	0.000318847	yes
NR_027059	2810008D09Rik	chr11:117076782-117078955	7.18133	22.2027	1.62841	2.82217	5e-05	0.000318847	yes
NM_020255	Scand1	chr2:156311845-156375638	13.1561	22.1558	0.751952	2.3192	0.00115	0.00549907	yes
NM_001282016	P2ry1	chr3:61002784-61008982	9.66325	22.0689	1.19143	1.95444	0.00065	0.00332126	yes
NM_026967	Rhebl1	chr15:98877759-98881414	11.3531	21.9504	0.951161	3.17433	5e-05	0.000318847	yes
NM_001024645	Lrrc16b	chr14:55491092-55508264	13.8522	21.931	0.662858	2.93094	5e-05	0.000318847	yes
NM_010678	Aff3	chr1:38175990-38664955	15.2378	21.9254	0.524955	2.13174	5e-05	0.000318847	yes
NM_022320	Gpr35	chr1:92973118-92986391	7.99732	21.9218	1.45478	4.85843	5e-05	0.000318847	yes
NM_023320	Plekho1	chr3:95988835-95995839	14.9052	21.8915	0.55456	2.00987	0.00065	0.00332126	yes
NM_133768	Asl	chr5:130011502-130024331	14.3327	21.8525	0.60849	2.24684	5e-05	0.000318847	yes
NM_001159724	Pvrl2	chr7:19716643-19749573	14.208	21.8271	0.619418	1.96566	0.0002	0.00115088	yes
NM_207583	Brinp2	chr1:158245268-158356260	14.1124	21.7085	0.621298	2.71588	5e-05	0.000318847	yes
NM_007496	Zfhx3	chr8:108714643-108961636	13.1858	21.6859	0.717773	3.35863	5e-05	0.000318847	yes
NM_001285426	Cacnb4	chr2:52428319-52676609	12.04	21.6478	0.846387	2.07545	5e-05	0.000318847	yes
NM_008799	Pdcd2	chr17:15521574-15527301	14.9354	21.3988	0.518792	1.79929	0.00345	0.0141256	yes
NM_001290633	Reps2	chrX:162407199-163352564	14.9181	21.3067	0.514246	1.41405	0.00585	0.0222255	yes
NM_001111059	Cd34	chr1:194938820-194976959	11.3033	21.2704	0.912098	2.11962	5e-05	0.000318847	yes
NM_001163269	Lpar5	chr6:125067919-125082472	8.18613	21.2333	1.37507	3.59762	5e-05	0.000318847	yes
NM_001008533	Adora1	chr1:134193447-134235457	13.1547	21.1551	0.685425	1.73457	0.00065	0.00332126	yes
NM_019958	Rgs17	chr10:5825663-5922400	11.1323	21.0938	0.922066	4.09744	5e-05	0.000318847	yes
NM_010630	Kifc2	chr15:76660640-76668196	13.7947	21.0911	0.61252	2.55549	5e-05	0.000318847	yes
NM_177597	39141	chr15:26309071-26409573	10.5145	21.0836	1.00374	3.45728	5e-05	0.000318847	yes
NM_007544	Bid	chr6:120893118-120916820	14.7088	21.073	0.518716	2.00032	0.0003	0.00166516	yes
NM_153138	Wipf1	chr2:73429609-73529487	13.8354	20.9959	0.601741	2.51548	5e-05	0.000318847	yes
NM_007675	Ceacam10	chr7:24777203-24784655	4.77003	20.9802	2.13696	5.47505	5e-05	0.000318847	yes
NM_197992	Pcgf1	chr6:83078389-83080855	9.93021	20.9747	1.07876	3.24834	5e-05	0.000318847	yes
NM_001039522	Leo1	chr9:75441523-75466432	14.1059	20.914	0.568172	2.24396	5e-05	0.000318847	yes
NM_025404	Arl4d	chr11:101665540-101667832	12.2816	20.8347	0.762496	2.6344	5e-05	0.000318847	yes
NM_145147	Gtpbp6	chr5:110099968-110108197	12.4196	20.6244	0.731737	2.29596	5e-05	0.000318847	yes
NM_009238	Sox4	chr13:28950729-28953682	11.1473	20.5538	0.882706	3.55045	5e-05	0.000318847	yes
NM_008227	Hcn3	chr3:89146774-89160157	11.1843	20.5054	0.874528	3.57752	5e-05	0.000318847	yes
NM_010176	Fah	chr7:84585158-84605942	13.5849	20.5041	0.593912	2.17189	0.0003	0.00166516	yes
NM_008989	Pura	chr18:36281161-36288244	12.7217	20.4349	0.683741	2.46686	5e-05	0.000318847	yes
NM_177592	Tmem164	chrX:142681399-142843494	10.1082	20.4146	1.01408	1.51652	0.00895	0.0317235	yes
NM_001024474	Diras2	chr13:52504374-52530836	12.3861	20.4143	0.720862	3.11713	5e-05	0.000318847	yes
NM_028024	Nkiras2	chr11:100622954-100650693	13.5898	20.3806	0.584677	2.24067	0.00015	0.000884524	yes
NM_030075	Klhdc8b	chr9:108447638-108465945	10.3035	20.3593	0.982552	3.36248	5e-05	0.000318847	yes
NM_139299	Il31ra	chr13:112522806-112580662	6.35222	20.2027	1.66922	6.07722	5e-05	0.000318847	yes
NM_011519	Sdc1	chr12:8771395-8793687	10.299	20.1939	0.971419	3.8487	5e-05	0.000318847	yes
NM_172813	Enox1	chr14:77156762-77721763	12.1889	20.18	0.727361	2.35049	5e-05	0.000318847	yes
NM_181470	Ltv1	chr10:13178637-13193137	13.0106	20.1568	0.631579	2.34307	5e-05	0.000318847	yes
NR_003518	Pisd-ps3	chrUn_JH584304:52673-59689	10.6369	20.1336	0.92052	3.58796	5e-05	0.000318847	yes
NM_016874	Deaf1	chr7:141297175-141338783	12.633	20.1062	0.670446	2.14681	0.0001	0.000609219	yes
NM_199251	Kcnk12	chr17:87745820-87797994	7.44636	20.0779	1.431	4.79764	5e-05	0.000318847	yes
NM_025397	Med11	chr11:70451930-70453726	12.812	19.989	0.641716	2.03492	0.0027	0.0114368	yes
NM_032397	Kcnn1	chr8:70842048-70857008	9.03001	19.9238	1.1417	4.66867	5e-05	0.000318847	yes
NM_145492	Zfp521	chr18:13687013-13972733	8.80978	19.8338	1.17078	5.05481	5e-05	0.000318847	yes
NM_183064	Fgf12	chr16:28158583-28753243	6.31372	19.3445	1.61536	2.37871	5e-05	0.000318847	yes
NM_207538	Mrgprb5	chr7:48168016-48168985	5.94189	19.335	1.70222	4.5454	5e-05	0.000318847	yes
NM_001042727	Rarg	chr15:102234937-102257522	10.2614	19.3212	0.91296	2.61956	5e-05	0.000318847	yes
NM_001081204	B3glct	chr5:149678256-149762599	12.5912	19.2966	0.615927	2.67767	5e-05	0.000318847	yes
NM_027420	2610034B18Rik	chr7:79925358-79935264	13.438	19.2392	0.517728	2.00064	0.0004	0.00215585	yes
NM_175562	Rab39	chr9:53684109-53706232	13.4018	19.1896	0.517895	2.12962	5e-05	0.000318847	yes
NM_177086	Zmat4	chr8:23669660-24063116	11.4922	19.1311	0.735261	2.95245	5e-05	0.000318847	yes
NM_001114174	Fam189a2	chr19:23972749-24031019	12.7599	19.1264	0.583951	2.31036	5e-05	0.000318847	yes
NM_023635	Rab27a	chr9:73044864-73097592	11.0969	18.9532	0.772288	3.07258	5e-05	0.000318847	yes
NM_001081376	Chd5	chr4:152338650-152390194	12.0043	18.9201	0.656372	2.23378	0.00015	0.000884524	yes
NM_177307	Cyp4f39	chr17:32452722-32493320	6.78942	18.8514	1.47331	5.18886	5e-05	0.000318847	yes
NM_031169	Kcnmb1	chr11:33629340-33993193	11.2669	18.8194	0.740134	2.51923	5e-05	0.000318847	yes
NM_144817	Camk1g	chr1:193346345-193370282	11.2101	18.801	0.746007	2.85673	5e-05	0.000318847	yes
NM_007996	Fdx1	chr9:51943306-51963533	10.1817	18.7279	0.879212	2.61351	0.00015	0.000884524	yes
NM_025669	Pnisr	chr4:21846326-21876475	8.89515	18.723	1.07372	4.14359	5e-05	0.000318847	yes
NM_027185	Def6	chr17:28207777-28228608	11.0659	18.7181	0.758316	2.85057	5e-05	0.000318847	yes
NM_009920	Cnih2	chr19:5088537-5098418	8.71718	18.7016	1.10122	2.29693	5e-05	0.000318847	yes
NM_028711	Slc25a27	chr17:43641899-43667015	11.5684	18.6439	0.68851	2.70477	5e-05	0.000318847	yes
NM_001130151	Arhgef1	chr7:24902985-24926591	8.00133	18.6347	1.21968	2.88155	5e-05	0.000318847	yes
NM_019442	Stk19	chr17:34823992-34836903	12.6746	18.496	0.545269	1.77274	0.0044	0.0174208	yes
NM_029631	Abhd14b	chr9:106448639-106452918	10.4258	18.474	0.825341	2.76485	5e-05	0.000318847	yes
NM_001083320	Magi1	chr6:93675452-94283917	5.4757	18.4444	1.75207	3.21728	5e-05	0.000318847	yes
NM_031256	Plekha3	chr2:76675314-76697335	12.8034	18.4039	0.523484	2.13413	5e-05	0.000318847	yes
NM_145828	Xylt2	chr11:94663846-94677493	11.4072	18.3029	0.682123	2.78616	5e-05	0.000318847	yes
NM_138944	Pou4f2	chr8:78433008-78436652	7.57354	18.2333	1.26754	4.72936	5e-05	0.000318847	yes
NM_001101502	Zfp703	chr8:26977335-26981462	12.8263	18.2136	0.505903	1.88599	0.0001	0.000609219	yes
NM_139154	Rab40c	chr17:25882113-25919714	11.8805	18.1492	0.611315	2.36218	5e-05	0.000318847	yes
NM_177047	Auts2	chr5:131437681-132542343	11.2281	18.1319	0.691412	2.95741	5e-05	0.000318847	yes
NM_001146180	Mtss1	chr15:58941233-59082026	12.5583	17.8607	0.508151	1.60592	0.0018	0.008069	yes
NM_009092	Rps17	chr7:81342732-81345234	7.47309	17.7607	1.24891	3.26418	0.0004	0.00215585	yes
NM_001289514	Tbc1d1	chr5:64160259-64351486	10.1437	17.724	0.805119	3.24516	5e-05	0.000318847	yes
NM_024469	Bhlhe41	chr6:145858242-145865420	10.0918	17.7027	0.81078	3.26933	5e-05	0.000318847	yes
NM_001167861	Wipf3	chr6:54452882-54503768	7.57573	17.6994	1.22424	2.30631	5e-05	0.000318847	yes
NM_198095	Bst2	chr8:71534261-71537437	11.2122	17.6475	0.654402	1.93367	0.0058	0.0220703	yes
NM_010813	Mnt	chr11:74830923-74845725	12.3251	17.5931	0.51341	2.21824	5e-05	0.000318847	yes
NM_133914	Rasa4	chr5:136083915-136111861	6.94615	17.5832	1.33991	4.41418	5e-05	0.000318847	yes
NM_026125	Fam132a	chr4:155962311-155966629	9.97493	17.5481	0.81494	2.61822	0.0001	0.000609219	yes
NM_001162485	Arrdc1	chr2:24925351-24935281	12.3427	17.525	0.50575	1.4451	0.0037	0.0150076	yes
NM_134257	Rgs3	chr4:62559846-62703019	9.79357	17.5238	0.839406	2.65211	5e-05	0.000318847	yes
NM_025652	Gtf3a	chr5:146948656-146963797	11.6585	17.3057	0.569858	1.65637	0.00535	0.0205661	yes
NM_133895	Slc15a4	chr5:127595665-127617392	10.8937	17.2554	0.663555	2.56347	5e-05	0.000318847	yes
NM_013888	Dnajc12	chr10:63382442-63408840	11.6034	17.2282	0.570226	1.5631	0.0022	0.0096125	yes
NM_021472	Rnase4	chr14:51091076-51106151	10.389	17.1995	0.727317	2.25933	0.0001	0.000609219	yes
NM_024435	Nts	chr10:102481755-102490418	5.18462	17.1737	1.72789	4.56246	5e-05	0.000318847	yes
NM_207237	Man1c1	chr4:134561689-134704290	11.7934	17.1298	0.538532	2.21585	5e-05	0.000318847	yes
NM_198096	Arap1	chr7:101348068-101412586	7.94924	17.0957	1.10475	3.31977	5e-05	0.000318847	yes
NM_019995	Supt20	chr3:54693104-54716837	11.1734	17.0716	0.611537	2.21264	5e-05	0.000318847	yes
NM_001130476	Tpst1	chr5:130073325-130135733	9.46348	17.0366	0.848198	1.60155	0.00175	0.00788455	yes
NM_175133	Gucd1	chr10:75506813-75517322	11.2307	17.0291	0.600559	2.36923	5e-05	0.000318847	yes
NM_133198	Pygl	chr12:70190814-70227683	11.1903	16.9344	0.597707	2.33532	5e-05	0.000318847	yes
NM_144837	BC018507	chr13:70588688-70637634	11.6618	16.8697	0.53264	2.42717	5e-05	0.000318847	yes
NM_008889	Ppp1r14b	chr19:6975047-6977324	8.35059	16.836	1.0116	2.86693	5e-05	0.000318847	yes
NM_001037762	Zdhhc12	chr2:30078765-30093635	8.50329	16.7699	0.979782	2.23744	5e-05	0.000318847	yes
NM_010478	Hspa1b	chr17:34956428-34959238	7.25762	16.7635	1.20776	4.32738	5e-05	0.000318847	yes
NM_008298	Dnaja1	chr4:40720153-40757885	6.33331	16.7477	1.40293	2.27491	5e-05	0.000318847	yes
NM_175109	Rps19bp1	chr15:80260613-80264306	11.0525	16.7279	0.597887	1.76758	0.0084	0.0302107	yes
NM_008731	Npy2r	chr3:82538382-82548085	8.22469	16.6981	1.02165	3.57014	5e-05	0.000318847	yes
NM_026900	Zfp580	chr7:5051531-5053723	10.177	16.681	0.71289	2.1879	0.0006	0.00309476	yes
NM_027534	Kdsr	chr1:106720409-106759742	11.18	16.6336	0.573182	2.50515	5e-05	0.000318847	yes
NM_145978	Pdlim2	chr14:70164217-70177672	9.27335	16.6197	0.841732	1.84306	0.0007	0.00353827	yes
NM_172457	Mob3a	chr10:80685252-80701820	11.4418	16.606	0.537393	2.07405	0.0001	0.000609219	yes
NM_153557	BC029214	chr2:25459487-25461094	11.302	16.5926	0.553959	1.69283	0.00725	0.0266584	yes
NM_001159957	Pde1c	chr6:56069803-56369634	9.28946	16.3677	0.817189	1.73756	0.0007	0.00353827	yes
NM_183259	Smim5	chr11:115892594-115933492	5.47549	16.2571	1.57001	2.89378	5e-05	0.000318847	yes
NM_008332	Ifit2	chr19:34550693-34576534	9.76742	16.2305	0.732655	2.98524	5e-05	0.000318847	yes
NM_182959	Slc17a8	chr10:89574019-89621249	3.91945	16.2287	2.04982	7.14966	5e-05	0.000318847	yes
NM_011228	Rab33a	chrX:48519284-48530240	7.91763	16.1835	1.03138	3.01869	5e-05	0.000318847	yes
NM_001177719	Madd	chr2:91137359-91183047	11.2612	16.1825	0.52308	1.31708	0.00845	0.0303454	yes
NM_016912	Cdkl2	chr5:92006073-92043042	9.16029	16.1195	0.815344	1.83784	0.0009	0.00442365	yes
NR_040709	A930011O12Rik	chr14:64588114-64593961	3.72841	15.9681	2.09856	6.53931	5e-05	0.000318847	yes
NM_001081162	Slc4a11	chr2:130684107-130697519	7.3353	15.9202	1.11793	4.14473	5e-05	0.000318847	yes
NM_020287	Insm2	chr12:55598916-55602017	6.3283	15.813	1.32122	4.70674	5e-05	0.000318847	yes
NM_133962	Arhgef18	chr8:3393007-3456600	10.6964	15.6957	0.553243	2.38777	5e-05	0.000318847	yes
NM_130858	Nxph3	chr11:95509845-95514565	5.79728	15.6915	1.43653	4.47315	5e-05	0.000318847	yes
NM_001164493	Klhl29	chr12:5077465-5375682	7.89542	15.5997	0.982427	4.26364	5e-05	0.000318847	yes
NM_016861	Pdlim1	chr19:40222238-40271616	6.50473	15.5801	1.26014	3.72369	5e-05	0.000318847	yes
NM_001164559	Trmt1	chr8:84689246-84699808	10.4521	15.5529	0.573386	1.30258	0.0089	0.0316258	yes
NM_144794	Tmem63a	chr1:180942517-180975104	9.28726	15.5333	0.742035	2.86735	5e-05	0.000318847	yes
NM_001109688	C2cd5	chr6:143010919-143100152	10.4234	15.4837	0.570926	1.95867	0.0002	0.00115088	yes
NM_011274	Uri1	chr7:37959991-38019552	10.0251	15.4005	0.619356	2.45421	5e-05	0.000318847	yes
NM_001081150	Lonrf1	chr8:36216063-36249516	10.4328	15.3163	0.553948	2.26129	5e-05	0.000318847	yes
NM_153118	Fnbp1l	chr3:122538718-122619714	7.40714	15.3156	1.04801	3.99351	5e-05	0.000318847	yes
NM_001081009	Parp8	chr13:116854823-117025516	10.6559	15.282	0.520186	2.03683	0.00015	0.000884524	yes
NM_009520	Wnt2b	chr3:104944804-104961709	8.98123	15.2657	0.765306	2.97079	5e-05	0.000318847	yes
NM_001025572	Ankrd12	chr17:65967500-66077046	10.0006	15.222	0.606069	2.75435	5e-05	0.000318847	yes
NR_028265	Mirg	chr12:109734980-109749457	4.23411	15.2178	1.84563	3.86618	5e-05	0.000318847	yes
NM_019968	Arl10	chr13:54575012-54581128	10.2048	15.1697	0.571952	1.7158	0.0055	0.0210709	yes
NM_008858	Prkd1	chr12:50341231-50649223	8.5444	15.1158	0.823005	3.24258	5e-05	0.000318847	yes
NM_019931	Kcnd3	chr3:105448189-105674002	5.57696	15.0674	1.43388	1.38497	0.00825	0.0297852	yes
NM_145469	Nipal2	chr15:34572798-34679204	10.0304	15.005	0.58107	2.22235	5e-05	0.000318847	yes
NM_001282993	Cobl	chr11:12236675-12464960	8.87698	15.0039	0.757193	1.88129	0.0004	0.00215585	yes
NM_001110505	Amy1	chr3:113555951-113577750	3.14567	14.9847	2.25205	4.03803	5e-05	0.000318847	yes
NM_181649	Gpatch11	chr17:78835515-78848308	10.4553	14.9091	0.511949	2.11764	5e-05	0.000318847	yes
NM_183289	Tcerg1l	chr7:138208971-138397730	7.29298	14.9075	1.03145	3.58723	5e-05	0.000318847	yes
NM_001033238	Cblb	chr16:52031548-52208046	7.94826	14.8617	0.902884	3.83928	5e-05	0.000318847	yes
NM_001008700	Il4ra	chr7:125552281-125579474	8.57857	14.8218	0.788915	3.27733	5e-05	0.000318847	yes
NM_010765	Mapkapk5	chr5:121525050-121545892	10.3439	14.8117	0.517958	1.86122	0.001	0.00486149	yes
NM_153800	Arhgap22	chr14:33216822-33369936	8.40394	14.7835	0.814851	2.92577	5e-05	0.000318847	yes
NM_001198833	Ddr1	chr17:35681566-35704139	10.3049	14.7608	0.518442	1.31458	0.0111	0.0380141	yes
NM_026047	Rnf219	chr14:104477533-104522666	9.73866	14.706	0.594611	2.33488	5e-05	0.000318847	yes
NM_027188	Smyd3	chr1:178955038-179518003	7.98327	14.6802	0.878824	3.40704	5e-05	0.000318847	yes
NM_028009	Rpusd1	chr17:25727750-25731456	9.60435	14.597	0.603912	1.9964	0.0005	0.00263438	yes
NM_001290540	Pdzd4	chrX:73793356-73824969	9.396	14.5703	0.632915	1.28011	0.0125	0.0419094	yes
NM_001159513	H2afy	chr13:56073621-56135550	8.27362	14.5315	0.812592	1.54668	0.00215	0.00941836	yes
NM_001098799	Tox2	chr2:163225453-163323102	7.04412	14.4729	1.03887	3.19723	5e-05	0.000318847	yes
NM_145152	Lrrc3	chr10:77897575-77902536	6.87661	14.4667	1.07296	4.16255	5e-05	0.000318847	yes
NM_145416	Kri1	chr9:21265284-21287969	8.83971	14.4642	0.710418	1.74747	0.0004	0.00215585	yes
NM_145391	Tapbpl	chr6:125224211-125239934	8.1358	14.4325	0.826969	2.73895	5e-05	0.000318847	yes
NM_001195003	Kat7	chr11:95271852-95310246	9.87342	14.4123	0.545682	1.3902	0.0053	0.0204063	yes
NM_001164491	Ablim3	chr18:61799392-61911852	9.76738	14.407	0.560724	1.67379	0.0012	0.00570751	yes
NM_009399	Tnfrsf11a	chr1:105780722-105847981	8.86578	14.3961	0.69936	2.8972	5e-05	0.000318847	yes
NM_001081243	Filip1	chr9:79815561-79977882	10.1256	14.3897	0.507021	2.07234	5e-05	0.000318847	yes
NM_026940	Ydjc	chr16:17146966-17148857	9.44873	14.3634	0.604208	1.85982	0.00205	0.00901765	yes
NM_001291151	Ptprt	chr2:161521987-162661147	7.26167	14.2337	0.970943	1.62565	0.00415	0.0165472	yes
NR_033569	9430021M05Rik	chr2:162661162-162675204	6.49662	14.22	1.13016	3.62568	5e-05	0.000318847	yes
NM_144920	Plekha5	chr6:140424098-140594906	6.34873	14.1264	1.15386	4.54548	5e-05	0.000318847	yes
NM_026361	Pkp4	chr2:59160849-59355205	8.39253	14.093	0.747803	2.44475	5e-05	0.000318847	yes
NM_001033490	Pusl1	chr4:155869566-155891762	8.21137	14.0785	0.777802	1.47152	0.00535	0.0205661	yes
NM_026660	Mfsd10	chr5:34633646-34637114	8.66608	14.0204	0.694081	2.27411	0.0001	0.000609219	yes
NM_001146196	Scin	chr12:40059770-40134228	4.54128	13.9631	1.62045	4.85361	5e-05	0.000318847	yes
NM_011196	Ptger3	chr3:157566891-157644758	7.48439	13.9493	0.898234	2.92595	5e-05	0.000318847	yes
NM_021360	Neurl1a	chr19:47178819-47259441	5.13848	13.9312	1.43891	3.69213	5e-05	0.000318847	yes
NM_001033161	Tradd	chr8:105258574-105264594	8.32771	13.8394	0.732785	2.20983	0.0004	0.00215585	yes
NM_001039129	Hnrnpa1	chr15:103240396-103246698	8.6926	13.8323	0.670182	1.43282	0.0074	0.0271451	yes
NM_023547	Ino80b	chr6:83121827-83125029	9.04555	13.7858	0.607903	1.74361	0.0062	0.0233612	yes
NM_175534	Mrgpre	chr7:143778362-143784500	9.27307	13.7599	0.569352	2.24607	0.0001	0.000609219	yes
NM_001081121	4931429I11Rik	chr9:40894848-40964112	6.18992	13.6679	1.1428	3.97766	5e-05	0.000318847	yes
NM_133971	Ankrd10	chr8:11611580-11635757	5.45715	13.646	1.32226	2.54243	0.0002	0.00115088	yes
NM_001164686	Tmem29	chrX:150397772-150459150	9.03229	13.6297	0.593586	1.39689	0.0055	0.0210709	yes
NM_027425	Rufy2	chr10:62980222-63023849	8.84357	13.6136	0.622351	2.53566	5e-05	0.000318847	yes
NM_001039198	Zfhx2	chr14:55061658-55092048	6.69321	13.5768	1.02037	4.43437	5e-05	0.000318847	yes
NM_001005864	Mtus1	chr8:40990911-41133726	7.20386	13.5607	0.912594	1.30999	0.0102	0.0354122	yes
NM_001162412	Cysltr2	chr14:73029127-73049114	4.7631	13.5079	1.50383	3.52493	5e-05	0.000318847	yes
NM_026887	Ap1s2	chrX:163909016-163933666	8.35165	13.5073	0.693607	1.41804	0.006	0.0227189	yes
NM_145586	Tmem159	chr7:120102425-120120986	7.42478	13.4583	0.858078	2.52136	5e-05	0.000318847	yes
NM_001159743	Fam150b	chr12:30884323-30911612	6.75444	13.4475	0.993426	1.91481	0.0016	0.00730799	yes
NM_172838	Slc16a12	chr19:34668405-34747111	5.98954	13.4435	1.1664	4.27421	5e-05	0.000318847	yes
NM_001025605	Gm527	chr12:64917910-64924591	5.7805	13.3832	1.21116	3.39283	5e-05	0.000318847	yes
NM_009555	Zfp40	chr17:23173868-23193228	5.62862	13.3714	1.24829	4.54733	5e-05	0.000318847	yes
NM_198247	Sertad4	chr1:192844487-192855752	7.44724	13.328	0.839685	1.56504	0.0019	0.00843458	yes
NM_013838	Trpc6	chr9:8544141-8740988	5.93592	13.3036	1.16427	3.22604	5e-05	0.000318847	yes
NM_026171	Nvl	chr1:181093422-181144157	9.32227	13.2909	0.511689	1.92758	0.0006	0.00309476	yes
NM_001290708	Smarca1	chrX:47809369-47892552	7.40786	13.1376	0.826576	2.0222	0.00055	0.00286217	yes
NM_001035510	Zcchc18	chrX:136981115-137038302	2.61383	13.1191	2.32743	1.5434	0.00135	0.00633018	yes
NM_172803	Dock4	chr12:40446052-40846488	7.78319	13.0054	0.740675	3.23467	5e-05	0.000318847	yes
NM_001110809	Gpatch4	chr3:88043105-88055994	8.11328	12.9628	0.676016	1.76584	0.0009	0.00442365	yes
NM_008767	Slc22a18	chr7:143473754-143499332	8.93671	12.9535	0.535531	1.43055	0.00455	0.0179517	yes
NM_009869	Cdh9	chr15:16778100-16856777	2.69985	12.9506	2.26207	6.23943	5e-05	0.000318847	yes
NM_133246	Ms4a3	chr19:11629496-11640834	5.0909	12.9377	1.34558	3.3274	5e-05	0.000318847	yes
NM_144857	Rrp36	chr17:46667452-46674255	8.62876	12.9203	0.582413	1.69321	0.00535	0.0205661	yes
NM_011405	Slc7a7	chr14:54360840-54417702	4.46086	12.8879	1.53062	1.7928	0.00155	0.00711998	yes
NM_023380	Samsn1	chr16:75858793-75909266	6.3077	12.8843	1.03043	3.1195	5e-05	0.000318847	yes
NM_025998	Nkain1	chr4:130530130-130574036	5.79097	12.8652	1.1516	3.73081	5e-05	0.000318847	yes
NM_025774	Prkrip1	chr5:136180356-136198954	8.96851	12.7464	0.507151	1.60826	0.0047	0.0184189	yes
NM_001001884	Nckap5l	chr15:99422033-99457748	7.9067	12.7379	0.687977	2.7706	5e-05	0.000318847	yes
NM_025815	Cpne8	chr15:90487480-90679388	8.89358	12.7008	0.514087	1.5426	0.0022	0.0096125	yes
NM_178227	Scn3b	chr9:40269215-40291618	6.12543	12.6796	1.04962	1.78871	0.00195	0.00862036	yes
NM_009052	Bex1	chrX:136213971-136215513	7.13669	12.634	0.823989	2.13634	0.00155	0.00711998	yes
NM_172913	Tox3	chr8:90247111-90348252	6.76159	12.5733	0.894929	3.18418	5e-05	0.000318847	yes
NR_028300	5330426P16Rik	chr16:50726750-50732773	8.85221	12.5546	0.504105	1.4523	0.0034	0.0139479	yes
NM_016680	Clasrp	chr7:19581042-19604468	6.29815	12.5456	0.994181	3.13119	5e-05	0.000318847	yes
NM_027886	Stk11ip	chr1:75521528-75537335	8.09348	12.441	0.62027	2.46125	5e-05	0.000318847	yes
NM_021275	Kcna4	chr2:107290588-107298504	7.53034	12.3911	0.718513	2.86414	5e-05	0.000318847	yes
NM_011390	Slc12a7	chr13:73763696-73816742	6.87407	12.3827	0.849087	3.34439	5e-05	0.000318847	yes
NM_030069	Nxpe2	chr9:48318003-48340898	3.11021	12.3391	1.98815	5.89911	5e-05	0.000318847	yes
NM_001164597	Znf512b	chr2:181569152-181592461	7.87464	12.3314	0.647047	2.20934	5e-05	0.000318847	yes
NM_172470	Wdr35	chr12:8974000-9028847	8.39433	12.3074	0.552034	1.92722	0.0003	0.00166516	yes
NM_001286785	Magi1	chr6:93675452-94283917	5.53863	12.2957	1.15055	2.17496	5e-05	0.000318847	yes
NM_201607	Pde4c	chr8:70724063-70751176	2.32634	12.2795	2.40012	6.49692	5e-05	0.000318847	yes
NM_177718	Mb21d2	chr16:28826175-28929698	7.15722	12.2722	0.777918	2.77064	5e-05	0.000318847	yes
NM_145931	Zc3h7a	chr16:11136593-11176393	8.48483	12.2405	0.528704	1.78575	0.0004	0.00215585	yes
NM_001286348	Ldb2	chr5:44472132-44799746	3.77504	12.2212	1.69482	2.19509	5e-05	0.000318847	yes
NM_001242427	Slc37a1	chr17:31295482-31350698	5.16369	12.1766	1.23764	3.28072	5e-05	0.000318847	yes
NM_009083	Rpl30	chr15:34440505-34443276	6.95372	12.1624	0.806576	1.26465	0.0131	0.0436787	yes
NM_001081153	Unc13c	chr9:73479423-73933567	6.69281	12.1403	0.859118	3.67235	5e-05	0.000318847	yes
NM_001025581	Kcnc2	chr10:112271122-112466304	6.04687	12.1185	1.00295	4.05289	5e-05	0.000318847	yes
NM_007494	Ass1	chr2:31470269-31520670	5.05376	12.0911	1.25851	3.03737	5e-05	0.000318847	yes
NM_007870	Dnase1l3	chr14:7965189-7994182	4.15721	12.0824	1.53922	5.10834	5e-05	0.000318847	yes
NM_172632	Mapk4	chr18:73928485-74064949	7.01155	12.0766	0.784404	2.92219	5e-05	0.000318847	yes
NM_026739	9530077C05Rik	chr9:22411576-22444679	7.23609	12.0281	0.733121	2.37558	5e-05	0.000318847	yes
NM_145148	Frmd4b	chr6:97286866-97617657	6.24471	12.0084	0.943343	3.67183	5e-05	0.000318847	yes
NM_001111279	Wdfy1	chr1:79702261-79761769	3.67641	11.9041	1.69509	5.42984	5e-05	0.000318847	yes
NM_201230	Fgfr1op	chr17:8165517-8196470	7.54473	11.8922	0.65648	1.70424	0.0023	0.0099824	yes
NM_012028	St6galnac5	chr3:152820709-152982207	5.84588	11.865	1.02122	3.08056	5e-05	0.000318847	yes
NM_134060	Slc35b3	chr13:38932139-38960875	5.67041	11.8398	1.06212	2.65432	5e-05	0.000318847	yes
NM_138580	Nelfe	chr17:34850390-34856372	6.70102	11.7933	0.815516	1.33058	0.01445	0.0475151	yes
NM_001205341	Ppfia2	chr10:106470309-106933468	6.72733	11.681	0.796062	1.90764	0.00015	0.000884524	yes
NM_029947	Prdm8	chr5:98180868-98187448	7.63028	11.6607	0.611842	2.19548	5e-05	0.000318847	yes
NM_001042565	Wsb1	chr11:79239381-79254695	4.36154	11.5685	1.40729	1.96784	0.0005	0.00263438	yes
NM_010284	Ghr	chr15:3317754-3583352	2.81051	11.5542	2.03951	2.41417	0.00155	0.00711998	yes
NM_029238	Slc35f4	chr14:49298519-49525837	7.11492	11.5396	0.697668	2.14855	0.00025	0.00141219	yes
NM_026797	Dbndd2	chr2:164486139-164493323	5.28927	11.5295	1.12418	3.22967	5e-05	0.000318847	yes
NM_001166583	Fam122b	chrX:53243414-53269805	5.0904	11.5279	1.17928	3.24665	5e-05	0.000318847	yes
NM_001290468	Hs6st2	chrX:51386636-51681602	5.42497	11.5255	1.08714	1.75518	0.00065	0.00332126	yes
NM_145453	Zcchc9	chr13:91796532-91807696	7.08635	11.5253	0.701686	2.04573	0.00105	0.00507685	yes
NM_198615	Mex3d	chr10:80380354-80387651	5.90083	11.4837	0.960591	3.31518	5e-05	0.000318847	yes
NM_198003	Zfp946	chr17:22424267-22456689	7.15501	11.4831	0.682487	2.37486	5e-05	0.000318847	yes
NM_001002008	Zfp948	chr17:21567045-21588682	6.52926	11.4649	0.812226	2.66089	5e-05	0.000318847	yes
NM_212445	Kdelc2	chr9:53384022-53401867	7.81401	11.4544	0.551767	1.94843	0.00015	0.000884524	yes
NM_001012451	Ankrd6	chr4:32804034-32950826	7.27282	11.4288	0.652081	2.243	5e-05	0.000318847	yes
NM_172277	Snx8	chr5:140340302-140389247	7.75645	11.3485	0.549028	1.8838	0.00015	0.000884524	yes
NM_001289562	Mpv17l	chr16:13903160-13949619	7.80358	11.2008	0.52139	1.32992	0.00775	0.0282331	yes
NM_001190373	Kcng2	chr18:80294543-80364254	4.65535	11.0753	1.25039	3.90227	5e-05	0.000318847	yes
NM_007592	Car8	chr4:8141492-8239041	4.48229	11.0306	1.29921	4.84239	5e-05	0.000318847	yes
NM_027450	Glipr2	chr4:43957701-43979118	7.24067	11.0245	0.606523	1.9004	0.0006	0.00309476	yes
NM_001035123	Setd6	chr8:95715912-95719004	5.06273	11.0097	1.12078	3.08336	5e-05	0.000318847	yes
NM_009059	Rgl2	chr17:33929893-33937687	6.88732	11.0054	0.67619	2.31787	5e-05	0.000318847	yes
NM_021403	Srrm3	chr5:135818105-135874772	6.31068	10.9778	0.798719	2.91521	5e-05	0.000318847	yes
NM_026050	Fam220a	chr5:143548705-143564525	1.2173	10.9196	3.16516	2.67583	0.00025	0.00141219	yes
NM_175313	Eogt	chr6:97110943-97148883	6.82171	10.8985	0.675925	2.37983	5e-05	0.000318847	yes
NM_001081650	Rgs3	chr4:62559846-62703019	4.98191	10.8837	1.1274	2.72411	5e-05	0.000318847	yes
NM_198113	Ssh3	chr19:4261668-4269172	4.71871	10.8794	1.20514	3.42853	5e-05	0.000318847	yes
NR_040316	B230217O12Rik	chr19:57323196-57360899	7.49357	10.8704	0.536686	1.67906	0.0027	0.0114368	yes
NM_012015	H2afy	chr13:56073621-56135550	4.89683	10.8489	1.14764	1.39312	0.0118	0.0400065	yes
NM_028284	Bbs5	chr2:69647254-69667569	7.06313	10.8393	0.617895	1.74713	0.0024	0.0103606	yes
NM_011866	Pde10a	chr17:8526800-8986648	6.65728	10.7498	0.691301	2.82155	5e-05	0.000318847	yes
NM_028806	Phactr3	chr2:178118974-178338492	5.75916	10.6479	0.886635	3.1469	5e-05	0.000318847	yes
NM_153101	Mrgpra2b	chr7:47463806-47489582	5.6603	10.5582	0.899409	2.34181	0.00025	0.00141219	yes
NM_016889	Insm1	chr2:146221996-146225018	3.41746	10.5448	1.62554	4.80637	5e-05	0.000318847	yes
NM_001040085	Sytl2	chr7:90302354-90410719	3.85208	10.5335	1.45127	2.22982	5e-05	0.000318847	yes
NM_028000	Ppapdc1b	chr8:25720047-25724887	7.2064	10.4803	0.540333	1.54162	0.00815	0.0294934	yes
NM_029098	Lmbr1l	chr15:98903920-98918098	5.90722	10.4778	0.826782	2.51194	5e-05	0.000318847	yes
NM_001146294	Celf4	chr18:25477619-25753983	6.34799	10.4744	0.722494	1.407	0.00635	0.0238202	yes
NM_001291002	Galk2	chr2:125859108-126152004	6.78275	10.4442	0.622752	1.74525	0.00185	0.0082516	yes
NM_009807	Casp1	chr9:5298516-5307281	3.56451	10.3536	1.53836	3.73927	5e-05	0.000318847	yes
NM_133898	N4bp2l1	chr5:150571642-150594525	4.54131	10.2614	1.17605	3.23228	5e-05	0.000318847	yes
NM_026724	Rpl34	chr3:130726826-130730398	5.61151	10.2089	0.863371	1.31695	0.01055	0.0364552	yes
NM_028274	Exosc6	chr8:111056338-111057664	5.4963	10.1709	0.887919	2.30145	0.0004	0.00215585	yes
NM_011841	Mapk7	chr11:61488811-61494266	4.80927	10.1641	1.0796	1.81077	0.00075	0.00376737	yes
NM_138590	Zcchc7	chr4:44756558-44932214	4.84868	10.1398	1.06436	3.18293	5e-05	0.000318847	yes
NM_172592	Srek1	chr13:103741614-103764582	5.59321	10.1309	0.857016	3.06412	5e-05	0.000318847	yes
NM_181402	Parp11	chr6:127453722-127494239	6.90991	10.1097	0.548998	1.99496	0.0003	0.00166516	yes
NM_026604	Fam135a	chr1:24010757-24100341	5.92361	10.1094	0.771142	3.07858	5e-05	0.000318847	yes
NM_054088	Pnpla3	chr15:84167815-84189521	3.99589	10.0945	1.33699	4.40569	5e-05	0.000318847	yes
NM_009680	Ap3b1	chr13:94358959-94566316	6.48318	10.0919	0.638422	2.34103	5e-05	0.000318847	yes
NM_001286865	Rnaseh1	chr12:28649601-28659591	6.3824	10.087	0.66032	1.56558	0.0019	0.00843458	yes
NR_037996	Hmga2-ps1	chr1:176814659-177020432	4.68591	10.0755	1.10445	2.02927	0.0001	0.000609219	yes
NM_007978	F8a	chrX:73228305-73230795	6.43214	10.0525	0.644182	2.06294	0.0004	0.00215585	yes
NM_001164051	Pik3cd	chr4:149649167-149701629	5.38489	9.97896	0.889973	1.61492	0.0034	0.0139479	yes
NM_001277294	Grip1	chr10:119454033-120112965	4.44021	9.93217	1.16148	2.69905	5e-05	0.000318847	yes
NM_172738	Zfp954	chr7:7114682-7121476	6.96264	9.89205	0.506634	1.55548	0.0054	0.02073	yes
NM_001290467	Hs6st2	chrX:51386636-51681602	2.98491	9.80425	1.71572	2.20536	5e-05	0.000318847	yes
NM_011967	Psma5	chr3:108256925-108279952	6.26175	9.76733	0.641398	1.6739	0.0062	0.0233612	yes
NM_001081069	Rgs11	chr17:26202961-26211324	4.98534	9.74811	0.967432	2.70189	5e-05	0.000318847	yes
NM_212438	Wiz	chr17:32354049-32389439	5.64724	9.73351	0.785415	1.7413	0.00045	0.00239556	yes
NM_134114	Sft2d1	chr17:8283812-8327442	5.57484	9.72513	0.802788	1.4682	0.00465	0.018278	yes
NM_001145821	Ggta1	chr2:35400178-35461425	3.37531	9.69223	1.52181	2.31427	5e-05	0.000318847	yes
NM_025529	Nudt8	chr19:4000579-4002102	5.77339	9.68192	0.745875	1.73829	0.01175	0.039845	yes
NM_023684	Lime1	chr2:181381234-181383628	5.03112	9.63985	0.93813	2.62893	5e-05	0.000318847	yes
NM_172506	Boc	chr16:44485044-44558870	6.28079	9.62355	0.615624	2.17351	5e-05	0.000318847	yes
NM_153567	Slain2	chr5:72914361-72978841	6.28661	9.56713	0.605805	1.25091	0.01305	0.0435377	yes
NR_015505	Firre	chrX:50555743-50635258	4.15043	9.56141	1.20396	3.6916	5e-05	0.000318847	yes
NM_080287	Elmo2	chr2:165288030-165326479	4.87671	9.54817	0.969315	1.70919	0.0017	0.00769411	yes
NM_001100182	Cyp2j12	chr4:96099317-96141152	4.24458	9.50122	1.16249	3.13658	5e-05	0.000318847	yes
NR_040628	Gm17066	chr14:105106727-105177327	6.10504	9.47992	0.634873	1.46939	0.007	0.0258685	yes
NR_015498	1500004A13Rik	chr3:88777056-88832487	6.09451	9.47892	0.637212	1.93576	5e-05	0.000318847	yes
NM_027266	Trmt10b	chr4:45297167-45316131	5.23878	9.47058	0.854222	2.44894	5e-05	0.000318847	yes
NM_001164705	Amer2	chr14:60378285-60381003	4.61424	9.30031	1.01119	1.65802	0.0018	0.008069	yes
NR_040411	Gm11549	chr3:36515056-36521445	3.66638	9.28461	1.34048	3.71912	5e-05	0.000318847	yes
NM_001044308	Cacna1i	chr15:80287237-80398292	2.17031	9.25567	2.09244	7.52557	5e-05	0.000318847	yes
NM_009865	Cdh10	chr15:18820328-19014234	5.44225	9.24196	0.763995	2.55238	5e-05	0.000318847	yes
NM_011113	Plaur	chr7:24462499-24475873	3.06948	9.23192	1.58864	3.5892	5e-05	0.000318847	yes
NM_194346	Rnf31	chr14:55591789-55603671	6.4684	9.19813	0.507931	1.75754	0.0008	0.00399127	yes
NM_175687	A230050P20Rik	chr9:20868641-20879710	6.21831	9.15741	0.558418	1.42067	0.0143	0.0470951	yes
NM_028448	Cenpv	chr11:62524943-62539261	5.32295	9.11647	0.776248	1.85898	0.00395	0.015877	yes
NM_175564	Tmem169	chr1:72284372-72302995	5.84383	9.07778	0.635424	2.04029	0.0002	0.00115088	yes
NM_012026	Arhgef28	chr13:97898594-98206165	5.84518	9.02354	0.626447	2.45891	5e-05	0.000318847	yes
NM_053168	Trim11	chr11:58978092-58991462	5.13832	9.0081	0.809927	2.10486	5e-05	0.000318847	yes
NM_001081956	Akap17b	chrX:36608182-36645414	5.67838	8.99437	0.663542	2.59361	5e-05	0.000318847	yes
NM_027041	1700003M02Rik	chr4:34711331-34730206	3.44232	8.98301	1.38382	3.39741	5e-05	0.000318847	yes
NM_026401	Mrpl57	chr14:57826238-57828745	6.15684	8.94847	0.539452	1.65322	0.0028	0.0118013	yes
NM_173047	Cbr3	chr16:93683218-93690991	5.65749	8.94062	0.660214	1.6423	0.008	0.0290126	yes
NM_001045533	36585	chr1:72427111-72536564	5.39699	8.94051	0.728201	2.5692	5e-05	0.000318847	yes
NM_144953	1700019D03Rik	chr1:52925126-52952840	5.26692	8.93559	0.762605	1.74088	0.00995	0.0346652	yes
NM_080437	Celsr3	chr9:108826319-108852969	4.83204	8.92905	0.885876	3.77364	5e-05	0.000318847	yes
NM_029415	Slc10a6	chr5:103605710-103629403	3.81745	8.89477	1.22035	3.26742	5e-05	0.000318847	yes
NM_207176	Tes	chr6:17065148-17105825	4.88649	8.88822	0.863096	2.54726	5e-05	0.000318847	yes
NM_001202500	Armcx4	chrX:134686518-134697772	6.12125	8.86916	0.534971	2.26082	5e-05	0.000318847	yes
NM_001012623	Rims1	chr1:22288421-22432843	4.88708	8.86773	0.859592	1.51389	0.0063	0.0236957	yes
NM_025978	Ttc14	chr3:33800182-33844310	4.02015	8.84227	1.13717	3.82865	5e-05	0.000318847	yes
NM_177078	Adrbk2	chr5:112910477-113015538	4.65771	8.81943	0.921065	2.68526	5e-05	0.000318847	yes
NM_001164360	Erlin1	chr19:44034942-44069785	6.04221	8.77819	0.538848	1.34997	0.008	0.0290126	yes
NM_181316	Bbs9	chr9:22475714-22888280	5.07711	8.72571	0.781266	2.02599	5e-05	0.000318847	yes
NM_145382	Fam193b	chr13:55539315-55571120	4.23231	8.69723	1.03911	3.45064	5e-05	0.000318847	yes
NM_153545	Lrrc45	chr11:120713952-120721127	4.78961	8.68751	0.859036	2.51694	5e-05	0.000318847	yes
NR_040269	2900056M20Rik	chrX:152294823-152327493	5.45849	8.67793	0.668848	2.11134	0.0001	0.000609219	yes
NM_178739	Dcaf12l1	chrX:44786566-44790197	5.01304	8.67511	0.791198	1.88832	0.00065	0.00332126	yes
NM_001001180	Zfp941	chr7:140809676-140822178	5.76556	8.66933	0.588459	2.05208	0.00015	0.000884524	yes
NM_001281880	Sema4d	chr13:51701247-51793747	3.38596	8.64792	1.35279	1.71957	0.0012	0.00570751	yes
NM_016985	Mtmr1	chrX:71364759-71419196	6.0012	8.6356	0.525045	1.92913	0.00045	0.00239556	yes
NM_001080926	Lrp8	chr4:107802258-107876840	4.75277	8.53964	0.845408	2.91716	5e-05	0.000318847	yes
NM_175362	Card11	chr5:140872998-141000596	2.49761	8.51389	1.76927	5.12756	5e-05	0.000318847	yes
NM_138676	Shkbp1	chr7:27342132-27356008	4.83404	8.47904	0.81067	2.34758	0.00015	0.000884524	yes
NM_178281	Trim39	chr17:36258872-36272004	4.43711	8.46992	0.932726	2.67938	5e-05	0.000318847	yes
NM_177603	Frat2	chr19:41845975-41848132	5.63341	8.43484	0.582351	1.69507	0.0034	0.0139479	yes
NM_001007578	Armcx6	chrX:134748454-134751419	5.47151	8.39667	0.617878	1.76157	0.0018	0.008069	yes
NM_027470	Pak4	chr7:28558818-28598184	4.08585	8.26713	1.01675	2.79607	5e-05	0.000318847	yes
NM_001013756	Grhl3	chr4:135541887-135573620	3.72934	8.25651	1.14661	3.27013	5e-05	0.000318847	yes
NM_178267	Zfp827	chr8:79028436-79193766	5.44555	8.25329	0.599891	2.4176	5e-05	0.000318847	yes
NM_018869	Grk5	chr19:60889748-61092555	5.44676	8.24652	0.598386	1.93503	0.00065	0.00332126	yes
NM_138683	Rspo1	chr4:124986429-125009099	4.11246	8.21844	0.998861	2.58289	5e-05	0.000318847	yes
NM_001039351	Nolc1	chr19:46075846-46085543	5.21185	8.20542	0.654782	1.40535	0.00965	0.033808	yes
NM_009208	Slc4a3	chr1:75546265-75559431	4.56178	8.18272	0.842984	2.87836	5e-05	0.000318847	yes
NM_001113327	Fam131b	chr6:42315304-42324640	1.59844	8.14993	2.35012	2.01909	0.00055	0.00286217	yes
NM_207261	Kcnk18	chr19:59219647-59237370	4.73889	8.11874	0.776706	2.405	5e-05	0.000318847	yes
NM_031408	Gigyf1	chr5:137518879-137527935	5.54022	8.08072	0.544541	2.03485	0.0002	0.00115088	yes
NM_001243857	Fam124a	chr14:62555736-62608485	5.03566	8.05694	0.678052	2.22783	5e-05	0.000318847	yes
NM_016715	Crlf2	chr5:109554708-109558993	4.41641	8.04429	0.865092	1.55437	0.0042	0.0167229	yes
NM_016778	Bok	chr1:93685693-93695762	4.48124	8.00665	0.837302	2.04227	0.00055	0.00286217	yes
NM_030717	Lactb	chr9:66955392-66975484	5.4702	7.97193	0.543335	1.53523	0.00605	0.0228826	yes
NM_029077	Trim14	chr4:46505071-46536141	3.15203	7.8985	1.3253	3.78512	5e-05	0.000318847	yes
NR_045795	Gm16702	chr17:8372395-8422726	3.31534	7.87118	1.24742	2.9151	5e-05	0.000318847	yes
NM_027246	Snrpf	chr10:93540631-93605245	3.87701	7.83686	1.01533	1.83743	0.0032	0.0132625	yes
NM_001008498	Wdr34	chr2:30031557-30048879	5.4294	7.82499	0.527296	1.43029	0.012	0.0405789	yes
NM_001013375	Utp18	chr11:93859242-93885766	5.1263	7.82064	0.609368	1.82306	0.001	0.00486149	yes
NM_001191004	Lsm6	chr8:78804867-78821152	5.12105	7.80753	0.608427	1.3103	0.0125	0.0419094	yes
NM_001159953	Pde1c	chr6:56069803-56369634	3.98251	7.80189	0.970147	1.42333	0.0052	0.0201128	yes
NM_027407	Ica1l	chr1:59989067-60043087	4.244	7.76989	0.87247	2.77238	5e-05	0.000318847	yes
NM_025864	Tmem206	chr1:191325964-191397041	4.95754	7.76201	0.646806	2.02762	0.0003	0.00166516	yes
NM_153512	Kcng3	chr17:83585956-83631895	3.65145	7.74312	1.08445	3.24335	5e-05	0.000318847	yes
NM_028113	Amer2	chr14:60378285-60381003	4.06373	7.70211	0.92245	1.53914	0.0053	0.0204063	yes
NM_029762	Hyls1	chr9:35559465-35570069	3.45701	7.68484	1.15249	2.05101	0.00045	0.00239556	yes
NM_001004180	Fam222a	chr5:114568250-114613218	3.33616	7.64935	1.19715	3.26896	5e-05	0.000318847	yes
NM_001290997	Sema6d	chr2:124089968-124667789	4.21409	7.61823	0.854235	1.43528	0.00815	0.0294934	yes
NM_177660	Zbtb10	chr3:9250566-9285332	5.22701	7.60495	0.540952	2.13626	0.0001	0.000609219	yes
NM_011348	Sema3e	chr5:14025275-14256689	4.61343	7.6002	0.720197	2.71079	5e-05	0.000318847	yes
NM_212457	Bex4	chrX:136139044-136140437	3.98175	7.59061	0.930812	1.92638	0.00555	0.0212288	yes
NM_011846	Mmp17	chr5:129584213-129608211	4.40699	7.52857	0.772581	2.40414	5e-05	0.000318847	yes
NM_001033304	5330417C22Rik	chr3:108458068-108536522	4.24087	7.45161	0.813191	2.49714	5e-05	0.000318847	yes
NM_025789	Rsph3a	chr17:7945613-7979556	4.85024	7.44288	0.617804	1.66455	0.00295	0.0123474	yes
NM_025281	Lyar	chr5:38220481-38234306	5.02996	7.42635	0.562108	1.42551	0.01365	0.0451831	yes
NM_001001187	Zfp738	chr13:67667440-67683512	5.01256	7.40435	0.562828	1.9454	0.0002	0.00115088	yes
NM_023709	Capn9	chr8:124576110-124618731	2.78996	7.38192	1.40375	3.48541	5e-05	0.000318847	yes
NM_172921	Nxpe4	chr9:48362040-48400025	3.7046	7.37013	0.992373	2.90621	5e-05	0.000318847	yes
NM_013846	Ror2	chr13:53109316-53286109	3.49369	7.26975	1.05715	3.27594	5e-05	0.000318847	yes
NR_037153	Chkb	chr15:89416404-89429927	2.38324	7.23341	1.60175	1.57708	0.0069	0.0255436	yes
NM_001004367	Cxxc4	chr3:134236494-134262089	4.70818	7.22896	0.618618	2.16656	5e-05	0.000318847	yes
NM_175367	Ston2	chr12:91633008-91786436	5.10969	7.22744	0.50025	2.06886	0.00015	0.000884524	yes
NR_003650	Ppp1r2-ps3	chr19:30538875-30539679	2.78031	7.22249	1.37725	2.6057	0.00065	0.00332126	yes
NM_001007460	Zdhhc23	chr16:43969145-43979050	2.51237	7.22064	1.52308	3.10395	5e-05	0.000318847	yes
NM_008873	Plau	chr14:20836661-20843388	4.48719	7.21527	0.68524	1.90796	0.0007	0.00353827	yes
NM_009793	Camk4	chr18:32939040-33195767	4.08034	7.15175	0.809609	3.39502	5e-05	0.000318847	yes
NM_178378	Iqcg	chr16:32914099-33056186	3.54449	7.15002	1.01237	1.96749	5e-05	0.000318847	yes
[truncated: 119 more rows]

## Sheet: enriched and depleted
gene	test_id	description	locus	FPKM dissociated DRG	FPKM MACS DRG	log2 fold change	q_value
[truncated: 24 more rows]

[truncated: 2 more sheets: alternate splicing test, alternate promoter test]
