# Supplementary material for: Defining the nociceptor transcriptome
Source: Front Mol Neurosci. 2014 Nov 11;7:87. doi: 10.3389/fnmol.2014.00087 (PMC4227287; doi:10.3389/fnmol.2014.00087)
Supplement: Supplementary file 5 [file Table5.XLSX]

## Sheet: all results
transcript	gene	locus	status	FPKM Cortical Neurons	FPKM MACS DRG	log2 fold change	test_stat	p_value	q_value	significant
NM_001001130	Zfp85	chr13:67729261-67756838	OK	1.14918	0.674399	-0.768934	-0.75415	0.2206	0.331719	no
NM_001001144	Scap	chr9:110333287-110384949	OK	21.4788	20.9599	-0.035284	-0.0817115	0.88995	0.919656	no
NM_001001152	Zfp458	chr13:67254917-67269068	OK	1.25322	1.69482	0.435484	0.679371	0.30125	0.404968	no
NM_001001160	Fbxo41	chr6:85469575-85502994	OK	2.24323	0.788644	-1.50813	-1.13964	0.09455	0.177332	no
NM_001001176	Taf9b	chrX:106206873-106221158	OK	2.81984	3.26621	0.212005	0.0970997	0.8824	0.914083	no
NM_001001177	BC051142	chr17:34398819-34460734	OK	1.80828	0.251044	-2.84861	-1.78182	0.1454	0.247062	no
NM_001001178	Ccdc148	chr2:58821697-59018606	OK	3.15392	2.38038	-0.405955	-0.785022	0.2215	0.332633	no
NM_001001179	BC048546	chr6:128539821-128581606	OK	0.279739	5.32662	4.25107	5.4509	5e-05	0.00025495	yes
NM_001001180	Zfp941	chr7:140809676-140822178	OK	2.56234	8.96424	1.80672	3.99179	5e-05	0.00025495	yes
NM_001001181	BC031181	chr18:75005899-75009933	OK	92.9275	115.192	0.309866	1.09482	0.14685	0.248992	no
NM_001001182	Baz2b	chr2:59899362-60125740	OK	7.71758	5.49397	-0.490301	-1.33086	0.0373	0.0856908	no
NM_001001183	Tmem204	chr17:25016085-25099497	OK	0.575224	3.10213	2.43107	0.996533	0.1922	0.30165	no
NM_001001184	Primpol	chr8:46552068-46617200	OK	2.00124	1.68777	-0.245774	-0.380341	0.5424	0.633738	no
NM_001001185	BC048507	chr13:67863325-67863923	NOTEST	0.0541938	0	#NAME?	0	1	1	no
NM_001001186	Zfp456	chr13:67363583-67375763	NOTEST	0.053204	0.0897636	0.754597	0	1	1	no
NM_001001187	Zfp738	chr13:67667440-67683512	OK	2.11587	7.62528	1.84954	4.04632	5e-05	0.00025495	yes
NM_001001295	Dis3l	chr9:64306755-64341257	OK	7.09656	10.5962	0.57835	0.928064	0.1179	0.211281	no
NM_001001297	Thnsl1	chr2:21205723-21215009	OK	0.111658	0.75771	2.76256	0.78871	0.2881	0.391476	no
NM_001001309	Itga8	chr2:12106659-12312315	OK	2.84008	0.163049	-4.12255	-4.13277	0.0583	0.122824	no
NM_001001319	Pramel4	chr4:144059125-144069318	NOTEST	0	0	0	0	1	1	no
NM_001001320	Tbx10	chr19:3992751-3999512	NOTEST	0	0	0	0	1	1	no
NM_001001321	Slc35d2	chr13:64096309-64129330	NOTEST	0.0668642	0.738603	3.46549	0	1	1	no
NM_001001322	Adamts13	chr2:26973415-27009625	NOTEST	0.000421652	0.000111042	-1.92495	0	1	1	no
NM_001001326	St5	chr7:109523910-109617147	OK	1.8222	0.796276	-1.19434	-0.920771	0.24775	0.358843	no
NM_001001327	Vkorc1l1	chr5:129942108-129986692	OK	6.58431	13.5917	1.04562	1.02341	0.121	0.215523	no
NM_001001332	BC117090	chr16:36321664-36334332	NOTEST	0	0	0	0	1	1	no
NM_001001333	Hexdc	chr11:121177592-121229309	OK	7.38751	1.83665	-2.00801	-1.74717	0.02535	0.0622451	no
NM_001001334	BC061194	chr2:18699021-18749605	NOTEST	0.0301227	0.526918	4.12866	0	1	1	no
NM_001001335	Plekha8	chr6:54595110-54645822	NOTEST	0.561756	0.578705	0.042884	0	1	1	no
NM_001001444	Defb29	chr2:152538713-152540041	NOTEST	0	0	0	0	1	1	no
NM_001001445	Trpv1	chr11:73238258-73260507	OK	1.34572	67.5726	5.64999	10.1376	5e-05	0.00025495	yes
NM_001001446	Cyp2c44	chr19:44005021-44029247	NOTEST	0	0.0247897	inf	0	1	1	no
NM_001001447	Zscan22	chr7:12897808-12909083	NOTEST	0.000116134	0.271348	11.1901	0	1	1	no
NM_001001449	AF067063	chr13:119827960-119830217	NOTEST	0	0	0	0	1	1	no
NM_001001450	Ssxb2	chrX:8454342-8461726	NOTEST	0	0	0	0	1	1	no
NM_001001451	Tas2r138	chr6:40529090-40910666	NOTEST	0	0	0	0	1	1	no
NM_001001452	Tas2r143	chr6:42400237-42401119	NOTEST	0	0	0	0	1	1	no
NM_001001453	Tas2r144	chr6:42215327-42216287	NOTEST	0	0	0	0	1	1	no
NM_001001454	Ttyh1	chr7:4074124-4136926	OK	1.91233	0.535935	-1.8352	-1.12997	0.26155	0.369169	no
NM_001001488	Atp8b1	chr18:64528978-64661000	NOTEST	0.112395	0.178397	0.666517	0	1	1	no
NM_001001489	BC021785	chr10:39946911-39986646	NOTEST	0	0	0	0	1	1	no
NM_001001490	Oxgr1	chr14:120019584-120042435	NOTEST	0.0464345	0.00619801	-2.90532	0	1	1	no
NM_001001491	Tpm4	chr8:72135291-72153129	OK	15.5832	58.6277	1.91159	5.64886	5e-05	0.00025495	yes
NM_001001492	Lca5l	chr16:96158405-96192257	NOTEST	0.382049	0.342317	-0.158426	0	1	1	no
NM_001001493	Wdr83os	chr8:85080962-85082339	OK	12.7399	26.3814	1.05017	2.62414	0.0034	0.0111303	yes
NM_001001495	Tnip3	chr6:65590397-65634040	NOTEST	0	0	0	0	1	1	no
NM_001001496	Gja6	chrX:160768012-160994681	NOTEST	0.427138	0	#NAME?	0	1	1	no
NM_001001559	Usp17ld	chr7:103250085-103252505	NOTEST	0	0	0	0	1	1	no
NM_001001565	Chpf	chr1:75474568-75479471	OK	4.24932	2.34179	-0.859619	-0.703882	0.2485	0.359402	no
NM_001001566	Chpf	chr1:75474568-75479471	OK	29.8114	27.2957	-0.12719	-0.343797	0.575	0.663369	no
NM_001001602	Dab2ip	chr2:35549533-35730994	NOTEST	0.00167721	0.578327	8.42968	0	1	1	no
NM_001001650	Prss48	chr3:85993809-86002491	NOTEST	0	0	0	0	1	1	no
NM_001001714	Sohlh1	chr2:25842996-25847248	NOTEST	0	0	0	0	1	1	no
NM_001001735	Whsc1l1	chr8:25602305-25719667	OK	14.095	7.93071	-0.82966	-1.25387	0.04025	0.0911247	no
NM_001001738	Itprip	chr19:47894595-47919299	OK	1.16021	0.281358	-2.04391	-2.21804	0.00575	0.017565	yes
NM_001001792	Zfp239	chr6:117863076-117872766	OK	1.11775	1.83266	0.713342	0.626265	0.3255	0.42878	no
NM_001001796	Prrxl1	chr14:32599926-32649246	OK	0.153316	28.8511	7.55597	5.85314	0.0187	0.0480993	yes
NM_001001798	Atp11c	chrX:60223289-60403981	OK	1.90852	7.15389	1.90627	1.19686	0.17055	0.277513	no
NM_001001803	Spink7	chr18:62548910-62741387	NOTEST	0	0	0	0	1	1	no
NM_001001804	Ephx4	chr5:107403512-107430031	OK	3.01371	8.59021	1.51115	2.66558	0.0012	0.00447094	yes
NM_001001805	Olfr576	chr7:102965101-102966040	NOTEST	0	0	0	0	1	1	no
NM_001001806	Zfp36l2	chr17:84183927-84187947	OK	30.8504	2.96671	-3.37835	-7.77079	5e-05	0.00025495	yes
NM_001001807	Olfr279	chr15:98497473-98498406	NOTEST	0	0	0	0	1	1	no
NM_001001808	Olfr221	chr14:52035173-52036109	NOTEST	0.15362	0	#NAME?	0	1	1	no
NM_001001809	Olfr218	chr1:173203357-173204299	NOTEST	0	0	0	0	1	1	no
NM_001001810	Olfr1206	chr2:88864606-88865530	NOTEST	0	0	0	0	1	1	no
NM_001001880	Mpzl1	chr1:165592180-165634541	OK	40.5319	4.26486	-3.24849	-5.12889	5e-05	0.00025495	yes
NM_001001881	2510009E07Rik	chr16:21649044-21694665	OK	28.7684	67.4018	1.2283	3.64805	5e-05	0.00025495	yes
NM_001001882	Rtel1	chr2:181319723-181356616	OK	3.23931	1.91436	-0.758824	-0.695239	0.25535	0.365266	no
NM_001001883	Hecw2	chr1:53806873-54195034	OK	3.4544	2.12293	-0.702376	-1.70344	0.00605	0.018334	yes
NM_001001884	Nckap5l	chr15:99422033-99457748	OK	13.1841	13.1582	-0.00283463	-0.00824171	0.9886	0.991482	no
NM_001001885	Tmem151a	chr19:5079336-5085477	OK	32.8063	53.444	0.704055	2.13878	0.00095	0.00364757	yes
NM_001001892	H2-K1	chr17:33996011-34000333	OK	3.69675	55.0212	3.89566	8.45393	5e-05	0.00025495	yes
NM_001001932	Eea1	chr10:95940662-96045518	OK	6.3262	19.7562	1.64289	4.54151	5e-05	0.00025495	yes
NM_001001979	Megf10	chr18:57133089-57297467	OK	1.82193	0.106449	-4.09723	-4.34678	0.00015	0.000698799	yes
NM_001001980	Limch1	chr5:66745839-67057159	OK	9.81249	0.736602	-3.73566	-2.56456	0.03965	0.0900458	no
NM_001001981	Utp14b	chr1:78657824-78707743	OK	4.64501	2.89146	-0.683883	-0.584902	0.32825	0.431623	no
NM_001001982	A430105I19Rik	chr2:118754144-118762661	OK	0.955455	6.26604	2.71329	4.9636	5e-05	0.00025495	yes
NM_001001983	Pi4ka	chr16:17280350-17430826	OK	23.6783	37.6369	0.668581	1.73811	0.00475	0.0149279	yes
NM_001001984	Kdm2a	chr19:4316146-4397077	OK	22.3018	15.5018	-0.524721	-1.56916	0.0124	0.0339034	yes
NM_001001985	Nat8l	chr5:33995983-34005916	OK	14.0246	39.1955	1.48273	4.39789	5e-05	0.00025495	yes
NM_001001986	8430427H17Rik	chr2:153407460-153529971	OK	11.7654	25.8381	1.13495	2.7688	5e-05	0.00025495	yes
NM_001001999	Gp1bb	chr16:18620318-18629938	OK	10.2693	6.49595	-0.660732	-0.342362	0.5732	0.661837	no
NM_001002004	2610507B11Rik	chr11:78261753-78290625	OK	26.3901	38.5767	0.547734	1.55178	0.0139	0.0373603	yes
NM_001002005	Panx2	chr15:89059725-89070907	OK	12.7046	28.2566	1.15323	3.34686	5e-05	0.00025495	yes
NM_001002008	Zfp948	chr17:21567045-21588682	OK	14.0707	11.7641	-0.258298	-0.686377	0.2975	0.400932	no
NM_001002011	Lmna	chr3:88481147-88503352	OK	32.4229	18.4298	-0.814974	-1.33809	0.0303	0.0723534	no
NM_001002012	Hspa2	chr12:76404175-76406936	OK	8.31506e-05	1.20371	13.8214	0.026621	0.1705	0.277481	no
NM_001002238	Tdrd1	chr19:56826208-56870012	NOTEST	0.00493939	0.0013354	-1.88706	0	1	1	no
NM_001002239	Rpl17	chr18:75000476-75003381	OK	2.98083	1.14359	-1.38214	-1.19761	0.064	0.131564	no
NM_001002240	Tdrd1	chr19:56826208-56870012	NOTEST	0.0584435	0.00875022	-2.73965	0	1	1	no
NM_001002241	Tdrd1	chr19:56826208-56870012	NOTEST	0	0	0	0	1	1	no
NM_001002267	Tmem158	chr9:123259056-123260789	OK	41.7787	158.193	1.92084	6.06623	5e-05	0.00025495	yes
NM_001002268	Gpr126	chr10:14402584-14545036	OK	1.38828	0.227994	-2.60623	-3.16187	0.0005	0.00205987	yes
NM_001002272	Tro	chrX:150644709-150657583	OK	37.4149	26.5677	-0.493939	-0.894583	0.144	0.245392	no
NM_001002764	Smg6	chr11:74925871-75164448	OK	11.542	8.06812	-0.516592	-1.41899	0.02125	0.0536889	no
NM_001002775	4932416K20Rik	chr8:104795236-104798792	NOTEST	0	0	0	0	1	1	no
NM_001002786	Rab44	chr17:29135055-29148976	NOTEST	0.0232308	0.0609928	1.3926	0	1	1	no
NM_001002787	Ccin	chr4:43983503-43985533	NOTEST	0.383645	0.0665318	-2.52765	0	1	1	no
NM_001002791	Defb22	chr2:152485665-152490138	NOTEST	0	0	0	0	1	1	no
NM_001002842	Pram1	chr17:33638055-33645706	OK	0.985164	0.0434364	-4.50339	-1.84091	0.2783	0.382434	no
NM_001002846	Fbxl12	chr9:20637748-20646789	OK	0.214411	1.85496	3.11294	0.809273	0.2516	0.36199	no
NM_001002894	Nlrp14	chr7:107166989-107198103	NOTEST	0	0	0	0	1	1	no
NM_001002895	AI413582	chr17:27563768-27565727	OK	33.4864	124.022	1.88894	6.42944	5e-05	0.00025495	yes
NM_001002896	Bfsp2	chr9:103423577-103480328	NOTEST	0.251101	0.113734	-1.14261	0	1	1	no
NM_001002897	Atg9b	chr5:24364818-24392143	OK	1.4249	0.569408	-1.32332	-1.22837	0.05385	0.115491	no
NM_001002898	Sirpb1a	chr3:15371826-15426427	NOTEST	0	0	0	0	1	1	no
NM_001002900	Higd1c	chr15:100353199-100384435	NOTEST	0	0.0294659	inf	0	1	1	no
NM_001002927	Penk	chr4:4133535-4138445	OK	33.6925	2.74468	-3.61772	-6.89929	5e-05	0.00025495	yes
NM_001002929	Nup85	chr11:115564443-115583924	OK	19.0148	15.0487	-0.337483	-0.946113	0.15935	0.263904	no
NM_001003393	Igfl3	chr7:18176493-18181862	NOTEST	0	0	0	0	1	1	no
NM_001003405	Try5	chr6:41311231-41314710	NOTEST	0	0	0	0	1	1	no
NM_001003664	Gm5409	chr6:41415306-41419593	NOTEST	0	0	0	0	1	1	no
NM_001003666	Zfp457	chr13:67292450-67306412	NOTEST	0.154701	0.225324	0.542522	0	1	1	no
NM_001003667	Krt77	chr15:101859855-101869618	NOTEST	0.445406	0	#NAME?	0	1	1	no
NM_001003668	Krt83	chr15:101431013-101491512	NOTEST	0.083331	0.0386198	-1.10951	0	1	1	no
NM_001003670	Gm5414	chr15:101624027-101628188	NOTEST	0.0149792	0	#NAME?	0	1	1	no
NM_001003671	Pcdhac1	chr18:36930284-37841872	OK	1.97857	3.35315	0.761057	0.183079	0.7654	0.824061	no
NM_001003672	Pcdhac2	chr18:36930284-37841872	OK	19.5076	23.7856	0.28605	0.212773	0.7104	0.779013	no
NM_001003685	Ghrhr	chr6:55376294-55388530	NOTEST	0	0	0	0	1	1	no
NM_001003717	Osbpl8	chr10:111164801-111297247	OK	0.000955	2.36563	11.2744	0.348255	0.0793	0.154384	no
NM_001003719	Ralgapa1	chr12:55602889-55821516	OK	0.000106205	22.2737	17.6781	0.0690603	0.2196	0.330679	no
NM_001003815	Epb4.1l1	chr2:156420908-156543214	OK	4.82858	0.755696	-2.67572	-1.09222	0.22525	0.336574	no
NM_001003817	Erbb2	chr11:98412483-98438988	NOTEST	0.67478	0.195056	-1.79053	0	1	1	no
NM_001003824	Kcnq2	chr2:181075578-181135225	OK	0	1.07965	inf	#NAME?	0.0692	0.139378	no
NM_001003825	Kcnq2	chr2:181075578-181135225	OK	1.85034	0.298987	-2.62963	-0.839273	0.2873	0.390767	no
NM_001003893	Masp2	chr4:148602543-148626996	OK	1.23407	0.0990138	-3.63965	-0.514039	0.38215	0.484941	no
NM_001003898	Tardbp	chr4:148602543-148626996	NOTEST	0	0.0877769	inf	0	1	1	no
NM_001003899	Tardbp	chr4:148602543-148626996	NOTEST	0.537634	0.302671	-0.828873	0	1	1	no
NM_001003908	Cltc	chr11:86583864-87555823	OK	86.7681	212.82	1.2944	1.91753	0.006	0.0182097	yes
NM_001003909	Ankib1	chr5:3689998-3803124	OK	7.6983	8.89705	0.208787	0.32025	0.5678	0.657016	no
NM_001003910	BC030307	chr10:86705810-86776843	NOTEST	0.434268	0.244939	-0.826162	0	1	1	no
NM_001003911	Adamts7	chr9:90162977-90200102	OK	2.22525	0.0332678	-6.0637	-3.70392	0.03685	0.0849138	no
NM_001003912	Arhgef11	chr3:87618750-87748623	OK	17.1362	57.2047	1.73909	5.04403	5e-05	0.00025495	yes
NM_001003913	Mars	chr10:127290792-127311786	OK	7.70301	12.1794	0.660947	0.840887	0.1588	0.263233	no
NM_001003915	Slc5a12	chr2:110597298-110649345	NOTEST	0	0	0	0	1	1	no
NM_001003916	Zc4h2	chrX:95639193-95658509	OK	9.97965	11.6802	0.226999	0.523112	0.39125	0.493467	no
NM_001003917	Atg9a	chr1:75180860-75192010	OK	16.0744	25.9446	0.690671	1.03866	0.09735	0.181557	no
NM_001003918	Usp7	chr16:8688721-8738342	OK	35.8017	44.0667	0.299661	0.900052	0.15535	0.259424	no
NM_001003919	Ddx11	chr17:66123519-66152168	NOTEST	0.70795	0.596355	-0.247476	0	1	1	no
NM_001003920	Brsk1	chr7:4690927-4725251	OK	80.452	54.9907	-0.548941	-1.67441	0.0096	0.0272361	yes
NM_001003933	Rtn3	chr19:7417624-7483291	OK	2.37606	1.13414	-1.06697	-0.135115	0.7808	0.836198	no
NM_001003934	Rtn3	chr19:7417624-7483291	OK	5.9686	30.5593	2.35615	0.877218	0.19225	0.301677	no
NM_001003939	BC030307	chr10:86705810-86776843	NOTEST	0.0195525	0.03814	0.963955	0	1	1	no
NM_001003947	Cyp4x1	chr4:115108681-115133977	OK	4.53379	11.8077	1.38093	2.86396	0.00035	0.0014981	yes
NM_001003948	Pid1	chr1:84036292-84284645	OK	15.0818	0.622776	-4.59795	-6.07485	5e-05	0.00025495	yes
NM_001003949	Tmem259	chr10:79697304-80369637	OK	72.6218	51.514	-0.495439	-0.188963	0.77465	0.831614	no
NM_001003950	Rab3ip	chr10:116905783-116950380	OK	10.6543	9.32171	-0.19277	-0.500191	0.44285	0.542488	no
NM_001003951	Ces5a	chr8:93499212-93535707	NOTEST	0.105982	0.525517	2.30991	0	1	1	no
NM_001003952	Sval3	chr6:41968139-41973090	NOTEST	0	0	0	0	1	1	no
NM_001003953	Kdm2b	chr5:122870674-122989092	OK	1.8164	0.708359	-1.35853	-0.881262	0.2359	0.348038	no
NM_001003955	Rab11fip5	chr6:85334961-85374634	OK	7.3311	3.15589	-1.21598	-1.82806	0.0077	0.0225183	yes
NM_001003960	Dnmt3b	chr2:153649448-153687730	NOTEST	0	0	0	0	1	1	no
NM_001003961	Dnmt3b	chr2:153649448-153687730	NOTEST	0	0	0	0	1	1	no
NM_001003963	Dnmt3b	chr2:153649448-153687730	NOTEST	0	0	0	0	1	1	no
NM_001003971	Senp7	chr16:56075408-56190011	OK	1.55964	2.21471	0.505906	0.268452	0.67055	0.745855	no
NM_001003972	Senp7	chr16:56075408-56190011	OK	1.93637	0.552021	-1.81056	-0.595672	0.4379	0.53805	no
NM_001003973	Senp7	chr16:56075408-56190011	OK	1.85867	0.0531056	-5.12927	-0.641962	0.32615	0.429326	no
NM_001004025	Ppp3r2	chr4:49661610-49845769	NOTEST	0.286118	0.0668787	-2.09699	0	1	1	no
NM_001004061	Fam170a	chr18:50278368-50283019	NOTEST	0	0	0	0	1	1	no
NM_001004062	Crtc1	chr8:70382357-70439573	OK	20.5721	11.6743	-0.817361	-2.41454	0.00025	0.00110858	yes
NM_001004066	Zfp386	chr12:116047723-116063207	NOTEST	0.674007	0.270422	-1.31755	0	1	1	no
NM_001004139	Zfp619	chr7:39517765-39540415	OK	1.65314	0.740451	-1.15873	-1.88127	0.0053	0.0163908	yes
NM_001004140	Ckap2	chr8:22168151-22185819	OK	3.2633	1.86715	-0.8055	-1.35264	0.04385	0.0978295	no
NM_001004141	Cyp2j11	chr4:96294508-96348680	NOTEST	0	0	0	0	1	1	no
NM_001004142	Nlrp1a	chr11:71091196-71144704	NOTEST	0.00508999	0	#NAME?	0	1	1	no
NM_001004143	Usp22	chr11:61151780-61175059	OK	138.051	70.5239	-0.969022	-2.7668	5e-05	0.00025495	yes
NM_001004144	Git1	chr11:77493411-77507774	OK	39.6582	20.492	-0.952557	-2.88362	5e-05	0.00025495	yes
NM_001004145	Nlrp4g	chr9:124348830-124354483	NOTEST	0	0	0	0	1	1	no
NM_001004147	Fbll1	chr11:35797379-35798884	OK	20.5556	1.48465	-3.79134	-6.12774	5e-05	0.00025495	yes
NM_001004148	Slc13a5	chr11:72241993-72266604	OK	3.26528	0.0818965	-5.31726	-3.6671	0.0172	0.044778	yes
NM_001004149	Zfp366	chr13:99184822-99247032	NOTEST	0.465536	0.673087	0.531902	0	1	1	no
NM_001004150	A4galt	chr15:83226721-83251774	OK	0.0689615	2.26955	5.04047	2.40262	0.24445	0.356185	no
NM_001004151	Rtp1	chr16:23429132-23433960	NOTEST	0.0530373	0.0205326	-1.36909	0	1	1	no
NM_001004152	Psg22	chr7:18718089-18727248	NOTEST	0	0	0	0	1	1	no
NM_001004153	AU018091	chr7:3154658-3169203	NOTEST	0	0	0	0	1	1	no
NM_001004154	Rragb	chrX:153139957-153171943	OK	34.6278	27.1421	-0.351398	-1.07769	0.1096	0.199167	no
NM_001004155	9930012K11Rik	chr14:70154404-70159502	NOTEST	0.187425	0.31422	0.74546	0	1	1	no
NM_001004157	Scarf1	chr11:75513540-75526580	OK	0.273238	0.811723	1.57083	1.5018	0.037	0.0851733	no
NM_001004158	Gm5142	chr14:59158502-59178749	NOTEST	0	0	0	0	1	1	no
NM_001004159	Clec4b2	chr6:123173022-123204671	NOTEST	0	0.022729	inf	0	1	1	no
NM_001004164	Gnptab	chr10:88379411-88447329	OK	17.0218	18.0522	0.0847845	0.252242	0.68645	0.759833	no
NM_001004173	Sgpp2	chr1:78310345-78488897	OK	0.362673	50.2505	7.11433	4.24614	0.00375	0.0121517	yes
NM_001004174	AA467197	chr2:122637886-122641076	NOTEST	0.199563	0.0440033	-2.18116	0	1	1	no
NM_001004176	Maml3	chr3:51687612-52105006	OK	18.0829	0.99187	-4.18833	-8.54838	5e-05	0.00025495	yes
NM_001004177	Celsr2	chr3:108390847-108415494	OK	0.85592	0.000166971	-12.3237	-0.1834	0.05755	0.121623	no
NM_001004178	AA415398	chr4:119530314-119538769	OK	3.86128	1.04194	-1.8898	-2.61527	0.0016	0.00577139	yes
NM_001004180	Fam222a	chr5:114568250-114613218	OK	5.60707	7.91357	0.497081	1.15313	0.0805	0.156153	no
NM_001004182	Tmem178b	chr6:40110252-40248353	OK	18.969	7.46015	-1.34637	-3.58618	5e-05	0.00025495	yes
NM_001004184	Slc28a1	chr7:81114798-81170416	NOTEST	0.0756381	0.0154586	-2.2907	0	1	1	no
NM_001004185	Whamm	chr7:81571291-81596836	OK	11.2045	3.21406	-1.80161	-4.03851	5e-05	0.00025495	yes
NM_001004187	2610020H08Rik	chr7:119794129-119848941	NOTEST	0.328714	0.0583633	-2.4937	0	1	1	no
NM_001004190	Zfp560	chr9:20345135-20385158	OK	1.74631	3.306	0.920772	1.81677	0.0061	0.0184549	yes
NM_001004191	Gm5617	chr9:48495342-48495975	OK	1.84684	1.75247	-0.0756713	-0.0875007	0.92145	0.944076	no
NM_001004192	BC048562	chr9:108436481-108446083	NOTEST	0	0	0	0	1	1	no
NM_001004193	Rhox8	chrX:37874775-37878944	NOTEST	0	0.151858	inf	0	1	1	no
NM_001004194	Nlrp4e	chr7:23301191-23362277	NOTEST	0	0	0	0	1	1	no
NM_001004293	Amigo1	chr3:108186288-108192286	OK	4.5211	17.522	1.95442	2.73348	5e-05	0.00025495	yes
NM_001004357	Cntnap2	chr6:45060060-47301371	OK	46.103	18.8572	-1.28975	-3.36447	5e-05	0.00025495	yes
NM_001004359	Gprasp1	chrX:135742691-135803468	OK	56.6379	6.01631	-3.23482	-2.2781	0.0416	0.0937388	no
NM_001004361	Tpgs2	chr18:24708622-25168877	OK	10.2686	15.6035	0.603628	1.31636	0.03445	0.0802454	no
NM_001004362	2610008E11Rik	chr10:79064373-79097600	OK	6.8637	5.81896	-0.238226	-0.597415	0.3465	0.450038	no
NM_001004363	Nuak1	chr10:84371318-84440471	OK	8.70925	15.7407	0.853883	2.44227	0.0002	0.000905362	yes
NM_001004364	Asap2	chr12:21111755-21286237	OK	11.2223	0.432113	-4.69882	-3.75529	0.00055	0.00224055	yes
NM_001004365	Actr3b	chr5:25760025-25850341	OK	14.869	32.1837	1.11402	3.14458	5e-05	0.00025495	yes
NM_001004366	Scube3	chr17:28142525-28171345	OK	25.1842	0.044756	-9.13622	-5.37147	0.0669	0.135766	no
NM_001004367	Cxxc4	chr3:134236494-134262089	OK	11.5191	7.46278	-0.626242	-1.70628	0.0055	0.0169061	yes
NM_001004435	Pik3r6	chr11:68503018-68552698	NOTEST	6.86932e-05	0.292942	12.0582	0	1	1	no
NM_001004436	Wapal	chr14:34673927-34746217	OK	11.6734	12.7842	0.131141	0.374109	0.55995	0.649665	no
NM_001004455	Cys1	chr12:24665837-24681795	NOTEST	0.0966026	0.209295	1.1154	0	1	1	no
NM_001004468	Tacc2	chr7:130577483-130764784	OK	0.442924	0.816057	0.881611	0.562362	0.36765	0.470305	no
NM_001004721	Pigu	chr2:155278251-155357424	OK	26.8137	28.4304	0.0844613	0.222238	0.71105	0.779492	no
NM_001004761	Gpr158	chr2:21367566-21830542	OK	11.6127	8.41275	-0.46506	-1.31921	0.0385	0.08785	no
NM_001004762	Pla2g4c	chr7:13325666-13360668	NOTEST	0.1104	0.161273	0.546763	0	1	1	no
NM_001005223	Znhit3	chr11:84876312-84916356	OK	19.0277	18.6131	-0.031788	-0.0552151	0.92875	0.948994	no
NM_001005225	Olfr1197	chr2:88728652-88729597	NOTEST	0	0	0	0	1	1	no
NM_001005227	Olfr1200	chr2:88767302-88768313	NOTEST	0	0	0	0	1	1	no
NM_001005230	Olfr1024	chr2:85904068-85905052	NOTEST	0	0	0	0	1	1	no
NM_001005232	Dbx1	chr7:49631498-49636835	NOTEST	0	0	0	0	1	1	no
NM_001005247	Hps5	chr7:46760465-46795881	OK	1.70509	6.14188	1.84884	1.04423	0.1819	0.290028	no
NM_001005248	Hps5	chr7:46760465-46795881	OK	2.18184	2.54044	0.219534	0.129916	0.7944	0.846784	no
NM_001005331	Eif4g1	chr16:20672748-20692883	OK	6.79957	5.06452	-0.425019	-0.226738	0.6955	0.766964	no
NM_001005341	Ypel2	chr11:86583864-87555823	OK	7.36009	1.67229	-2.13789	-0.386076	0.49785	0.593049	no
NM_001005342	Ypel4	chr2:84734203-84737877	OK	18.6026	14.886	-0.321546	-0.791888	0.34415	0.447528	no
NM_001005343	Sp9	chr2:73271925-73275771	OK	24.4745	0.00729121	-11.7128	-2.38593	0.26225	0.369169	no
NM_001005358	Zfp960	chr17:17064102-17089631	OK	0.0553866	0.962627	4.11937	2.35966	0.04605	0.101754	no
NM_001005370	Spin2c	chrX:153832292-153834240	OK	2.55361	0.996883	-1.35704	-1.59979	0.0372	0.0855258	no
NM_001005371	Gm13084	chr4:143809990-143816093	NOTEST	0	0	0	0	1	1	no
NM_001005385	Gprasp1	chrX:135742691-135803468	OK	96.1649	62.2422	-0.627618	-1.10765	0.07285	0.14437	no
NM_001005419	Ado	chr10:67544510-67548955	OK	9.27226	5.64111	-0.716942	-1.87135	0.004	0.012859	yes
NM_001005420	Ppp1r26	chr2:28447940-28455508	OK	4.78903	1.35745	-1.81884	-3.65959	5e-05	0.00025495	yes
NM_001005421	Amica1	chr9:45079182-45135606	NOTEST	0.0387828	0.640051	4.0447	0	1	1	no
NM_001005422	Stmnd1	chr13:46273720-46300115	NOTEST	0	0.0328974	inf	0	1	1	no
NM_001005423	Mreg	chr1:72159232-72212307	OK	1.27923	1.66951	0.384152	0.546159	0.40565	0.506826	no
NM_001005424	Gm996	chr2:25575415-25580099	OK	18.066	5.31179	-1.76601	-4.75484	5e-05	0.00025495	yes
NM_001005425	Zfp663	chr2:165351296-165362119	NOTEST	0.152277	0	#NAME?	0	1	1	no
NM_001005426	Zcwpw1	chr5:137787801-137836278	OK	2.58407	2.45999	-0.0709953	-0.106376	0.8607	0.897262	no
NM_001005475	Iqsec2	chrX:152144267-152225237	OK	4.10438	4.5865	0.16023	0.234991	0.6918	0.7639	no
NM_001005477	Barhl2	chr5:106452522-106458166	OK	7.90162	0.0873178	-6.49973	-4.0578	0.04605	0.101754	no
NM_001005481	Olfr132	chr17:38130248-38131190	NOTEST	0	0	0	0	1	1	no
NM_001005485	Olfr111	chr17:37529956-37530997	NOTEST	0.0258925	0	#NAME?	0	1	1	no
NM_001005488	Olfr467	chr7:107814585-107815506	NOTEST	0	0	0	0	1	1	no
NM_001005506	Txlna	chr4:129626076-129641065	OK	6.51273	6.95359	0.0944953	0.10355	0.842	0.883628	no
NM_001005507	Smg7	chr1:152836994-152902646	OK	8.67211	2.39676	-1.8553	-2.6431	0.0004	0.00168638	yes
NM_001005508	Arhgap30	chr1:171388959-171410239	NOTEST	0.2367	0.186773	-0.341775	0	1	1	no
NM_001005509	Eif2a	chr3:58521970-58557501	OK	21.916	26.3234	0.264361	0.383433	0.4911	0.586831	no
NM_001005510	Syne2	chr12:75818317-76110928	OK	1.4281	1.71229	0.26183	0.662308	0.277	0.381136	no
NM_001005511	Lmtk3	chr7:45783946-45804142	OK	33.9858	1.98302	-4.09916	-3.53187	0.0025	0.00853332	yes
NM_001005520	Olfr231	chr1:174117090-174118014	NOTEST	0	0	0	0	1	1	no
NM_001005524	Olfr194	chr16:59119147-59120068	NOTEST	0	0	0	0	1	1	no
NM_001005525	Rsrc2	chr5:123728425-123749414	OK	39.7058	33.9432	-0.226227	-0.679816	0.3139	0.417085	no
NM_001005568	Olfr1281	chr2:111328420-111329338	NOTEST	0	0	0	0	1	1	no
NM_001005569	Olfr366	chr2:37219490-37220420	NOTEST	0	0	0	0	1	1	no
NM_001005570	Olfr707	chr7:106891183-106892107	NOTEST	0	0	0	0	1	1	no
NM_001005605	Aebp2	chr6:140622662-140677418	OK	9.84832	6.65694	-0.565018	-1.43569	0.01985	0.0506075	no
NM_001005608	Itgb4	chr11:115974724-116012719	NOTEST	0	0.386124	inf	0	1	1	no
NM_001005740	Phactr1	chr13:42680622-43138512	OK	19.5233	59.0499	1.59674	4.40252	5e-05	0.00025495	yes
NM_001005748	Phactr1	chr13:42680622-43138512	NOTEST	0.0693564	0.00800399	-3.11524	0	1	1	no
NM_001005767	Parl	chr16:20279820-20302362	OK	17.1531	23.5307	0.456076	1.25624	0.0794	0.154545	no
NM_001005784	Inadl	chr4:98395825-98719603	NOTEST	0.149144	0.00751754	-4.31031	0	1	1	no
NM_001005787	Inadl	chr4:98395825-98719603	NOTEST	0.384628	0.69262	0.848602	0	1	1	no
NM_001005788	Zfp69	chr4:120930136-120951701	OK	1.18392	0.589457	-1.00612	-1.13362	0.09625	0.179855	no
NM_001005846	Mcoln2	chr3:146149832-146195512	NOTEST	0	0.122027	inf	0	1	1	no
NM_001005847	Aga	chr8:53511701-53523422	OK	2.55895	6.12669	1.25955	1.63675	0.0107	0.0298918	yes
NM_001005854	Gm609	chr16:45416754-45492969	NOTEST	0.461882	0.46492	0.00945799	0	1	1	no
NM_001005858	I830012O16Rik	chr19:34607956-34613401	OK	0.0249557	3.67546	7.20241	3.53301	0.1913	0.3006	no
NM_001005859	Rpl34	chr3:130726826-130730398	NOTEST	0.0777994	0	#NAME?	0	1	1	no
NM_001005860	Clec4a4	chr6:122990366-123024421	NOTEST	0	0	0	0	1	1	no
NM_001005863	Mtus1	chr8:40990911-41133726	OK	0.169019	26.7467	7.30604	2.72208	0.14135	0.242235	no
NM_001005864	Mtus1	chr8:40990911-41133726	OK	5.76624	13.9743	1.27708	1.70981	0.0102	0.028684	yes
NM_001005865	Mtus1	chr8:40990911-41133726	OK	8.28549	3.72413	-1.15369	-1.06275	0.10805	0.197117	no
NM_001005866	Kdm2b	chr5:122870674-122989092	OK	2.18838	1.87754	-0.221023	-0.183623	0.76385	0.822781	no
NM_001005867	Zmiz2	chr11:6395124-6406162	OK	25.4978	21.1696	-0.268379	-0.468796	0.4432	0.542759	no
NM_001005868	Erbb2ip	chr13:103818785-103920586	OK	2.15966	1.45867	-0.566147	-0.39878	0.50295	0.597329	no
NM_001005916	Zbtb9	chr17:26973178-26976203	OK	6.68789	4.97836	-0.425882	-0.963251	0.1376	0.237685	no
NM_001006664	Epb4.1l1	chr2:156420908-156543214	OK	16.0737	21.7229	0.434517	0.720061	0.2122	0.323597	no
NM_001006668	Kcnq2	chr2:181075578-181135225	OK	0.463606	3.56472	2.94282	1.06652	0.24645	0.357642	no
NM_001006669	Kcnq2	chr2:181075578-181135225	OK	16.0697	0.675387	-4.57248	-2.30367	0.14185	0.242818	no
NM_001006674	Kcnq2	chr2:181075578-181135225	OK	0.3047	1.94041	2.6709	0.679405	0.3205	0.424062	no
NM_001006675	Kcnq2	chr2:181075578-181135225	OK	5.02953	0.485003	-3.37436	-1.68873	0.03885	0.0884604	no
NM_001006676	Kcnq2	chr2:181075578-181135225	NOTEST	0.52615	0.246713	-1.09264	0	1	1	no
NM_001006677	Kcnq2	chr2:181075578-181135225	OK	1.74298	0.712715	-1.29016	-0.590407	0.36795	0.470557	no
NM_001006678	Kcnq2	chr2:181075578-181135225	NOTEST	0.0456886	0.110387	1.27266	0	1	1	no
NM_001006679	Kcnq2	chr2:181075578-181135225	NOTEST	0	0.0413745	inf	0	1	1	no
NM_001006680	Kcnq2	chr2:181075578-181135225	OK	1.38594	0	#NAME?	#NAME?	0.06195	0.128334	no
NM_001007077	Gm13023	chr4:143789333-143795585	NOTEST	0	0	0	0	1	1	no
NM_001007154	Phactr3	chr2:178118974-178338492	OK	2.31017	0.00029788	-12.921	-0.106497	0.25325	0.363546	no
NM_001007220	Adam22	chr5:8072351-8368081	OK	3.17037	3.67889	0.21462	0.098504	0.8781	0.911129	no
NM_001007221	Adam22	chr5:8072351-8368081	OK	0	1.126	inf	#NAME?	0.1403	0.241024	no
NM_001007222	Tdpoz2	chr3:93651541-93652686	NOTEST	0	0	0	0	1	1	no
NM_001007223	Clec3a	chr8:114418033-114428133	NOTEST	0	0	0	0	1	1	no
NM_001007266	Taar2	chr10:23938571-23941583	NOTEST	0.0265498	0	#NAME?	0	1	1	no
NM_001007268	Dusp13	chr14:21733394-21748622	NOTEST	0.139013	5.91837e-07	-17.8416	0	1	1	no
NM_001007460	Zdhhc23	chr16:43969145-43979050	OK	2.08372	7.4473	1.83756	2.9426	0.00085	0.00330678	yes
NM_001007461	Gsdma3	chr11:98626359-98638089	NOTEST	0.017102	0	#NAME?	0	1	1	no
NM_001007462	Pabpn1l	chr8:122619470-122622735	NOTEST	0	0	0	0	1	1	no
NM_001007463	Spag8	chr4:43651329-43653552	NOTEST	0.301657	0.0677099	-2.15547	0	1	1	no
NM_001007465	Rffl	chr11:82781108-82871210	OK	0.449687	7.12004	3.98489	2.35907	0.01535	0.040617	yes
NM_001007472	Noto	chr6:85423885-85428877	NOTEST	0	0	0	0	1	1	no
NM_001007567	Slc7a6os	chr8:106200437-106210933	OK	21.6515	10.2514	-1.07864	-2.76198	0.0002	0.000905362	yes
NM_001007568	Zfp251	chr15:76852140-76871435	OK	15.2138	9.83343	-0.629619	-1.75353	0.0075	0.0220253	yes
NM_001007569	Pnmal1	chr7:16959794-16962320	OK	36.7056	2.58026	-3.83041	-7.54161	5e-05	0.00025495	yes
NM_001007570	Slc25a42	chr8:70184339-70212281	OK	3.83476	3.00044	-0.353965	-0.706321	0.2805	0.384588	no
NM_001007571	D8Ertd738e	chr8:84246234-84249761	OK	81.6378	101.958	0.320671	1.21096	0.16375	0.269284	no
NM_001007572	Trpv5	chr6:41652769-41680723	NOTEST	0	0.0546968	inf	0	1	1	no
NM_001007573	Maneal	chr4:124850758-124862171	OK	27.2087	28.3578	0.0596785	0.147109	0.80585	0.856186	no
NM_001007574	A830010M20Rik	chr5:107497744-107512556	OK	22.8087	6.43305	-1.82601	-4.8428	5e-05	0.00025495	yes
NM_001007575	Zfp58	chr13:67490166-67500522	OK	2.38303	2.74203	0.202447	0.338521	0.61175	0.69495	no
NM_001007576	Gucy2f	chrX:142079288-142196936	NOTEST	0.313681	0	#NAME?	0	1	1	no
NM_001007577	Tceanc	chrX:166499814-166510478	OK	0.52505	1.33106	1.34205	1.76847	0.0113	0.0313375	yes
NM_001007578	Armcx6	chrX:134748454-134751419	OK	9.51735	8.67689	-0.133383	-0.32041	0.6267	0.708359	no
NM_001007579	BC080695	chr4:143567466-143573798	NOTEST	0	0	0	0	1	1	no
NM_001007580	Fndc3c1	chrX:106420042-106485229	NOTEST	0.0095094	0.00949594	-0.00204329	0	1	1	no
NM_001007581	2810408M09Rik	chr2:165490111-165493314	OK	8.5773	5.06821	-0.759048	-1.62217	0.01925	0.0493192	yes
NM_001007582	AY761184	chr8:21702523-21703647	NOTEST	0	0	0	0	1	1	no
NM_001007583	Best3	chr10:116986313-117025040	NOTEST	0.00929091	0	#NAME?	0	1	1	no
NM_001007584	Gm11541	chr11:94694497-94704499	NOTEST	0	0	0	0	1	1	no
NM_001007589	Akirin2	chr4:34550614-34614942	OK	49.4283	65.0042	0.395198	0.936518	0.17405	0.281151	no
NM_001007596	Rtn1	chr12:72211748-72409054	OK	815.938	150.399	-2.43966	-3.39546	5e-05	0.00025495	yes
NM_001008230	Rtp2	chr16:23925547-23930794	NOTEST	0.00982583	0.073498	2.90305	0	1	1	no
NM_001008231	Daam2	chr17:49456021-49564337	OK	5.75409	0.335328	-4.10094	-5.55812	5e-05	0.00025495	yes
NM_001008232	Asap3	chr4:136206364-136246573	OK	0.82149	0.725898	-0.178477	-0.260484	0.68005	0.754122	no
NM_001008233	Plekhn1	chr4:156221455-156228542	OK	4.4521	1.05828	-2.07277	-3.07383	0.0003	0.00130491	yes
NM_001008238	Bnip2	chr9:69989465-70011659	OK	9.69366	11.7541	0.278055	0.749437	0.221	0.332183	no
NM_001008419	Aox2	chr1:58278325-58379264	NOTEST	0	0	0	0	1	1	no
NM_001008420	Cdh12	chr15:21111451-21589533	NOTEST	0.684098	0.196312	-1.80106	0	1	1	no
NM_001008421	Nol10	chr12:17348492-17430095	OK	7.21281	11.8714	0.718861	1.72945	0.0057	0.0174298	yes
NM_001008422	Scaf1	chr7:45002949-45016249	OK	39.8234	35.3256	-0.1729	-0.503426	0.4054	0.506583	no
NM_001008423	Ccdc177	chr12:80755446-80760715	OK	4.064	0.241326	-4.07385	-4.88379	5e-05	0.00025495	yes
NM_001008424	Cdsn	chr17:35552127-35557180	NOTEST	0.0353497	0.0260481	-0.440519	0	1	1	no
NM_001008425	Thoc6	chr17:23660522-23677449	OK	6.94116	11.1073	0.678254	0.844777	0.23105	0.342843	no
NM_001008426	Gm5531	chr1:153874344-153876871	NOTEST	0.0188182	0.0491437	1.38488	0	1	1	no
NM_001008427	Gm5595	chr7:42660107-42692718	OK	0.763365	1.76762	1.21136	1.65558	0.01725	0.0448953	yes
NM_001008428	Fbxw20	chr9:109217431-109234754	NOTEST	0	0	0	0	1	1	no
NM_001008429	Taar3	chr10:23949557-23950589	NOTEST	0	0	0	0	1	1	no
NM_001008497	P2ry14	chr3:59006977-59344256	NOTEST	0	0	0	0	1	1	no
NM_001008498	Wdr34	chr2:30031557-30048879	OK	23.5105	8.09243	-1.53866	-3.89281	5e-05	0.00025495	yes
NM_001008499	Taar4	chr10:23960493-23961537	NOTEST	0.0258012	0	#NAME?	0	1	1	no
NM_001008501	Zfp760	chr17:21707740-21725636	OK	3.88795	5.73611	0.561063	1.31321	0.0382	0.0872965	no
NM_001008502	Bbs12	chr3:37312553-37321451	OK	1.15665	0.97762	-0.242613	-0.213701	0.71885	0.785822	no
NM_001008506	Zc3h14	chr12:98746967-98901484	OK	11.0396	10.4237	-0.0828195	-0.0857996	0.88015	0.912529	no
NM_001008533	Adora1	chr1:134193447-134235457	OK	3.43803	21.8881	2.67049	4.18974	5e-05	0.00025495	yes
NM_001008542	Mxi1	chr19:53310505-53375810	OK	9.30824	2.5391	-1.87419	-2.84917	5e-05	0.00025495	yes
NM_001008543	Mxi1	chr19:53310505-53375810	NOTEST	0.241946	0.334618	0.467825	0	1	1	no
NM_001008545	Tardbp	chr4:148602543-148626996	NOTEST	0.144754	0.0407806	-1.82765	0	1	1	no
NM_001008546	Tardbp	chr4:148602543-148626996	NOTEST	0	0.0322568	inf	0	1	1	no
NM_001008547	1700001J03Rik	chr5:146182449-146185304	NOTEST	0	0	0	0	1	1	no
NM_001008548	Pde2a	chr7:101421690-101512829	OK	0	19.0845	inf	#NAME?	0.0707	0.141214	no
NM_001008549	Zfp658	chr7:43562369-43575461	OK	2.55371	1.4084	-0.85854	-1.44045	0.03	0.0717968	no
NM_001008550	Zfyve26	chr12:79232346-79296282	OK	4.36883	3.06919	-0.509392	-1.29678	0.036	0.0832708	no
NM_001008700	Il4ra	chr7:125552281-125579474	OK	3.57782	15.3259	2.09882	5.37387	5e-05	0.00025495	yes
NM_001008702	Dab2	chr15:6299788-6440709	NOTEST	0	0	0	0	1	1	no
NM_001008705	Bud31	chr5:145140396-145167104	OK	33.8869	37.1814	0.133851	0.257022	0.71215	0.780369	no
NM_001008706	Calm5	chr13:3854172-3854761	NOTEST	0	0	0	0	1	1	no
NM_001008785	Kbtbd8	chr6:95117879-95129793	OK	0.449806	2.43539	2.43678	1.47757	0.157	0.261151	no
NM_001008791	Whrn	chr4:63414909-63495991	NOTEST	0.498932	0.135014	-1.88574	0	1	1	no
NM_001008792	Whrn	chr4:63414909-63495991	OK	1.20197	0.00475792	-7.98086	-0.83909	0.25055	0.36112	no
NM_001008793	Whrn	chr4:63414909-63495991	OK	4.1892	1.10625	-1.921	-1.52406	0.055	0.117446	no
NM_001008973	Tmem232	chr17:65256004-65540782	NOTEST	0.0904514	0.015338	-2.56004	0	1	1	no
NM_001009544	4921501E09Rik	chr17:33064142-33068058	NOTEST	0	0	0	0	1	1	no
NM_001009545	Adam6b	chr12:113489564-113491835	NOTEST	0	0	0	0	1	1	no
NM_001009546	Naaladl1	chr19:6105797-6115555	NOTEST	0.022212	0.010732	-1.04942	0	1	1	no
NM_001009547	Adam26b	chr8:43519863-43528137	NOTEST	0	0	0	0	1	1	no
NM_001009548	Adam20	chr8:40793272-40797303	NOTEST	0	0	0	0	1	1	no
NM_001009549	Zfp36l3	chrX:53772685-53776394	NOTEST	0	0	0	0	1	1	no
NM_001009550	Mup21	chr4:62147831-62150841	NOTEST	0.208025	0	#NAME?	0	1	1	no
NM_001009573	Unc13d	chr11:116062095-116077961	OK	0.28595	2.86828	3.32635	3.95694	0.00015	0.000698799	yes
NM_001009574	Taar5	chr10:23970705-23971719	NOTEST	0	0	0	0	1	1	no
NM_001009575	Armcx5	chrX:135742691-135803468	OK	26.292	8.9822	-1.54948	-0.816135	0.17195	0.27882	no
NM_001009818	40787	chr5:93093456-93174958	OK	26.1774	8.29473	-1.65806	-4.76842	5e-05	0.00025495	yes
NM_001009819	A3galt2	chr4:128759257-128769298	OK	0.255815	46.3105	7.5001	8.80541	5e-05	0.00025495	yes
NM_001009927	Mief2	chr11:60728397-60732951	OK	8.49995	5.84303	-0.540737	-1.16446	0.05755	0.121623	no
NM_001009929	Brsk2	chr7:141949750-142004243	OK	10.9512	4.04075	-1.4384	-1.51289	0.02125	0.0536889	no
NM_001009930	Brsk2	chr7:141949750-142004243	OK	18.3302	14.3422	-0.353956	-0.6674	0.27305	0.377267	no
NM_001009935	Txnip	chr3:96555767-96566801	OK	3.30314	7.11809	1.10765	0.79152	0.2599	0.36868	no
NM_001009940	Il19	chr1:130932655-130939241	NOTEST	0.111097	0	#NAME?	0	1	1	no
NM_001009947	Dock11	chrX:35888831-36076562	OK	8.49154	54.3417	2.67796	7.35929	5e-05	0.00025495	yes
NM_001009948	Nrsn2	chr2:152345668-152376566	OK	12.0058	2.32874	-2.36611	-3.49367	5e-05	0.00025495	yes
NM_001009949	Slc25a51	chr4:45395923-45408766	OK	19.0412	42.1411	1.1461	3.43662	5e-05	0.00025495	yes
NM_001009950	Slc38a8	chr8:119479602-119501698	OK	0.0542468	0.995367	4.19762	2.30755	0.0665	0.135165	no
NM_001009951	Cep44	chr8:56531521-56550566	OK	6.5675	2.51818	-1.38296	-2.3269	0.0034	0.0111303	yes
NM_001009952	Scgb2b20	chr7:33364342-33366319	NOTEST	0	0	0	0	1	1	no
NM_001009978	Pde1a	chr2:79834452-80129412	OK	0.710444	0	#NAME?	#NAME?	0.0571	0.120869	no
NM_001009979	Pde1a	chr2:79834452-80129412	NOTEST	0	0	0	0	1	1	no
NM_001009981	Slc10a7	chr8:78509327-78734012	NOTEST	9.07582e-05	0.0105412	6.8598	0	1	1	no
NM_001010825	Ficd	chr5:113735781-113740607	OK	2.35514	5.76125	1.29057	2.58204	0.00045	0.00187293	yes
NM_001010826	Kctd14	chr7:97451333-97459557	NOTEST	0.05988	0.385204	2.68548	0	1	1	no
NM_001010827	Taar7b	chr10:23999938-24001015	NOTEST	0	0	0	0	1	1	no
NM_001010828	Taar6	chr10:23984608-23985646	NOTEST	0	0	0	0	1	1	no
NM_001010829	Taar7a	chr10:23992404-23993481	NOTEST	0	0	0	0	1	1	no
NM_001010830	Taar8a	chr10:24076499-24077534	NOTEST	0	0	0	0	1	1	no
NM_001010831	Taar9	chr10:24108487-24109534	NOTEST	0	0	0	0	1	1	no
NM_001010833	Mdc1	chr17:35841497-35859670	OK	3.09966	3.71165	0.259948	0.638746	0.3033	0.406884	no
NM_001010834	Slc10a5	chr3:10331733-10335656	NOTEST	0.0605034	0	#NAME?	0	1	1	no
NM_001010835	Taar7e	chr10:24037613-24038690	NOTEST	0	0	0	0	1	1	no
NM_001010836	Ppp1r13l	chr7:19361215-19378533	OK	1.47371	1.67103	0.181286	0.28149	0.66285	0.739185	no
NM_001010837	Taar8b	chr10:24091259-24092294	NOTEST	0	0	0	0	1	1	no
NM_001010838	Taar7d	chr10:24027221-24028298	NOTEST	0	0	0	0	1	1	no
NM_001010839	Taar7f	chr10:24049509-24050586	NOTEST	0	0	0	0	1	1	no
NM_001010840	Taar8c	chr10:24100842-24101951	NOTEST	0	0	0	0	1	1	no
NM_001010930	Mrps33	chr6:39801806-39810936	NOTEST	0.479291	0.152776	-1.64949	0	1	1	no
NM_001010937	Gjb6	chr14:57123300-57133611	OK	1.4125	0.113124	-3.64227	-2.02668	0.2685	0.372873	no
NM_001010941	Gpr12	chr5:146582149-146585239	OK	1.00232	0	#NAME?	#NAME?	5e-05	0.00025495	yes
NM_001010973	Hrh2	chr13:54192128-54222432	NOTEST	0.377032	0.478409	0.343557	0	1	1	no
NM_001011517	Olfr1193	chr2:88677856-88678813	NOTEST	0	0	0	0	1	1	no
NM_001011518	Olfr94	chr17:37196805-37197966	NOTEST	0.0226835	0	#NAME?	0	1	1	no
NM_001011519	Olfr1148	chr2:87833040-87833985	NOTEST	0	0	0	0	1	1	no
NM_001011520	Olfr310	chr7:86268729-86269811	NOTEST	0	0	0	0	1	1	no
NM_001011523	Olfr913	chr9:38592802-38595161	NOTEST	0	0	0	0	1	1	no
NM_001011524	Olfr1418	chr19:11854994-11855951	NOTEST	0	0	0	0	1	1	no
NM_001011525	Olfr1415	chr1:92490817-92491753	NOTEST	0	0	0	0	1	1	no
NM_001011527	Olfr503	chr7:108544526-108545498	NOTEST	0	0	0	0	1	1	no
NM_001011528	Olfr456	chr6:42486162-42487214	NOTEST	0	0	0	0	1	1	no
NM_001011529	Olfr1251	chr2:89666927-89667884	NOTEST	0	0	0	0	1	1	no
NM_001011530	Olfr723	chr14:49928562-49929568	NOTEST	0	0	0	0	1	1	no
NM_001011531	Olfr329-ps	chr11:58542446-58544938	NOTEST	0.0198359	0	#NAME?	0	1	1	no
NM_001011532	Olfr1037	chr2:86084729-86085854	NOTEST	0	0	0	0	1	1	no
NM_001011533	Olfr688	chr7:105288094-105289060	NOTEST	0	0	0	0	1	1	no
NM_001011534	Olfr988	chr2:85352994-85353924	NOTEST	0	0	0	0	1	1	no
NM_001011535	Olfr1182	chr2:88446018-88449121	NOTEST	0	0	0	0	1	1	no
NM_001011536	Olfr566	chr7:102856320-102857271	NOTEST	0	0	0	0	1	1	no
NM_001011542	Olfr1532-ps1	chr7:106914199-106915123	NOTEST	0	0	0	0	1	1	no
NM_001011662	Olfr180	chr16:58915685-58918486	NOTEST	0	0	0	0	1	1	no
NM_001011684	Nms	chr1:38939148-38950276	NOTEST	0	0.0254365	inf	0	1	1	no
NM_001011687	Rnase13	chr14:51922159-51922773	NOTEST	0	0	0	0	1	1	no
NM_001011695	Olfr1000	chr2:85607963-85608908	NOTEST	0	0	0	0	1	1	no
NM_001011707	Cyp2c66	chr19:39113897-39186756	NOTEST	0	0	0	0	1	1	no
NM_001011721	Olfr102	chr17:37313410-37314437	NOTEST	2.76072e-05	0	#NAME?	0	1	1	no
NM_001011732	Xkr7	chr2:153031851-153055775	OK	4.64276	2.666	-0.800305	-1.52841	0.02215	0.055616	no
NM_001011733	Olfr288	chr15:98186012-98195542	NOTEST	0	0	0	0	1	1	no
NM_001011734	Olfr1116-ps	chr2:87268845-87269769	NOTEST	0	0	0	0	1	1	no
NM_001011735	Olfr1066	chr2:86455327-86456269	NOTEST	0	0	0	0	1	1	no
NM_001011736	Olfr205	chr16:59328589-59329507	NOTEST	0	0	0	0	1	1	no
NM_001011737	Olfr1357	chr10:78611668-78618074	NOTEST	0	0	0	0	1	1	no
NM_001011738	Olfr744	chr14:50618223-50619195	NOTEST	0	0	0	0	1	1	no
NM_001011739	Olfr885	chr9:38061321-38062251	NOTEST	0	0	0	0	1	1	no
NM_001011740	Olfr225	chr11:59612965-59614225	NOTEST	0	0	0	0	1	1	no
NM_001011741	Olfr1386	chr11:49470053-49471181	NOTEST	0	0	0	0	1	1	no
NM_001011742	Olfr479	chr7:108054983-108055967	NOTEST	0	0	0	0	1	1	no
NM_001011743	Olfr324	chr11:58597344-58598466	NOTEST	0.0504328	0	#NAME?	0	1	1	no
NM_001011748	Olfr867	chr9:20054465-20055461	NOTEST	0	0	0	0	1	1	no
NM_001011749	Olfr704	chr7:106864981-106865929	NOTEST	0	0	0	0	1	1	no
NM_001011750	Olfr294	chr7:86615635-86616643	NOTEST	0	0	0	0	1	1	no
NM_001011751	Olfr298	chr7:86488550-86489549	NOTEST	0	0	0	0	1	1	no
NM_001011752	Olfr293	chr7:86663663-86664674	NOTEST	0	0	0	0	1	1	no
NM_001011753	Olfr115	chr17:37609784-37610779	NOTEST	0	0	0	0	1	1	no
NM_001011754	Olfr735	chr14:50345375-50346440	NOTEST	0	0	0	0	1	1	no
NM_001011755	Olfr671	chr7:104975041-104975983	NOTEST	0	0	0	0	1	1	no
NM_001011756	Olfr948	chr9:39318646-39319612	NOTEST	0	0	0	0	1	1	no
NM_001011757	Olfr663	chr7:104703568-104704603	NOTEST	0	0	0	0	1	1	no
NM_001011758	Olfr1016	chr2:85799338-85800268	NOTEST	0	0	0	0	1	1	no
NM_001011759	Olfr1031	chr2:85991818-85992829	NOTEST	0	0	0	0	1	1	no
NM_001011760	Olfr314	chr11:58786138-58787269	NOTEST	0.248185	0	#NAME?	0	1	1	no
NM_001011761	Olfr1229	chr2:89282195-89283131	NOTEST	0	0	0	0	1	1	no
NM_001011767	Olfr299	chr7:86465412-86466405	NOTEST	0	0	0	0	1	1	no
NM_001011769	Olfr317	chr11:58732095-58733223	NOTEST	0.435279	0	#NAME?	0	1	1	no
NM_001011770	Olfr332	chr11:58489718-58492499	NOTEST	0	0	0	0	1	1	no
NM_001011771	Olfr1089	chr2:86732674-86733610	NOTEST	0	0	0	0	1	1	no
NM_001011773	Olfr1287	chr2:111449141-111450059	NOTEST	0	0	0	0	1	1	no
NM_001011774	Olfr1028	chr2:85951064-85952039	NOTEST	0	0	0	0	1	1	no
NM_001011775	Olfr1419	chr19:11870182-11871214	NOTEST	0	0	0	0	1	1	no
NM_001011776	Olfr527	chr7:140335863-140336781	NOTEST	0	0	0	0	1	1	no
NM_001011777	Olfr1042	chr2:86159344-86160441	NOTEST	0	0	0	0	1	1	no
NM_001011778	Olfr285	chr15:98312588-98313548	NOTEST	0	0	0	0	1	1	no
NM_001011779	Olfr286	chr15:98226674-98234450	NOTEST	0	0	0	0	1	1	no
NM_001011780	Olfr287	chr15:98206970-98221056	NOTEST	0.0138722	0	#NAME?	0	1	1	no
NM_001011782	Olfr543	chr7:102476772-102477902	NOTEST	0.167172	0	#NAME?	0	1	1	no
NM_001011784	Olfr1039	chr2:86130701-86131661	NOTEST	0	0	0	0	1	1	no
NM_001011785	Olfr987	chr2:85330966-85331896	NOTEST	0.0595818	0	#NAME?	0	1	1	no
NM_001011787	Olfr1307	chr2:111944515-111945454	NOTEST	0	0	0	0	1	1	no
NM_001011789	Olfr222	chr11:59570781-59571738	NOTEST	0	0	0	0	1	1	no
NM_001011790	Olfr1382	chr11:49535186-49536122	NOTEST	0	0	0	0	1	1	no
NM_001011791	Olfr193	chr16:59109678-59110608	NOTEST	0	0	0	0	1	1	no
NM_001011793	Olfr598	chr7:103328487-103329447	NOTEST	0	0	0	0	1	1	no
NM_001011794	Olfr1322	chrX:49885468-49886401	NOTEST	0	0	0	0	1	1	no
NM_001011795	Olfr1275	chr2:111230852-111231791	NOTEST	0	0	0	0	1	1	no
NM_001011796	Olfr1249	chr2:89629939-89630896	NOTEST	0	0	0	0	1	1	no
NM_001011797	Olfr782	chr10:129350564-129351509	NOTEST	0	0	0	0	1	1	no
NM_001011798	Olfr884	chr9:38047223-38048153	NOTEST	0	0	0	0	1	1	no
NM_001011799	Olfr453	chr6:42744038-42744992	NOTEST	0	0	0	0	1	1	no
NM_001011800	Olfr212	chr6:116506515-116517965	NOTEST	0.0088588	0	#NAME?	0	1	1	no
NM_001011801	Olfr213	chr6:116540454-116541438	NOTEST	0	0	0	0	1	1	no
NM_001011802	Olfr1318	chr2:112155897-112157007	NOTEST	0	0	0	0	1	1	no
NM_001011803	Olfr1306	chr2:111911989-111912928	NOTEST	0	0	0	0	1	1	no
NM_001011804	Olfr1211	chr2:88929377-88930313	NOTEST	0	0	0	0	1	1	no
NM_001011805	Olfr1385	chr11:49494534-49495464	NOTEST	0	0	0	0	1	1	no
NM_001011806	Olfr901	chr9:38430283-38431219	NOTEST	0	0	0	0	1	1	no
NM_001011807	Olfr191	chr16:59085551-59086481	NOTEST	0	0	0	0	1	1	no
NM_001011808	Olfr198	chr16:59201503-59202424	NOTEST	0	0	0	0	1	1	no
NM_001011809	Olfr728	chr14:50139701-50140637	NOTEST	0	0	0	0	1	1	no
NM_001011810	Olfr485	chr7:108158917-108159871	NOTEST	0	0	0	0	1	1	no
NM_001011811	Olfr487	chr7:108211582-108212527	NOTEST	0	0	0	0	1	1	no
NM_001011812	Olfr951	chr9:39393792-39394737	NOTEST	0	0	0	0	1	1	no
NM_001011813	Olfr93	chr17:37151031-37151970	NOTEST	0.0294316	0	#NAME?	0	1	1	no
NM_001011814	Olfr524	chr7:140201811-140202768	NOTEST	0	0	0	0	1	1	no
NM_001011815	Olfr533	chr7:140466202-140467165	NOTEST	0	0	0	0	1	1	no
NM_001011816	Olfr1181	chr2:88423087-88424023	NOTEST	0	0	0	0	1	1	no
NM_001011818	Olfr316	chr11:58757666-58758587	NOTEST	0.0603181	0	#NAME?	0	1	1	no
NM_001011819	Olfr312	chr11:58831155-58832082	NOTEST	0.0936949	0	#NAME?	0	1	1	no
NM_001011820	Olfr1359	chr13:21674000-21674980	LOWDATA	0	0	0	0	1	1	no
NM_001011820_1	Olfr1359	chr13:21703002-21703944	NOTEST	0	0	0	0	1	1	no
NM_001011821	Olfr804	chr10:129704879-129705824	NOTEST	0	0	0	0	1	1	no
NM_001011822	Olfr787	chr10:129462677-129463616	NOTEST	0	0	0	0	1	1	no
NM_001011823	Olfr834	chr9:18987989-18988928	NOTEST	0	0	0	0	1	1	no
NM_001011824	Olfr832	chr9:18944649-18945588	NOTEST	0	0	0	0	1	1	no
NM_001011825	Olfr1105	chr2:87033280-87034219	NOTEST	0	0	0	0	1	1	no
NM_001011826	Olfr967	chr9:39750387-39751320	NOTEST	0	0	0	0	1	1	no
NM_001011827	Olfr963	chr9:39669058-39669994	NOTEST	0	0	0	0	1	1	no
NM_001011828	Olfr304	chr7:86385656-86386658	NOTEST	0	0	0	0	1	1	no
NM_001011829	Olfr761	chr17:37952050-37953022	NOTEST	0	0	0	0	1	1	no
NM_001011830	Olfr119	chr17:37696684-37701637	NOTEST	0	0	0	0	1	1	no
NM_001011831	Olfr1500	chr19:13827458-13828394	NOTEST	0	0	0	0	1	1	no
NM_001011832	Olfr1490	chr19:13654445-13655396	NOTEST	0	0	0	0	1	1	no
NM_001011833	Olfr1137	chr2:87710971-87711904	NOTEST	0	0	0	0	1	1	no
NM_001011834	Olfr1152	chr2:87867992-87868925	NOTEST	0	0	0	0	1	1	no
NM_001011835	Olfr1162	chr2:88049677-88050622	NOTEST	0	0	0	0	1	1	no
NM_001011836	Olfr1129	chr2:87575085-87576030	NOTEST	0	0	0	0	1	1	no
NM_001011837	Olfr748	chr14:50710331-50711255	NOTEST	0	0	0	0	1	1	no
NM_001011839	Olfr1437	chr19:12071789-12413554	NOTEST	0.06276	0	#NAME?	0	1	1	no
NM_001011840	Olfr1463	chr19:13234251-13235184	NOTEST	0	0	0	0	1	1	no
NM_001011841	Olfr1465	chr19:13313359-13314283	NOTEST	0	0	0	0	1	1	no
NM_001011842	Olfr1474	chr19:13470971-13471916	NOTEST	0	0	0	0	1	1	no
NM_001011845	Olfr597	chr7:103320412-103321360	NOTEST	0	0	0	0	1	1	no
NM_001011846	Olfr517	chr7:108868207-108869152	NOTEST	0	0	0	0	1	1	no
NM_001011847	Olfr591	chr7:103172690-103173635	NOTEST	0	0	0	0	1	1	no
NM_001011848	Olfr675	chr7:105024024-105024966	NOTEST	0	0	0	0	1	1	no
NM_001011849	Olfr792	chr10:129540538-129541474	NOTEST	0	0	0	0	1	1	no
NM_001011850	Olfr1505	chr19:13919021-13919972	NOTEST	0	0	0	0	1	1	no
NM_001011851	Olfr412	chr11:74364670-74365609	NOTEST	0	0	0	0	1	1	no
NM_001011852	Olfr1029	chr2:85975212-85976273	NOTEST	0	0	0	0	1	1	no
NM_001011853	Olfr1425	chr19:12071789-12413554	NOTEST	0	0	0	0	1	1	no
NM_001011854	Olfr605	chr7:103442139-103443150	NOTEST	0	0	0	0	1	1	no
NM_001011855	Olfr169	chr16:19565939-19566881	NOTEST	0	0	0	0	1	1	no
NM_001011856	Olfr1331	chr4:118868782-118869736	NOTEST	0	0	0	0	1	1	no
NM_001011857	Olfr685	chr7:105180360-105181311	NOTEST	0	0	0	0	1	1	no
NM_001011858	Olfr504	chr7:108564836-108565793	NOTEST	0	0	0	0	1	1	no
NM_001011859	Olfr965	chr9:39719228-39720167	NOTEST	0	0	0	0	1	1	no
NM_001011860	Olfr1222	chr2:89124793-89125729	NOTEST	0	0	0	0	1	1	no
NM_001011861	Olfr331	chr11:58501597-58502554	NOTEST	0	0	0	0	1	1	no
NM_001011862	Olfr699	chr7:106790048-106790999	NOTEST	0	0	0	0	1	1	no
NM_001011863	Olfr406	chr11:74269390-74270362	NOTEST	0	0	0	0	1	1	no
NM_001011864	Olfr917	chr9:38664912-38665842	NOTEST	0	0.0263203	inf	0	1	1	no
NM_001011865	Olfr624	chr7:103670102-103671029	NOTEST	0	0	0	0	1	1	no
NM_001011866	Olfr309	chr7:86306184-86307111	NOTEST	0	0	0	0	1	1	no
NM_001011867	Olfr538	chr7:140574154-140575087	NOTEST	0	0	0	0	1	1	no
NM_001011868	Olfr1178	chr2:88391248-88392220	NOTEST	0	0	0	0	1	1	no
NM_001011869	Olfr452	chr6:42790040-42790994	NOTEST	0.0307636	0	#NAME?	0	1	1	no
NM_001011870	Olfr1329	chr4:118916523-118917465	NOTEST	0	0	0	0	1	1	no
NM_001011871	Olfr506	chr7:108612308-108613253	NOTEST	0	0	0	0	1	1	no
NM_001011872	Olfr1034	chr2:86046443-86047466	NOTEST	0	0.0247601	inf	0	1	1	no
NM_001011873	Xkr9	chr1:13668770-13701723	NOTEST	0.0126717	0	#NAME?	0	1	1	no
NM_001011874	Xkr4	chr1:3214481-3671498	OK	13.2757	2.57757	-2.36471	-5.27166	5e-05	0.00025495	yes
NM_001011875	Rnase12	chr14:51056697-51057242	NOTEST	0	0	0	0	1	1	no
NM_001011876	Ang6	chr14:44001663-44006418	NOTEST	0	0	0	0	1	1	no
NM_001011877	Rnase11	chr14:51049450-51050163	NOTEST	0	0	0	0	1	1	no
NM_001012236	Trex1	chr9:109057931-109059723	OK	3.91	2.58581	-0.59655	-0.404248	0.4351	0.535548	no
NM_001012265	Olfr857	chr9:19712828-19713758	NOTEST	0	0	0	0	1	1	no
NM_001012266	Olfr835	chr9:19035124-19036060	NOTEST	0	0	0	0	1	1	no
NM_001012269	Olfr1513	chr14:52349102-52350044	NOTEST	0	0	0	0	1	1	no
NM_001012273	Birc5	chr11:117849236-117855743	NOTEST	0.506562	0.463668	-0.127647	0	1	1	no
NM_001012305	Slc39a12	chr2:14388397-14494977	OK	4.97527	0.019102	-8.02491	-2.86293	0.2277	0.339317	no
NM_001012306	Hsd3b3	chr3:98741475-98763128	NOTEST	6.03079e-05	0	#NAME?	0	1	1	no
NM_001012307	Defa23	chr8:21055039-21056017	LOWDATA	0	0	0	0	1	1	no
NM_001012307_1	Defa23	chr8:21191572-21192550	LOWDATA	0	0	0	0	1	1	no
NM_001012309	Ccdc55	chr11:77044291-77078437	OK	3.11506	6.27707	1.01083	1.97632	0.0021	0.0073145	yes
NM_001012310	Slc25a47	chr12:108851128-108856815	NOTEST	0.553326	0.451312	-0.294005	0	1	1	no
NM_001012311	Pgbd1	chr13:21421274-21441053	NOTEST	0.440961	0.294992	-0.579974	0	1	1	no
NM_001012322	Sctr	chr1:120006979-120063532	OK	2.90536	0	#NAME?	#NAME?	5e-05	0.00025495	yes
NM_001012323	Mup20	chr4:62050234-62054117	NOTEST	0	0	0	0	1	1	no
NM_001012324	Ecm2	chr13:49464058-49652731	NOTEST	0.242115	0.461492	0.930613	0	1	1	no
NM_001012325	Zfp708	chr13:67069397-67114028	NOTEST	0	4.0957e-05	inf	0	1	1	no
NM_001012330	Zbtb18	chr1:177444660-177450764	OK	39.5127	18.4235	-1.10077	-3.04958	5e-05	0.00025495	yes
NM_001012335	Mdk	chr2:91922188-91932297	OK	1.9698	0	#NAME?	#NAME?	0.0656	0.133857	no
NM_001012336	Mdk	chr2:91922188-91932297	OK	19.2533	0	#NAME?	#NAME?	0.0642	0.131768	no
NM_001012363	Slc2a9	chr5:38349272-38502152	NOTEST	0.109489	0.137044	0.32385	0	1	1	no
NM_001012392	Bpifb1	chr2:154190817-154220343	NOTEST	0.000367548	0.000188404	-0.9641	0	1	1	no
NM_001012396	Ptpla	chr2:14026830-14056035	OK	10.9201	6.84241	-0.67441	-0.960215	0.12205	0.216906	no
NM_001012400	AU022252	chr4:119225137-119232724	OK	5.81306	9.92011	0.771059	1.71268	0.01385	0.0372479	yes
NM_001012401	Hspb6	chr7:30553301-30555439	OK	3.61037	2.10931	-0.775371	-1.14483	0.1111	0.201492	no
NM_001012402	Hs3st6	chr17:24753002-24758684	NOTEST	0.745607	0.779324	0.0638064	0	1	1	no
NM_001012434	Kctd14	chr7:97451333-97459557	NOTEST	0.000101913	0.00044457	2.12508	0	1	1	no
NM_001012448	Zfp708	chr13:67069397-67114028	NOTEST	0.0256668	0.0067652	-1.9237	0	1	1	no
NM_001012449	Zfp708	chr13:67069397-67114028	OK	0.523618	1.64267	1.64945	1.83679	0.0129	0.0350811	yes
NM_001012450	Ankrd6	chr4:32804034-32950826	OK	0.913597	0.597744	-0.612029	-0.273052	0.6328	0.713573	no
NM_001012451	Ankrd6	chr4:32804034-32950826	OK	6.63164	11.8372	0.835885	1.99671	0.00115	0.00431285	yes
NM_001012477	Cxcl12	chr6:117168534-117181368	OK	4.52755	13.1292	1.53598	1.03471	0.11965	0.213682	no
NM_001012517	Fut10	chr8:31187330-31261924	OK	0.862015	0.61305	-0.491708	-0.370286	0.4792	0.575988	no
NM_001012518	Ehmt1	chr2:24790768-24919609	OK	3.42005	2.09943	-0.704022	-0.641717	0.2826	0.38674	no
NM_001012520	Klri1	chr6:129697217-129717132	NOTEST	0.106585	0	#NAME?	0	1	1	no
NM_001012623	Rims1	chr1:22288421-22432843	OK	13.3075	9.15974	-0.538861	-1.08286	0.0783	0.152894	no
NM_001012625	Rims1	chr1:22468190-22805724	OK	15.2054	7.5784	-1.00462	-2.44257	0.0007	0.00278503	yes
NM_001012638	Acd	chr8:105690905-105701095	OK	32.3918	11.9897	-1.43384	-2.1336	0.00285	0.00955098	yes
NM_001012640	AY761185	chr8:20943693-20944748	NOTEST	0	0	0	0	1	1	no
NM_001012667	Smim19	chr8:22462613-22569616	NOTEST	0	0	0	0	1	1	no
NM_001012704	Wfdc13	chr2:164685106-164687706	NOTEST	0	0	0	0	1	1	no
NM_001012723	Wfdc16	chr2:164634707-164638802	NOTEST	0	0	0	0	1	1	no
NM_001012725	Wfdc6b	chr2:164613699-164618213	NOTEST	0	0.0335082	inf	0	1	1	no
NM_001012726	Aym1	chr5:113357293-113357821	NOTEST	0	0	0	0	1	1	no
NM_001012765	Adcy5	chr16:35155635-35304549	OK	25.193	22.7653	-0.146183	-0.438948	0.4821	0.578444	no
NM_001013012	Zfp787	chr7:6131488-6155971	OK	8.6723	6.05307	-0.518748	-1.14782	0.0909	0.171865	no
NM_001013013	Dhrs7c	chr11:67798270-67816002	NOTEST	0.190256	0	#NAME?	0	1	1	no
NM_001013019	Lrrn4cl	chr19:8850784-8853909	OK	1.26207	0.954368	-0.403174	-0.522924	0.4213	0.522158	no
NM_001013022	Odf3b	chr15:89377448-89379254	NOTEST	0.0518461	0.0997604	0.944231	0	1	1	no
NM_001013023	Mterf1a	chr5:3890580-3893933	NOTEST	0.595023	0.456993	-0.380774	0	1	1	no
NM_001013024	Usp13	chr3:32817625-32935257	OK	4.44117	19.5332	2.13691	5.64721	5e-05	0.00025495	yes
NM_001013025	Tgfbrap1	chr1:43047268-43098622	OK	10.8357	16.1105	0.5722	1.67831	0.00885	0.0253967	yes
NM_001013026	Ttf2	chr3:100938859-100969663	OK	0.490685	3.52193	2.8435	4.14933	5e-05	0.00025495	yes
NM_001013028	Tmem263	chr10:85102626-85117747	OK	13.2562	10.9786	-0.271968	-0.765422	0.2291	0.340874	no
NM_001013256	Ctc1	chr11:69015910-69036473	OK	6.72987	4.70826	-0.515384	-0.651387	0.27725	0.381423	no
NM_001013360	Npcd	chr15:79786350-79834333	OK	58.8676	28.8633	-1.02824	-1.16426	0.0635	0.130787	no
NM_001013362	Npcd	chr15:79786350-79834333	NOTEST	0	0.00098186	inf	0	1	1	no
NM_001013365	Osm	chr11:4236784-4241026	NOTEST	0.0393098	0.191237	2.2824	0	1	1	no
NM_001013366	Wdr91	chr6:34880425-34910831	OK	14.7369	8.60859	-0.775583	-2.04369	0.0023	0.00792184	yes
NM_001013367	Prkaa1	chr15:5143860-5181899	OK	6.78431	35.2383	2.37687	6.67345	5e-05	0.00025495	yes
NM_001013368	E2f8	chr7:48866428-48881041	OK	0.52954	2.0468	1.95056	2.60031	0.0008	0.00313097	yes
NM_001013369	Pfdn4	chr2:170482964-170519070	OK	0	7.09211	inf	#NAME?	0.06215	0.128704	no
NM_001013370	Sesn1	chr10:41810573-41908436	OK	28.6154	15.348	-0.898739	-1.74593	0.0061	0.0184549	yes
NM_001013371	Dtx3l	chr16:35926514-35972621	OK	0.199822	4.08588	4.35386	4.60401	0.00025	0.00110858	yes
NM_001013372	Nrp	chr12:87428077-87472299	NOTEST	0.452812	0.343597	-0.398198	0	1	1	no
NM_001013373	Tmprss13	chr9:45318265-45347580	NOTEST	0.00719809	0.0140255	0.962368	0	1	1	no
NM_001013374	Lman2l	chr1:36423185-36445239	OK	26.6137	19.1644	-0.473741	-1.3998	0.03695	0.0850905	no
NM_001013375	Utp18	chr11:93859242-93885766	OK	10.9832	8.06865	-0.444904	-1.12584	0.08715	0.166154	no
NM_001013376	Rpp38	chr2:3328948-3332628	OK	2.33602	2.94673	0.335063	0.464757	0.53725	0.628971	no
NM_001013377	Arhgef39	chr4:43496143-43499660	OK	0.44279	1.26437	1.51373	1.44246	0.0535	0.114902	no
NM_001013378	Uspl1	chr5:149184559-149215434	NOTEST	0.157563	0.245057	0.63719	0	1	1	no
NM_001013379	Zfp930	chr8:69209045-69230539	OK	1.2318	5.14708	2.06298	3.43009	5e-05	0.00025495	yes
NM_001013380	Dync1li2	chr8:104417673-104443047	OK	59.5543	145.548	1.28922	3.66647	5e-05	0.00025495	yes
NM_001013381	Rsad1	chr11:94539797-94549207	OK	2.71243	3.24851	0.260194	0.533431	0.3952	0.496828	no
NM_001013382	Lrrc52	chr1:167445674-167466780	NOTEST	0.02326	0	#NAME?	0	1	1	no
NM_001013384	Podnl1	chr8:84125988-84132517	NOTEST	0.302071	0.0101469	-4.89577	0	1	1	no
NM_001013385	Grm4	chr17:27422387-27503533	NOTEST	0	0	0	0	1	1	no
NM_001013386	Rasl10b	chr11:83410071-83421038	OK	23.5357	2.6436	-3.15427	-7.14634	5e-05	0.00025495	yes
NM_001013387	Zfp182	chrX:21026183-21062038	NOTEST	0.663107	0.616768	-0.104514	0	1	1	no
NM_001013389	Mrs2	chr13:24992294-25020317	OK	9.38484	15.9733	0.767256	1.99817	0.00365	0.0118592	yes
NM_001013390	Scn4b	chr9:45139041-45154061	OK	1.22097	32.6961	4.74301	9.34871	5e-05	0.00025495	yes
NM_001013391	Cpsf6	chr10:117344667-117376973	OK	37.8915	15.634	-1.27719	-3.731	5e-05	0.00025495	yes
NM_001013393	Gm11487	chr4:73401031-73405072	NOTEST	0	0	0	0	1	1	no
NM_001013405	Tcaim	chr9:122805546-122836332	OK	4.38738	9.07244	1.04813	2.44614	0.0002	0.000905362	yes
NM_001013411	Nkain2	chr10:31689318-32889915	OK	13.0932	5.13785	-1.34959	-3.12008	5e-05	0.00025495	yes
NM_001013412	Ccl26	chr5:135560447-135563569	NOTEST	0	0	0	0	1	1	no
NM_001013414	Neurl4	chr11:69901815-69913824	OK	11.2239	9.02357	-0.314804	-0.521933	0.397	0.498444	no
NM_001013441	Ric8b	chr10:84917612-85018337	OK	10.2559	8.45669	-0.278295	-0.544533	0.36185	0.46481	no
NM_001013575	Olfr112	chr17:37563238-37569451	NOTEST	0	0	0	0	1	1	no
NM_001013577	Inip	chr4:59769646-59783855	OK	4.97857	5.47278	0.136543	0.3117	0.62295	0.705169	no
NM_001013580	Pard3	chr8:127064055-127612286	NOTEST	0.65268	0.426192	-0.614872	0	1	1	no
NM_001013581	Pard3	chr8:127064055-127612286	OK	1.37631	0.0649412	-4.40552	-0.998864	0.1683	0.274734	no
NM_001013607	Vmo1	chr11:70513515-70514616	NOTEST	0	0.341987	inf	0	1	1	no
NM_001013608	Ercc6l2	chr13:63815319-63900301	OK	3.20071	4.9279	0.622578	1.39437	0.0255	0.0625713	no
NM_001013609	Tex24	chr8:27344393-27349188	NOTEST	0	0	0	0	1	1	no
NM_001013616	Trim6	chr7:104218794-104235152	NOTEST	0.0120868	0.551131	5.5109	0	1	1	no
NM_001013741	Ddn	chr15:98803781-98807925	OK	7.74224	0.97067	-2.9957	-4.54044	5e-05	0.00025495	yes
NM_001013745	Zfp57	chr17:37001162-37010729	OK	7.118	1.46402	-2.28154	-1.93071	0.0082	0.0237898	yes
NM_001013749	Tmem151b	chr17:45523433-45549677	OK	18.4955	39.0667	1.07877	3.07908	5e-05	0.00025495	yes
NM_001013750	Gm597	chr1:28776121-28780252	NOTEST	0	0	0	0	1	1	no
NM_001013751	Syna	chr5:134557253-134560171	OK	1.88427	0.0936107	-4.33119	-3.21418	0.0122	0.033472	yes
NM_001013753	Pcdh17	chr14:84443562-84537060	OK	9.70511	2.81627	-1.78496	-4.59461	5e-05	0.00025495	yes
NM_001013755	5730409E04Rik	chr4:126609853-126614371	OK	3.03923	11.8591	1.96422	2.00143	0.0018	0.0063954	yes
NM_001013756	Grhl3	chr4:135541887-135573620	OK	0.372751	8.53215	4.51663	5.46163	5e-05	0.00025495	yes
NM_001013757	Vwde	chr6:13185610-13224965	NOTEST	0.0302126	0.307939	3.34942	0	1	1	no
NM_001013758	Lingo3	chr10:80832800-80844039	OK	3.14363	1.01466	-1.63143	-2.60412	0.0004	0.00168638	yes
NM_001013759	Gas2l2	chr11:83421634-83429521	NOTEST	0.0991245	0	#NAME?	0	1	1	no
NM_001013760	Gm4937	chrX:76264305-76267673	NOTEST	0	0	0	0	1	1	no
NM_001013761	Gmnc	chr16:26957234-26991652	NOTEST	8.12686e-05	2.0531e-05	-1.98489	0	1	1	no
NM_001013762	Gm4952	chr19:12599983-12627616	NOTEST	0	0.000115972	inf	0	1	1	no
NM_001013764	Ces1a	chr8:93020214-93048192	NOTEST	0	0.011487	inf	0	1	1	no
NM_001013765	Zscan4c	chr7:11005744-11010547	NOTEST	0	0	0	0	1	1	no
NM_001013766	Samd3	chr10:26229706-26272172	OK	1.39455	4.16738e-07	-21.6742	-0.00021777	0.2406	0.352689	no
NM_001013767	Capn11	chr17:45630203-45659309	OK	0.126178	0.990809	2.97315	2.29624	0.01795	0.046419	yes
NM_001013769	Rsl1	chr13:67173181-67183498	OK	0.408303	0.845985	1.05099	1.01643	0.14465	0.246201	no
NM_001013770	Lipo1	chr19:33555280-33590311	OK	0.955168	3.35289	1.81158	2.69822	0.00065	0.00260486	yes
NM_001013771	Gm973	chr1:59516263-59634509	NOTEST	0.134449	0	#NAME?	0	1	1	no
NM_001013773	Nxpe5	chr5:138225903-138251875	OK	0	1.21853	inf	#NAME?	5e-05	0.00025495	yes
NM_001013774	Kpna7	chr5:144983743-145009636	NOTEST	0	0	0	0	1	1	no
NM_001013776	Fbxw24	chr9:109601115-109626059	NOTEST	0	0	0	0	1	1	no
NM_001013777	Zfp488	chr14:33967069-33978764	NOTEST	0.318388	0	#NAME?	0	1	1	no
NM_001013778	Tvp23a	chr16:10411937-10447350	OK	18.654	32.1819	0.786762	2.03092	0.00105	0.00398122	yes
NM_001013779	Aim2	chr1:173420603-173466036	NOTEST	0.362072	0.131071	-1.46593	0	1	1	no
NM_001013780	Slc25a34	chr4:141618824-141623834	NOTEST	0.697213	0.0969703	-2.84598	0	1	1	no
NM_001013783	Fam71b	chr11:46193848-46589232	NOTEST	0	0	0	0	1	1	no
NM_001013784	E130309D14Rik	chr11:74619604-74641516	OK	13.7088	15.5727	0.183913	0.534975	0.40125	0.502499	no
NM_001013785	Akr1c19	chr13:4233739-4248359	NOTEST	0.0223391	0.059428	1.41157	0	1	1	no
NM_001013786	Zscan26	chr13:21442174-21453727	OK	14.5626	16.2696	0.159918	0.439477	0.47415	0.571085	no
NM_001013787	Vmn1r209	chr13:22805579-22806518	NOTEST	0	0	0	0	1	1	no
NM_001013792	Otulin	chr15:27605920-27630693	OK	10.2803	10.4068	0.017654	0.041492	0.9516	0.96558	no
NM_001013797	Spink6	chr18:44071392-44083610	NOTEST	0	0	0	0	1	1	no
NM_001013799	Mettl21c	chr1:44009407-44020006	NOTEST	0.252448	0	#NAME?	0	1	1	no
NM_001013802	Macrod2	chr2:140395429-142390050	OK	7.67329	9.6245	0.326866	0.357053	0.5498	0.640531	no
NM_001013804	Flg2	chr3:93197272-93221376	NOTEST	0	0	0	0	1	1	no
NM_001013806	Ankrd13c	chr3:157947465-158006837	OK	27.4939	16.8934	-0.702655	-2.07573	0.00175	0.00624574	yes
NM_001013810	Gm5591	chr7:38518138-38528193	NOTEST	0	0	0	0	1	1	no
NM_001013811	Fam169b	chr7:68266338-68363092	NOTEST	0.0256438	0.574336	4.48521	0	1	1	no
NM_001013813	Maml2	chr9:13619988-13709533	OK	3.86282	1.86195	-1.05284	-1.82381	0.00335	0.0110021	yes
NM_001013814	Amt	chr9:108296921-108301597	OK	10.1912	1.18167	-3.10842	-4.43228	0.0001	0.00048456	yes
NM_001013816	Gm5622	chr14:51552789-51662953	NOTEST	0.0168937	0	#NAME?	0	1	1	no
NM_001013817	Sp140	chr1:85576898-85645036	NOTEST	0.0507481	0.00987159	-2.362	0	1	1	no
NM_001013820	Slc22a28	chr19:8062208-8131982	NOTEST	0	0	0	0	1	1	no
NM_001013823	Krtap4-16	chr11:99850654-99851605	NOTEST	0	0	0	0	1	1	no
NM_001013824	Gm5662	chr12:88270634-88274497	NOTEST	0	0	0	0	1	1	no
NM_001013826	Dupd1	chr14:21676571-21714576	NOTEST	0.0723866	0.026165	-1.46808	0	1	1	no
NM_001013829	Shf	chr2:122348891-122368918	OK	12.8349	7.96965	-0.687483	-1.60532	0.02265	0.0566996	no
NM_001013832	Gpr31b	chr17:13051320-13052280	NOTEST	0	0	0	0	1	1	no
NM_001013833	Prkg1	chr19:30564486-31765033	OK	0.154672	25.9647	7.39119	3.10047	0.0442	0.098526	no
NM_001014390	Dyrk2	chr10:118859348-118868903	OK	30.5182	3.52262	-3.11495	-6.92945	5e-05	0.00025495	yes
NM_001014394	Gpr113	chr5:30193430-30205722	NOTEST	0.00755722	0	#NAME?	0	1	1	no
NM_001014395	Fbxw22	chr9:109378408-109404294	NOTEST	0	0	0	0	1	1	no
NM_001014397	Gm13154	chr4:147553276-147585201	NOTEST	0.100051	0	#NAME?	0	1	1	no
NM_001014398	Trcg1	chr9:57236555-57249864	NOTEST	0.00875638	0	#NAME?	0	1	1	no
NM_001014399	Abi3bp	chr16:56477845-56690135	OK	0	0.837734	inf	#NAME?	0.07115	0.141911	no
NM_001014422	Abi3bp	chr16:56477845-56690135	NOTEST	0.0658439	0.000262735	-7.9693	0	1	1	no
NM_001014423	Abi3bp	chr16:56477845-56690135	NOTEST	0	0	0	0	1	1	no
NM_001014424	Abi3bp	chr16:56477845-56690135	NOTEST	0.000669654	2.90817e-06	-7.84716	0	1	1	no
NM_001014761	Scn2b	chr9:45079182-45135606	OK	13.6933	56.8808	2.05447	5.59795	5e-05	0.00025495	yes
NM_001014836	4930404N11Rik	chr10:81357569-81365820	OK	5.64821	0.0390331	-7.17695	-0.962651	0.25965	0.368469	no
NM_001014900	Zmynd12	chr4:119422683-119453899	NOTEST	0.0692147	0.0605851	-0.192115	0	1	1	no
NM_001014973	Snx13	chr12:35047188-35147477	OK	10.2218	20.4849	1.0029	2.92699	5e-05	0.00025495	yes
NM_001014974	Ttll4	chr1:74661753-74697973	OK	4.53057	1.11138	-2.02734	-3.65372	5e-05	0.00025495	yes
NM_001014976	Espl1	chr15:102296292-102324356	NOTEST	0.554884	0.658756	0.247556	0	1	1	no
NM_001014981	Wdr7	chr18:63708694-63989759	OK	20.4558	38.3191	0.905551	2.69546	5e-05	0.00025495	yes
NM_001014995	Fam189b	chr3:89183224-89189289	OK	16.7263	296.768	4.14914	11.3821	5e-05	0.00025495	yes
NM_001014996	Cenpj	chr14:56526760-56571846	OK	0.751909	3.12986	2.05747	3.25054	5e-05	0.00025495	yes
NM_001014997	Gm156	chr6:129766646-129775849	NOTEST	0	0	0	0	1	1	no
NM_001015039	Zfyve28	chr5:34194893-34288324	OK	4.05354	28.0358	2.79001	7.11214	5e-05	0.00025495	yes
NM_001015046	Rap1gap2	chr11:74383482-74590158	OK	11.2603	48.7605	2.11447	6.12393	5e-05	0.00025495	yes
NM_001015099	G2e3	chr12:51348229-51376986	OK	3.74293	2.03883	-0.876426	-1.1189	0.0738	0.145872	no
NM_001015507	Vprbp	chr9:106821975-106880992	OK	7.77514	6.00996	-0.371513	-0.994997	0.11745	0.21062	no
NM_001015681	E130308A19Rik	chr4:59626210-59754303	OK	3.38598	0.415375	-3.02709	-3.04149	0.001	0.00381864	yes
NM_001015876	Tyw1	chr5:130255618-130341567	OK	4.74961	3.50849	-0.436956	-0.840432	0.17105	0.277905	no
NM_001015889	Taf9	chr13:100651342-100666415	OK	9.03532	3.87942	-1.21973	-0.752721	0.2105	0.321862	no
NM_001017362	Arid3c	chr4:41723835-41731142	NOTEST	0.150596	0	#NAME?	0	1	1	no
NM_001017393	Gm21943	chrY:55557520-55559830	NOTEST	0	0	0	0	1	1	no
NM_001017393_1	Gm21943	chrY:57531416-57533726	NOTEST	0	0	0	0	1	1	no
NM_001017393_2	Gm21943	chrY:73535407-73537718	NOTEST	0	0	0	0	1	1	no
NM_001017394	Gm20815	chrY:8832248-8835169	NOTEST	0	0	0	0	1	1	no
NM_001017407	Tbata	chr10:61171963-61188841	NOTEST	2.02979e-05	0	#NAME?	0	1	1	no
NM_001017409	Tbata	chr10:61171963-61188841	NOTEST	0	0	0	0	1	1	no
NM_001017419	Tbata	chr10:61171963-61188841	NOTEST	0.31594	0	#NAME?	0	1	1	no
NM_001017422	Ear4	chr14:51203689-51204156	NOTEST	0	0	0	0	1	1	no
NM_001017426	Kdm6b	chr11:69398517-69413675	OK	22.211	4.00145	-2.47268	-6.72848	5e-05	0.00025495	yes
NM_001017427	Rasef	chr4:73714578-73790602	OK	0.163315	1.53379	3.23137	3.47703	0.00055	0.00224055	yes
NM_001017429	Cox17	chr16:38346998-38352763	OK	29.0266	134.915	2.2166	7.88655	5e-05	0.00025495	yes
NM_001017433	Tbata	chr10:61171963-61188841	NOTEST	4.0714e-05	0	#NAME?	0	1	1	no
NM_001017441	Tbata	chr10:61171963-61188841	NOTEST	0	0	0	0	1	1	no
NM_001017525	Btbd11	chr10:85386813-85660292	OK	4.7455	1.10958	-2.09655	-1.71754	0.03885	0.0884604	no
NM_001017955	Zscan18	chr7:12768091-12775658	OK	12.8755	4.00795	-1.68369	-4.05316	5e-05	0.00025495	yes
NM_001017959	Lamp2	chrX:38401356-38456460	OK	7.72753	44.8072	2.53565	2.77454	0.0002	0.000905362	yes
NM_001017966	Ddi2	chr4:141683562-141723419	OK	7.60077	11.7585	0.629492	1.39228	0.0233	0.0580241	no
NM_001017968	Zdhhc18	chr4:133606991-133633429	OK	13.2713	40.6072	1.61343	4.71851	5e-05	0.00025495	yes
NM_001017983	Foxred2	chr15:77940521-77956722	OK	5.5307	0.993938	-2.47623	-3.71585	5e-05	0.00025495	yes
NM_001017985	C2cd3	chr7:100372232-100470159	OK	2.97637	2.19822	-0.437216	-0.996408	0.11475	0.206775	no
NM_001018002	Dppa4	chr16:48283734-48294292	NOTEST	0.0185106	0	#NAME?	0	1	1	no
NM_001018013	Izumo1	chr7:45621810-45627242	NOTEST	0.0506747	0	#NAME?	0	1	1	no
NM_001018019	Grxcr1	chr5:68031834-68166398	NOTEST	0	0.300884	inf	0	1	1	no
NM_001018031	Otol1	chr3:70007612-70028708	NOTEST	0	0	0	0	1	1	no
NM_001018042	Sp3	chr2:72936431-72989249	OK	17.7425	5.9043	-1.58737	-2.04009	0.0148	0.0393788	yes
NM_001018063	Cxx1b	chrX:53669176-53670408	OK	45.1679	35.1836	-0.360398	-1.13009	0.116	0.208491	no
NM_001018079	Lce3f	chr3:92992225-92993426	NOTEST	0	0	0	0	1	1	no
NM_001018087	Ldoc1	chrX:61709615-61710950	NOTEST	0.632148	0	#NAME?	0	1	1	no
NM_001024134	Trim15	chr17:36860690-36867210	NOTEST	0.191761	7.10019e-05	-11.3992	0	1	1	no
NM_001024135	Kbtbd7	chr14:79426510-79431038	OK	7.35889	6.49572	-0.18	-0.469871	0.4587	0.55715	no
NM_001024136	Anks6	chr4:47015688-47057306	OK	4.37617	4.55223	0.0569064	0.126141	0.84425	0.884868	no
NM_001024137	Pla2g4d	chr2:120265868-120289069	NOTEST	0.0355018	0	#NAME?	0	1	1	no
NM_001024138	Gpr139	chr7:119144322-119184374	OK	0.500627	5.61912	3.48854	3.44426	0.0047	0.0147911	yes
NM_001024139	Adamts15	chr9:30899154-30922452	OK	5.61704	5.04107	-0.156082	-0.404209	0.5215	0.614477	no
NM_001024141	Nxf3	chrX:136072098-136085255	NOTEST	0.113108	0.0284388	-1.99177	0	1	1	no
NM_001024142	Fbxo10	chr4:45018608-45084604	OK	6.79996	4.59355	-0.565918	-1.19328	0.05195	0.112261	no
NM_001024145	Pla2g4f	chr2:120299956-120314165	OK	0.870855	0.0344838	-4.65844	-2.1578	0.1123	0.203284	no
NM_001024147	Gm5868	chr5:72581638-72587550	NOTEST	0.245485	0.47952	0.965958	0	1	1	no
NM_001024148	Ugt2a2	chr5:87459489-87490871	NOTEST	0	0.0258985	inf	0	1	1	no
NM_001024205	Nufip2	chr11:77686138-77717966	OK	13.1562	17.7861	0.435001	1.28512	0.04095	0.0924341	no
NM_001024206	Trappc1	chr11:69323985-69325793	OK	40.4177	104.581	1.37156	4.69365	5e-05	0.00025495	yes
NM_001024225	Defa24	chr8:21734493-21735471	NOTEST	0	0	0	0	1	1	no
NM_001024230	Gm5431	chr11:48887421-48902152	NOTEST	0	0	0	0	1	1	no
NM_001024385	Crls1	chr2:132846665-132866768	OK	4.69631	14.5019	1.62664	2.39325	0.00045	0.00187293	yes
NM_001024458	Add1	chr5:34573713-34632305	OK	26.4748	55.6597	1.07201	1.53368	0.01555	0.0410985	yes
NM_001024468	Bcat1	chr6:144993834-145076157	OK	8.31756	1.72336	-2.27094	-5.15885	5e-05	0.00025495	yes
NM_001024474	Diras2	chr13:52504374-52530836	OK	41.6098	21.071	-0.981669	-2.95711	5e-05	0.00025495	yes
NM_001024478	Cdhr3	chr12:33033795-33092875	NOTEST	0.0397848	0.0148587	-1.42091	0	1	1	no
NM_001024504	Dcun1d2	chr8:13255962-13322924	OK	9.41827	14.0853	0.580652	1.04729	0.1085	0.197661	no
NM_001024508	Brd9	chr13:73937837-73960895	OK	27.7194	23.5426	-0.235619	-0.693083	0.29865	0.402215	no
NM_001024512	Fam149b	chr14:20348161-20383491	OK	7.24163	4.34904	-0.735617	-0.849076	0.166	0.271685	no
NM_001024526	Larp4	chr15:99970064-100016358	OK	7.12894	12.0962	0.762799	1.57935	0.01045	0.0292786	yes
NM_001024539	Shc2	chr10:79617937-79637918	OK	16.2568	55.0765	1.76039	5.23739	5e-05	0.00025495	yes
NM_001024560	Snx32	chr19:5495277-5510489	OK	38.7821	42.1994	0.121833	0.382034	0.57435	0.662829	no
NM_001024602	Cep170b	chr12:112722173-112746591	OK	37.5313	35.7683	-0.0694144	-0.199677	0.7388	0.802865	no
NM_001024604	Ankrd28	chr14:31700014-31830415	OK	15.6144	3.92495	-1.99213	-5.13214	5e-05	0.00025495	yes
NM_001024606	Pdp2	chr8:104446718-104624396	OK	2.53694	2.32263	-0.127331	-0.1001	0.8677	0.902804	no
NM_001024614	1700007G11Rik	chr5:98329303-98802019	NOTEST	0.032867	0.66154	4.33112	0	1	1	no
NM_001024616	Rabl6	chr2:25583017-25608446	OK	28.3967	34.428	0.277858	0.853699	0.1881	0.297211	no
NM_001024617	Inpp4b	chr8:81715199-82122561	OK	1.20066	0.0541065	-4.47188	-2.74776	0.0288	0.0693436	no
NM_001024618	Xirp2	chr2:67446001-67526606	NOTEST	0.00374118	0.00161952	-1.20793	0	1	1	no
NM_001024619	Tsku	chr7:98350667-98361328	NOTEST	0.404354	0.00963544	-5.39113	0	1	1	no
NM_001024622	Pcnp	chr16:56015507-56029717	OK	26.4083	37.8632	0.519803	1.59787	0.01915	0.0490837	yes
NM_001024624	Cdkl5	chrX:160768012-160994681	OK	6.75543	0.909027	-2.89365	-4.39607	5e-05	0.00025495	yes
NM_001024626	Zfp873	chr10:82048126-82061586	OK	1.14761	1.13207	-0.0196705	-0.0250831	0.9725	0.97997	no
NM_001024645	Lrrc16b	chr14:55491092-55508264	OK	27.7502	22.6501	-0.292977	-0.885931	0.1656	0.271469	no
NM_001024672	Mettl7a2Higd1c	chr15:100353199-100384435	OK	0.0361485	1.15814	5.00173	1.76647	0.2087	0.319704	no
NM_001024673	Ifnl2	chr7:28508860-28510360	NOTEST	0	0	0	0	1	1	no
NM_001024698	Cpa2	chr6:30541641-30564473	OK	1.13946	0	#NAME?	#NAME?	5e-05	0.00025495	yes
NM_001024699	Zbtb45	chr7:13005665-13009800	OK	7.23957	6.96805	-0.055149	-0.124626	0.84795	0.887624	no
NM_001024702	C1ql4	chr15:99084753-99087728	OK	0.0837899	26.2016	8.28866	3.48201	0.2155	0.326739	no
NM_001024703	Mctp2	chr7:72077829-72306595	OK	1.13681	8.9728	2.98057	6.08718	5e-05	0.00025495	yes
NM_001024705	Prpmp5	chr6:132114220-132364135	NOTEST	0	0	0	0	1	1	no
NM_001024706	Gm5458	chr14:19594137-19602587	NOTEST	0.0270734	0	#NAME?	0	1	1	no
NM_001024707	Lrp3	chr7:35186384-35215345	OK	39.4639	23.9757	-0.71896	-1.79703	0.0056	0.0171556	yes
NM_001024709	Krtap10-10	chr10:77686568-77886769	NOTEST	0.0408233	0	#NAME?	0	1	1	no
NM_001024712	Gm3696	chr14:7083024-7105457	OK	1.1768	0.114482	-3.36168	-2.37861	0.0267	0.0650084	no
NM_001024714	Cma2	chr14:55971427-55973995	NOTEST	0	0	0	0	1	1	no
NM_001024716	Triobp	chr15:78947723-79011041	OK	2.27509	2.80271	0.300895	0.30337	0.5743	0.662829	no
NM_001024717	Gal3st3	chr19:5298330-5308739	OK	11.5787	0.692899	-4.06269	-5.81112	5e-05	0.00025495	yes
NM_001024719	Cyp2c67	chr19:39608858-39649042	NOTEST	0	0	0	0	1	1	no
NM_001024720	Hmcn1	chr1:150562501-150993435	NOTEST	0.14427	0.452912	1.65046	0	1	1	no
NM_001024721	BC094916	chr1:173521310-173535957	NOTEST	0	0.0798236	inf	0	1	1	no
NM_001024726	Zfp607	chr7:27860584-27880825	NOTEST	0.265434	0.0889797	-1.57681	0	1	1	no
NM_001024728	C330021F23Rik	chr8:3567997-3584776	OK	13.9215	0	#NAME?	#NAME?	5e-05	0.00025495	yes
NM_001024731	Gm20939	chr17:94864917-94878321	OK	0.00955648	1.352	7.14439	1.6789	0.2618	0.369169	no
NM_001024806	Cebpz	chr17:78916498-78937070	OK	10.7397	10.7187	-0.00282291	-0.00608065	0.9919	0.993917	no
NM_001024837	Adarb1	chr10:77290726-77418273	OK	9.25983	0.730332	-3.66436	-1.69471	0.187	0.295909	no
NM_001024841	Gm128	chr3:95236919-95241109	NOTEST	0.141056	0.0859988	-0.713876	0	1	1	no
NM_001024842	Hoxc11	chr15:102954525-102956701	NOTEST	0	0.446053	inf	0	1	1	no
NM_001024846	Zfp62	chr11:49203499-49218816	OK	3.85934	1.53656	-1.32865	-1.18413	0.1039	0.19096	no
NM_001024848	Apol7b	chr15:77422208-77447460	NOTEST	0.0107967	0	#NAME?	0	1	1	no
NM_001024849	Gm14325	chr2:177828990-177840318	OK	4.01113	4.91777	0.293994	0.666473	0.2901	0.393256	no
NM_001024850	Rhox10	chrX:38066474-38071688	NOTEST	0	0	0	0	1	1	no
NM_001024851	Ankrd34a	chr3:96596635-96599778	OK	6.06001	1.87391	-1.69327	-3.0595	5e-05	0.00025495	yes
NM_001024853	Timm9	chr12:71111427-71136675	OK	1.16612	0	#NAME?	#NAME?	0.04895	0.106944	no
NM_001024854	Timm9	chr12:71111427-71136675	OK	5.00426	3.756	-0.413962	-0.212445	0.72355	0.789682	no
NM_001024856	Ttbk2	chr2:120732816-120850584	OK	5.07238	10.3031	1.02235	1.11386	0.0804	0.156075	no
NM_001024857	Ttbk2	chr2:120732816-120850584	OK	7.38645	11.7581	0.670707	1.07777	0.08145	0.157677	no
NM_001024910	40422	chr10:59141626-59221847	NOTEST	0.156402	0.19891	0.346854	0	1	1	no
NM_001024911	40422	chr10:59141626-59221847	OK	1.57374	4.31898	1.45649	2.1827	0.0013	0.00479842	yes
NM_001024917	N4bp2	chr5:65763520-65826784	OK	6.60688	0.608975	-3.43951	-5.64123	5e-05	0.00025495	yes
NM_001024918	Rfx4	chr10:84756047-84906538	OK	1.83887	0	#NAME?	#NAME?	5e-05	0.00025495	yes
NM_001024919	Bod1	chr11:31665149-31671862	OK	48.091	42.4833	-0.178871	-0.572293	0.4137	0.515084	no
NM_001024920	Trp53i13	chr11:77508098-77513273	OK	2.33585	6.87317	1.55703	2.58253	0.0019	0.00670887	yes
NM_001024922	Ddx49	chr8:70282998-70302452	OK	17.8997	16.7593	-0.0949766	-0.214065	0.72335	0.789558	no
NM_001024926	Cyb5d2	chr11:72777231-72795839	OK	1.96264	9.64199	2.29654	4.30067	5e-05	0.00025495	yes
NM_001024927	Pitpnm3	chr11:72047527-72135889	OK	5.76461	0.114954	-5.6481	-2.34568	0.2457	0.357122	no
NM_001024928	Zfp667	chr7:6286579-6307883	OK	13.0132	2.43955	-2.41529	-5.21017	5e-05	0.00025495	yes
NM_001024931	Rbfox3	chr11:118489759-118911597	OK	14.8885	62.6466	2.07304	3.25051	5e-05	0.00025495	yes
NM_001024932	Pilrb2	chr5:137865828-137871758	NOTEST	0	0	0	0	1	1	no
NM_001024945	Qsox1	chr1:155778154-155812899	OK	10.5444	8.3337	-0.339444	-0.723653	0.2312	0.342935	no
NM_001024950	Zfp563	chr17:33089366-33110704	OK	1.98883	1.78382	-0.15695	-0.31535	0.61455	0.697393	no
NM_001024952	Rc3h1	chr1:160906410-160974976	OK	10.1891	18.758	0.880479	2.59376	0.0001	0.00048456	yes
NM_001024954	Pbx4	chr8:69832703-69872292	OK	4.9773	1.27244	-1.96777	-2.71381	0.00155	0.00561548	yes
NM_001024955	Pik3r1	chr13:101680760-101768217	OK	6.19931	43.469	2.80981	4.34223	5e-05	0.00025495	yes
NM_001025067	Lrig2	chr3:104453982-104511856	OK	8.85454	15.5058	0.808315	2.3698	0.00015	0.000698799	yes
NM_001025074	Ntrk2	chr13:58806568-59133970	OK	39.4999	2.42894	-4.02345	-4.07371	0.03085	0.0734743	no
NM_001025083	Rhox12	chrX:38104061-38110907	NOTEST	0	0	0	0	1	1	no
NM_001025084	Rhox1	chrX:37213804-37222258	NOTEST	0	0	0	0	1	1	no
NM_001025085	Gm5797	chr14:7323987-7332395	NOTEST	0	0	0	0	1	1	no
NM_001025086	Rhox7	chrX:37831685-37841171	NOTEST	0	0	0	0	1	1	no
NM_001025093	Atf2	chr2:73816508-73892639	OK	14.0959	13.7021	-0.0408714	-0.056162	0.91995	0.943173	no
NM_001025102	Arl14ep	chr2:106962528-106974397	OK	9.71231	9.39718	-0.0475862	-0.119049	0.8441	0.884814	no
NM_001025103	Efcab4a	chr7:141461093-141466602	OK	0.734208	2.31996	1.65984	1.95159	0.0121	0.0332326	yes
NM_001025156	Ccdc93	chr1:121431066-121506460	OK	3.6163	6.7402	0.898278	2.24104	0.0003	0.00130491	yes
NM_001025163	Zfp78	chr7:6363307-6382605	OK	0.247378	0.87664	1.82526	1.72309	0.0131	0.0355349	yes
NM_001025192	Cxadr	chr16:78301670-78359785	OK	62.4888	0.680764	-6.5203	-10.7981	5e-05	0.00025495	yes
NM_001025240	Gm5346	chr8:43624974-43627185	NOTEST	0	0	0	0	1	1	no
NM_001025241	Gm20747	chrY:81799149-81801497	NOTEST	0	0	0	0	1	1	no
NM_001025241_1	Gm20747	chrY:21164553-21166898	NOTEST	0	0	0	0	1	1	no
NM_001025241_2	Gm20747	chrY:53415956-53418307	NOTEST	0	0	0	0	1	1	no
NM_001025241_3	Gm20747	chrY:73313694-73316051	NOTEST	0	0	0	0	1	1	no
NM_001025244	Krtap31-2	chr11:99936290-99937225	NOTEST	0	0	0	0	1	1	no
NM_001025245	Mbp	chr18:82475122-82585637	OK	3.62259	17.552	2.27654	1.088	0.04235	0.095088	no
NM_001025246	Trp53i11	chr2:93187583-93201757	OK	38.7576	0.95296	-5.34592	-8.70778	5e-05	0.00025495	yes
NM_001025250	Vegfa	chr17:46016992-46032377	OK	0.770026	0.0056668	-7.08623	-0.491954	0.28835	0.391611	no
NM_001025251	Mbp	chr18:82475122-82585637	OK	0.179346	2.4169	3.75234	0.440762	0.47805	0.574984	no
NM_001025254	Mbp	chr18:82475122-82585637	NOTEST	0.0992981	0	#NAME?	0	1	1	no
NM_001025255	Mbp	chr18:82475122-82585637	OK	2.42503	21.8782	3.17342	1.7999	0.0795	0.154657	no
NM_001025256	Mbp	chr18:82475122-82585637	OK	1.12214	23.9343	4.41476	2.28716	0.01625	0.0427318	yes
NM_001025257	Vegfa	chr17:46016992-46032377	OK	2.58247	0.391433	-2.72191	-1.11193	0.263	0.369333	no
NM_001025258	Mbp	chr18:82475122-82585637	OK	0.66362	0.712956	0.103456	0.0101226	0.71535	0.782747	no
NM_001025259	Mbp	chr18:82475122-82585637	OK	9.09073	282.057	4.95545	5.99986	5e-05	0.00025495	yes
NM_001025260	Gm14484	chrX:11311933-11312427	NOTEST	0	0	0	0	1	1	no
NM_001025261	Tpd52	chr3:8929435-9004515	OK	9.49579	42.861	2.1743	2.95879	0.0001	0.00048456	yes
NM_001025262	Tpd52	chr3:8929435-9004515	NOTEST	0	0	0	0	1	1	no
NM_001025263	Tpd52	chr3:8929435-9004515	OK	13.3216	202.078	3.92307	8.68092	5e-05	0.00025495	yes
NM_001025264	Tpd52	chr3:8929435-9004515	NOTEST	0	0	0	0	1	1	no
NM_001025286	Nkain2	chr10:31689318-32889915	NOTEST	0.0312317	0.263524	3.07685	0	1	1	no
NM_001025296	Dffa	chr4:149104141-149120653	OK	6.88643	34.6395	2.33059	4.76005	5e-05	0.00025495	yes
NM_001025305	Tfap2b	chr1:19208913-19238845	NOTEST	0.0313047	0	#NAME?	0	1	1	no
NM_001025307	Stx3	chr19:11775117-11819403	OK	3.01078	0.0024803	-10.2454	-0.401094	0.26155	0.369169	no
NM_001025309	Pja2	chr17:64281005-64331883	OK	18.356	73.4102	1.99973	3.13241	5e-05	0.00025495	yes
NM_001025310	St6galnac6	chr2:32599708-32620809	OK	7.93734	2.98089	-1.41291	-0.734125	0.21795	0.329118	no
NM_001025311	St6galnac6	chr2:32599708-32620809	OK	0.983491	0.0132904	-6.20945	-0.455771	0.28535	0.389248	no
NM_001025312	Dclre1b	chr3:103193822-103854618	OK	1.33335	0.212011	-2.65284	-0.428205	0.47045	0.567716	no
NM_001025313	Tapbp	chr17:33919477-33929290	OK	8.0985	16.4058	1.01848	1.53602	0.01715	0.0446861	yes
NM_001025351	Defb46	chr8:19239915-19242143	NOTEST	0	0	0	0	1	1	no
NM_001025353	Gm6040	chr8:20916489-20922071	NOTEST	0	0	0	0	1	1	no
NM_001025358	Klc1	chr12:111758848-111813841	OK	176.375	145.215	-0.280456	-0.327337	0.5804	0.668288	no
NM_001025359	Klc1	chr12:111758848-111813841	OK	104.755	167.33	0.675682	0.780747	0.23455	0.346579	no
NM_001025360	Klc1	chr12:111758848-111813841	NOTEST	0.0504655	0.0375573	-0.426204	0	1	1	no
NM_001025361	Klc1	chr12:111758848-111813841	OK	0.343903	1.48385	2.10928	0.187058	0.6125	0.695586	no
NM_001025362	Klc1	chr12:111758848-111813841	NOTEST	0	0	0	0	1	1	no
NM_001025363	Klc1	chr12:111758848-111813841	OK	18.6161	113.324	2.60583	1.70893	0.02765	0.0669815	no
NM_001025364	Rtn2	chr7:19282623-19296164	OK	6.21554	0	#NAME?	#NAME?	0.0699	0.140246	no
NM_001025365	Miip	chr4:147860777-147868719	OK	4.84061	2.97624	-0.701699	-1.23245	0.07415	0.146437	no
NM_001025371	Serinc4	chr2:121449197-121456764	OK	1.31752	0.0350804	-5.23102	-0.659928	0.26835	0.372807	no
NM_001025372	Adcyap1r1	chr6:55451977-55501455	OK	20.9713	0.0202858	-10.0137	-5.30636	0.23925	0.35136	no
NM_001025373	Zfp943	chr17:21962558-21994366	OK	5.94933	8.45521	0.507113	1.20392	0.06735	0.136466	no
NM_001025375	Wdr61	chr9:54717152-54734549	OK	10.3739	15.2213	0.553126	0.796838	0.2024	0.313184	no
NM_001025376	Wdr61	chr9:54717152-54734549	OK	1.67191	0	#NAME?	#NAME?	0.0631	0.130169	no
NM_001025377	Arhgap15	chr2:43748823-44387623	NOTEST	0	0	0	0	1	1	no
NM_001025378	Orc2	chr1:58462770-58505109	OK	1.96181	0.543917	-1.85073	-0.666237	0.32945	0.432795	no
NM_001025379	Sema3g	chr14:31217872-31229511	OK	0.237832	1.92949	3.0202	3.24197	0.00095	0.00364757	yes
NM_001025380	Adam39	chr8:40823008-40826861	NOTEST	0	0	0	0	1	1	no
NM_001025381	Gpr17	chr18:31931506-31958619	OK	9.89804	0.00409924	-11.2376	-1.31327	0.258	0.367299	no
NM_001025382	Fam196b	chr11:34226820-34783905	OK	0.98716	0.289651	-1.76897	-1.57178	0.01905	0.0488823	yes
NM_001025383	Gm14685	chrX:73107634-73129260	LOWDATA	0.123031	0	#NAME?	0	1	1	no
NM_001025383_1	Gm14685	chrX:73137231-73158399	LOWDATA	0.0434925	0	#NAME?	0	1	1	no
NM_001025384	DXBay18	chrX:73107634-73129260	NOTEST	0.000221959	0	#NAME?	0	1	1	no
NM_001025384_1	DXBay18	chrX:73137231-73158399	NOTEST	0.000228975	0	#NAME?	0	1	1	no
NM_001025385	Tas2r137	chr6:40491237-40492239	NOTEST	0.0578888	0	#NAME?	0	1	1	no
NM_001025386	Olfr243	chr7:103716595-103717546	NOTEST	0	0	0	0	1	1	no
NM_001025388	Eno1b	chr18:47922840-48107980	OK	47.6435	49.6157	0.0585185	0.166719	0.7854	0.839752	no
NM_001025388_1	Eno1b	chr4:150237196-150248873	LOWDATA	16.9223	50.8005	1.58591	0	1	1	no
NM_001025391	Sufu	chr19:46396895-46488804	OK	2.68396	1.85168	-0.535525	-0.512396	0.3561	0.459333	no
NM_001025392	Bclaf1	chr10:20312468-20342501	OK	24.3717	16.5296	-0.560151	-1.11277	0.0707	0.141214	no
NM_001025393	Bclaf1	chr10:20312468-20342501	OK	3.8861	2.326	-0.740476	-0.466167	0.4411	0.54078	no
NM_001025395	Src	chr2:157424292-157471838	OK	19.5162	21.0805	0.111239	0.129047	0.73945	0.803332	no
NM_001025426	Depdc5	chr5:32863720-32994233	OK	2.19662	2.21029	0.0089512	0.0103718	0.98425	0.988043	no
NM_001025427	Hmga1	chr17:27556573-27563672	NOTEST	0.0464087	0	#NAME?	0	1	1	no
NM_001025428	Spag9	chr11:93996090-94126082	OK	5.30874	1.70571	-1.638	-0.539882	0.3639	0.466785	no
NM_001025429	Spag9	chr11:93996090-94126082	NOTEST	0	0.000303604	inf	0	1	1	no
NM_001025430	Spag9	chr11:93996090-94126082	OK	26.4736	18.5322	-0.514517	-0.701329	0.2412	0.353313	no
NM_001025431	Btbd3	chr2:138256583-138287422	OK	4.78769	10.096	1.07638	1.43899	0.02505	0.0616246	no
NM_001025432	Crebbp	chr16:4084047-4213404	OK	15.9952	8.86404	-0.8516	-2.49578	0.00015	0.000698799	yes
NM_001025435	BC053393	chr11:46193848-46589232	NOTEST	0.0118704	0	#NAME?	0	1	1	no
NM_001025438	Camk2d	chr3:126596972-126845054	OK	5.08617	69.0892	3.76381	6.54652	5e-05	0.00025495	yes
NM_001025439	Camk2d	chr3:126596972-126845054	OK	8.86935	33.8302	1.93141	3.24997	5e-05	0.00025495	yes
NM_001025444	Aptx	chr4:40682077-40703194	OK	1.66951	2.2488	0.42973	0.299311	0.62505	0.706845	no
NM_001025445	Aptx	chr4:40682077-40703194	OK	1.63498	2.21465	0.437808	0.410062	0.46195	0.560202	no
NM_001025559	Sox6	chr7:115470871-116038744	OK	3.32472	0.000217109	-13.9025	-0.142166	0.19915	0.309627	no
NM_001025560	Sox6	chr7:115470871-116038744	NOTEST	0.561775	0	#NAME?	0	1	1	no
NM_001025561	Pus1	chr5:110773666-110780615	OK	0.982626	0.524939	-0.904494	-0.32886	0.57315	0.661837	no
NM_001025562	Pus1	chr5:110773666-110780615	OK	4.62102	1.89294	-1.28758	-0.798034	0.2315	0.343324	no
NM_001025565	Lhx9	chr1:138825185-138847579	NOTEST	0.217819	0	#NAME?	0	1	1	no
NM_001025567	Dmbx1	chr4:115915118-115939926	NOTEST	0.0340691	0.0192344	-0.824776	0	1	1	no
NM_001025568	Pde1c	chr6:56069803-56369634	NOTEST	0.0135975	0.123747	3.18598	0	1	1	no
NM_001025570	Prrx1	chr1:163245118-163313650	NOTEST	0.404912	0	#NAME?	0	1	1	no
NM_001025571	Sh2d2a	chr3:87846754-87855722	NOTEST	0.0185574	0.0430288	1.21331	0	1	1	no
NM_001025572	Ankrd12	chr17:65967500-66077046	OK	9.77583	15.696	0.683109	1.91577	0.0025	0.00853332	yes
NM_001025573	2010107G12Rik	chr6:34945294-34977999	NOTEST	0.234976	0.00974094	-4.59231	0	1	1	no
NM_001025574	Bpifb9b	chr2:154307243-154320642	NOTEST	0	0	0	0	1	1	no
NM_001025575	Cfhr2	chr1:139810291-139858699	NOTEST	0	0.112936	inf	0	1	1	no
NM_001025576	Ccdc141	chr2:77009905-77170635	OK	1.01556	32.3739	4.99448	10.2482	5e-05	0.00025495	yes
NM_001025577	Maf	chr8:115703252-115706894	OK	7.21937	1.72658	-2.06395	-3.89334	5e-05	0.00025495	yes
NM_001025581	Kcnc2	chr10:112271122-112466304	OK	19.8449	12.5081	-0.665907	-1.97989	0.00225	0.0077687	yes
NM_001025582	Dram2	chr3:106547797-106575341	NOTEST	0.55798	0.0765573	-2.8656	0	1	1	no
NM_001025584	Kcnj6	chr16:94748682-94997696	OK	0.879671	1.02205	0.216427	0.165734	0.7652	0.823895	no
NM_001025585	Kcnj6	chr16:94748682-94997696	NOTEST	0.0688908	0	#NAME?	0	1	1	no
NM_001025586	Nr2c2ap	chr8:70130805-70139197	OK	1.42408	8.46836	2.57205	1.77242	0.0274	0.0664642	no
NM_001025587	Nr2c2ap	chr8:70130805-70139197	OK	2.64935	6.45835	1.28553	1.03478	0.0994	0.184606	no
NM_001025589	Rfxank	chr8:70130805-70139197	OK	2.86826	1.9082	-0.587969	-0.532272	0.35385	0.457077	no
NM_001025590	Kcnj6	chr16:94748682-94997696	NOTEST	0.0155868	0	#NAME?	0	1	1	no
NM_001025594	Zbtb43	chr2:33450287-33468532	OK	6.45089	2.78847	-1.21003	-1.9763	0.0145	0.0387332	yes
NM_001025597	Ikzf1	chr11:11686212-11772926	OK	0.0309496	0.835443	4.75455	1.62418	0.1337	0.232534	no
NM_001025599	Trim26	chr17:36837145-36859398	OK	10.8885	6.55854	-0.731364	-1.32424	0.03635	0.0839314	no
NM_001025600	Cadm1	chr9:47530351-47853385	OK	4.35153	121.675	4.80536	5.3243	5e-05	0.00025495	yes
NM_001025602	Il1rl1	chr1:40439648-40465414	NOTEST	0.0189431	0.168033	3.149	0	1	1	no
NM_001025605	Gm527	chr12:64917910-64924591	OK	3.4353	13.7914	2.00526	3.93634	5e-05	0.00025495	yes
NM_001025606	Tmem171	chr13:98686237-98694831	NOTEST	0.0715325	0	#NAME?	0	1	1	no
NM_001025607	Gm5168	chrX:26028213-26051041	NOTEST	0	0	0	0	1	1	no
NM_001025608	Szrd1	chr4:141112977-141139796	OK	5.5337	7.94296	0.521431	0.89199	0.14505	0.246605	no
NM_001025610	Ms4a7	chr19:11321038-11336146	NOTEST	0.066718	0	#NAME?	0	1	1	no
NM_001025612	Snx22	chr9:66060168-66069731	OK	4.38978	1.13845	-1.94708	-1.08953	0.09635	0.179968	no
NM_001025613	Otud7b	chr3:96080595-96161129	OK	1.17087	0.00137153	-9.73757	-0.428556	0.0889	0.168837	no
NM_001025614	Otud7b	chr3:96080595-96161129	OK	3.21295	5.9915	0.899021	1.93405	0.0042	0.0134167	yes
NM_001025615	Ccdc50	chr16:27388955-27452218	OK	8.59684	3.51184	-1.29158	-0.607006	0.31715	0.420575	no
NM_001025617	Cant1	chr11:118406288-118419118	OK	6.72266	11.496	0.774031	1.01777	0.0956	0.178897	no
NM_001025618	Cant1	chr11:118406288-118419118	OK	1.62378	2.01962	0.314727	0.142329	0.83975	0.881977	no
NM_001025779	Cdc6	chr11:98907888-98923942	OK	0.290486	0.711844	1.29309	1.16759	0.04835	0.105861	no
NM_001025947	Dnm1l	chr16:16312227-16359031	OK	8.25148	10.5283	0.351552	0.276885	0.6428	0.722092	no
NM_001026211	Dnajc19	chr3:34020078-34081354	OK	2.10728	0.289807	-2.86222	-0.449643	0.3421	0.445338	no
NM_001026212	Ensa	chr3:95624979-95632117	OK	91.8423	100.59	0.131254	0.352081	0.56425	0.653572	no
NM_001026214	Entpd5	chr12:84373875-84409029	OK	1.17157	3.48176	1.57137	0.888363	0.20345	0.314113	no
NM_001029836	Npnt	chr3:132881744-132950291	OK	17.8245	2.12696e-05	-19.6766	-0.0184101	0.24865	0.359433	no
NM_001029837	Pik3cd	chr4:149649167-149701629	NOTEST	0.308705	0.332328	0.10638	0	1	1	no
NM_001029838	Pknox2	chr9:36890978-37147322	OK	26.2239	27.351	0.060712	0.123411	0.83365	0.877694	no
NM_001029841	Sla	chr15:66670769-66850720	NOTEST	0.688452	0.107729	-2.67595	0	1	1	no
NM_001029842	Slc16a6	chr11:109440077-109573329	NOTEST	0.476294	0.000248641	-10.9036	0	1	1	no
NM_001029843	Vrk1	chr12:106010262-106077410	OK	3.95947	1.29281	-1.6148	-1.70051	0.0324	0.0763777	no
NM_001029844	Vrk1	chr12:106010262-106077410	OK	1.9002	2.85415	0.586912	0.749626	0.2187	0.329868	no
NM_001029850	Magi1	chr6:93675452-94283917	NOTEST	0	0	0	0	1	1	no
NM_001029855	Psme2	chr14:55587439-55591101	OK	0.567334	0.901036	0.667386	0.290229	0.64135	0.720896	no
NM_001029856	Atad5	chr11:80089399-80135791	OK	2.61559	1.0478	-1.31977	-2.56546	0.00035	0.0014981	yes
NM_001029867	Ugt2b36	chr5:87065926-87092555	NOTEST	0	0	0	0	1	1	no
NM_001029868	Pdzd4	chrX:73793356-73824969	OK	18.2792	23.503	0.362641	0.746589	0.22155	0.332653	no
NM_001029872	Itgad	chr7:128173945-128206366	NOTEST	0.130501	0.0108723	-3.58533	0	1	1	no
NM_001029873	Unc13a	chr8:71626711-71671757	OK	31.332	37.9301	0.275705	0.781543	0.1956	0.305357	no
NM_001029876	Urb2	chr8:124023472-124048504	OK	4.25845	3.93499	-0.113968	-0.27596	0.66535	0.741338	no
NM_001029877	Nova2	chr7:18925887-18965319	OK	23.0548	2.82566	-3.02841	-7.98386	5e-05	0.00025495	yes
NM_001029878	Lonrf2	chr1:38794508-38821215	OK	33.264	30.8646	-0.108009	-0.325897	0.60475	0.68893	no
NM_001029889	Gm608	chr16:44173396-44227466	OK	3.53165	2.53321	-0.479376	-1.24258	0.0403	0.0912266	no
NM_001029890	Mex3a	chr3:88532394-88541394	OK	29.8693	0.304972	-6.61384	-9.14845	5e-05	0.00025495	yes
NM_001029893	Psg26	chr7:18474581-18484149	NOTEST	0	0	0	0	1	1	no
NM_001029895	Ate1	chr7:130391493-130520369	OK	1.00612	0.879038	-0.194801	-0.0769312	0.8968	0.924796	no
NM_001029912	Zswim5	chr4:116877401-116989105	OK	3.25795	8.22863	1.33669	3.30568	5e-05	0.00025495	yes
NM_001029929	Zmynd15	chr11:70454233-70466199	NOTEST	0.293132	0.0911619	-1.68505	0	1	1	no
NM_001029930	Gm5796	chr14:4023940-4041368	NOTEST	0.334147	0	#NAME?	0	1	1	no
NM_001029933	Zfp114	chr7:24175044-24182318	NOTEST	0.213059	0.102426	-1.05666	0	1	1	no
NM_001029934	Usp32	chr11:84984487-85139955	OK	15.6042	34.7287	1.15419	3.37411	5e-05	0.00025495	yes
NM_001029935	Trim38	chr13:23782540-23791528	NOTEST	0	0.194807	inf	0	1	1	no
NM_001029936	Specc1	chr11:61956762-62223013	OK	3.34219	0.00302061	-10.1117	-0.75177	0.09745	0.181725	no
NM_001029937	Sec14l3	chr11:4064852-4078990	NOTEST	0.084348	0	#NAME?	0	1	1	no
NM_001029938	Rilp	chr11:75510093-75513166	OK	1.11363	0.491176	-1.18096	-1.1071	0.1291	0.226609	no
NM_001029977	Gm4788	chr1:139697918-139781239	NOTEST	1.32544e-05	7.0874e-06	-0.903146	0	1	1	no
NM_001029978	Tceal3	chrX:136666374-136668377	OK	51.6962	42.9902	-0.26605	-0.859048	0.24615	0.357491	no
NM_001029979	Safb2	chr17:56562941-56584583	OK	26.9725	8.7587	-1.6227	-4.48768	5e-05	0.00025495	yes
NM_001029982	Sec23ip	chr7:128744869-128784835	OK	7.82648	9.00417	0.202229	0.549475	0.3864	0.488906	no
NM_001029983	Man1b1	chr2:25332742-25352213	OK	36.5018	40.7967	0.160483	0.493919	0.45005	0.549021	no
NM_001029984	Fcrlb	chr1:170907272-170912941	NOTEST	0.0201267	0.100696	2.32283	0	1	1	no
NM_001029985	Kcp	chr6:29482035-29507952	OK	1.51503	0.0774023	-4.29083	-3.49493	0.0029	0.00970072	yes
NM_001029987	Doxl2	chr6:48975142-48978745	NOTEST	0	0	0	0	1	1	no
NM_001029988	Fat2	chr11:55250609-55312257	NOTEST	0.145278	0	#NAME?	0	1	1	no
NM_001029990	Mettl17	chr14:51884841-51891868	OK	11.5212	4.24989	-1.43879	-2.95421	0.0001	0.00048456	yes
NM_001029993	Zc3h18	chr8:122376615-122417360	NOTEST	0	0.214025	inf	0	1	1	no
NM_001029994	Zc3h18	chr8:122376615-122417360	OK	12.3514	7.75275	-0.671898	-1.69523	0.00645	0.0193214	yes
NM_001030014	Mcat	chr15:83546796-83555711	OK	6.08503	8.02077	0.398476	0.870658	0.20025	0.310886	no
NM_001030274	Ndufs5	chr4:123712709-123718186	OK	0.000425118	2.04949	12.2351	0.0163665	0.35825	0.461388	no
NM_001030289	Mmp27	chr9:7571457-7581393	NOTEST	0	0	0	0	1	1	no
NM_001030290	Rdh8	chr9:20818503-20826163	NOTEST	0	0	0	0	1	1	no
NM_001030291	Enpp7	chr11:118988187-118992841	NOTEST	0	0	0	0	1	1	no
NM_001030292	Kcnk15	chr2:163853749-163858874	NOTEST	0.0837382	0	#NAME?	0	1	1	no
NM_001030293	Spry3	chrX_GL456233_random:101351-106392	OK	1.73916	8.02972	2.20696	4.61335	5e-05	0.00025495	yes
NM_001030294	Olfm4	chr14:80000301-80021930	NOTEST	0.278316	0.0132658	-4.39094	0	1	1	no
NM_001030296	Prr7	chr13:55464266-55473155	OK	26.1755	6.01334	-2.12198	-4.85043	5e-05	0.00025495	yes
NM_001030297	Tmprss11c	chr5:86231480-86289308	OK	0	6.95977	inf	#NAME?	5e-05	0.00025495	yes
NM_001030305	Pmp2	chr3:10179850-10183885	OK	0	1.23911	inf	#NAME?	5e-05	0.00025495	yes
NM_001030307	Dkc1	chrX:75095853-75130949	OK	7.49111	10.0834	0.428737	0.718034	0.26865	0.372997	no
NM_001031621	Abca17	chr17:24264278-24347252	NOTEST	0.187486	0.121051	-0.631164	0	1	1	no
NM_001031622	Gm16367	chr5:94648382-95026536	LOWDATA	0	0	0	0	1	1	no
NM_001031622_1	Gm16367	chr5:95182623-95195342	LOWDATA	0	0	0	0	1	1	no
NM_001031622_2	Gm16367	chr5_JH584298_random:82183-94919	LOWDATA	0	0	0	0	1	1	no
NM_001031622_3	Gm16367	chr5_JH584299_random:164708-177430	LOWDATA	0	0	0	0	1	1	no
NM_001031622_4	Gm16367	chr5_JH584299_random:468920-480774	NOTEST	0	0	0	0	1	1	no
NM_001031622_5	Gm16367	chr5_JH584299_random:797890-809724	NOTEST	0	0	0	0	1	1	no
NM_001031622_6	Gm16367	chr5_JH584299_random:829033-841747	LOWDATA	0	0	0	0	1	1	no
NM_001031664	Nudt10	chrX:6168695-6172991	OK	14.787	10.5024	-0.493619	-1.2456	0.06675	0.135507	no
NM_001031667	Gsk3a	chr7:25228258-25237851	OK	82.3907	54.5706	-0.594357	-1.76165	0.00535	0.0165118	yes
NM_001031772	Lin28b	chr10:45376618-45470201	OK	2.53904	1.52914	-0.73156	-1.39694	0.02905	0.0698349	no
NM_001031808	Mrpl41	chr2:24962421-24975098	OK	9.77828	17.4813	0.838162	1.81828	0.003	0.00997302	yes
NM_001031811	Kcnh8	chr17:52602708-52979194	OK	0.751413	1.23336	0.714914	1.02684	0.10995	0.199704	no
NM_001031814	Smg1	chr7:118131311-118243637	OK	11.8558	8.86376	-0.419605	-1.16895	0.06015	0.125705	no
NM_001031851	Agxt2	chr15:10358578-10409738	NOTEST	0	0	0	0	1	1	no
NM_001032298	Bglap2	chr3:88377735-88378699	NOTEST	0	0	0	0	1	1	no
NM_001032378	Pecam1	chr11:106654217-106715281	OK	1.92966	2.05422	0.0902381	0.0762515	0.88905	0.919143	no
NM_001032413	Pear1	chr3:87749096-87768953	NOTEST	0.000272627	0.200342	9.52132	0	1	1	no
NM_001032414	Pear1	chr3:87749096-87768953	OK	0.177464	0.985126	2.47278	1.46782	0.1996	0.310141	no
NM_001032727	Sybu	chr15:44671855-44805829	OK	2.29415	0.484139	-2.24446	-0.736201	0.33285	0.435911	no
NM_001033039	Klhdc9	chr1:171358448-171360798	OK	5.35217	1.08504	-2.30237	-3.10626	0.0009	0.00347903	yes
NM_001033040	Gm166	chr7:127573347-127588595	OK	2.26849	0.457228	-2.31074	-1.19494	0.09155	0.172808	no
NM_001033041	Acmsd	chr1:127729412-127774054	NOTEST	0.32791	0.268483	-0.288473	0	1	1	no
NM_001033042	Lrrc14b	chr13:74350316-74365783	OK	1.67801	0.115094	-3.86586	-0.855166	0.2617	0.369169	no
NM_001033043	Rnf17	chr14:56402696-56525031	NOTEST	0.0281323	0.0983238	1.80531	0	1	1	no
NM_001033122	Cd69	chr6:129267324-129275369	NOTEST	0.0153885	0.107626	2.80611	0	1	1	no
NM_001033123	Gm14288	chr2:175185164-175338212	NOTEST	0	0	0	0	1	1	no
NM_001033123_1	Gm14288	chr2:175789356-175801038	NOTEST	0.0396587	0.186959	2.23701	0	1	1	no
NM_001033123_2	Gm14288	chr2:176423654-176432381	NOTEST	0	0.261072	inf	0	1	1	no
NM_001033124	Ntrk1	chr3:87778243-87795162	OK	9.05775	90.0742	3.31389	8.93932	5e-05	0.00025495	yes
NM_001033126	Cd27	chr6:125224211-125239934	NOTEST	0.0627471	0.0317579	-0.982435	0	1	1	no
NM_001033128	Bbs1	chr19:4886881-4906627	OK	7.83263	3.19792	-1.29236	-3.21611	5e-05	0.00025495	yes
NM_001033131	Krtdap	chr7:30787904-30791083	NOTEST	0	0	0	0	1	1	no
NM_001033132	Commd6	chr14:101633765-101640471	OK	19.1439	0	#NAME?	#NAME?	0.069	0.139052	no
NM_001033135	Rnf149	chr1:39551295-39577347	OK	17.875	9.01721	-0.987193	-2.62737	5e-05	0.00025495	yes
NM_001033136	Rmdn3	chr2:119136997-119157034	OK	19.9517	11.7848	-0.759581	-2.09304	0.00205	0.00716086	yes
NM_001033139	AI846148	chr19:7356463-7383557	OK	8.79787	6.75459	-0.381285	-0.822325	0.18905	0.298247	no
NM_001033140	Sdhaf1	chr7:30321408-30322375	OK	10.8102	9.09173	-0.24977	-0.536432	0.48025	0.576816	no
NM_001033141	Ecscr	chr18:35713088-35721491	OK	0.641073	1.41549	1.14274	1.11942	0.14445	0.245952	no
NM_001033142	Rnf166	chr8:122466146-122476064	OK	10.9818	8.90133	-0.30302	-0.72707	0.28695	0.390524	no
NM_001033145	1190002N15Rik	chr9:94517863-94538081	OK	26.7137	6.45893	-2.04822	-5.6228	5e-05	0.00025495	yes
NM_001033148	1700029J07Rik	chr8:45953605-45975252	OK	3.00874	0.781563	-1.94473	-2.68312	0.0012	0.00447094	yes
NM_001033149	Ttc9	chr12:81631368-81664941	OK	28.535	145.992	2.35508	7.28426	5e-05	0.00025495	yes
NM_001033150	Plekhm2	chr4:141625733-141664115	OK	14.1057	20.7328	0.555637	1.6445	0.01065	0.0297795	yes
NM_001033155	Dnajb14	chr3:137867674-137908931	OK	9.79639	19.3738	0.983781	2.54469	0.00015	0.000698799	yes
NM_001033156	Fbxo33	chr12:59200654-59219483	OK	14.5743	8.19314	-0.830936	-2.26014	0.0005	0.00205987	yes
NM_001033157	5730507C01Rik	chr12:18514509-18535254	NOTEST	0	0.28084	inf	0	1	1	no
NM_001033158	Rasl12	chr9:65398487-65422773	NOTEST	0.682638	0.162991	-2.06632	0	1	1	no
NM_001033159	Zfp597	chr16:3861543-3872374	OK	5.34413	4.63816	-0.204403	-0.51939	0.41105	0.51259	no
NM_001033161	Tradd	chr8:105258574-105264594	OK	1.23596	14.3356	3.5359	5.20229	5e-05	0.00025495	yes
NM_001033162	Shcbp1l	chr1:153425208-153452574	OK	1.0408	0.136969	-2.92578	-2.19757	0.02555	0.0626771	no
NM_001033163	Ephx3	chr17:32183769-32189463	NOTEST	0.124638	0.067832	-0.877709	0	1	1	no
NM_001033164	2510002D24Rik	chr16:18836579-18840113	OK	8.83746	7.2079	-0.294053	-0.616047	0.3936	0.495506	no
NM_001033165	Dnajc25	chr4:59003192-59023398	OK	4.40183	1.14274	-1.94561	-2.79031	0.00065	0.00260486	yes
NM_001033166	2700094K13Rik	chr2:84669220-84670708	OK	49.6266	32.1257	-0.627385	-1.13503	0.07205	0.143252	no
NM_001033167	Slc22a23	chr13:34179157-34345182	OK	19.2717	4.12372	-2.22447	-5.9936	5e-05	0.00025495	yes
NM_001033168	1700066B19Rik	chr18:35726988-35730869	NOTEST	0.0291597	0.0597141	1.03409	0	1	1	no
NM_001033170	Fam83e	chr7:45721219-45729492	NOTEST	0.0254533	0.008759	-1.53902	0	1	1	no
NM_001033171	Klrg2	chr6:38626659-38637239	OK	0.82557	0.617574	-0.41878	-0.4542	0.50565	0.599988	no
NM_001033172	Rab11fip2	chr19:59902883-59943654	OK	10.1169	6.44404	-0.650729	-1.20986	0.04765	0.104618	no
NM_001033173	Usp31	chr7:121642020-121707253	OK	7.5857	33.4781	2.14186	6.16883	5e-05	0.00025495	yes
NM_001033174	Osbp	chr19:11965843-11994114	OK	15.6947	23.495	0.582072	1.73961	0.00725	0.0213945	yes
NM_001033175	Cln6	chr9:62838786-62875917	OK	4.50133	21.7631	2.27346	4.88948	5e-05	0.00025495	yes
NM_001033176	1700039E15Rik	chr7:45282872-45288993	NOTEST	0.0142688	0	#NAME?	0	1	1	no
NM_001033177	Krt76	chr15:101884350-101892920	NOTEST	0	0	0	0	1	1	no
NM_001033178	Tmem181a	chr17:6270469-6317474	OK	17.4279	14.4191	-0.273412	-0.740826	0.2343	0.34635	no
NM_001033181	Jrkl	chr9:13242789-13245741	OK	2.38034	6.01077	1.33639	2.64112	0.00065	0.00260486	yes
NM_001033184	1700057G04Rik	chr9:92309376-92357876	NOTEST	0	0	0	0	1	1	no
NM_001033185	1700084C01Rik	chr1:169928938-169934653	OK	3.38629	0	#NAME?	#NAME?	5e-05	0.00025495	yes
NM_001033186	Skap1	chr11:96464590-96759622	NOTEST	0.000168253	0.000148849	-0.17678	0	1	1	no
NM_001033189	C77080	chr4:129189794-129261404	OK	4.74381	36.912	2.95997	3.75742	5e-05	0.00025495	yes
NM_001033191	Naa11	chr5:97382208-97392330	NOTEST	0.00740268	0	#NAME?	0	1	1	no
NM_001033192	C78339	chr13:46669521-46675773	OK	24.759	33.6094	0.440914	1.30526	0.0664	0.135006	no
NM_001033194	Gtf3c3	chr1:54397580-54438971	OK	6.14526	13.8389	1.17118	2.92687	5e-05	0.00025495	yes
NM_001033196	Znfx1	chr2:167035795-167065862	OK	4.39142	17.9467	2.03096	3.82123	5e-05	0.00025495	yes
NM_001033197	AU015228	chr2:130100393-130103375	NOTEST	0	0	0	0	1	1	no
NM_001033199	AI747448	chr3:144910920-144932529	NOTEST	0	0	0	0	1	1	no
NM_001033201	Ncbp1	chr4:46138510-46172402	OK	18.6108	24.5808	0.401391	1.17896	0.07035	0.140793	no
NM_001033202	Usp30	chr5:114100332-114122924	OK	15.4722	10.2744	-0.590624	-1.61184	0.015	0.039847	yes
NM_001033204	Rpusd3	chr6:113415318-113419340	OK	1.97987	4.12184	1.05788	1.55551	0.03805	0.0869973	no
NM_001033205	Zfp575	chr7:24583837-24608926	OK	5.16595	2.70698	-0.93235	-1.5121	0.032	0.0756401	no
NM_001033206	Pwwp2b	chr7:139248481-139267253	OK	1.25017	0.544592	-1.19887	-0.425235	0.3634	0.466406	no
NM_001033207	Nlrc5	chr8:94472762-94527272	NOTEST	0.0979356	0.677805	2.79096	0	1	1	no
NM_001033208	Myzap	chr9:71504346-71592360	OK	2.51668	0.595605	-2.07909	-2.48186	0.00325	0.0107201	yes
NM_001033209	Xylb	chr9:119357380-119393797	OK	1.51563	0.503248	-1.59057	-1.84762	0.0058	0.017697	yes
NM_001033210	Pls1	chr9:95752641-95845279	OK	2.40651	1.23356	-0.964115	-1.57671	0.01735	0.0451362	yes
NM_001033211	AU022751	chrX:6081217-6083420	NOTEST	0.028494	0	#NAME?	0	1	1	no
NM_001033212	Rprml	chr11:103649508-103650580	OK	5.32741	0.0233757	-7.83228	-1.94221	0.2626	0.369179	no
NM_001033213	Ttc7b	chr12:100276608-100520822	OK	26.2705	19.7207	-0.413736	-1.1656	0.0564	0.119651	no
NM_001033214	E330034G19Rik	chr14:24293363-24309959	NOTEST	0	0	0	0	1	1	no
NM_001033215	Zfp957	chr14:79212354-79247367	NOTEST	0.0538697	0	#NAME?	0	1	1	no
NM_001033217	Prickle1	chr15:93499113-93595891	OK	3.78856	1.12774	-1.74822	-3.0821	5e-05	0.00025495	yes
NM_001033219	Slc45a4	chr15:73580290-73624744	OK	7.38008	12.492	0.7593	1.44353	0.02175	0.0547851	no
NM_001033220	AU021092	chr16:5211818-5222299	OK	1.15371	0.981834	-0.232725	-0.243211	0.7413	0.804671	no
NM_001033221	G6b	chr17:35062692-35066184	NOTEST	0.0426209	0	#NAME?	0	1	1	no
NM_001033222	Pdzd8	chr19:59296083-59345780	OK	16.9834	28.7483	0.759349	2.25734	0.00025	0.00110858	yes
NM_001033223	Lin7a	chr10:107271830-107425143	OK	0.285579	4.80944	4.07391	2.44561	0.02365	0.0587112	no
NM_001033225	Pnrc1	chr4:33245422-33248787	OK	45.8785	28.5926	-0.682174	-2.11183	0.002	0.00701038	yes
NM_001033226	Calr4	chr4:109218412-109254577	NOTEST	0.000143586	7.93579e-05	-0.855471	0	1	1	no
NM_001033227	Slc5a10	chr11:61672781-61720799	NOTEST	0.0560028	0	#NAME?	0	1	1	no
NM_001033228	Itga1	chr13:114958080-115101964	NOTEST	0.380722	0.526907	0.468812	0	1	1	no
NM_001033229	Cyp11b1	chr15:74834891-74841643	NOTEST	0	0	0	0	1	1	no
NM_001033231	Fam195b	chr11:120542887-120549727	OK	66.2637	53.2156	-0.316371	-1.04623	0.1503	0.253217	no
NM_001033233	Tmprss11a	chr5:86410409-86468990	NOTEST	0.0190489	0.00775575	-1.29637	0	1	1	no
NM_001033234	Gm9	chrX:37208501-37211041	NOTEST	0	0	0	0	1	1	no
NM_001033235	Trim40	chr17:36881597-36890125	NOTEST	0	9.32979e-05	inf	0	1	1	no
NM_001033236	Vcpkmt	chr12:69577627-69583028	OK	10.6128	8.83799	-0.264018	-0.56878	0.4479	0.546983	no
NM_001033237	Yeats2	chr16:20141062-20232573	OK	0.858156	0.501349	-0.775424	-0.235565	0.68885	0.761611	no
NM_001033238	Cblb	chr16:52031548-52208046	OK	8.11897	15.3487	0.91875	2.6475	5e-05	0.00025495	yes
NM_001033239	Csta1	chr16:36119945-36131189	NOTEST	0	0	0	0	1	1	no
NM_001033240	Wfdc6a	chr2:164579518-164585447	NOTEST	0	0	0	0	1	1	no
NM_001033241	Gm382	chrX:127039971-127063986	NOTEST	0	0	0	0	1	1	no
NM_001033242	Cln5	chr14:103070215-103077630	OK	2.41618	18.0582	2.90185	5.94232	5e-05	0.00025495	yes
NM_001033243	Ccdc114	chr7:45928397-45948956	OK	5.61997	0.38949	-3.85091	-4.48796	5e-05	0.00025495	yes
NM_001033244	Fancd2	chr6:113531681-113596285	OK	0.307284	1.0541	1.77837	2.0901	0.00655	0.0195952	yes
NM_001033245	Hk3	chr13:54949431-55021385	NOTEST	0	0	0	0	1	1	no
NM_001033246	Ccdc110	chr8:45934648-45944145	NOTEST	0.028937	0	#NAME?	0	1	1	no
NM_001033247	Wdr52	chr16:44394798-44482428	NOTEST	0.396641	0.135803	-1.54632	0	1	1	no
NM_001033248	Gm266	chr12:111484608-111485823	OK	0.8998	0	#NAME?	#NAME?	5e-05	0.00025495	yes
NM_001033249	Zfp583	chr7:6315664-6330434	OK	1.18462	2.02959	0.776763	1.15054	0.08415	0.161617	no
NM_001033250	Lemd1	chr1:132191435-132257382	NOTEST	0.650308	0.334035	-0.961123	0	1	1	no
NM_001033251	Gpr174	chrX:107255877-107296769	NOTEST	0.000172489	0.0276972	7.3271	0	1	1	no
NM_001033252	Gm732	chrX:107945734-107948436	NOTEST	0	0	0	0	1	1	no
NM_001033253	Plekhg1	chr10:3740376-3967302	OK	0.267964	1.20916	2.1739	1.24192	0.09455	0.177332	no
NM_001033254	Pak6	chr2:118663576-118698020	OK	24.9861	7.59166e-06	-21.6502	-0.00644228	0.2623	0.369169	no
NM_001033255	Gm136	chr4:34743787-34756259	NOTEST	0.0620112	0.0520513	-0.252595	0	1	1	no
NM_001033256	Spata5l1	chr2:122630624-122632704	OK	6.82308	2.98084	-1.1947	-2.06327	0.0074	0.0217702	yes
NM_001033257	Phactr2	chr10:13207716-13474396	OK	0.678057	7.95428	3.55225	3.38468	5e-05	0.00025495	yes
NM_001033258	D10Bwg1379e	chr10:18588010-18743758	OK	10.1036	19.8071	0.971145	2.85598	5e-05	0.00025495	yes
NM_001033259	Mcu	chr10:59446983-59616692	OK	9.70122	26.0973	1.42766	3.98537	5e-05	0.00025495	yes
NM_001033260	Stox1	chr10:62659421-62726099	OK	0.820495	0.0879152	-3.22231	-2.23816	0.0158	0.0416747	yes
NM_001033261	Zfc3h1	chr10:115384958-115432771	OK	9.07462	9.89466	0.124813	0.354138	0.5724	0.661164	no
NM_001033262	39873	chr10:127056049-127060184	OK	25.9251	10.295	-1.3324	-3.59283	5e-05	0.00025495	yes
NM_001033263	Agap2	chr10:127078906-127093169	OK	86.3386	2.45665	-5.13524	-12.2039	5e-05	0.00025495	yes
NM_001033264	Gls2	chr10:128194634-128211794	OK	1.92024	3.99042	1.05525	1.30519	0.06175	0.128065	no
NM_001033266	Gm525	chr11:89073840-89093064	OK	0	6.66909	inf	#NAME?	5e-05	0.00025495	yes
NM_001033267	Qrich2	chr11:116441324-116454347	NOTEST	0.0342217	0	#NAME?	0	1	1	no
NM_001033268	Fam120a	chr13:48879216-48967828	OK	26.8315	40.4826	0.593373	1.80303	0.00605	0.018334	yes
NM_001033269	Eif4e1b	chr13:54783997-54788458	NOTEST	0	0	0	0	1	1	no
NM_001033270	Slc4a7	chr14:14703024-14799943	OK	12.6185	1.63759	-2.94589	-6.91357	5e-05	0.00025495	yes
NM_001033271	Tmem55b	chr14:50924948-50930849	OK	28.2016	41.7135	0.564738	1.38749	0.02325	0.0579312	no
NM_001033272	Spata13	chr14:60634728-60764556	OK	1.95555	23.1455	3.56508	8.75175	5e-05	0.00025495	yes
NM_001033273	5031439G07Rik	chr15:84945719-84987971	OK	33.8725	12.2323	-1.46942	-4.18127	5e-05	0.00025495	yes
NM_001033274	Brd1	chr15:88687034-88734219	OK	25.3661	11.5302	-1.13748	-3.35925	5e-05	0.00025495	yes
NM_001033275	Gxylt1	chr15:93239741-93275084	OK	4.77498	2.22265	-1.10322	-2.56538	0.0003	0.00130491	yes
NM_001033276	Kmt2d	chr15:98831668-98871205	OK	9.38861	5.81318	-0.691584	-2.03097	0.0012	0.00447094	yes
NM_001033277	Spryd3	chr15:102116527-102136215	OK	54.2118	109.857	1.01895	3.17931	5e-05	0.00025495	yes
NM_001033279	D17Wsu92e	chr17:27751231-27820542	OK	26.6496	47.6958	0.839746	2.06721	0.001	0.00381864	yes
NM_001033280	Gm94	chr18:43777195-43792878	NOTEST	0	0	0	0	1	1	no
NM_001033281	Prdm6	chr18:53464545-53575857	NOTEST	0.00911998	0	#NAME?	0	1	1	no
NM_001033283	Oosp3	chr19:11697054-11711858	NOTEST	0	0	0	0	1	1	no
NM_001033284	BC026585	chr1:157458581-157488733	OK	1.3643	0.415229	-1.71619	-1.4112	0.0799	0.155253	no
NM_001033285	Cdc42bpa	chr1:179961088-180196020	OK	26.2588	36.8775	0.48994	1.31843	0.0345	0.0803209	no
NM_001033286	Slc30a10	chr1:185447115-185468761	OK	5.86241	0.194295	-4.91518	-5.73728	5e-05	0.00025495	yes
NM_001033288	Sbspon	chr1:15853861-15892722	NOTEST	0.617867	0.519541	-0.250058	0	1	1	no
NM_001033289	Slc9a2	chr1:40681711-40768885	NOTEST	0.216628	0.636184	1.55422	0	1	1	no
NM_001033290	Gpr55	chr1:85939536-85961055	NOTEST	0.290382	0.0498428	-2.5425	0	1	1	no
NM_001033291	Usp40	chr1:87945120-88008551	OK	1.53574	0.308105	-2.31744	-0.966456	0.3026	0.406244	no
NM_001033292	Espnl	chr1:91322074-91348303	NOTEST	0.122654	0.0356854	-1.78119	0	1	1	no
NM_001033293	Uap1l1	chr2:25361491-25365626	OK	4.19119	11.8566	1.50026	3.13407	5e-05	0.00025495	yes
NM_001033294	Ddx31	chr2:28840405-28905575	OK	3.16739	3.78664	0.257625	0.521901	0.41735	0.51839	no
NM_001033296	Sel1l2	chr2:140229857-140389710	NOTEST	0	0	0	0	1	1	no
NM_001033297	Gm561	chr2:144594064-144595365	OK	33.1932	28.9495	-0.19735	-0.604042	0.5676	0.656827	no
NM_001033298	Kiz	chr2:146855888-146970089	OK	9.76841	13.4659	0.46312	1.16743	0.0799	0.155253	no
NM_001033299	Zfp217	chr2:170108642-170142675	NOTEST	0.00914366	0.00905302	-0.0143733	0	1	1	no
NM_001033300	Gmps	chr3:63976142-64019078	OK	9.25123	13.6918	0.5656	1.60508	0.01365	0.0368132	yes
NM_001033301	Fhdc1	chr3:84442195-84480439	OK	0.508904	1.91691	1.91332	1.7807	0.0053	0.0163908	yes
NM_001033302	Ciart	chr3:95871521-95891930	OK	7.13515	0.395278	-4.17401	-3.08589	0.0136	0.0367218	yes
NM_001033303	Ampd1	chr3:103074013-103099720	NOTEST	0.0109188	0	#NAME?	0	1	1	no
NM_001033304	5330417C22Rik	chr3:108458068-108536522	OK	53.9529	7.70367	-2.80808	-7.79531	5e-05	0.00025495	yes
NM_001033305	Ndufb6	chr4:40270662-40279368	OK	122.656	130.643	0.0910135	0.38243	0.6891	0.761795	no
NM_001033306	Shb	chr4:45423275-45530828	OK	11.123	0.586436	-4.24542	-5.81604	5e-05	0.00025495	yes
NM_001033308	Themis2	chr4:132782356-132796364	NOTEST	0.0499509	0.0201943	-1.30656	0	1	1	no
NM_001033310	Cox18	chr5:90214724-90223996	OK	6.03549	3.97656	-0.60195	-0.543483	0.33465	0.437577	no
NM_001033311	Vsig10	chr5:117319265-117355006	OK	0.434074	2.39107	2.46164	3.25753	0.0003	0.00130491	yes
NM_001033312	Fbxl18	chr5:142871788-142895238	OK	4.95853	4.30744	-0.203081	-0.432306	0.5092	0.603415	no
NM_001033313	Pdap1	chr5:145128769-145140089	OK	44.6632	33.3251	-0.422477	-1.31891	0.0495	0.107835	no
NM_001033314	Ccdc61	chr7:18890883-18910404	OK	4.79635	4.63861	-0.048242	-0.095277	0.8898	0.919656	no
NM_001033315	Hipk4	chr7:27523260-27531174	NOTEST	0.632011	0.11665	-2.43777	0	1	1	no
NM_001033316	Ffar3	chr7:30854329-30856178	NOTEST	0	0.0134063	inf	0	1	1	no
NM_001033317	Cnga4	chr7:105404567-105408738	NOTEST	0.039068	0.0498465	0.351502	0	1	1	no
NM_001033318	Cog7	chr7:121922838-121981693	OK	12.9142	19.9466	0.627185	1.77947	0.0073	0.0215351	yes
NM_001033319	Ppfia1	chr7:144476754-144553729	OK	9.49269	4.60302	-1.04424	-1.46507	0.03775	0.0864849	no
NM_001033320	Rltpr	chr8:105690905-105701095	OK	12.8111	26.469	1.04691	2.38136	0.0011	0.00415009	yes
NM_001033321	Tmem231	chr8:111912017-111933791	OK	2.99649	8.76025	1.5477	3.30678	5e-05	0.00025495	yes
NM_001033322	Gucy1a2	chr9:3532348-3905787	OK	9.61457	4.25145	-1.17727	-3.33371	5e-05	0.00025495	yes
NM_001033323	Igsf9b	chr9:27299227-27334763	OK	1.34661	0.300539	-2.16371	-1.01613	0.2029	0.313692	no
NM_001033324	Zbtb16	chr9:48654296-48835945	OK	12.2407	0.364594	-5.06925	-7.30989	5e-05	0.00025495	yes
NM_001033325	A630095E13Rik	chr9:36635753-36638602	NOTEST	0	0	0	0	1	1	no
NM_001033326	Dhrsx	chr4_GL456216_random:15880-36213	OK	3.92633	5.57594	0.506031	1.012	0.1319	0.230172	no
NM_001033328	BC023829	chrX:70460055-70477043	OK	14.9629	14.0945	-0.0862642	-0.231986	0.72645	0.792135	no
NM_001033329	Arhgef9	chrX:95048934-95166539	OK	3.30904	0.756857	-2.12832	-1.19165	0.13205	0.230389	no
NM_001033330	Frmpd4	chrX:167471305-168577233	NOTEST	0.0848443	0.0745861	-0.185912	0	1	1	no
NM_001033331	Gas2l3	chr10:89408822-89443967	OK	0.420356	0.70319	0.742304	0.743124	0.22405	0.335248	no
NM_001033332	Tmtc3	chr10:100443901-100487347	NOTEST	0.0841212	0.0628028	-0.421642	0	1	1	no
NM_001033333	Myrfl	chr10:116776544-116896879	NOTEST	0.00751842	0.0631829	3.07103	0	1	1	no
NM_001033334	Syndig1l	chr12:84677277-84698807	OK	55.0152	2.44232	-4.49351	-9.47081	5e-05	0.00025495	yes
NM_001033335	Serpina3f	chr12:104214543-104241934	NOTEST	3.896e-05	0	#NAME?	0	1	1	no
NM_001033336	Abcc4	chr14:118482691-118706219	OK	0.199759	6.38729	4.99888	2.68801	0.0938	0.176198	no
NM_001033337	Ttc38	chr15:85832303-85858822	OK	1.17638	5.83679	2.31082	4.14414	5e-05	0.00025495	yes
NM_001033338	Rimbp3	chr16:17208134-17213982	NOTEST	0.210137	0.0125647	-4.06388	0	1	1	no
NM_001033339	Mmp25	chr17:23629457-23645269	OK	0.135497	40.9492	8.23943	7.7904	0.0007	0.00278503	yes
NM_001033340	Lrrc30	chr17:67630964-67632723	NOTEST	0	0	0	0	1	1	no
NM_001033341	Zfp407	chr18:84207701-84589504	OK	2.30557	3.28455	0.510576	1.20004	0.05565	0.118459	no
NM_001033342	Cdc42bpg	chr19:6306456-6325652	OK	2.81058	0.165047	-4.08991	-4.68837	5e-05	0.00025495	yes
NM_001033343	Sec31b	chr19:44516956-44545848	NOTEST	0.194911	0.230841	0.244083	0	1	1	no
NM_001033344	Dusp27	chr1:166098147-166127898	NOTEST	0.0179563	0.0360107	1.00393	0	1	1	no
NM_001033345	Catip	chr1:74362107-74369321	NOTEST	0.168212	0.0917433	-0.874606	0	1	1	no
NM_001033346	Lrrc55	chr2:85188070-85196699	OK	4.16657	1.16945	-1.83302	-2.9492	5e-05	0.00025495	yes
NM_001033347	D430041D05Rik	chr2:104143074-104410334	OK	17.1257	0.84491	-4.34122	-9.33071	5e-05	0.00025495	yes
NM_001033348	Ralgapa2	chr2:146241298-146512004	OK	15.0459	4.14361	-1.86041	-5.05583	5e-05	0.00025495	yes
NM_001033349	Ankub1	chr3:57667421-57692537	NOTEST	0	0	0	0	1	1	no
NM_001033350	Bank1	chr3:136053363-136326046	OK	0.122481	0.880295	2.84542	2.21802	0.01665	0.0435888	yes
NM_001033351	Grin3a	chr4:49661610-49845769	OK	8.26641	3.37241	-1.29348	-2.48417	0.0013	0.00479842	yes
NM_001033352	Klhl21	chr4:152008890-152017677	OK	7.68784	12.321	0.680471	1.8432	0.00545	0.0167779	yes
NM_001033354	Iqsec3	chr6:121372927-121473678	OK	10.4875	5.08239	-1.0451	-1.49639	0.0359	0.0830711	no
NM_001033355	Zfp568	chr7:29983954-30028282	NOTEST	0.345633	0.372241	0.106996	0	1	1	no
NM_001033356	Ntn5	chr7:45677685-45694556	OK	6.90343	0.373206	-4.20927	-2.85169	0.0234	0.0582413	no
NM_001033359	Cntn5	chr9:9660890-10904775	NOTEST	0	0.0655445	inf	0	1	1	no
NM_001033360	Gpr101	chrX:57496667-57503757	NOTEST	0.471807	0	#NAME?	0	1	1	no
NM_001033361	Pgr15l	chrX:97072595-97082104	NOTEST	0.383058	0	#NAME?	0	1	1	no
NM_001033362	Gm614	chrX:101261376-101263992	NOTEST	0.0396273	0	#NAME?	0	1	1	no
NM_001033364	Cdhr2	chr13:54701462-54736662	NOTEST	0.0808532	0.0104215	-2.95574	0	1	1	no
NM_001033365	Mroh5	chr15:73786935-73839671	NOTEST	0.474059	0	#NAME?	0	1	1	no
NM_001033366	Dpcr1	chr17:35635754-35643695	NOTEST	0	0	0	0	1	1	no
NM_001033367	Nlrc4	chr17:74426294-74459108	NOTEST	0.00602515	0	#NAME?	0	1	1	no
NM_001033369	Acvr1c	chr2:58267452-58357758	NOTEST	0.164904	0.0790868	-1.06011	0	1	1	no
NM_001033371	Lrrc36	chr8:105413621-105464086	NOTEST	0.012521	0	#NAME?	0	1	1	no
NM_001033372	Gm648	chrX:56543873-56549606	NOTEST	0.0518461	0	#NAME?	0	1	1	no
NM_001033373	Cdk15	chr1:59256906-59352369	OK	0	53.5421	inf	#NAME?	5e-05	0.00025495	yes
NM_001033374	Gm694	chr4:141432671-141436105	NOTEST	0.131491	0.52563	1.99908	0	1	1	no
NM_001033375	A230046K03Rik	chr10:83543940-83596473	OK	8.58295	28.9043	1.75174	5.05036	5e-05	0.00025495	yes
NM_001033378	A430078G23Rik	chr8:3353414-3390299	NOTEST	0.667387	0	#NAME?	0	1	1	no
NM_001033379	Dcp1b	chr6:118587239-119221614	OK	4.48743	2.05162	-1.12913	-0.647849	0.25425	0.364322	no
NM_001033380	Itpripl2	chr7:118485111-118491975	OK	0.315856	1.07913	1.77253	2.3825	0.00215	0.00747153	yes
NM_001033382	Cacna2d4	chr6:119236525-119352407	NOTEST	0.0843794	0.00678878	-3.63567	0	1	1	no
NM_001033383	Zfp865	chr7:5020375-5033223	OK	6.36151	5.60935	-0.181536	-0.404735	0.5066	0.60092	no
NM_001033385	Tbc1d32	chr10:56014293-56228689	OK	2.24623	4.87592	1.11816	2.11591	0.0029	0.00970072	yes
NM_001033389	Fubp3	chr2:31572650-31617526	OK	4.49147	6.40742	0.512555	0.773767	0.20935	0.320511	no
NM_001033391	Ipcef1	chr10:6788600-7038209	NOTEST	0.0296253	0.129338	2.12625	0	1	1	no
NM_001033393	Tmem104	chr11:115187486-115247025	OK	3.91735	10.3589	1.40292	3.51224	5e-05	0.00025495	yes
NM_001033394	Tmem88b	chr4:155781590-155785874	NOTEST	0.646385	0.643366	-0.00675445	0	1	1	no
NM_001033397	Krt26	chr11:99328483-99337965	NOTEST	0.0651183	0.181266	1.47697	0	1	1	no
NM_001033399	Gfod1	chr13:43195518-43304172	OK	11.8069	28.7401	1.28343	3.80822	5e-05	0.00025495	yes
NM_001033400	Gm806	chr13:50467306-50475355	NOTEST	0	0	0	0	1	1	no
NM_001033404	Gm813	chr16:58613685-58616978	NOTEST	0	0	0	0	1	1	no
NM_001033405	Treml2	chr17:48300037-48312534	NOTEST	0	0.0685198	inf	0	1	1	no
NM_001033407	Gm815	chr19:26885924-26888647	NOTEST	0.154939	0	#NAME?	0	1	1	no
NM_001033408	Rbm44	chr1:91145102-91170795	NOTEST	0.0501005	0.0735822	0.554531	0	1	1	no
NM_001033409	Lgr6	chr1:134986352-135105276	OK	1.14961	0.0750392	-3.93736	-2.7761	0.017	0.0443713	yes
NM_001033410	Rnf224	chr2:25234475-25236787	NOTEST	0.0256666	0	#NAME?	0	1	1	no
NM_001033411	Gm826	chr2:160311400-160327494	NOTEST	0	0.0909094	inf	0	1	1	no
NM_001033412	Gm829	chr4:45683588-45723706	NOTEST	0	0	0	0	1	1	no
NM_001033415	Shisa3	chr5:67607882-67613987	NOTEST	0.0937848	0.136008	0.53627	0	1	1	no
NM_001033416	Gal3st4	chr5:138259657-138272754	OK	0.839863	0.0142949	-5.87658	-0.482705	0.27035	0.374644	no
NM_001033418	Bsph1	chr7:13450840-13473449	NOTEST	0	0	0	0	1	1	no
NM_001033419	Ceacam16	chr7:19852002-19861299	OK	0.732799	0	#NAME?	#NAME?	0.07195	0.143084	no
NM_001033420	Dock1	chr7:134670686-135173647	OK	5.20383	0.832507	-2.64404	-3.72992	5e-05	0.00025495	yes
NM_001033421	Pate2	chr9:35669638-35672889	NOTEST	0.148619	0.129344	-0.20041	0	1	1	no
NM_001033422	Thoc2	chrX:41794993-41911901	OK	11.2585	6.83971	-0.719007	-2.04566	0.00105	0.00398122	yes
NM_001033423	Gm773	chrX:56189826-56212881	NOTEST	0	0	0	0	1	1	no
NM_001033424	Fnd3c2	chrX:106235245-106255372	NOTEST	0	0	0	0	1	1	no
NM_001033425	Zscan10	chr17:23600825-23611019	NOTEST	0.0172785	0	#NAME?	0	1	1	no
NM_001033426	Grxcr2	chr18:41986200-41999049	OK	0.0505413	1.83184	5.17969	2.01226	0.2034	0.314113	no
NM_001033427	Lyg2	chr1:37905922-37916493	NOTEST	0	0	0	0	1	1	no
NM_001033428	Tmem211	chr5:113226908-113239263	NOTEST	0.0717724	0.0394288	-0.864178	0	1	1	no
NM_001033429	Trim75	chr8:64981650-64987644	NOTEST	0	0	0	0	1	1	no
NM_001033430	Kdm7a	chr6:39118472-39206773	OK	4.8566	5.96213	0.295882	0.799524	0.1902	0.299414	no
NM_001033431	Nlrp12	chr7:3221509-3249740	NOTEST	0	0.262959	inf	0	1	1	no
NM_001033432	Heca	chr10:17900465-17948067	OK	28.4705	11.4117	-1.31895	-3.83801	5e-05	0.00025495	yes
NM_001033433	Tmem102	chr11:69803594-69806038	NOTEST	1.39027e-05	0.276529	14.2798	0	1	1	no
NM_001033434	Gm884	chr11:103534576-103614739	NOTEST	0	0	0	0	1	1	no
NM_001033435	Milr1	chr11:106751225-106779537	NOTEST	0	0	0	0	1	1	no
NM_001033436	Atxn7l1	chr12:33302514-33368277	OK	3.97995	0.973519	-2.03147	-3.01672	0.0004	0.00168638	yes
NM_001033437	Lsmem1	chr12:40176385-40199315	NOTEST	0.427808	0.174141	-1.29671	0	1	1	no
NM_001033438	Gm906	chr13:50245180-50250308	NOTEST	0	0	0	0	1	1	no
NM_001033439	Lrch1	chr14:74754672-74947877	NOTEST	0.000216882	0.000235199	0.11697	0	1	1	no
NM_001033440	Gm1587	chr14:77793944-77798968	NOTEST	0.0201891	0	#NAME?	0	1	1	no
NM_001033441	Alg10b	chr15:90224310-90230554	OK	24.5169	12.7175	-0.946967	-2.59078	5e-05	0.00025495	yes
NM_001033442	Gm1604b	chr17:8038509-8101228	NOTEST	0	0	0	0	1	1	no
NM_001033442_1	Gm1604b	chr17:7025542-7087597	NOTEST	0.306005	0.139986	-1.12827	0	1	1	no
NM_001033443	Cdkl4	chr17:80523549-80563834	OK	1.45548	0.49129	-1.56685	-1.87538	0.01225	0.0335789	yes
NM_001033444	Capn13	chr17:73306463-73399296	NOTEST	0.00907101	0	#NAME?	0	1	1	no
NM_001033445	Garem	chr18:21127341-21300139	OK	3.85908	1.44749	-1.4147	-2.75374	0.0002	0.000905362	yes
NM_001033446	Arl14epl	chr18:46921814-46934222	NOTEST	0	0	0	0	1	1	no
NM_001033447	Gm960	chr19:4625840-4698668	NOTEST	0.727404	0.176559	-2.04261	0	1	1	no
NM_001033448	Ap5b1	chr19:5568073-5571261	OK	0.949463	4.70132	2.30788	3.66553	5e-05	0.00025495	yes
NM_001033449	Tmem237	chr1:59100592-59120096	OK	1.84738	3.84659	1.0581	0.610929	0.36565	0.468569	no
NM_001033450	Mnda	chr1:173896354-173912922	NOTEST	0	0.0696152	inf	0	1	1	no
NM_001033451	Zfp408	chr2:91643687-91649791	OK	9.67808	2.28608	-2.08184	-4.4988	5e-05	0.00025495	yes
NM_001033452	Accsl	chr2:93855359-93869157	NOTEST	0.333831	0.163689	-1.02816	0	1	1	no
NM_001033453	Pdp1	chr4:11958182-11966450	OK	0.0108389	10.9785	9.98424	0.916903	0.17285	0.279906	no
NM_001033455	Ccdc27	chr4:154026643-154042677	NOTEST	0.567233	0.0352255	-4.00925	0	1	1	no
NM_001033457	Nom1	chr5:29434666-29452169	OK	6.73653	11.1831	0.731248	1.9031	0.0034	0.0111303	yes
NM_001033458	Gm1673	chr5:33983473-33985006	OK	75.4162	30.9868	-1.28322	-4.4653	0.0002	0.000905362	yes
NM_001033459	Lrcol1	chr5:110354095-110356087	NOTEST	0	0	0	0	1	1	no
NM_001033460	Drc1	chr5:30341662-30366708	OK	4.36321	2.56679	-0.765424	-1.35698	0.04385	0.0978296	no
NM_001033461	Lrrc43	chr5:123489324-123508205	NOTEST	0.00273498	0	#NAME?	0	1	1	no
NM_001033463	Tatdn2	chr6:113697498-113711068	OK	15.4402	11.8882	-0.377163	-0.959354	0.1187	0.212381	no
NM_001033464	Efcab4b	chr6:127577974-127629938	OK	0.422426	1.89945	2.16881	1.96515	0.03135	0.0744124	no
NM_001033465	6430531B16Rik	chr7:139972302-139978755	NOTEST	0.0695702	0	#NAME?	0	1	1	no
NM_001033466	Zbtb2	chr10:4367073-4388108	OK	10.2012	1.44412	-2.82048	-5.2849	5e-05	0.00025495	yes
NM_001033468	Gpr114	chr8:94923693-94943290	NOTEST	0	0.0568246	inf	0	1	1	no
NM_001033469	Foxr1	chr9:44434233-44440868	NOTEST	0	0	0	0	1	1	no
NM_001033471	Cpxcr1	chrX:116448943-116478783	NOTEST	0	0	0	0	1	1	no
NM_001033472	A830080D01Rik	chrX:159532667-159593081	OK	8.33523	3.74357	-1.15481	-2.63168	0.0002	0.000905362	yes
NM_001033473	Odf3l2	chr10:79639525-79645738	NOTEST	0.167906	0	#NAME?	0	1	1	no
NM_001033474	Atxn7l3b	chr10:112925427-112929026	OK	106.715	68.185	-0.646233	-1.92394	0.00295	0.0098319	yes
NM_001033475	Tmed8	chr12:87166241-87200229	OK	12.2192	19.2998	0.659441	1.95432	0.00235	0.00807118	yes
NM_001033477	Gm1322	chr2:67173833-67186212	NOTEST	0	0	0	0	1	1	no
NM_001033478	Fam47e	chr5:92571536-92591284	NOTEST	2.21698e-05	0	#NAME?	0	1	1	no
NM_001033479	Gm1527	chr3:28892616-28926724	NOTEST	0	0	0	0	1	1	no
NM_001033481	Myrf	chr19:10208270-10240748	NOTEST	0.656367	0.611816	-0.101406	0	1	1	no
NM_001033484	Iqgap3	chr3:88082050-88121048	OK	0.339942	3.099	3.18844	4.45826	5e-05	0.00025495	yes
NM_001033485	BC048644	chr8:121907832-121944912	NOTEST	0.0113514	0.0875236	2.9468	0	1	1	no
NM_001033488	Mfsd2b	chr12:4862437-4874359	OK	0.240957	2.25358	3.22537	3.3626	0.0012	0.00447094	yes
NM_001033489	Rnf207	chr4:152297213-152318625	OK	0.429549	2.37766	2.46865	0.773625	0.27675	0.380879	no
NM_001033490	Pusl1	chr4:155869566-155891762	OK	11.5796	14.5341	0.327855	0.497264	0.4092	0.510597	no
NM_001033491	Gm1965	chr6:89141004-89146016	NOTEST	0	0	0	0	1	1	no
NM_001033492	Mageb4	chrX:86250255-86256219	NOTEST	0	0	0	0	1	1	no
NM_001033493	Gpr111	chr17:42708936-42742179	NOTEST	0.244325	0.0313416	-2.96265	0	1	1	no
NM_001033496	Zfp213	chr17:23556766-23564226	OK	1.73502	2.5959	0.58128	0.950867	0.1458	0.247626	no
NM_001033498	Gramd2	chr9:59707763-59716424	OK	1.83441	1.82511	-0.00733169	-0.00959256	0.99125	0.993539	no
NM_001033499	Sh2d1b2	chr1:170232870-170251587	NOTEST	0	0	0	0	1	1	no
NM_001033500	Wdr72	chr9:74110333-74283203	NOTEST	0.0467288	0.0831025	0.830579	0	1	1	no
NM_001033525	Kcnk6	chr7:29221927-29232522	NOTEST	0.0462632	0.118358	1.35522	0	1	1	no
NM_001033528	Usp36	chr11:118259652-118290244	OK	15.2629	4.55709	-1.74385	-4.68409	5e-05	0.00025495	yes
NM_001033530	AW146154	chr7:41478873-41499890	NOTEST	0.643827	0.582355	-0.144774	0	1	1	no
NM_001033531	Klhl32	chr4:24617272-24851086	OK	2.37766	4.2801e-05	-15.7615	-0.0140304	0.2669	0.371642	no
NM_001033532	AW554918	chr18:25169019-25467321	OK	5.54298	2.88689	-0.941148	-2.21236	0.00075	0.00296071	yes
NM_001033533	Ccdc102a	chr8:94902868-94918098	OK	0.527547	1.54216	1.54758	1.76776	0.0167	0.0436821	yes
NM_001033534	Layn	chr9:51056779-51077094	OK	7.96101	0.258251	-4.94611	-4.62258	0.00215	0.00747153	yes
NM_001033535	Tnfaip8l3	chr9:54025605-54068411	OK	5.21382	3.04452	-0.776129	-1.47802	0.03165	0.0750268	no
NM_001033536	Rfx7	chr9:72532239-72622949	OK	15.6992	3.9174	-2.00272	-5.49323	5e-05	0.00025495	yes
NM_001033537	Pgap3	chr11:98388671-98400490	OK	3.65196	4.85059	0.409489	0.814115	0.22265	0.333893	no
NM_001033539	Bex6	chr16:32179799-32186944	NOTEST	0	0	0	0	1	1	no
NM_001033540	Gm5113	chr7:30169921-30180209	OK	3.7466	4.47907	0.257617	0.533481	0.41645	0.517624	no
NM_001033541	Gm5127	chrX:106576508-106710557	NOTEST	0	0.142999	inf	0	1	1	no
NM_001033542	Slc47a2	chr11:61301630-61342860	OK	0.0301658	4.54003	7.23364	2.9477	0.1614	0.266187	no
NM_001033543	Il20rb	chr9:100457718-100486473	OK	0.925045	0.136625	-2.7593	-2.13546	0.02265	0.0566996	no
NM_001033547	Ccdc185	chr1:182747125-182749180	NOTEST	0	0	0	0	1	1	no
NM_001033548	Dnaaf3	chr7:4522956-4532442	NOTEST	0.441877	0.281492	-0.650552	0	1	1	no
NM_001033550	Lrrc8b	chr5:105415774-105486189	OK	20.3892	35.1853	0.787166	2.35441	0.00075	0.00296071	yes
NM_001033573	Zdhhc6	chr19:55298295-55316032	NOTEST	0.446665	0.683789	0.614358	0	1	1	no
NM_001033597	Acsl6	chr11:54303823-54361539	OK	4.81909	0.51502	-3.22606	-1.00636	0.30655	0.410008	no
NM_001033598	Acsl6	chr11:54303823-54361539	OK	7.88998	1.219	-2.69433	-1.46107	0.16025	0.265058	no
NM_001033599	Acsl6	chr11:54303823-54361539	OK	3.65594	0.210859	-4.11589	-1.25017	0.15605	0.26014	no
NM_001033600	Acsl4	chrX:142317992-142390535	OK	0.000273419	2.10429	12.9099	0.0918163	0.2614	0.369169	no
NM_001033606	Acsl3	chr1:78657824-78707743	OK	39.347	13.0638	-1.59068	-3.36538	5e-05	0.00025495	yes
NM_001033621	Myot	chr18:44334073-44355722	NOTEST	0	0	0	0	1	1	no
NM_001033630	2310061I04Rik	chr17:35892676-35897378	OK	32.3624	46.1427	0.511782	1.60006	0.0271	0.0658416	no
NM_001033632	Ifitm6	chr7:141015811-141016892	NOTEST	0	0.13814	inf	0	1	1	no
NM_001033633	Slc2a13	chr15:91267690-91573261	OK	57.0892	1.32162	-5.43284	-11.7765	5e-05	0.00025495	yes
NM_001033634	Zyg11b	chr4:108227754-108301090	OK	23.4761	23.1272	-0.0215983	-0.06323	0.9177	0.941767	no
NM_001033636	Prex2	chr1:10993464-11303682	NOTEST	0	0.370959	inf	0	1	1	no
NM_001033638	Crxos	chr7:15882616-15904030	NOTEST	0	0	0	0	1	1	no
NM_001033654	Pus10	chr11:23646478-23732876	OK	3.14304	0.913939	-1.78199	-0.943471	0.19235	0.301756	no
NM_001033668	Dnah1	chr14:31260374-31323896	OK	1.52785	0.0284694	-5.74595	-4.64302	0.0032	0.0105781	yes
NM_001033669	Fbxw10	chr11:62847122-62877462	NOTEST	0.029549	0.0283771	-0.0583788	0	1	1	no
NM_001033711	Evi2a	chr11:79339891-79581609	NOTEST	0.259911	0	#NAME?	0	1	1	no
NM_001033713	Mef2a	chr7:67231162-67372858	OK	45.0402	41.543	-0.116609	-0.299224	0.6237	0.705756	no
NM_001033759	Tmem2	chr19:21778339-21858360	OK	4.84043	9.93929	1.03801	2.14665	0.00145	0.00529103	yes
NM_001033764	4931408C20Rik	chr1:26681800-26687460	NOTEST	0	0	0	0	1	1	no
NM_001033765	1700071K01Rik	chr11:80880162-81968396	NOTEST	0.103938	0.0281914	-1.88239	0	1	1	no
NM_001033766	4930596D02Rik	chr14:35809485-35811978	NOTEST	0	0	0	0	1	1	no
NM_001033767	Gm4951	chr18:60212076-60247820	NOTEST	0	0.165633	inf	0	1	1	no
NM_001033768	Pin1rt1	chr2:104713925-104716290	NOTEST	0	0	0	0	1	1	no
NM_001033769	B020031M17Rik	chr13:119949356-119950806	NOTEST	0	0	0	0	1	1	no
NM_001033770	Gm904	chr13:50643227-50645838	NOTEST	0	0	0	0	1	1	no
NM_001033773	Ube2u	chr4:100478866-100550145	NOTEST	0	0	0	0	1	1	no
NM_001033774	Gm1661	chr4:117213332-117251917	NOTEST	0.148375	0.267729	0.851522	0	1	1	no
NM_001033775	4933422H20Rik	chr11:115440544-115448268	NOTEST	0.025256	0	#NAME?	0	1	1	no
NM_001033776	Vrtn	chr12:84641018-84651455	NOTEST	0.0388359	0	#NAME?	0	1	1	no
NM_001033778	Gm5535	chr2:144173149-144189290	NOTEST	0	0.0283303	inf	0	1	1	no
NM_001033779	Gm5544	chr3:97930172-97967018	NOTEST	0.0649845	0.139122	1.09818	0	1	1	no
NM_001033780	I830077J02Rik	chr3:105925890-105932664	NOTEST	0.290086	0	#NAME?	0	1	1	no
NM_001033782	Gm5592	chr7:41284326-41290183	NOTEST	0	0	0	0	1	1	no
NM_001033783	Gm5615	chr9:36532402-36541963	NOTEST	0	0	0	0	1	1	no
NM_001033785	Akap14	chrX:37126762-37168842	NOTEST	0	0.0148502	inf	0	1	1	no
NM_001033786	Smim9	chrX:75146056-75163751	NOTEST	0	0	0	0	1	1	no
NM_001033789	Gm5820	chr18:38838672-38971274	NOTEST	0.334917	0.0443743	-2.91601	0	1	1	no
NM_001033790	B020004J07Rik	chr4:101834968-101844022	NOTEST	0	0	0	0	1	1	no
NM_001033791	Gm12888	chr4:121316315-121324917	NOTEST	0	0	0	0	1	1	no
NM_001033793	Ubtfl1	chr9:18404417-18411502	NOTEST	0	0	0	0	1	1	no
NM_001033794	Fbxw18	chr9:109676733-109702700	NOTEST	0	0	0	0	1	1	no
NM_001033795	Zcchc16	chrX:144688906-145122410	OK	0.572637	0.853984	0.576587	0.699432	0.2833	0.387408	no
NM_001033799	4930428D18Rik	chrX:76393349-76397979	NOTEST	0	0	0	0	1	1	no
NM_001033805	Tmem253	chr14:51984832-52020733	NOTEST	0.275477	0.0975911	-1.49711	0	1	1	no
NM_001033807	4930567H17Rik	chrX:70393900-70394740	NOTEST	0	0	0	0	1	1	no
NM_001033813	Zfp872	chr9:22055459-22389206	NOTEST	0.0243626	0.0326096	0.420625	0	1	1	no
NM_001033814	4930432M17Rik	chr3:121670762-121682982	NOTEST	0	0	0	0	1	1	no
NM_001033819	9130409I23Rik	chr1:181051236-181060667	NOTEST	0.0275153	0	#NAME?	0	1	1	no
NM_001033820	Zfp551	chr7:12415148-12422491	OK	2.92148	1.67542	-0.802179	-1.27092	0.0601	0.125644	no
NM_001033851	Cpne8	chr15:90487480-90679388	OK	1.65531	37.6071	4.50583	2.65892	0.0068	0.0202435	yes
NM_001033865	Rps27a	chr11:29545841-29578352	OK	6.14871	4.72464	-0.38008	-0.62316	0.43675	0.53718	no
NM_001033872	Smagp	chr15:100621339-100636940	NOTEST	5.28911e-05	0.526029	13.2798	0	1	1	no
NM_001033874	Ak8	chr2:28700160-28813165	OK	0.321106	1.76636	2.45966	1.88397	0.0168	0.0439185	yes
NM_001033875	Ctrc	chr4:141838239-141846990	NOTEST	0	0	0	0	1	1	no
NM_001033876	Kcnk9	chr15:72512118-72546279	OK	25.4165	0.591401	-5.42549	-6.09601	0.0001	0.00048456	yes
NM_001033877	Adamts17	chr7:66839734-67152625	OK	4.00031	0.0200739	-7.63865	-4.06274	0.0826	0.159412	no
NM_001033878	Vmn2r66	chr7:84994644-85012020	NOTEST	0	0	0	0	1	1	no
NM_001033879	Tubal3	chr13:3924694-3935277	NOTEST	0	0.0197298	inf	0	1	1	no
NM_001033880	4930415L06Rik	chrX:89930096-89932852	NOTEST	0	0	0	0	1	1	no
NM_001033904	Khdc1c	chr1:21368330-21369743	NOTEST	0.0359404	0	#NAME?	0	1	1	no
NM_001033908	Med22	chr2:26905266-26910642	OK	41.0929	9.12582	-2.17086	-3.07004	0.00035	0.0014981	yes
NM_001033922	Treml4	chr17:48264294-48275358	NOTEST	0	0	0	0	1	1	no
NM_001033929	Thnsl2	chr6:71128165-71144380	OK	2.41427	4.01983	0.735544	1.14041	0.06385	0.131315	no
NM_001033954	Calca	chr7:114631477-114636357	OK	3.28451	1105.2	8.39441	11.6101	5e-05	0.00025495	yes
NM_001033960	Rabgap1	chr2:37443284-37566437	OK	1.76953	0.837265	-1.07961	-0.601113	0.33595	0.43893	no
NM_001033962	Ube3a	chr7:59228749-59306727	OK	16.4029	27.4977	0.74536	1.74896	0.00485	0.0151924	yes
NM_001033966	Ak2	chr4:128993223-129011529	OK	1.86833	8.13182	2.12183	1.43682	0.04825	0.105668	no
NM_001033978	H2-Eb2	chr17:34325674-34341410	NOTEST	0	0	0	0	1	1	no
NM_001033979	Ldlrad2	chr4:137570875-137575180	NOTEST	0	0	0	0	1	1	no
NM_001033980	Fam92b	chr8:120166396-120177469	NOTEST	0.714478	0.402906	-0.826445	0	1	1	no
NM_001033981	Hbq1b	chr11:32286963-32287912	OK	0.205493	2.59765	3.66004	2.58042	0.0663	0.134878	no
NM_001033983	7420426K07Rik	chr9:98903118-98904622	NOTEST	0	0	0	0	1	1	no
NM_001033988	Ncoa4	chr14:32159886-32179855	OK	3.07081	9.09408	1.56631	3.39842	5e-05	0.00025495	yes
NM_001034013	Asic2	chr11:80880162-81968396	OK	6.74066	16.9716	1.33216	1.85718	0.00595	0.0180851	yes
NM_001034029	Il17re	chr6:113458483-113470751	NOTEST	0	0.0275342	inf	0	1	1	no
NM_001034030	Limk2	chr11:3202352-3479831	NOTEST	0	0	0	0	1	1	no
NM_001034031	Il17re	chr6:113458483-113470751	NOTEST	0	0.000100483	inf	0	1	1	no
NM_001034037	1700024G13Rik	chr14:32376501-32388373	NOTEST	0	0	0	0	1	1	no
NM_001034059	Ccdc160	chrX:52791199-52799468	OK	0.660945	3.70295	2.48607	2.9285	0.00225	0.0077687	yes
NM_001034060	Rufy4	chr1:74125540-74148230	NOTEST	0.0303416	0.00858995	-1.82057	0	1	1	no
NM_001034085	Ppp2r1b	chr9:50856923-51009073	OK	2.07931	0.00166153	-10.2894	-0.483496	0.39225	0.49425	no
NM_001034097	Tnfsf12Tnfsf13	chr11:69682576-69696098	NOTEST	0.658044	0.427061	-0.623744	0	1	1	no
NM_001034100	Gm5382	chrX:14211147-14211657	NOTEST	0	0	0	0	1	1	no
NM_001034101	Gm13119	chr4:144357963-144364419	NOTEST	0	0	0	0	1	1	no
NM_001034102	Gm5800	chr14:51711643-51717132	NOTEST	0	0	0	0	1	1	no
NM_001034103	Gm5941	chrX:92118878-92599572	NOTEST	0	0	0	0	1	1	no
NM_001034115	Shank1	chr7:44310263-44358353	OK	31.894	1.70501	-4.22544	-9.93557	5e-05	0.00025495	yes
NM_001034168	Ank2	chr3:126921606-126998452	OK	28.4244	142.646	2.32723	4.30731	5e-05	0.00025495	yes
NM_001034851	Fam134b	chr15:25843297-25973696	OK	26.2412	47.2328	0.847957	1.88154	0.0018	0.0063954	yes
NM_001034856	4930430D24Rik	chrX:38038198-38043114	NOTEST	0	0	0	0	1	1	no
NM_001034858	Armc2	chr10:41914989-42018382	OK	2.13691	0.791183	-1.43344	-2.31801	0.00055	0.00224055	yes
NM_001034859	Gm4841	chr18:60268300-60273267	NOTEST	0.0166058	0.0144438	-0.201236	0	1	1	no
NM_001034860	Gm4858	chr3:93068822-93075505	NOTEST	0	0	0	0	1	1	no
NM_001034862	Erich1	chr8:14027564-14090327	OK	4.30252	7.04803	0.712039	1.38954	0.04595	0.101607	no
NM_001034863	Tmem136	chr9:43108652-43116570	OK	10.3282	2.53585	-2.02604	-4.42262	5e-05	0.00025495	yes
NM_001034864	Gm4907	chrX:23892762-23907550	NOTEST	0.0209825	0	#NAME?	0	1	1	no
NM_001034866	Pnldc1	chr17:12888901-12910000	NOTEST	0.360272	0.202673	-0.82993	0	1	1	no
NM_001034867	Pm20d2	chr4:33170405-33189737	OK	3.54	1.94944	-0.860688	-1.81904	0.006	0.0182097	yes
NM_001034868	Mrgprx2	chr7:48478618-48499270	NOTEST	0	0	0	0	1	1	no
NM_001034869	Gm4981	chr10:58234847-58236660	NOTEST	0.0144783	0	#NAME?	0	1	1	no
NM_001034871	Clpsl2	chr17:28549486-28552618	NOTEST	0	0	0	0	1	1	no
NM_001034872	Gm853	chr4:130209108-130222295	NOTEST	0	0.0101798	inf	0	1	1	no
NM_001034874	Shisa6	chr11:66211724-66526126	OK	11.1297	1.0224	-3.44439	-7.07223	5e-05	0.00025495	yes
NM_001034875	Bpifb4	chr2:153940861-153963852	NOTEST	0.0114258	0	#NAME?	0	1	1	no
NM_001034876	Ccdc24	chr4:117835257-117872470	OK	2.78183	0.0379013	-6.19764	-0.840703	0.2607	0.369169	no
NM_001034878	Dnaic2	chr11:114344525-114757886	NOTEST	0.0836963	0.136811	0.708945	0	1	1	no
NM_001034880	Gm5460	chr14:34041077-34046981	NOTEST	0	0	0	0	1	1	no
NM_001034881	Gm5464	chr14:66868849-66871005	NOTEST	0.124588	0.00975095	-3.67548	0	1	1	no
NM_001034882	Zbtbd6	chr14:79451834-79454816	NOTEST	0.378751	0.251007	-0.593524	0	1	1	no
NM_001034885	Pnpla1	chr17:28858410-28890308	NOTEST	0.0847384	0	#NAME?	0	1	1	no
NM_001034891	Ermard	chr17:15041611-15064232	OK	3.75592	3.31717	-0.179216	-0.264953	0.664	0.74015	no
NM_001034893	Zfp936	chr7:43177587-43192109	NOTEST	0	0	0	0	1	1	no
NM_001034894	Foxr2	chrX:153118787-153132861	NOTEST	0.178326	0.0607598	-1.55333	0	1	1	no
NM_001034895	Zfr2	chr10:81233162-81252123	OK	18.0958	11.7144	-0.627363	-1.78308	0.0062	0.0186861	yes
NM_001034896	Tmem92	chr11:94777216-94782703	NOTEST	0	0	0	0	1	1	no
NM_001034898	Ms4a15	chr19:10978306-10993250	NOTEST	0.0298763	0	#NAME?	0	1	1	no
NM_001034899	Gm16432	chr1:177991434-178048291	NOTEST	0.153443	0.132068	-0.216423	0	1	1	no
NM_001034900	Zfp345	chr2:150470990-150485063	NOTEST	0.0367557	0	#NAME?	0	1	1	no
NM_001034902	Gm5878	chr6:85111415-85126094	NOTEST	0.0102116	0.0106476	0.0603243	0	1	1	no
NM_001034903	Mansc4	chr6:147075061-147087032	NOTEST	0.746126	0	#NAME?	0	1	1	no
NM_001034904	Gm5891	chr7:23132622-23144480	NOTEST	0	0	0	0	1	1	no
NM_001034904_1	Gm5891	chr7:21909433-21921291	NOTEST	0	0	0	0	1	1	no
NM_001034905	Spag11b	chr8:19140758-19143010	NOTEST	0	0	0	0	1	1	no
NM_001034906	Trim43a	chr9:88581035-88588819	NOTEST	0.376349	0.0741101	-2.34433	0	1	1	no
NM_001034907	Zc3h12b	chrX:95711677-95927970	OK	1.73391	0.758641	-1.19254	-1.57437	0.01465	0.0390595	yes
NM_001034909	Gm6034	chr17:36042960-36058645	NOTEST	0.25538	0	#NAME?	0	1	1	no
NM_001034910	Defb42	chr14:63046990-63048606	OK	0	5.78456	inf	#NAME?	5e-05	0.00025495	yes
NM_001034962	Sorbs1	chr19:40292039-40513812	NOTEST	0.121072	0.386355	1.67406	0	1	1	no
NM_001034963	Sorbs1	chr19:40292039-40513812	OK	7.46343	3.69258	-1.01521	-0.94288	0.1309	0.228887	no
NM_001034964	Sorbs1	chr19:40292039-40513812	OK	15.2592	26.496	0.79609	1.77773	0.00435	0.0138281	yes
NM_001035122	Golm1	chr13:59634995-59675784	OK	10.1725	5.11817	-0.990971	-2.26917	0.0002	0.000905362	yes
NM_001035123	Setd6	chr8:95715912-95719004	OK	6.7044	11.3698	0.762024	1.72601	0.0131	0.0355349	yes
NM_001035226	Xpo1	chr11:23256040-23297597	OK	21.0224	17.0088	-0.305648	-0.462654	0.4459	0.545125	no
NM_001035228	St3gal5	chr6:72097607-72154570	OK	60.7932	14.3062	-2.08727	-5.17775	5e-05	0.00025495	yes
NM_001035231	Zfp748	chr13:67538640-67553152	OK	1.34483	2.14	0.670186	1.18643	0.06155	0.127767	no
NM_001035239	Trpm3	chr19:22139116-22989884	NOTEST	9.08994e-05	0.000545054	2.58405	0	1	1	no
NM_001035240	Trpm3	chr19:22139116-22989884	OK	0.000883308	1.39336	10.6234	0.430288	0.09965	0.184957	no
NM_001035241	Trpm3	chr19:22139116-22989884	NOTEST	0	0.00132787	inf	0	1	1	no
NM_001035242	Trpm3	chr19:22139116-22989884	OK	2.75361	2.40015	-0.198202	-0.114645	0.7058	0.775275	no
NM_001035243	Trpm3	chr19:22139116-22989884	OK	0	1.89365	inf	#NAME?	0.10795	0.196974	no
NM_001035244	Trpm3	chr19:22139116-22989884	NOTEST	0.0365701	0.0396586	0.116971	0	1	1	no
NM_001035245	Trpm3	chr19:22139116-22989884	NOTEST	0.0943918	0	#NAME?	0	1	1	no
NM_001035246	Trpm3	chr19:22139116-22989884	NOTEST	0.143865	0.165157	0.199126	0	1	1	no
NM_001035509	Zcchc18	chrX:136981115-137038302	OK	43.7439	46.4369	0.0861894	0.120388	0.8424	0.883895	no
NM_001035510	Zcchc18	chrX:136981115-137038302	OK	32.7123	13.4058	-1.28698	-0.900746	0.14505	0.246605	no
NM_001035525	AU040320	chr4:126753554-126967923	NOTEST	0.733687	0.0951427	-2.947	0	1	1	no
NM_001035526	AU040320	chr4:126753554-126967923	NOTEST	0	0	0	0	1	1	no
NM_001035532	Akap2	chr4:57845247-57896984	OK	2.32207	4.91217	1.08095	1.23037	0.0733	0.145041	no
NM_001035533	Akap2	chr4:57845247-57896984	OK	1.43512	9.38292	2.70886	3.76317	5e-05	0.00025495	yes
NM_001035854	Ap2b1	chr11:83302696-83405033	OK	68.8944	90.2046	0.388814	1.00339	0.09875	0.18366	no
NM_001036293	Nrbf2	chr10:67266688-67285281	OK	9.72784	11.0336	0.181707	0.442652	0.5182	0.611735	no
NM_001036684	Atp2b2	chr6:113745667-114042080	OK	21.3526	17.3763	-0.29729	-0.770324	0.213	0.32441	no
NM_001036740	B3gnt8	chr7:25627623-25629490	OK	0	3.33677	inf	#NAME?	0.06935	0.139588	no
NM_001037098	Nacc2	chr2:26055535-26122811	OK	0.935544	7.02259	2.90813	2.19013	0.0032	0.0105781	yes
NM_001037099	Cacnb4	chr2:52428319-52676609	OK	1.21711	0.742178	-0.713627	-0.356739	0.46695	0.564688	no
NM_001037127	Musk	chr4:58285961-58374303	NOTEST	0	0	0	0	1	1	no
NM_001037128	Musk	chr4:58285961-58374303	NOTEST	1.42779e-05	0	#NAME?	0	1	1	no
NM_001037129	Musk	chr4:58285961-58374303	NOTEST	0.000480322	0	#NAME?	0	1	1	no
NM_001037130	Musk	chr4:58285961-58374303	NOTEST	0.0404128	0	#NAME?	0	1	1	no
NM_001037134	Ccne2	chr4:11191350-11254259	NOTEST	0.527934	6.49254e-05	-12.9893	0	1	1	no
NM_001037136	Agap1	chr1:89454810-89895282	OK	11.0556	3.97564	-1.47552	-2.55005	0.0004	0.00168638	yes
NM_001037143	Pinlyp	chr7:24541657-24546005	NOTEST	0	0	0	0	1	1	no
NM_001037166	Gm4925	chr10:88729540-88731101	NOTEST	0.0652964	0.245395	1.91003	0	1	1	no
NM_001037167	Samt2	chrX:154575227-154579330	NOTEST	0	0	0	0	1	1	no
NM_001037168	Psg27	chr7:18556513-18567305	NOTEST	0	0	0	0	1	1	no
NM_001037170	Tomm40l	chr1:171213969-171222514	OK	12.5245	18.9433	0.596934	1.57872	0.00945	0.0268858	yes
NM_001037177	Nfatc2	chr2:168476409-168601657	NOTEST	0	0	0	0	1	1	no
NM_001037178	Nfatc2	chr2:168476409-168601657	OK	2.15357	0	#NAME?	#NAME?	0.056	0.119024	no
NM_001037221	Samd4	chr14:46882964-47105817	OK	1.61107	4.43236e-05	-15.1496	-0.0462391	0.2174	0.328614	no
NM_001037247	Defb36	chr2:152604326-152612729	NOTEST	0	0	0	0	1	1	no
NM_001037248	Gm4567	chr7:20724511-20730624	NOTEST	0	0	0	0	1	1	no
NM_001037248_1	Gm4567	chr7:22713597-22900755	NOTEST	0	0	0	0	1	1	no
NM_001037279	2700094K13Rik	chr2:84669220-84670708	OK	18.4615	11.344	-0.702589	-0.605752	0.31355	0.416893	no
NM_001037294	Alpk2	chr18:64887755-65751537	NOTEST	0.0386511	0.0304945	-0.341961	0	1	1	no
NM_001037298	Piezo1	chr8:122476142-122551329	OK	1.42425	1.36109	-0.0654407	-0.0912759	0.8851	0.916203	no
NM_001037321	Fbxo40	chr16:36966072-36979136	NOTEST	0	0.330772	inf	0	1	1	no
NM_001037326	Cstf3	chr2:104590483-104665425	OK	8.55814	8.83278	0.0455702	0.0396248	0.95145	0.965535	no
NM_001037493	Slc41a3	chr6:90604879-90646412	OK	0.871423	0	#NAME?	#NAME?	0.0676	0.136882	no
NM_001037502	Defb28	chr2:152518254-152521447	NOTEST	0	0	0	0	1	1	no
NM_001037539	Prok2	chr6:99711298-99726392	OK	1.2171	0	#NAME?	#NAME?	5e-05	0.00025495	yes
NM_001037634	Oosp2	chr19:11647283-11660559	NOTEST	0	0	0	0	1	1	no
NM_001037665	Zfp1	chr8:111643442-111671011	OK	10.0324	6.43196	-0.641339	-1.16652	0.0578	0.121996	no
NM_001037707	Zfp27	chr7:29893336-29906567	OK	0.0995164	0.890046	3.16087	0.937563	0.29605	0.399392	no
NM_001037709	Rusc2	chr4:43381981-43429134	OK	13.6448	24.4588	0.842005	1.48299	0.02205	0.0554183	no
NM_001037711	Cgn	chr3:94760069-94786515	OK	3.08879	0.0654953	-5.5595	-4.28564	0.00625	0.0187995	yes
NM_001037712	Kcnh6	chr11:106008202-106034064	OK	0.673218	33.0287	5.6165	8.50729	5e-05	0.00025495	yes
NM_001037713	Xaf1	chr11:72301628-72313733	OK	0.0292823	2.40747	6.36134	2.48114	0.1547	0.258599	no
NM_001037716	Gm10439	chrX:149594600-149636621	NOTEST	0	0	0	0	1	1	no
NM_001037717	Slc38a6	chr12:73286847-73354045	OK	2.54234	2.35108	-0.112829	-0.197031	0.75895	0.819003	no
NM_001037719	Btla	chr16:45224336-45252895	NOTEST	0.0113095	0.0746542	2.72268	0	1	1	no
NM_001037722	Adam15	chr3:89339639-89350010	OK	29.9976	11.6621	-1.36302	-2.44071	0.0009	0.00347903	yes
NM_001037723	Adcy7	chr8:88272402-88329962	NOTEST	0.202393	0.413025	1.02907	0	1	1	no
NM_001037724	Adcy7	chr8:88272402-88329962	NOTEST	0.00209042	0.00293237	0.488274	0	1	1	no
NM_001037725	Fam117b	chr1:59913005-59985348	OK	28.6449	25.775	-0.152306	-0.460018	0.46365	0.56189	no
NM_001037726	Creb1	chr1:64532803-64604548	OK	1.21208	0.980957	-0.305218	-0.231378	0.682	0.755917	no
NM_001037727	Arhgap25	chr6:87458544-87533259	NOTEST	0.058425	0	#NAME?	0	1	1	no
NM_001037736	Arhgef10	chr8:14911662-15001085	NOTEST	0.493893	0.0212932	-4.53573	0	1	1	no
NM_001037737	Arnt	chr3:95434389-95497239	OK	3.02667	2.60017	-0.219126	-0.1639	0.74365	0.806454	no
NM_001037740	Strip2	chr6:29917012-29959680	OK	0	0.735047	inf	#NAME?	0.1156	0.207895	no
NM_001037741	Gpx4	chr10:79697304-80369637	OK	2.77241	0.700751	-1.98417	-0.0636037	0.27895	0.383154	no
NM_001037742	Tyw5	chr1:57388243-57415958	OK	2.01666	2.52795	0.326	0.185881	0.79	0.843573	no
NM_001037743	4921506M07Rik	chr12:57564114-57622109	NOTEST	0.0717678	0.0798119	0.153267	0	1	1	no
NM_001037744	Timm8a2	chr14:122034673-122038422	NOTEST	0.0304096	0	#NAME?	0	1	1	no
NM_001037745	Zfp791	chr8:85109166-85123095	OK	0.608405	1.10032	0.854823	0.959588	0.16015	0.264941	no
NM_001037746	Prps1l3	chr12:57230411-57457241	OK	5.0034	9.04337	0.853951	1.92489	0.00195	0.0068615	yes
NM_001037747	Card9	chr2:26352311-26359547	NOTEST	0.177703	0.172968	-0.0389646	0	1	1	no
NM_001037748	Gm20736	chrY:35105688-35131845	NOTEST	0	0	0	0	1	1	no
NM_001037748_1	Gm20736	chrY:36410568-36735302	NOTEST	0	0	0	0	1	1	no
NM_001037748_10	Gm20736	chrY:65377689-65403912	NOTEST	0	0	0	0	1	1	no
NM_001037748_11	Gm20736	chrY:71469436-71495627	NOTEST	0	0	0	0	1	1	no
NM_001037748_2	Gm20736	chrY:52780027-52806249	NOTEST	0	0	0	0	1	1	no
NM_001037748_3	Gm20736	chrY:53843936-53870145	NOTEST	0	0	0	0	1	1	no
NM_001037748_4	Gm20736	chrY:79319552-79345702	NOTEST	0	0	0	0	1	1	no
NM_001037748_5	Gm20736	chrY:82225214-82251414	NOTEST	0	0	0	0	1	1	no
NM_001037748_6	Gm20736	chrY:72554831-72581058	NOTEST	0	0	0	0	1	1	no
NM_001037748_7	Gm20736	chrY:73669302-73695481	NOTEST	0	0	0	0	1	1	no
NM_001037748_8	Gm20736	chrY:22835090-22861268	NOTEST	0	0	0	0	1	1	no
NM_001037748_9	Gm20736	chrY:75715309-75741544	NOTEST	0	0	0	0	1	1	no
NM_001037749	Slc22a14	chr9:119169455-119190393	NOTEST	0	0	0	0	1	1	no
NM_001037751	Defb48	chr14:62977523-62984510	NOTEST	0	0	0	0	1	1	no
NM_001037752	Defb45	chr2:152593190-152596485	NOTEST	0	0	0	0	1	1	no
NM_001037754	Baiap2	chr11:119943091-120006782	OK	6.95619	0.171823	-5.3393	-2.06773	0.12965	0.227443	no
NM_001037755	Baiap2	chr11:119943091-120006782	OK	35.4855	3.43961	-3.36691	-4.45203	5e-05	0.00025495	yes
NM_001037756	Brms1l	chr12:55836365-55869735	OK	21.8596	37.4216	0.775605	2.35564	0.00075	0.00296071	yes
NM_001037757	Wash	chr17:66111545-66120503	OK	8.81195	9.57883	0.120388	0.131516	0.79045	0.843856	no
NM_001037758	Btrc	chr19:45363733-45533343	OK	9.07463	15.2683	0.750625	1.8902	0.0025	0.00853332	yes
NM_001037759	Sgk3	chr1:9798129-9902568	OK	0.0860551	1.92805	4.48574	1.7962	0.1297	0.227487	no
NM_001037761	Capzb	chr4:139192898-139291820	OK	5.64709	0.550404	-3.35894	-0.599234	0.32285	0.426398	no
NM_001037762	Zdhhc12	chr2:30078765-30093635	OK	4.89234	17.362	1.82734	3.00346	5e-05	0.00025495	yes
NM_001037764	Rai1	chr11:60105012-60220604	OK	15.861	5.84198	-1.44095	-2.00947	0.0061	0.0184549	yes
NM_001037800	Cd209b	chr8:3917654-3926841	NOTEST	0.0131347	0	#NAME?	0	1	1	no
NM_001037801	Cd6	chr19:10789338-10830058	NOTEST	0.065459	0.218557	1.73935	0	1	1	no
NM_001037809	Cdh3	chr8:106510851-106556911	NOTEST	0.122092	0.0870885	-0.487415	0	1	1	no
NM_001037810	Spn	chr7:127132231-127137823	NOTEST	0	0	0	0	1	1	no
NM_001037812	Tmem237	chr1:59100592-59120096	OK	11.0933	16.4004	0.564048	1.0402	0.0963	0.179911	no
NM_001037822	Krtap5-5	chr7:142228794-142229971	NOTEST	0	0	0	0	1	1	no
NM_001037841	Cklf	chr8:104250860-104264936	OK	0.923077	0.436539	-1.08034	-0.752322	0.2443	0.356024	no
NM_001037842	Cml3	chr6:85760630-85765744	NOTEST	0.0542741	0	#NAME?	0	1	1	no
NM_001037846	Cnot2	chr10:116485160-116581511	OK	13.1117	13.7426	0.0678042	0.150233	0.79875	0.850132	no
NM_001037847	Cnot2	chr10:116485160-116581511	OK	3.27586	2.06432	-0.666208	-0.464088	0.46865	0.566106	no
NM_001037848	Cnot2	chr10:116485160-116581511	NOTEST	0.424439	0.127	-1.74073	0	1	1	no
NM_001037859	Csf1r	chr18:61105571-61131139	OK	3.11068	0.0918132	-5.08239	-3.67395	0.10625	0.194475	no
NM_001037863	Atp11c	chrX:60223289-60403981	OK	5.38854	1.60611	-1.74632	-0.724256	0.3126	0.416024	no
NM_001037865	Col28a1	chr6:7997807-8192617	NOTEST	0.0453991	0.62299	3.77847	0	1	1	no
NM_001037877	Tcf25	chr8:123373710-123404174	OK	94.2178	80.7847	-0.221918	-0.398836	0.51525	0.60912	no
NM_001037878	Tcf25	chr8:123373710-123404174	OK	42.5082	18.7608	-1.18002	-1.12294	0.07455	0.147083	no
NM_001037905	Dab2	chr15:6299788-6440709	NOTEST	0.450261	0.000315928	-10.4769	0	1	1	no
NM_001037906	Nell1	chr7:49975349-50863289	OK	30.3443	3.59913	-3.07571	-6.74408	5e-05	0.00025495	yes
NM_001037907	Ripply2	chr9:87015536-87019916	OK	1.54695	0.284892	-2.44094	-1.76934	0.16555	0.271412	no
NM_001037909	C130026I21Rik	chr1:85246343-85270566	NOTEST	0	0	0	0	1	1	no
NM_001037913	Ccdc107	chr4:43493364-43495921	OK	26.0314	28.3636	0.123784	0.353988	0.6589	0.735634	no
NM_001037914	Mcidas	chr13:112993867-113000394	NOTEST	0.124035	0.039658	-1.64506	0	1	1	no
NM_001037915	Ripply1	chrX:139779680-139782353	NOTEST	0	0	0	0	1	1	no
NM_001037916	Ccdc17	chr4:116557726-116600266	NOTEST	0.266757	0.334587	0.326854	0	1	1	no
NM_001037917	Gm6377	chrX:109196755-109200445	NOTEST	0.0342611	0.0925411	1.43352	0	1	1	no
NM_001037918	Lipt1	chr1:37872205-37876298	OK	0.938936	1.64144	0.805866	0.946464	0.1835	0.291916	no
NM_001037919	Gm6460	chr5:11594955-11599480	NOTEST	0	0	0	0	1	1	no
NM_001037922	Cks1brt	chr8:85151923-85173622	NOTEST	0	0	0	0	1	1	no
NM_001037923	Lekr1	chr3:65666227-65831162	OK	1.4088	1.45804	0.0495629	0.0545315	0.9364	0.954512	no
NM_001037925	BC147527	chr13:120300391-120308841	NOTEST	0	0.0131101	inf	0	1	1	no
NM_001037926	Gm13051	chr4:146097311-146126623	NOTEST	0	0	0	0	1	1	no
NM_001037927	Wdr93	chr7:79743162-79785950	NOTEST	0.0314922	0.00914518	-1.78391	0	1	1	no
NM_001037928	Gm11992	chr11:9016053-9069354	OK	0.196558	0.977419	2.31402	1.82545	0.0172	0.044778	yes
NM_001037929	Gm14092	chr2:145242610-145641939	NOTEST	0.370383	0	#NAME?	0	1	1	no
NM_001037931	Gm6878	chr14:67233291-67430952	NOTEST	0.024066	0	#NAME?	0	1	1	no
NM_001037932	Gm11437	chr11:84148360-84167476	NOTEST	0.021195	0.0198242	-0.0964611	0	1	1	no
NM_001037933	Defb23	chr2:152459054-152464620	NOTEST	0	0	0	0	1	1	no
NM_001037937	Deptor	chr15:55099916-55259273	OK	0.00745985	10.8917	10.5118	1.62462	0.24615	0.357491	no
NM_001037938	Dhrs4	chr14:55478757-55490340	OK	4.32897	7.67205	0.82559	1.299	0.03705	0.0852669	no
NM_001037939	Bglap	chr3:88383494-88384466	NOTEST	0.0446202	0.223955	2.32744	0	1	1	no
NM_001037940	Dnajb6	chr5:29735333-29786478	OK	1.17125	2.48287	1.08397	0.945106	0.133	0.231582	no
NM_001037941	Dnajb6	chr5:29735333-29786478	OK	0.940522	0.712753	-0.40006	-0.151534	0.8199	0.866921	no
NM_001037955	Dusp22	chr13:30660058-30711232	OK	6.35771	24.1372	1.92468	4.57288	5e-05	0.00025495	yes
NM_001037957	Dyrk1b	chr7:28179482-28187298	OK	6.32038	6.42745	0.0242344	0.0215236	0.96475	0.974045	no
NM_001037987	Edil3	chr13:88821471-89323225	OK	67.2743	59.2774	-0.182572	-0.492412	0.41675	0.517856	no
NM_001037997	Fert2	chr17:63863980-64139496	OK	4.4344	10.9815	1.30826	2.71503	5e-05	0.00025495	yes
NM_001037999	Dbi	chr1:120113279-120121096	OK	0.394687	0.80622	1.03046	0.186161	0.7041	0.77406	no
NM_001038010	Kat2a	chr11:100704745-100712467	OK	17.1918	15.8846	-0.114086	-0.254053	0.68675	0.760073	no
NM_001038015	Gnpda2	chr5:69575001-69592285	OK	11.5787	31.6643	1.45138	4	5e-05	0.00025495	yes
NM_001038018	Grk6	chr13:55445071-55460927	NOTEST	0	0.000221586	inf	0	1	1	no
NM_001038230	Anapc11	chr11:120598420-120608198	OK	5.08508	25.1027	2.3035	4.54935	5e-05	0.00025495	yes
NM_001038231	Banf1	chr19:5364632-5371511	OK	5.0952	10.5106	1.04463	0.759982	0.3824	0.485187	no
NM_001038492	Ctsa	chr2:164830729-164857708	OK	5.5882	11.7454	1.07163	1.47231	0.01925	0.0493192	yes
NM_001038499	Arsi	chr18:60912239-60917768	NOTEST	0.233699	0	#NAME?	0	1	1	no
NM_001038500	Esp1	chr17:40727119-40731782	NOTEST	0	0	0	0	1	1	no
NM_001038587	Adar	chr3:89715021-89764632	OK	29.4796	16.145	-0.868629	-1.71543	0.0081	0.0235484	yes
NM_001038589	Usp14	chr18:9958179-10030149	OK	11.1224	2.30115	-2.27304	-1.17969	0.1415	0.242401	no
NM_001038590	Cldn19	chr4:119255440-119262438	NOTEST	0.0901576	0.330943	1.87606	0	1	1	no
NM_001038592	Glrx2	chr1:143739348-143749678	OK	17.5407	14.6046	-0.264276	-0.7204	0.2375	0.349494	no
NM_001038593	Glrx2	chr1:143739348-143749678	NOTEST	0.375937	0	#NAME?	0	1	1	no
NM_001038594	Glrx2	chr1:143739348-143749678	NOTEST	0.000155765	0.101775	9.35179	0	1	1	no
NM_001038602	Marveld2	chr13:100595956-100616971	OK	0.336882	1.4037	2.05892	1.67042	0.0323	0.0762109	no
NM_001038604	Clec5a	chr6:40529090-40910666	NOTEST	0.000218507	0	#NAME?	0	1	1	no
NM_001038607	Kcnh1	chr1:192190871-192510158	OK	3.86177	3.86029	-0.000552607	-0.000442681	0.99875	0.998805	no
NM_001038608	Txnl4a	chr18:80206797-80225851	OK	52.5346	110.133	1.06791	2.56836	5e-05	0.00025495	yes
NM_001038609	Mapt	chr11:104231435-104332089	OK	17.5638	61.1008	1.79859	1.39282	0.0445	0.0990253	no
NM_001038610	Dach1	chr14:97786845-98169765	OK	26.6825	1.36252	-4.29155	-8.48055	5e-05	0.00025495	yes
NM_001038612	Olfm1	chr2:28193092-28230736	OK	25.0316	29.7758	0.25039	0.100517	0.8423	0.883891	no
NM_001038613	Olfm1	chr2:28193092-28230736	OK	234.552	55.5408	-2.07829	-3.20387	5e-05	0.00025495	yes
NM_001038614	Olfm1	chr2:28193092-28230736	OK	70.6902	58.2946	-0.278148	-0.190523	0.7325	0.797635	no
NM_001038616	Dmrtc1a	chrX:102903220-102908687	NOTEST	0.164986	7.83639e-06	-14.3618	0	1	1	no
NM_001038619	Dnm3	chr1:161987301-162478034	OK	35.6071	86.0602	1.27318	3.44002	5e-05	0.00025495	yes
NM_001038621	Rabgap1l	chr1:160219173-160792938	OK	17.1807	26.7091	0.636548	1.56272	0.01705	0.04447	yes
NM_001038624	Ric3	chr7:109010879-109083324	OK	10.6283	15.1586	0.512229	0.764029	0.17935	0.287345	no
NM_001038625	Sertad2	chr11:20543252-20653023	OK	7.60891	7.46061	-0.0283968	-0.0582421	0.92395	0.945785	no
NM_001038627	Smurf1	chr5:144876494-144965830	OK	17.3314	4.2604	-2.02432	-1.84709	0.0531	0.114245	no
NM_001038635	Stk35	chr2:129798368-129832285	OK	1.67883	1.40244	-0.259514	-0.166553	0.7544	0.815299	no
NM_001038637	Gng2	chr14:19872558-19977249	OK	156.362	163.027	0.060219	0.138009	0.81485	0.862682	no
NM_001038641	Slx4ip	chr2:136873780-137069778	OK	1.07692	2.15651	1.00178	0.844211	0.18215	0.290275	no
NM_001038642	Ets1	chr9:32696041-32757820	NOTEST	0.330299	0.22453	-0.556869	0	1	1	no
NM_001038643	Slco3a1	chr7:74275417-74554780	OK	1.54076	6.81756	2.14561	2.66243	0.0009	0.00347903	yes
NM_001038651	Zfp953	chr13:67339308-67360572	NOTEST	0.117657	0.277213	1.23641	0	1	1	no
NM_001038653	Slc16a3	chr11:120948483-120959000	NOTEST	0.225589	0.662732	1.55473	0	1	1	no
NM_001038654	Slc16a3	chr11:120948483-120959000	OK	0.844821	0.470608	-0.84412	-0.383319	0.39405	0.495832	no
NM_001038655	Gng7	chr10:80948623-81014925	OK	4.00116	0.000416494	-13.2298	-0.176953	0.1445	0.245991	no
NM_001038658	Faim2	chr15:99497004-99528165	OK	4.13541	1.11992	-1.88463	-1.01499	0.2492	0.359857	no
NM_001038660	Slc7a15	chr12:8528482-8599066	NOTEST	0	0.165375	inf	0	1	1	no
NM_001038663	Mapk1	chr16:16983381-17047453	OK	22.0776	34.0766	0.626196	0.660544	0.2856	0.389414	no
NM_001038664	Gngt2	chr11:95824499-95845731	NOTEST	0	0.157908	inf	0	1	1	no
NM_001038676	Gm4745	chr7:14659707-14665996	NOTEST	0	0	0	0	1	1	no
NM_001038695	Kdm3a	chr6:71588969-71632917	OK	7.17677	3.33496	-1.10567	-1.09735	0.1008	0.186692	no
NM_001038696	Rnpc3	chr3:113605066-113630149	OK	25.8389	10.9749	-1.23534	-3.07992	5e-05	0.00025495	yes
NM_001038697	Gm5635	chrX:9063089-9063822	NOTEST	0	0	0	0	1	1	no
NM_001038698	Elavl4	chr4:110203736-110351911	OK	22.595	68.0747	1.59111	3.14921	5e-05	0.00025495	yes
NM_001038699	Fn3k	chr11:121434952-121450490	NOTEST	0.421409	0.638675	0.599862	0	1	1	no
NM_001038700	Fnbp1	chr2:31026205-31142008	OK	4.59924	64.3633	3.80677	4.52173	5e-05	0.00025495	yes
NM_001038701	Gabrb3	chr7:57590517-57828801	OK	5.63845	0.00107958	-12.3506	-0.282863	0.04295	0.0961629	no
NM_001038703	Gpr146	chr5:139359738-139460534	NOTEST	5.87237e-05	0.575891	13.2596	0	1	1	no
NM_001038708	Cdc42se1	chr3:95181765-95236424	OK	20.4951	14.7855	-0.471102	-0.343296	0.58115	0.669067	no
NM_001038710	Tmod2	chr9:75565621-75611325	NOTEST	0.457695	0.288977	-0.663432	0	1	1	no
NM_001038839	P2rx7	chr5:122643910-122691432	NOTEST	0.0139393	0.416594	4.90142	0	1	1	no
NM_001038845	P2rx7	chr5:122643910-122691432	NOTEST	0	0	0	0	1	1	no
NM_001038846	Rcsd1	chr1:165648944-165708094	NOTEST	0.0786513	0.460931	2.55101	0	1	1	no
NM_001038887	P2rx7	chr5:122643910-122691432	NOTEST	0	0	0	0	1	1	no
NM_001038993	Rnf38	chr4:44126211-44168283	OK	19.6239	19.2895	-0.0247986	-0.0617362	0.92	0.943173	no
NM_001038995	Gm4787	chr12:81376990-81379486	NOTEST	0.581568	0.449801	-0.37066	0	1	1	no
NM_001038996	Try10	chr6:41354104-41357944	NOTEST	0	0	0	0	1	1	no
NM_001038997	Gm5771	chr6:41392355-41397256	NOTEST	0	0	0	0	1	1	no
NM_001038998	Ccdc23	chr4:119195309-119201298	OK	4.13116	0.378657	-3.44758	-1.09043	0.18745	0.296415	no
NM_001038999	Atp8a1	chr5:67618138-67847431	OK	10.4038	88.4255	3.08736	7.29675	5e-05	0.00025495	yes
NM_001039000	Kif5a	chr10:127225694-127263363	OK	116.542	358.422	1.62081	3.43166	5e-05	0.00025495	yes
NM_001039038	Nhlrc4	chr17:25942232-25944931	NOTEST	0	0.0977862	inf	0	1	1	no
NM_001039039	Kctd21	chr7:97332322-97350216	OK	1.34937	2.83815	1.07266	1.74176	0.0105	0.0294006	yes
NM_001039042	Klk13	chr7:43712566-43726758	NOTEST	0	0	0	0	1	1	no
NM_001039045	Pigc	chr1:161942088-161979636	OK	2.69228	3.75211	0.478872	0.398255	0.45205	0.550908	no
NM_001039047	Trim58	chr11:58640464-58652404	OK	0	2.02423	inf	#NAME?	5e-05	0.00025495	yes
NM_001039048	Trim63	chr4:134315119-134329629	NOTEST	0.183363	0	#NAME?	0	1	1	no
NM_001039049	Cox8c	chr12:102899305-102900534	NOTEST	0.0774606	0	#NAME?	0	1	1	no
NM_001039050	Pkib	chr10:57631980-57741112	NOTEST	0	0	0	0	1	1	no
NM_001039051	Pkib	chr10:57631980-57741112	OK	5.93479	5.11701	-0.213895	-0.515941	0.3978	0.499276	no
NM_001039052	Pkib	chr10:57631980-57741112	NOTEST	0	8.51954e-05	inf	0	1	1	no
NM_001039053	Pkib	chr10:57631980-57741112	NOTEST	0	0	0	0	1	1	no
NM_001039056	Kcnj15	chr16:95257557-95300258	NOTEST	0	0.00203344	inf	0	1	1	no
NM_001039057	Kcnj15	chr16:95257557-95300258	NOTEST	0	1.14925e-07	inf	0	1	1	no
NM_001039059	Klhl15	chrX:94234929-94273515	NOTEST	0.0251585	0.0679938	1.43436	0	1	1	no
NM_001039060	Klhl15	chrX:94234929-94273515	OK	0.856845	0.0474127	-4.17569	-1.16921	0.19395	0.303639	no
NM_001039061	Klhl15	chrX:94234929-94273515	OK	4.80919	3.4191	-0.492175	-0.85631	0.1643	0.269896	no
NM_001039071	Ldb3	chr14:34526698-34588681	NOTEST	0.000105948	9.26429e-05	-0.193601	0	1	1	no
NM_001039072	Ldb3	chr14:34526698-34588681	NOTEST	0.127708	0.226451	0.826354	0	1	1	no
NM_001039073	Ldb3	chr14:34526698-34588681	OK	0.407743	1.75741	2.10772	2.27298	0.0048	0.0150591	yes
NM_001039074	Ldb3	chr14:34526698-34588681	NOTEST	0.000778427	4.9462e-05	-3.97617	0	1	1	no
NM_001039075	Ldb3	chr14:34526698-34588681	OK	0.0334745	1.33711	5.31991	1.01388	0.23555	0.347662	no
NM_001039076	Ldb3	chr14:34526698-34588681	NOTEST	0	0	0	0	1	1	no
NM_001039077	Prosc	chr8:27042554-27056132	OK	7.95381	1.74759	-2.18628	-1.51468	0.05585	0.11876	no
NM_001039078	Prosc	chr8:27042554-27056132	NOTEST	0	0	0	0	1	1	no
NM_001039079	Prkcz	chr4:155260117-155361428	OK	20.4725	19.1613	-0.0954925	-0.272674	0.65795	0.734934	no
NM_001039080	Rbms2	chr10:128129469-128180297	NOTEST	0.0486923	0.232863	2.25772	0	1	1	no
NM_001039081	Mier1	chr4:103114389-103165754	OK	3.08426	2.268	-0.443505	-0.295336	0.59415	0.680169	no
NM_001039084	Mrpl1	chr5:96210114-96266727	OK	2.10573	1.26295	-0.737519	-0.458546	0.4492	0.548204	no
NM_001039086	Rapgef1	chr2:29619719-29740363	OK	9.81117	8.54808	-0.198825	-0.34976	0.56095	0.650452	no
NM_001039087	Rapgef1	chr2:29619719-29740363	OK	20.042	2.10693	-3.24981	-2.70601	0.0365	0.0842031	no
NM_001039088	Seh1l	chr18:67774875-67799943	OK	14.1484	14.6628	0.0515158	0.12934	0.8319	0.87656	no
NM_001039089	Sel1l	chr12:91806042-91849157	OK	23.3893	20.5304	-0.188087	-0.4276	0.4802	0.576816	no
NM_001039090	Skil	chr3:31095057-31122923	OK	8.75252	0.944718	-3.21174	-2.03816	0.1421	0.243086	no
NM_001039092	Tom1l2	chr11:60226713-60352905	OK	34.5712	74.1524	1.10092	2.84089	5e-05	0.00025495	yes
NM_001039093	Tom1l2	chr11:60226713-60352905	OK	1.94615	2.03478	0.0642521	0.0227525	0.97315	0.980409	no
NM_001039094	Negr1	chr3:156561793-157316464	OK	57.4205	1.94235	-4.88569	-10.5165	5e-05	0.00025495	yes
NM_001039095	Glt6d1	chr2:25793966-25815836	NOTEST	0	0	0	0	1	1	no
NM_001039103	Rasa4	chr5:136083915-136111861	NOTEST	7.50596e-05	0.000151819	1.01624	0	1	1	no
NM_001039104	Trpm1	chr7:64153834-64269759	NOTEST	0.0373076	0.0196675	-0.923657	0	1	1	no
NM_001039105	Kcnrg	chr14:61598225-61682373	OK	0.831413	0.0431084	-4.26952	-0.982231	0.2166	0.327731	no
NM_001039106	Ddhd1	chr14:45593170-45658143	OK	7.57933	16.6617	1.13639	2.61361	5e-05	0.00025495	yes
NM_001039114	Acsbg2	chr17:56843103-56874447	NOTEST	0	0	0	0	1	1	no
NM_001039115	Zkscan4	chr13:21478848-21485505	OK	0.868881	0.709315	-0.292733	-0.33443	0.6137	0.696688	no
NM_001039116	Dmrtc1b	chrX:102707880-102715209	NOTEST	0	0	0	0	1	1	no
NM_001039118	Klra33	chr6:129972081-130386874	LOWDATA	0	0.123536	inf	0	1	1	no
NM_001039119	Defb33	chr8:20892666-20897723	NOTEST	0	0	0	0	1	1	no
NM_001039120	Defb26	chr2:152507755-152511736	NOTEST	0	0	0	0	1	1	no
NM_001039121	Defb43	chr14:63011770-63018088	NOTEST	0	0	0	0	1	1	no
NM_001039122	Defb25	chr2:152622355-152623053	NOTEST	0	0	0	0	1	1	no
NM_001039123	Defb18	chr1:18236472-18237443	NOTEST	0	0	0	0	1	1	no
NM_001039124	Kncn	chr4:115884399-115887964	NOTEST	0.208518	0.102304	-1.02732	0	1	1	no
NM_001039125	Defb47	chr14:62998076-63001160	NOTEST	0	0	0	0	1	1	no
NM_001039126	Asb1	chr1:91540564-91559590	OK	3.0897	7.84287	1.34391	1.68793	0.02115	0.0534658	no
NM_001039128	Tas2r122	chr6:132710998-132711928	NOTEST	0	0	0	0	1	1	no
NM_001039129	Hnrnpa1	chr15:103240396-103246698	OK	16.7456	14.3237	-0.225375	-0.432996	0.4696	0.566915	no
NM_001039137	Scoc	chr8:83434491-83458396	OK	0	20.3291	inf	#NAME?	0.0543	0.116278	no
NM_001039138	Camk2g	chr14:20734872-20794088	OK	10.1229	26.9295	1.41156	1.53721	0.0265	0.0646509	no
NM_001039139	Camk2g	chr14:20734872-20794088	OK	19.7399	20.6104	0.0622596	0.0844211	0.8771	0.910403	no
NM_001039143	Nlrp5	chr7:23385896-23441921	NOTEST	0	0	0	0	1	1	no
NM_001039147	Morf4l1	chr9:90091668-90114820	OK	18.9801	21.159	0.156781	0.405794	0.4942	0.58978	no
NM_001039149	Cd226	chr18:89197426-89270327	NOTEST	0.0584546	0.0104898	-2.47833	0	1	1	no
NM_001039150	Cd44	chr2:102811141-102901665	NOTEST	0	0	0	0	1	1	no
NM_001039151	Cd44	chr2:102811141-102901665	OK	3.23913	159.724	5.62383	12.6146	5e-05	0.00025495	yes
NM_001039153	Tctn1	chr5:122209728-122264460	OK	0.630162	3.29698	2.38735	1.60527	0.0527	0.113585	no
NM_001039154	Cdh8	chr8:99011886-99416471	OK	2.19668	0.798819	-1.45938	-0.680194	0.17935	0.287345	no
NM_001039155	Triobp	chr15:78947723-79011041	OK	2.53147	0.297106	-3.09093	-2.46172	0.0056	0.0171556	yes
NM_001039156	Triobp	chr15:78947723-79011041	NOTEST	0.175439	0.0341425	-2.36132	0	1	1	no
NM_001039157	Ube2j2	chr4:155943812-155959604	OK	0.770712	0.292852	-1.39602	-0.695435	0.25695	0.36675	no
NM_001039158	Ube2j2	chr4:155943812-155959604	OK	1.6343	1.15071	-0.506154	-0.378152	0.5203	0.613499	no
NM_001039159	Ube2j2	chr4:155943812-155959604	NOTEST	5.02855e-05	0.00021739	2.11207	0	1	1	no
NM_001039160	Gvin1	chr7:105895118-105953970	NOTEST	0.0024758	0.117296	5.56611	0	1	1	no
NM_001039160_1	Gvin1	chr7:106156535-106215340	NOTEST	0.0024758	0.107436	5.43944	0	1	1	no
NM_001039162	Clip2	chr5:134489382-134552434	OK	15.086	0	#NAME?	#NAME?	0.0698	0.140138	no
NM_001039167	Rbfox3	chr11:118489759-118911597	OK	2.80322	9.20452	1.71526	1.70983	0.00825	0.023912	yes
NM_001039168	Rbfox3	chr11:118489759-118911597	OK	2.27378	5.73282	1.33415	1.07714	0.0944	0.177106	no
NM_001039169	Eif4e2	chr1:87213913-87240488	OK	8.44762	9.04193	0.0980861	0.128642	0.83175	0.876503	no
NM_001039170	Eif4e2	chr1:87213913-87240488	NOTEST	0	0	0	0	1	1	no
NM_001039173	Dok6	chr18:89301134-89769136	OK	7.99445	4.98346	-0.681852	-1.25857	0.1012	0.187224	no
NM_001039175	Elovl1	chr4:118428092-118437343	NOTEST	0.102213	0	#NAME?	0	1	1	no
NM_001039176	Elovl1	chr4:118428092-118437343	NOTEST	0	0.333892	inf	0	1	1	no
NM_001039179	Bicd2	chr13:49341548-49387026	OK	27.4792	18.5879	-0.563972	-1.51007	0.014	0.0375682	yes
NM_001039180	Bicd2	chr13:49341548-49387026	NOTEST	0.0274176	0.00166506	-4.04146	0	1	1	no
NM_001039181	Npr3	chr15:11839895-11907371	NOTEST	0.272633	0.0194182	-3.81148	0	1	1	no
NM_001039184	Cep350	chr1:155844963-155973255	OK	4.52057	5.94978	0.396332	1.0878	0.0793	0.154384	no
NM_001039185	Ceacam1	chr7:25376818-25566417	NOTEST	0.000231635	7.74383e-05	-1.58073	0	1	1	no
NM_001039186	Ceacam1	chr7:25376818-25566417	NOTEST	0.062692	0.0352514	-0.8306	0	1	1	no
NM_001039187	Ceacam1	chr7:25376818-25566417	OK	0.00794972	0.758368	6.57585	0.777125	0.27265	0.376829	no
NM_001039188	Rreb1	chr13:37826037-37952005	NOTEST	0	0	0	0	1	1	no
NM_001039189	Fars2	chr13:36117642-36537595	NOTEST	0.500053	0.00228415	-7.77428	0	1	1	no
NM_001039192	Gmfg	chr7:28437446-28446895	NOTEST	0.0296382	0	#NAME?	0	1	1	no
NM_001039194	Aifm2	chr10:61715262-61783864	OK	2.78618	0.791672	-1.81532	-1.48975	0.0421	0.0946666	no
NM_001039195	Gria2	chr3:80684935-80802791	OK	38.984	0.976987	-5.3184	-4.10967	0.00055	0.00224055	yes
NM_001039198	Zfhx2	chr14:55061658-55092048	OK	5.15681	14.0345	1.44443	3.92767	5e-05	0.00025495	yes
NM_001039200	Emc1	chr4:139352586-139378735	OK	5.48748	21.2061	1.95026	1.90509	0.0515	0.11146	no
NM_001039201	Hdhd2	chr18:76944114-76972171	OK	1.32538	0.213351	-2.63511	-0.701293	0.2959	0.399248	no
NM_001039202	Hdhd2	chr18:76944114-76972171	OK	1.03714	0.437595	-1.24494	-0.436745	0.48195	0.578302	no
NM_001039209	Gm13152	chr4:147175865-147513420	OK	0.516444	5.53114	3.42089	3.69595	0.00165	0.00592713	yes
NM_001039214	Mex3c	chr18:73572704-73592578	OK	15.989	19.8015	0.308527	0.91343	0.1577	0.261838	no
NM_001039218	Spink14	chr18:44027868-44032208	NOTEST	0	0	0	0	1	1	no
NM_001039219	Gm6086	chr1:93990508-94011539	NOTEST	0	0	0	0	1	1	no
NM_001039220	AI429214	chr8:36993574-36995533	OK	1.12171	0.966731	-0.214509	-0.251235	0.71265	0.780823	no
NM_001039222	Gm6289	chr3:144879324-144896011	NOTEST	0	0	0	0	1	1	no
NM_001039223	Gm14137	chr2:119172499-119217050	NOTEST	0.720352	0	#NAME?	0	1	1	no
NM_001039228	Gm6583	chr5:112343094-112378424	NOTEST	0.143137	0	#NAME?	0	1	1	no
NM_001039231	Zfp951	chr5:104813167-104860068	NOTEST	0.63872	0.33873	-0.91505	0	1	1	no
NM_001039238	Dcpp2	chr17:23898721-23900787	NOTEST	0	0	0	0	1	1	no
NM_001039239	Zfp808	chr13:62129889-62173936	NOTEST	0.250934	0.300356	0.259362	0	1	1	no
NM_001039240	Gm7073	chrX:60436051-60456195	NOTEST	0	0	0	0	1	1	no
NM_001039242	40238	chr11:105360797-105456735	NOTEST	0.10661	0.0187706	-2.5058	0	1	1	no
NM_001039243	Erich4	chr7:25614620-25615892	NOTEST	0.222443	0	#NAME?	0	1	1	no
NM_001039244	Gm7120	chr13:119487256-119610459	OK	7.01443	4.23058	-0.729471	-1.36111	0.0351	0.0814888	no
NM_001039347	Kcnd3	chr3:105448189-105674002	OK	19.0938	66.7531	1.80573	4.88636	5e-05	0.00025495	yes
NM_001039351	Nolc1	chr19:46075846-46085543	OK	5.78976	8.46433	0.547893	1.0067	0.10035	0.186124	no
NM_001039352	Nolc1	chr19:46075846-46085543	OK	1.31682	0.270752	-2.28201	-0.799262	0.3004	0.404064	no
NM_001039353	Nolc1	chr19:46075846-46085543	OK	3.95981	5.24307	0.404979	0.581912	0.35405	0.457271	no
NM_001039354	Lin7a	chr10:107271830-107425143	OK	3.04067	8.68886	1.51478	3.25792	5e-05	0.00025495	yes
NM_001039356	Hmga1	chr17:27556573-27563672	NOTEST	0.142995	0	#NAME?	0	1	1	no
NM_001039363	Tsc2	chr17:24549949-24632627	OK	3.34265	2.81964	-0.245481	-0.158523	0.79615	0.848203	no
NM_001039364	Mobp	chr9:120149741-120176091	NOTEST	0.00760852	0.0835046	3.45617	0	1	1	no
NM_001039365	Mobp	chr9:120149741-120176091	OK	0	4.56963	inf	#NAME?	0.0616	0.127841	no
NM_001039368	Polr2k	chr15:36174009-36177012	OK	2.20334	4.40094	0.998118	1.34524	0.1404	0.24115	no
NM_001039371	Slc22a15	chr3:101855770-101924453	OK	12.1698	2.4125	-2.3347	-5.82808	5e-05	0.00025495	yes
NM_001039373	Mtcp1	chrX:75404846-75416543	OK	1.8102	0.991206	-0.868891	-0.688524	0.29195	0.395235	no
NM_001039376	Pde4dip	chr3:97689828-97888707	OK	2.49827	7.7004	1.624	1.23839	0.12535	0.221326	no
NM_001039385	Vgf	chr5:137030294-137033351	OK	94.9342	80.1427	-0.244357	-0.756105	0.2527	0.362928	no
NM_001039386	Nsmf	chr2:25054378-25062881	OK	26.115	5.34568	-2.28843	-0.839085	0.31795	0.421391	no
NM_001039387	Nsmf	chr2:25054378-25062881	OK	24.3251	14.7227	-0.724406	-0.641912	0.3097	0.413039	no
NM_001039388	Wdr37	chr13:8802965-8871736	OK	4.64566	4.90319	0.0778373	0.102152	0.87005	0.904578	no
NM_001039389	Wdr37	chr13:8802965-8871736	OK	5.125	10.8148	1.07738	1.54301	0.0148	0.0393788	yes
NM_001039390	Pkig	chr2:163658385-163726158	OK	0.848504	0	#NAME?	#NAME?	0.0641	0.131681	no
NM_001039391	Pkig	chr2:163658385-163726158	OK	27.7731	5.79584	-2.2606	-1.52223	0.0933	0.175511	no
NM_001039392	Tmsb10	chr6:72957346-72958748	OK	24.559	68.9926	1.49019	1.82675	0.00735	0.021651	yes
NM_001039394	Rab43	chr6:87788852-87812164	OK	2.45931	3.7257	0.599262	0.729765	0.2242	0.33539	no
NM_001039466	Trim46	chr3:89234176-89245897	OK	11.6875	5.9108	-0.983539	-1.1755	0.0674	0.136537	no
NM_001039472	Kif21b	chr1:136131400-136178014	OK	33.7257	0.779285	-5.43556	-11.2739	5e-05	0.00025495	yes
NM_001039474	Tcerg1	chr18:42511486-42575785	OK	18.016	17.7935	-0.0179299	-0.0446921	0.9412	0.958173	no
NM_001039475	Slco6b1	chr1:96906175-96997560	NOTEST	0	0	0	0	1	1	no
NM_001039478	Lrif1	chr3:106684986-106736576	OK	1.90582	5.28732	1.47212	1.37638	0.03445	0.0802454	no
NM_001039482	Klhl20	chr1:161088377-161131479	OK	6.31524	18.3316	1.53742	4.16812	5e-05	0.00025495	yes
NM_001039483	Tmco1	chr1:167308669-167333978	OK	7.73195	9.43784	0.287624	0.781561	0.21985	0.330864	no
NM_001039484	Kcnj10	chr1:172341209-172374085	OK	12.3904	0.156929	-6.30297	-6.88307	5e-05	0.00025495	yes
NM_001039485	Piezo2	chr18:63010212-63387183	OK	0.25145	102.97	8.67774	13.3476	5e-05	0.00025495	yes
NM_001039488	Lrif1	chr3:106684986-106736576	OK	0.171565	1.69991	3.30863	1.36424	0.18345	0.291887	no
NM_001039493	Plekhm3	chr1:64789120-64956824	OK	4.71988	26.2264	2.4742	6.96932	5e-05	0.00025495	yes
NM_001039494	Tex40	chr19:6922425-6925380	OK	0.455353	1.51963	1.73866	1.47467	0.10185	0.188007	no
NM_001039495	Ccdc108	chr1:74902079-74935599	NOTEST	0.105277	0	#NAME?	0	1	1	no
NM_001039501	Wfdc10	chr2:164656045-164657368	NOTEST	0	0.30801	inf	0	1	1	no
NM_001039502	Krtap1-4	chr11:99582548-99583677	NOTEST	0	0	0	0	1	1	no
NM_001039507	Lipe	chr7:25376818-25566417	NOTEST	0.440406	0.447643	0.0235144	0	1	1	no
NM_001039509	Pnkd	chr1:74285033-74353692	OK	14.1683	4.90539	-1.53023	-1.36497	0.06005	0.125582	no
NM_001039510	Adora1	chr1:134193447-134235457	OK	2.02	2.53419	0.327167	0.133383	0.82835	0.873981	no
NM_001039511	Ivns1abp	chr1:151344497-151364445	OK	23.7197	28.4829	0.26401	0.31168	0.60735	0.691201	no
NM_001039512	Ivns1abp	chr1:151344497-151364445	NOTEST	0.334695	0.155125	-1.10941	0	1	1	no
NM_001039514	Dhps	chr8:85071756-85080746	OK	29.2187	31.161	0.0928479	0.22167	0.74515	0.8076	no
NM_001039515	Arl4a	chr12:40033290-40037987	OK	9.0091	4.47422	-1.00975	-1.67908	0.00815	0.0236673	yes
NM_001039519	Gtf2a2	chr9:70012547-70022866	OK	38.9704	27.421	-0.507097	-1.10985	0.06955	0.139867	no
NM_001039520	Dnm2	chr9:21424907-21510186	OK	12.0535	4.42785	-1.44478	-1.62271	0.05525	0.117828	no
NM_001039521	Rrn3	chr16:13780698-13814841	OK	22.0038	43.2088	0.973569	2.97118	5e-05	0.00025495	yes
NM_001039522	Leo1	chr9:75441523-75466432	OK	13.5333	21.6164	0.675614	1.84089	0.00745	0.0218926	yes
NM_001039530	Parp14	chr16:35832877-35871382	OK	0.0328427	1.51842	5.53086	3.96624	0.01705	0.04447	yes
NM_001039532	Zfp784	chr7:5034445-5038446	OK	3.36033	1.4862	-1.17698	-1.81349	0.0101	0.0284642	yes
NM_001039533	Pdxdc1	chr16:13819276-13903145	OK	4.19749	4.14189	-0.0192361	-0.0139601	0.98355	0.987499	no
NM_001039534	Pstk	chr7:131371145-131387838	OK	5.13171	7.70654	0.586644	1.11608	0.126	0.222194	no
NM_001039536	Pigl	chr11:62458459-62513900	OK	2.55949	2.25451	-0.183038	-0.276546	0.68545	0.758864	no
NM_001039537	Lif	chr11:4257567-4272514	NOTEST	0.0733281	0.000294027	-7.96227	0	1	1	no
NM_001039543	Mlf1	chr3:67374096-67400000	NOTEST	0	0.424831	inf	0	1	1	no
NM_001039544	Mup3	chr4:62083475-62087312	NOTEST	0	0.0271482	inf	0	1	1	no
NM_001039545	Myh2	chr11:67171026-67197517	NOTEST	0.0196765	0	#NAME?	0	1	1	no
NM_001039546	Myo6	chr9:80165033-80311729	OK	5.64445	2.81056	-1.00598	-2.45904	0.0001	0.00048456	yes
NM_001039551	Cnnm3	chr1:36511875-36528237	OK	4.62962	2.09254	-1.14564	-0.749742	0.21995	0.33096	no
NM_001039552	Ermard	chr17:15041611-15064232	NOTEST	0.0465863	0.0203211	-1.19693	0	1	1	no
NM_001039553	4930467E23Rik	chr8:19729575-20063170	NOTEST	0.00916565	0.0474876	2.37324	0	1	1	no
NM_001039554	Angptl7	chr4:148448581-148557685	NOTEST	0.0478014	0.0801653	0.745923	0	1	1	no
NM_001039555	Cyp2c68	chr19:39688835-39741101	NOTEST	0	0	0	0	1	1	no
NM_001039556	Rad54b	chr4:11558919-11615808	NOTEST	0.41254	0.173138	-1.25261	0	1	1	no
NM_001039557	Mroh8	chr2:157208547-157326318	NOTEST	0.132961	0.135197	0.0240576	0	1	1	no
NM_001039558	Smco3	chr6:136828842-136840557	NOTEST	0.42394	0.69021	0.703177	0	1	1	no
NM_001039560	Gcnt7	chr2:172440577-172469899	OK	0.265203	1.0133	1.93389	0.536315	0.43875	0.53895	no
NM_001039562	Ankrd37	chr8:45975527-45999850	OK	3.29919	4.17789	0.340663	0.217766	0.72675	0.792415	no
NM_001039563	Spag11b	chr8:19140758-19143010	NOTEST	0.0720874	0	#NAME?	0	1	1	no
NM_001039566	Defb30	chr14:63034086-63037846	NOTEST	0	0	0	0	1	1	no
NM_001039578	Evi5l	chr8:4166566-4193701	OK	39.2197	41.444	0.0795863	0.251655	0.71705	0.784372	no
NM_001039581	Abca3	chr17:24352022-24414513	OK	8.97953	16.4768	0.875726	1.15643	0.0671	0.136096	no
NM_001039586	Glyctk	chr9:106152859-106158138	OK	0.509257	0.982998	0.948795	0.676262	0.2865	0.390203	no
NM_001039593	1700015E13Rik	chr1:170308860-170312125	NOTEST	0.22474	0	#NAME?	0	1	1	no
NM_001039594	Lce3a	chr3:92925286-92926230	NOTEST	0	0	0	0	1	1	no
NM_001039595	Gm13043	chr4:143511311-143517833	NOTEST	0	0	0	0	1	1	no
NM_001039644	Edem3	chr1:151755373-151822328	OK	13.0944	9.73923	-0.427067	-1.24354	0.04935	0.107624	no
NM_001039645	Asphd1	chr7:126946007-126949581	OK	22.8679	12.7415	-0.843783	-2.06328	0.0366	0.0844017	no
NM_001039646	Gbp10	chr5:105215698-105239533	NOTEST	0.141465	0.0320305	-2.14293	0	1	1	no
NM_001039647	Gbp11	chr5:105323025-105346472	NOTEST	0.0617235	0.0664138	0.105661	0	1	1	no
NM_001039648	Gm20767	chr13:120140245-120155335	NOTEST	0	0	0	0	1	1	no
NM_001039652	Oprm1	chr10:6788600-7038209	OK	0.511411	5.50336	3.42776	2.71036	0.0111	0.0308674	yes
NM_001039653	Lhx3	chr2:26200211-26208249	NOTEST	0	0	0	0	1	1	no
NM_001039655	Rasgrf1	chr9:89909774-90026979	OK	1.52443	0.0900079	-4.08208	-0.985287	0.24685	0.357937	no
NM_001039657	Mtl5	chr19:3388856-3407823	NOTEST	0.0645543	0	#NAME?	0	1	1	no
NM_001039658	Mtl5	chr19:3388856-3407823	NOTEST	0	0	0	0	1	1	no
NM_001039666	Krt40	chr11:99537484-99543158	NOTEST	0	0	0	0	1	1	no
NM_001039669	Iffo1	chr6:125145240-125161782	OK	1.333	0.00249795	-9.05972	-0.234674	0.2025	0.313259	no
NM_001039676	Slc39a2	chr14:51893609-51896745	OK	1.70549	0.123992	-3.78186	-2.81944	0.0108	0.0301388	yes
NM_001039677	Slc30a2	chr4:134343045-134354484	NOTEST	0.0798514	0.0654158	-0.287679	0	1	1	no
NM_001039678	Urad	chr5:147314983-147322440	NOTEST	0	0	0	0	1	1	no
NM_001039683	Eif4e1b	chr13:54783997-54788458	NOTEST	0	0	0	0	1	1	no
NM_001039684	Mks1	chr11:87853224-87863679	OK	2.08338	0.899791	-1.21126	-1.62987	0.0206	0.0522566	no
NM_001039688	Rhox4a	chrX:37265374-37270135	NOTEST	0	0	0	0	1	1	no
NM_001039688_1	Rhox4a	chrX:37390863-37395620	NOTEST	0	0	0	0	1	1	no
NM_001039689	Rhox4c	chrX:37480336-37485124	NOTEST	0	0	0	0	1	1	no
NM_001039692	Arhgap12	chr18:6024449-6136098	OK	4.92188	2.8957	-0.765297	-0.62256	0.2723	0.376488	no
NM_001039695	Rhox4d	chrX:37514534-37519175	NOTEST	0	0	0	0	1	1	no
NM_001039696	Rhox4f	chrX:37602894-37607686	NOTEST	0	0	0	0	1	1	no
NM_001039698	Rhox4g	chrX:37646500-37651327	NOTEST	0	0	0	0	1	1	no
NM_001039700	Pkd1l3	chr8:109614516-109693294	NOTEST	0	0	0	0	1	1	no
NM_001039701	Il1rn	chr2:24336859-24351491	NOTEST	4.89642e-05	3.82075e-05	-0.357872	0	1	1	no
NM_001039710	Coq10b	chr1:55052769-55072702	OK	21.9885	15.1455	-0.537861	-1.29763	0.03315	0.0777737	no
NM_001039723	Tmem120b	chr5:123076274-123117445	OK	8.32474	12.9227	0.634429	1.54617	0.02225	0.055844	no
NM_001039824	Fdx1l	chr9:21067513-21092008	OK	22.0621	26.1854	0.247191	0.413129	0.6086	0.692019	no
NM_001039878	Strn4	chr7:16809266-16840931	OK	7.80456	1.90649	-2.0334	-1.25946	0.09285	0.174827	no
NM_001039889	Smok3b	chr5:138037223-138050633	NOTEST	0	0	0	0	1	1	no
NM_001039934	Map2	chr1:66175328-66442583	OK	4.17203	0.559356	-2.89891	-1.29913	0.19765	0.307846	no
NM_001039939	Asxl1	chr2:153346138-153404007	OK	19.3777	9.89291	-0.969931	-2.83731	5e-05	0.00025495	yes
NM_001039941	Cypt8	chrX:16522871-16523689	LOWDATA	0	0	0	0	1	1	no
NM_001039942	Cypt9	chr9:24557047-24696293	LOWDATA	0	0	0	0	1	1	no
NM_001039943	Cypt7	chrX:16522871-16523689	NOTEST	0	0	0	0	1	1	no
NM_001039951	Zfp606	chr7:12478304-12496235	OK	2.04994	0.566492	-1.85545	-1.29353	0.066	0.134448	no
NM_001039959	Ahnak	chr19:8989283-9076926	OK	0	12.5172	inf	#NAME?	0.0611	0.127151	no
NM_001039965	Zfp869	chr8:69705136-69716902	OK	5.87485	3.89865	-0.591577	-0.892423	0.1715	0.278314	no
NM_001039967	Zfp869	chr8:69705136-69716902	OK	6.21457e-05	0.883441	13.7952	0.0263893	0.2718	0.376053	no
NM_001040026	Sco1	chr11:67052669-67067440	OK	3.16237	3.60499	0.18899	0.406608	0.5174	0.611068	no
NM_001040027	Gm15386	chr1:18250977-18265138	NOTEST	0	0	0	0	1	1	no
NM_001040055	Spint5	chr2:164715304-164718068	NOTEST	0	0.385569	inf	0	1	1	no
NM_001040072	Nynrin	chr14:55854114-55874736	OK	4.84118	1.28535	-1.9132	-4.09452	5e-05	0.00025495	yes
NM_001040085	Sytl2	chr7:90302354-90410719	OK	0.0201642	10.828	9.06876	2.20623	0.2362	0.34834	no
NM_001040087	Sytl2	chr7:90302354-90410719	OK	1.18608	20.7074	4.12587	4.69327	5e-05	0.00025495	yes
NM_001040088	Sytl2	chr7:90302354-90410719	NOTEST	0.28365	0	#NAME?	0	1	1	no
NM_001040089	Rhox3f	chrX:37581351-37585496	NOTEST	0	0	0	0	1	1	no
NM_001040106	Aak1	chr6:86849516-87003227	OK	14.2701	12.7279	-0.165002	-0.396694	0.5169	0.610675	no
NM_001040111	Arap1	chr7:101348068-101412586	OK	2.058	0.919149	-1.16287	-0.992753	0.11845	0.212038	no
NM_001040112	Arap1	chr7:101348068-101412586	OK	0.171474	1.74031	3.34328	1.33501	0.1704	0.277343	no
NM_001040130	Tmem141	chr2:25620065-25622005	OK	3.16183	3.90195	0.303439	0.246161	0.6884	0.761344	no
NM_001040131	Eif4g2	chr7:111067984-111083030	OK	6.46838	1.48381	-2.1241	-0.56786	0.4058	0.506944	no
NM_001040136	Pdzd9	chr7:120635188-120670343	NOTEST	0.198971	0	#NAME?	0	1	1	no
NM_001040137	Pdzd9	chr7:120635188-120670343	NOTEST	0.135713	0	#NAME?	0	1	1	no
NM_001040187	Ddx17	chr15:79516407-79546741	OK	110.9	54.3186	-1.02974	-1.57508	0.01015	0.0285522	yes
NM_001040395	Nadk2	chr15:9071259-9110496	OK	7.09163	2.92747	-1.27646	-1.92352	0.0122	0.033472	yes
NM_001040396	Selt	chr3:58576657-58593546	OK	56.7226	105.791	0.899221	2.71278	5e-05	0.00025495	yes
NM_001040397	Filip1l	chr16:57301999-57606867	NOTEST	0.0341001	0	#NAME?	0	1	1	no
NM_001040398	Setd1b	chr5:123142192-123168630	OK	11.8413	6.16465	-0.941738	-2.7205	5e-05	0.00025495	yes
NM_001040399	Larp1b	chr3:40950630-40977793	OK	4.77417	12.4464	1.38241	2.98087	0.0002	0.000905362	yes
NM_001040400	Tet2	chr3:133463676-133544390	OK	7.73701	2.20985	-1.80783	-4.51995	5e-05	0.00025495	yes
NM_001040403	Flot2	chr11:78037940-78060432	OK	33.5009	154.942	2.20945	5.17526	5e-05	0.00025495	yes
NM_001040426	Thsd4	chr9:59966930-60511035	NOTEST	0.412623	0.243271	-0.762262	0	1	1	no
NM_001040434	Rgag1	chrX:143099593-143104335	OK	6.19618	1.15893	-2.41859	-4.41389	5e-05	0.00025495	yes
NM_001040435	Tacc3	chr5:33658146-33672197	OK	3.31744	3.43789	0.051451	0.0978607	0.8793	0.911959	no
NM_001040459	Shroom4	chrX:6400144-6633717	NOTEST	0.236414	0.670089	1.50304	0	1	1	no
NM_001040461	Dear1	chr3:84815576-84979198	OK	0.816165	0.289747	-1.49407	-0.202432	0.692	0.764028	no
NM_001040631	C1qtnf5	chr9:44101769-44109187	OK	2.74074	0.333794	-3.03754	-1.83067	0.1383	0.2386	no
NM_001040632	C1qtnf5	chr9:44101769-44109187	OK	10.8659	1.17377e-05	-19.8202	-0.00267066	0.24055	0.352689	no
NM_001040654	Cdkn2a	chr4:89274472-89294619	NOTEST	0	0.0669704	inf	0	1	1	no
NM_001040669	Gm5169	chrX:25277482-25301455	NOTEST	0	0	0	0	1	1	no
NM_001040682	Clmn	chr12:104763113-104865076	NOTEST	0.692491	0.293058	-1.24061	0	1	1	no
NM_001040683	Med15	chr16:17651207-17722947	OK	7.48498	7.75293	0.0507433	0.0521863	0.92925	0.949134	no
NM_001040684	Hsd3b7	chr7:127800608-127803802	OK	0.00255459	0.953724	8.54433	0.307476	0.2534	0.363647	no
NM_001040686	Zfp692	chr11:58307068-58314613	OK	5.69066	1.61462	-1.8174	-1.37222	0.1757	0.282964	no
NM_001040689	Rspo4	chr2:151842926-151874668	OK	0.28329	5.41399	4.25634	4.49786	0.00025	0.00110858	yes
NM_001040690	Rap1gds1	chr3:138925896-139075201	OK	1.47096	0	#NAME?	#NAME?	0.0584	0.122992	no
NM_001040691	Ung	chr5:114130434-114139321	NOTEST	0.257163	0.00115396	-7.79994	0	1	1	no
NM_001040692	Slc6a18	chr13:73661749-73678023	NOTEST	0	0	0	0	1	1	no
NM_001040695	Uevld	chr7:46923215-46958518	OK	2.53099	5.72278	1.17701	2.62142	0.0004	0.00168638	yes
NM_001040696	Nlrp1b	chr11:71153101-71230733	NOTEST	0.00292848	0	#NAME?	0	1	1	no
NM_001040699	Mtmr7	chr8:40492537-40634792	OK	11.0949	48.9639	2.14183	2.66828	0.0009	0.00347903	yes
NM_001040700	BC051019	chr7:109703736-109723771	NOTEST	0.0125558	0.0109547	-0.196802	0	1	1	no
NM_001042407	Pex10	chr4:155067029-155072406	OK	6.19829	4.05636	-0.611683	-1.17091	0.08855	0.168365	no
NM_001042408	Txnl4a	chr18:80206797-80225851	OK	2.80184	6.76104	1.27087	0.657785	0.3141	0.41732	no
NM_001042411	Lepre1	chr4:119232914-119248977	OK	4.28015e-05	0.726724	14.0515	0.0157555	0.38565	0.488228	no
NM_001042418	Cabyr	chr18:12741354-12755142	NOTEST	0	1.44665e-05	inf	0	1	1	no
NM_001042419	Cabyr	chr18:12741354-12755142	NOTEST	0	0.0179776	inf	0	1	1	no
NM_001042420	Cabyr	chr18:12741354-12755142	NOTEST	0	0.101187	inf	0	1	1	no
NM_001042421	Kntc1	chr5:123749725-123821593	OK	0.270076	2.425	3.16655	4.29076	5e-05	0.00025495	yes
NM_001042438	Zhx1	chr15:58047002-58076508	OK	2.93904	1.89946	-0.629761	-0.539606	0.34835	0.451829	no
NM_001042451	Snca	chr6:60731572-60829855	OK	100.129	18.711	-2.41989	-3.53231	0.322	0.425522	no
NM_001042484	Golga7	chr8:23241325-23257080	OK	29.0493	25.1559	-0.207607	-0.471602	0.4347	0.535201	no
NM_001042485	Tmem183a	chr1:134346096-134361999	OK	4.11906	3.48105	-0.242793	-0.11128	0.83385	0.877803	no
NM_001042487	Dlgap4	chr2:156613696-156764363	OK	11.1116	25.2266	1.18288	2.00646	0.00585	0.0178346	yes
NM_001042488	Dlgap4	chr2:156613696-156764363	OK	23.046	0	#NAME?	#NAME?	0.06165	0.127901	no
[truncated: 31,296 more rows]

## Sheet: up in cortical after filters
transcript	gene	locus	FPKM Cortical Neurons	FPKM MACS DRG	log2 fold change	test_stat	p_value	q_value	significant
NM_009215	Sst	chr16:23889580-23890844	1592.43	39.3164	-5.33995	-17.4592	5e-05	0.00025495	yes
NM_011261	Reln	chr5:21884453-22344705	1309.47	0.490604	-11.3821	-12.9804	5e-05	0.00025495	yes
NR_002875_1	Gm1821	chr14:46084026-46084957	1258.6	704.667	-0.836807	-3.12506	0.0003	0.00130491	yes
NM_010234	Fos	chr12:85473900-85477270	1068.34	52.209	-4.35493	-11.0152	5e-05	0.00025495	yes
NM_009450	Tubb2a	chr13:34074279-34078008	993.148	602.529	-0.720978	-1.89987	0.0068	0.0202435	yes
NM_153168	Lars2	chr9:123366939-123462664	875.261	100.747	-3.11897	-6.00077	5e-05	0.00025495	yes
NM_001007596	Rtn1	chr12:72211748-72409054	815.938	150.399	-2.43966	-3.39546	5e-05	0.00025495	yes
NM_009976	Cst3	chr2:148871731-148875468	794.9	235.254	-1.75655	-6.6276	5e-05	0.00025495	yes
NM_023716	Tubb2b	chr13:34127007-34130354	701.295	380.323	-0.882797	-2.37473	0.0005	0.00205987	yes
NM_175692	Snhg11	chr2:158375637-158386145	696.872	215.228	-1.69503	-3.03962	5e-05	0.00025495	yes
NM_008083	Gap43	chr16:42248560-42340651	684	131.797	-2.37568	-6.41655	5e-05	0.00025495	yes
NM_008791	Pcp4	chr16:96467605-96525793	675.65	94.7181	-2.83456	-11.1355	5e-05	0.00025495	yes
NM_027395	Basp1	chr15:25363276-25413764	587.591	234.289	-1.32652	-3.78226	5e-05	0.00025495	yes
NM_001290469	Atp1a3	chr7:24978168-25005937	587.137	208.414	-1.49424	-3.24201	5e-05	0.00025495	yes
NM_180960	Nnat	chr2:157556361-157566361	531.749	24.585	-4.4349	-6.40194	5e-05	0.00025495	yes
NM_010807	Marcksl1	chr4:129513580-129515981	507.028	4.86309	-6.70405	-14.8403	5e-05	0.00025495	yes
NM_012053	Rpl8	chr15:76904070-76906318	500.3	271.106	-0.883938	-3.27616	5e-05	0.00025495	yes
NM_008741	Nsg2	chr11:32000418-32059211	491.451	165.819	-1.56744	-3.94143	5e-05	0.00025495	yes
NM_010882	Ndn	chr7:62348276-62349927	445.277	194.527	-1.19473	-3.6245	5e-05	0.00025495	yes
NM_009095	Rps5	chr7:12922310-12926686	430.132	242.547	-0.826512	-3.2572	0.0001	0.00048456	yes
NM_007467	Aplp1	chr7:30434979-30445582	421.669	114.816	-1.87679	-5.3002	5e-05	0.00025495	yes
NM_009305	Syp	chrX:7638579-7653256	418.874	272.714	-0.619131	-1.66657	0.01265	0.0344938	yes
NR_110499	Rpl14-ps1	chr7:45303154-45333780	404.368	271.107	-0.576804	-1.55853	0.0116	0.0320719	yes
NM_021704	Cxcl12	chr6:117168534-117181368	379.904	1.24238	-8.25638	-4.30696	0.0045	0.0142305	yes
NM_008211	H3f3b	chr11:116021960-116024504	371.708	54.948	-2.75803	-8.25068	5e-05	0.00025495	yes
NM_019791	Maged1	chrX:94535473-94542074	364.493	216.451	-0.751852	-2.05201	0.00255	0.00867314	yes
NM_021272	Fabp7	chr10:57784922-57788450	356.68	5.29695	-6.07333	-12.3572	5e-05	0.00025495	yes
NM_007840	Ddx5	chr11:106780355-106788494	350.353	160.702	-1.12442	-2.7516	5e-05	0.00025495	yes
NM_010923	Nnat	chr2:157556361-157566361	336.587	10.1966	-5.04481	-5.18402	5e-05	0.00025495	yes
NM_009696	Apoe	chr7:19696243-19699166	327.092	31.5487	-3.37405	-8.87601	5e-05	0.00025495	yes
NM_010942	Nsg1	chr5:38039229-38159467	326.039	16.9821	-4.26296	-8.4311	5e-05	0.00025495	yes
NR_003964	Tubb2a-ps2	chr12:11882195-11882899	318.875	112.592	-1.50189	-5.8966	5e-05	0.00025495	yes
NM_011170	Prnp	chr2:131909927-131956131	317.491	196.029	-0.695652	-1.95985	0.0024	0.00822586	yes
NR_002847	Malat1	chr19:5795689-5802671	316.023	111.198	-1.5069	-2.88689	0.0001	0.00048456	yes
NR_003633	Meg3	chr12:109540995-109571729	307.229	99.1496	-1.63163	-2.39104	0.00015	0.000698799	yes
NM_009162	Scg5	chr2:113776312-113829091	295.187	64.9513	-2.1842	-7.29712	5e-05	0.00025495	yes
NM_019675	Stmn4	chr14:66344374-66361680	292.612	13.9492	-4.39073	-12.3311	5e-05	0.00025495	yes
NM_008143	Gnb2l1	chr11:48800359-48806241	291.586	125.216	-1.21951	-3.51467	5e-05	0.00025495	yes
NM_008036	Fosb	chr7:19302695-19310045	287.758	14.6891	-4.29204	-11.1306	5e-05	0.00025495	yes
NM_178060	Thra	chr11:98741872-98765111	278.474	119.889	-1.21584	-3.63762	5e-05	0.00025495	yes
NM_021551	Slc22a17	chr14:54906726-54913132	275.507	44.065	-2.64438	-7.89603	5e-05	0.00025495	yes
NM_009366	Tsc22d1	chr14:76415820-76507766	267.516	135.079	-0.985825	-2.20079	0.0003	0.00130491	yes
NM_022417	Itm2c	chr1:85894509-85908698	265.889	103.753	-1.35767	-4.22331	5e-05	0.00025495	yes
NM_007765	Crmp1	chr5:37242057-37292163	265.648	64.0797	-2.05157	-4.78422	5e-05	0.00025495	yes
NM_024219	Hsbp1	chr8:119344537-119348929	261.829	107.761	-1.2808	-4.4221	5e-05	0.00025495	yes
NM_010591	Jun	chr4:95049035-95052222	260.358	66.0287	-1.97933	-5.53385	5e-05	0.00025495	yes
NM_016783	Pgrmc1	chrX:36598224-36606079	259.013	118.413	-1.1292	-3.54444	5e-05	0.00025495	yes
NM_177735	Tmem130	chr5:144735914-144761578	254.894	78.3196	-1.70245	-4.98129	5e-05	0.00025495	yes
NM_019793	Tspan3	chr9:56135883-56161070	253.386	117.253	-1.11171	-3.5606	5e-05	0.00025495	yes
NM_001290989	Clstn1	chr4:149586467-149648899	245.742	60.209	-2.0291	-3.52933	5e-05	0.00025495	yes
NR_030738	2410006H16Rik	chr11:62602876-62604806	242.412	40.7141	-2.57386	-5.80542	5e-05	0.00025495	yes
NM_172399	Ndnf	chr6:65671610-65706930	236.494	0.934322	-7.98367	-14.1898	5e-05	0.00025495	yes
NM_001038613	Olfm1	chr2:28193092-28230736	234.552	55.5408	-2.07829	-3.20387	5e-05	0.00025495	yes
NM_011508	Eif1	chr11:100319995-100322096	229.837	102.499	-1.16501	-4.00907	5e-05	0.00025495	yes
NM_022004	Fxyd6	chr9:45370184-45396159	228.696	64.8406	-1.81846	-5.62945	5e-05	0.00025495	yes
NM_176973	Podxl2	chr6:88842557-88874044	228.168	14.8994	-3.93677	-10.6429	5e-05	0.00025495	yes
NM_134022	6330403K07Rik	chr11:71031940-71033617	227.307	83.3886	-1.44672	-4.69959	5e-05	0.00025495	yes
NM_009224	Snrnp70	chr7:45376453-45395647	226.241	62.4476	-1.85714	-5.9746	5e-05	0.00025495	yes
NM_007913	Egr1	chr18:34861206-34864956	225.892	20.5583	-3.45785	-9.65953	5e-05	0.00025495	yes
NM_010444	Nr4a1	chr15:101266845-101274794	225.299	7.2741	-4.95293	-11.9906	5e-05	0.00025495	yes
NM_008538	Marcks	chr10:37133242-37138926	224.701	27.8658	-3.01144	-8.31089	5e-05	0.00025495	yes
NM_012052	Rps3	chr7:99477896-99483709	212.395	140.464	-0.596551	-1.78793	0.00555	0.0170282	yes
NM_001135689	Ly6h	chr15:75564744-75567182	211.922	5.21864	-5.34372	-4.33488	0.00105	0.00398122	yes
NM_013642	Dusp1	chr17:26505590-26508472	209.73	31.2676	-2.7458	-8.41368	5e-05	0.00025495	yes
NM_010818	Cd200	chr16:45382134-45409053	209.565	27.7651	-2.91605	-8.80088	5e-05	0.00025495	yes
NM_008416	Junb	chr8:84976908-84978748	209.462	45.3216	-2.20842	-6.99652	5e-05	0.00025495	yes
NM_009145	Nptn	chr9:58582239-58741559	204.755	107.705	-0.92681	-2.86087	5e-05	0.00025495	yes
NM_015814	Dkk3	chr7:112116018-112159057	202.38	74.2683	-1.44625	-4.08482	5e-05	0.00025495	yes
NM_001271591	Gm13826	chr5:115102921-115110268	200.062	127.037	-0.655196	-1.86507	0.0022	0.00762059	yes
NM_133655	Cd81	chr7:143021783-143067930	198.838	41.3738	-2.2648	-6.1802	5e-05	0.00025495	yes
NM_023232	Diablo	chr5:123510459-123524164	196.477	114.391	-0.780389	-2.21426	0.0002	0.000905362	yes
NM_001287180	Atf4	chr15:80255183-80257545	193.991	34.7658	-2.48025	-4.01873	5e-05	0.00025495	yes
NM_016806	Hnrnpa2b1	chr6:51460434-51469894	193.941	95.5767	-1.02088	-2.61799	5e-05	0.00025495	yes
NM_021510	Hnrnph1	chr11:50377718-50386528	192.853	75.9202	-1.34495	-4.16083	5e-05	0.00025495	yes
NM_016696	Gpc1	chr1:92831685-92860196	188.592	79.1136	-1.25327	-3.40429	5e-05	0.00025495	yes
NM_011149	Ppib	chr9:66060168-66069731	187.091	88.7089	-1.07659	-3.32455	5e-05	0.00025495	yes
NM_019693	Ddx39b	chr17:35241745-35253707	187.041	75.9715	-1.29983	-3.9521	5e-05	0.00025495	yes
NM_020615	Atp5c1	chr2:10056030-10080510	183.434	97.9744	-0.904787	-2.6152	5e-05	0.00025495	yes
NM_030254	Tusc3	chr8:39005866-39130817	179.895	118.504	-0.602225	-2.09263	0.0038	0.0123028	yes
NM_001286944	Jund	chr8:70697738-70700616	178.645	73.5262	-1.28076	-3.84208	5e-05	0.00025495	yes
NM_007984	Fscn1	chr5:142960354-142973189	178.601	4.82621	-5.20971	-12.5586	5e-05	0.00025495	yes
NM_178703	Slc6a1	chr6:114282634-114317525	175.938	0.0774045	-11.1504	-8.67903	0.0075	0.0220253	yes
NM_009306	Syt1	chr10:108497649-109010975	174.32	95.2747	-0.871569	-1.96637	0.0016	0.00577139	yes
NM_008258	Hn1	chr11:115497352-115514370	171.884	121.039	-0.505957	-1.7029	0.0184	0.0474481	yes
NM_183315	Ctxn1	chr8:4257645-4259274	171.383	68.5115	-1.32281	-4.48225	5e-05	0.00025495	yes
NM_019402	Pabpn1	chr14:54894142-54898927	169.831	92.9957	-0.868861	-2.77862	0.0001	0.00048456	yes
NM_009668	Bin1	chr18:32359056-32435740	167.072	55.1219	-1.59977	-4.42767	5e-05	0.00025495	yes
NM_025613	Eid1	chr2:125627446-125724148	164.229	23.536	-2.80277	-7.51617	5e-05	0.00025495	yes
NM_001102456	Aplp2	chr9:31149556-31211815	164.085	24.6868	-2.73263	-2.35565	0.00445	0.0140919	yes
NM_020600	Rps14	chr18:60774595-60778546	162.935	85.6993	-0.926938	-3.69547	5e-05	0.00025495	yes
NM_172086	Rpl32	chr6:115774556-115808743	160.301	87.3394	-0.876081	-2.60575	0.00035	0.0014981	yes
NM_023047	Dpysl5	chr5:30711894-30799369	155.042	52.7565	-1.55524	-4.26733	5e-05	0.00025495	yes
NM_028325	Zcchc12	chrX:36195903-36199158	154.377	6.79086	-4.50672	-11.5324	5e-05	0.00025495	yes
NM_016805	Hnrnpu	chr1:178328299-178337784	153.786	95.1052	-0.693328	-2.0186	0.0022	0.00762059	yes
NM_019754	Tagln3	chr16:45711229-45724531	153.042	86.1895	-0.828343	-2.86558	0.00015	0.000698799	yes
NM_031392	Wdr6	chr9:108569891-108578670	151.651	36.5033	-2.05466	-5.13976	5e-05	0.00025495	yes
NM_007483	Rhob	chr12:8497758-8499985	147.296	64.5568	-1.19008	-3.6884	5e-05	0.00025495	yes
NM_175121	Slc38a2	chr15:96687391-96699698	146.791	67.3915	-1.12312	-3.17401	5e-05	0.00025495	yes
NM_022030	Sv2a	chr3:96181226-96195180	146.283	30.7914	-2.24817	-6.45069	5e-05	0.00025495	yes
NM_020270	Scamp5	chr9:57441326-57468024	145.166	59.874	-1.2777	-3.80629	5e-05	0.00025495	yes
NM_010097	Sparcl1	chr5:104079108-104114088	144.508	25.7175	-2.49033	-6.25925	5e-05	0.00025495	yes
NM_008862	Pkia	chr3:7366603-7445365	142.579	55.0305	-1.37346	-4.02165	5e-05	0.00025495	yes
NM_153112	Cadm4	chr7:24482022-24504533	142.389	14.4995	-3.29576	-9.51616	5e-05	0.00025495	yes
NM_011520	Sdc3	chr4:130792536-130826318	139.531	35.8972	-1.95864	-5.40261	5e-05	0.00025495	yes
NM_008973	Ptn	chr6:36715662-36811361	138.785	15.7809	-3.1366	-8.98586	5e-05	0.00025495	yes
NM_001004143	Usp22	chr11:61151780-61175059	138.051	70.5239	-0.969022	-2.7668	5e-05	0.00025495	yes
NM_011116	Pld3	chr7:27532017-27553112	137.724	72.6484	-0.92278	-2.92098	5e-05	0.00025495	yes
NM_007830	Dbi	chr1:120113279-120121096	135.159	40.7295	-1.73051	-4.1269	5e-05	0.00025495	yes
NM_009441	Ttc3	chr16:94358762-94469221	133.688	65.585	-1.02743	-2.18821	0.0015	0.00545058	yes
NM_026147	Rps20	chr4:3834472-3835600	132.846	89.3895	-0.57158	-2.37522	0.0185	0.0476655	yes
NM_008985	Ptprn	chr1:75247040-75264208	132.143	74.953	-0.818043	-2.42351	0.00025	0.00110858	yes
NM_013415	Atp1b2	chr11:69599749-69605960	130.951	1.01894	-7.00581	-11.768	5e-05	0.00025495	yes
NM_153553	Npas4	chr19:4984354-4989971	130.674	0.219445	-9.2179	-9.94565	5e-05	0.00025495	yes
NM_009599	Ache	chr5:137288253-137294466	130.442	19.2491	-2.76054	-5.61176	5e-05	0.00025495	yes
NM_145473	Csdc2	chr15:81936758-81950941	129.041	16.7149	-2.94863	-8.71078	5e-05	0.00025495	yes
NM_139149	Fus	chr7:127967478-127982031	128.784	54.6033	-1.2379	-3.97798	5e-05	0.00025495	yes
NM_007694	Chgb	chr2:132781277-132795072	128.661	29.0326	-2.14783	-6.33455	5e-05	0.00025495	yes
NM_009382	Thy1	chr9:44043383-44048579	125.482	76.0363	-0.722719	-2.34546	0.001	0.00381864	yes
NR_029468	Snhg12	chr4:132308677-132311024	125.265	15.366	-3.02717	-7.73212	5e-05	0.00025495	yes
NM_009920	Cnih2	chr19:5088537-5098418	125.113	19.3479	-2.69298	-5.80972	5e-05	0.00025495	yes
NM_010487	Elavl3	chr9:22015004-22052023	124.754	67.3162	-0.890056	-2.50563	0.0001	0.00048456	yes
NM_022310	Hspa5	chr2:34772089-34776529	124.215	48.8508	-1.34638	-2.12817	0.0007	0.00278503	yes
NM_001290527	Psip1	chr4:83455680-83486448	123.944	58.8171	-1.07538	-2.42503	5e-05	0.00025495	yes
NM_133949	Ptov1	chr7:44863067-44869788	123.641	83.3526	-0.568854	-1.83498	0.0078	0.022767	yes
NM_013681	Syn2	chr6:115134901-115282626	123.288	39.4799	-1.64284	-4.04103	5e-05	0.00025495	yes
NM_177301	Hnrnpl	chr7:28810889-28822266	121.133	66.4263	-0.866772	-2.75684	5e-05	0.00025495	yes
NM_001081005	1500012F01Rik	chr2:167035795-167065862	120.619	32.9472	-1.87223	-2.23148	0.00475	0.0149279	yes
NM_011358	Srsf2	chr11:116849896-116853094	120.381	75.2228	-0.678365	-2.17297	0.00175	0.00624574	yes
NM_053195	Slc24a3	chr2:145242610-145641939	120.377	4.93489	-4.6084	-11.1797	5e-05	0.00025495	yes
NM_031161	Cck	chr9:121489823-121495694	119.77	0	#NAME?	#NAME?	5e-05	0.00025495	yes
NM_152915	Dner	chr1:84369838-84696221	119.548	37.5045	-1.67246	-4.73042	5e-05	0.00025495	yes
NR_002896	Snhg1	chr19:8723486-8726326	117.172	11.4337	-3.35727	-5.86774	5e-05	0.00025495	yes
NM_008632	Map2	chr1:66175328-66442583	116.661	9.50324	-3.61776	-8.68565	5e-05	0.00025495	yes
NM_133223	Rac3	chr11:120721467-120723969	115.682	43.9535	-1.39612	-4.64651	5e-05	0.00025495	yes
NM_019653	Wsb1	chr11:79239381-79254695	114.853	17.9058	-2.68129	-4.81793	5e-05	0.00025495	yes
NM_178602	Polr2m	chr9:71478436-71485983	114.471	68.2203	-0.746705	-2.14944	0.00045	0.00187293	yes
NM_018798	Ubqln2	chrX:153498231-153501558	114.454	60.1449	-0.928257	-2.79602	5e-05	0.00025495	yes
NM_012056	Fkbp9	chr6:56832058-56879360	114.288	2.58084	-5.46868	-11.9392	5e-05	0.00025495	yes
NM_029872	Hnrnpa0	chr13:58125878-58128556	114.263	60.4442	-0.918677	-2.8278	5e-05	0.00025495	yes
NR_003718	Miat	chr5:112213227-112228948	113.466	56.8068	-0.99812	-2.28301	0.0003	0.00130491	yes
NR_027651	Meg3	chr12:109540995-109571729	112.962	24.0108	-2.23408	-1.79998	0.0061	0.0184549	yes
NM_030714	Dtx3	chr10:127190377-127211622	112.838	41.6647	-1.43736	-3.44911	5e-05	0.00025495	yes
NM_024176	Drap1	chr19:5406814-5424979	112.706	62.7265	-0.845416	-2.17456	0.0009	0.00347903	yes
NM_025516	Ergic3	chr2:156008124-156018279	112.445	46.3654	-1.2781	-4.24613	5e-05	0.00025495	yes
NM_009142	Cx3cl1	chr8:94772179-94782426	112.148	2.24183	-5.64458	-12.0247	5e-05	0.00025495	yes
NM_016760	Clta	chr4:44012642-44032848	111.776	14.85	-2.91208	-2.36385	0.0145	0.0387332	yes
NM_008077	Gad1	chr2:70489939-70602012	111.346	0.361862	-8.26539	-9.39313	5e-05	0.00025495	yes
NM_010448	Hnrnpab	chr11:51584756-51606881	111.323	55.4565	-1.00532	-2.33593	0.00015	0.000698799	yes
NM_146100	Ina	chr19:46886830-47024346	111.03	28.3695	-1.96854	-4.29569	5e-05	0.00025495	yes
NM_001040187	Ddx17	chr15:79516407-79546741	110.9	54.3186	-1.02974	-1.57508	0.01015	0.0285522	yes
NM_145625	Eif4b	chr15:102073772-102097173	110.169	61.9215	-0.831201	-2.47271	0.00025	0.00110858	yes
NM_007475	Rplp0	chr5:115559466-115563729	109.821	45.4347	-1.27329	-4.20777	5e-05	0.00025495	yes
NM_178641	Inpp5f	chr7:128611364-128696436	109.31	21.9541	-2.31586	-6.72859	5e-05	0.00025495	yes
NM_008098	Mtpn	chr6:35508823-35539888	109.064	67.6128	-0.6898	-2.02847	0.002	0.00701038	yes
NM_019813	Dbn1	chr13:55473427-55488076	108.56	33.0252	-1.71685	-3.62734	5e-05	0.00025495	yes
NM_025478	Isoc1	chr18:58659481-58679570	108.497	28.0905	-1.9495	-5.98266	5e-05	0.00025495	yes
NM_009871	Cdk5r1	chr11:80477045-80481179	108.202	20.1138	-2.42747	-7.06295	5e-05	0.00025495	yes
NR_004442	Gm15421	chr5:22486488-22550331	107.76	47.1189	-1.19344	-2.62727	5e-05	0.00025495	yes
NM_009946	Cplx2	chr13:54371348-54383917	106.844	33.1612	-1.68794	-4.86858	5e-05	0.00025495	yes
NM_001033474	Atxn7l3b	chr10:112925427-112929026	106.715	68.185	-0.646233	-1.92394	0.00295	0.0098319	yes
NM_026769	Caly	chr7:140069879-140082548	106.311	4.31291	-4.62348	-7.01914	5e-05	0.00025495	yes
NM_001099636	Pnmal2	chr7:16944681-16948828	106.19	1.52565	-6.12108	-12.4096	5e-05	0.00025495	yes
NM_001101561	Gm6251	chr10:20148919-20281590	106.167	27.8728	-1.92941	-2.10699	0.0081	0.0235484	yes
NM_016690	Hnrnpdl	chr5:100033578-100039222	105.355	32.9344	-1.6776	-5.14026	5e-05	0.00025495	yes
NM_144518	2900011O08Rik	chr16:13981701-14101494	105.103	68.5251	-0.617102	-1.78455	0.003	0.00997302	yes
NM_146019	Chd3	chr11:69343272-69369426	105.079	62.7795	-0.74311	-2.00579	0.0013	0.00479842	yes
NM_011889	37865	chr15:82274934-82294442	104.917	38.4161	-1.44946	-4.21629	5e-05	0.00025495	yes
NM_170755	Fam134a	chr1:75142785-75147909	104.832	50.3747	-1.05731	-3.29087	5e-05	0.00025495	yes
NM_011676	Unc119	chr11:78343521-78349156	104.573	54.2033	-0.948064	-3.16916	5e-05	0.00025495	yes
NM_011992	Rcn2	chr9:56041844-56059083	104.063	23.1952	-2.16555	-5.94501	5e-05	0.00025495	yes
NM_145587	Sbk1	chr7:126272618-126294999	103.851	21.4046	-2.27852	-6.65077	5e-05	0.00025495	yes
NM_010063	Dync1i1	chr6:5725638-6028039	103.569	50.376	-1.03978	-2.40963	5e-05	0.00025495	yes
NM_033610	Sncb	chr13:54758859-54766440	103.192	63.3677	-0.703518	-2.36551	0.0013	0.00479842	yes
NM_028135	Tmem163	chr1:127490341-127678021	103.117	3.46845	-4.89385	-11.1909	5e-05	0.00025495	yes
NM_153508	Clstn3	chr6:124430755-124464784	102.746	8.99301	-3.51413	-9.74141	5e-05	0.00025495	yes
NM_178777	Nhlh2	chr3:102010144-102015492	102.585	0.513984	-7.64088	-11.0984	5e-05	0.00025495	yes
NM_001252476	Prmt1	chr7:44976754-44986420	102.558	33.3488	-1.62074	-3.71329	5e-05	0.00025495	yes
NM_022319	Clstn2	chr9:97444394-98033167	101.249	12.3572	-3.03449	-8.27587	5e-05	0.00025495	yes
NM_144919	Hdac11	chr6:91156814-91174683	101.233	45.2451	-1.16184	-3.632	5e-05	0.00025495	yes
NM_009238	Sox4	chr13:28950729-28953682	100.904	21.2291	-2.24887	-6.58096	5e-05	0.00025495	yes
NM_010499	Ier2	chr8:84661330-84662852	99.7094	13.0977	-2.92842	-8.28012	5e-05	0.00025495	yes
NM_023179	Atp6v1g2	chr17:35236595-35238768	97.8852	51.0662	-0.93872	-3.0897	5e-05	0.00025495	yes
NM_011215	Ptprn2	chr12:116485719-117337012	97.7116	27.2937	-1.83996	-5.3124	5e-05	0.00025495	yes
NM_183297	Nxph4	chr10:127525472-127534559	97.6565	1.21102	-6.33343	-10.0804	5e-05	0.00025495	yes
NM_172736	Leng8	chr7:4137055-4148173	97.493	21.0388	-2.21225	-6.38027	5e-05	0.00025495	yes
NM_175274	Ttyh3	chr5:140620577-140649031	96.7838	20.6908	-2.22578	-6.52198	5e-05	0.00025495	yes
NM_030109	Sf3b2	chr19:5273920-5295455	95.9351	61.8235	-0.633902	-1.94118	0.00385	0.0124359	yes
NM_029293	Phpt1	chr2:25573430-25574871	95.864	26.4615	-1.85709	-6.02834	5e-05	0.00025495	yes
NM_023603	Sfpq	chr4:127021300-127037014	95.8513	42.0603	-1.18834	-2.77591	5e-05	0.00025495	yes
NM_011837	Ly6h	chr15:75564744-75567182	95.6477	6.29354	-3.92579	-5.34918	5e-05	0.00025495	yes
NM_025279	Hnrnpk	chr13:58391950-58411149	95.2735	52.7938	-0.851705	-2.62368	0.0001	0.00048456	yes
NM_011353	Serf1	chr13:100108018-100114233	95.0274	50.6597	-0.907505	-3.30391	0.0005	0.00205987	yes
NM_009225	Snrpb	chr2:130171635-130179364	94.9651	56.6954	-0.744165	-2.52424	0.0009	0.00347903	yes
NM_080448	Srgap3	chr6:112717971-112947266	94.9334	42.8549	-1.14746	-3.0684	5e-05	0.00025495	yes
NM_029979	Trim35	chr14:66295328-66311424	94.9181	64.4692	-0.558073	-1.59414	0.0083	0.0240493	yes
NM_009223	Snn	chr16:11066297-11134532	94.7343	23.8202	-1.9917	-5.43311	5e-05	0.00025495	yes
NM_001109752	Dlg4	chr11:70018604-70045531	94.5829	53.4523	-0.823329	-1.77387	0.0112	0.0310933	yes
NM_018799	Eif3i	chr4:129591973-129600648	94.3914	52.7082	-0.840627	-2.84813	5e-05	0.00025495	yes
NM_007479	Arf4	chr14:26638196-26657258	94.3071	56.747	-0.732823	-2.35656	0.00075	0.00296071	yes
NM_011732	Ybx1	chr4:119277326-119294513	94.2449	22.8509	-2.04416	-6.27718	5e-05	0.00025495	yes
NM_009052	Bex1	chrX:136213971-136215513	94.0819	13.0675	-2.84793	-7.8653	5e-05	0.00025495	yes
NM_011032	P4hb	chr11:120560303-120572936	93.8408	61.2259	-0.616073	-1.93341	0.00385	0.0124359	yes
NM_025359	Tspan13	chr12:36014554-36042478	93.7662	59.1374	-0.664996	-2.13547	0.002	0.00701038	yes
NM_024414	Stx1b	chr7:127806843-127824531	93.4795	22.1905	-2.07471	-6.35853	5e-05	0.00025495	yes
NM_007684	Cetn3	chr13:81783291-81797157	92.9542	44.8252	-1.05221	-3.5405	5e-05	0.00025495	yes
NM_144847	Nrbp2	chr15:76085593-76090013	92.8321	54.4126	-0.770684	-2.4241	0.00015	0.000698799	yes
NM_176849	Arglu1	chr8:8666575-8690537	92.7839	45.882	-1.01595	-2.86769	5e-05	0.00025495	yes
NM_001126330	Trp73	chr4:154056248-154140208	92.2889	0	#NAME?	#NAME?	5e-05	0.00025495	yes
NM_026499	Srsf6	chr2:162931507-162937120	92.0896	46.0747	-0.999063	-3.03505	5e-05	0.00025495	yes
NM_153526	Insig1	chr5:28071411-28078662	91.679	33.6807	-1.44467	-4.48215	5e-05	0.00025495	yes
NM_028417	Ttc9b	chr7:27653923-27656207	91.6023	48.832	-0.907558	-3.09961	0.0001	0.00048456	yes
NM_027946	Dcaf7	chr11:106036871-106059323	91.0377	39.6183	-1.20029	-3.4534	5e-05	0.00025495	yes
NM_198625	Mtss1l	chr8:110721483-110741400	90.7835	10.2023	-3.15354	-8.90768	5e-05	0.00025495	yes
NM_054043	Msi2	chr11:88339381-88718267	90.5696	11.4124	-2.98843	-8.17663	5e-05	0.00025495	yes
NM_011588	Trim28	chr7:13024151-13031032	90.5038	29.1578	-1.6341	-4.98691	5e-05	0.00025495	yes
NM_175229	Srrm2	chr17:23803186-23829109	89.9544	34.1038	-1.39926	-3.26924	5e-05	0.00025495	yes
NR_027943	1110038B12Rik	chr17:34950235-34952471	89.7006	11.7733	-2.9296	-5.02321	5e-05	0.00025495	yes
NM_019998	Alg2	chr4:47469832-47474367	89.355	61.6554	-0.535321	-1.64632	0.01175	0.0323982	yes
NM_007925	Eln	chr5:134702595-134747254	88.9552	1.39762	-5.99203	-11.3955	5e-05	0.00025495	yes
NM_021893	Cd274	chr19:29367437-29388094	88.2629	4.01395	-4.45871	-11.013	5e-05	0.00025495	yes
NM_010496	Id2	chr12:25093798-25096092	88.2548	28.5407	-1.62865	-5.1694	5e-05	0.00025495	yes
NM_024499	Sgta	chr10:81044072-81060154	88.0526	32.7424	-1.42721	-4.50176	5e-05	0.00025495	yes
NM_001111102	Lmna	chr3:88481147-88503352	87.9452	47.2548	-0.896144	-1.87716	0.0024	0.00822586	yes
NM_001136058	Crmp1	chr5:37242057-37292163	87.7864	6.93466	-3.6621	-3.57568	5e-05	0.00025495	yes
NM_010772	Maz	chr7:127022136-127026479	87.4893	54.0448	-0.694951	-2.1949	0.00105	0.00398122	yes
NM_001164225	Fbxl16	chr17:25809084-25821265	87.4014	53.2788	-0.714094	-2.17501	0.00085	0.00330678	yes
NM_133189	Cacng7	chr7:3336584-3366948	86.589	45.7866	-0.919258	-3.13189	0.00015	0.000698799	yes
NM_001033263	Agap2	chr10:127078906-127093169	86.3386	2.45665	-5.13524	-12.2039	5e-05	0.00025495	yes
NM_080635	Eif3h	chr15:51786562-51865461	86.2294	51.3628	-0.747456	-2.49936	0.00075	0.00296071	yes
NM_008654	Ppp1r15a	chr7:45522916-45526268	86.0849	21.9491	-1.9716	-5.94799	5e-05	0.00025495	yes
NM_010634	Fabp5	chr3:10012584-10016610	85.8858	45.2676	-0.923943	-2.47871	5e-05	0.00025495	yes
NM_133804	Tmem132a	chr19:10842543-10869779	85.8586	6.46377	-3.73151	-9.35124	5e-05	0.00025495	yes
NM_008037	Fosl2	chr5:32136471-32157839	84.9618	4.22666	-4.32922	-11.3055	5e-05	0.00025495	yes
NM_001289740	Mturn	chr6:54681623-54703855	84.747	53.3092	-0.668777	-1.81085	0.00265	0.00894485	yes
NM_019686	Cib2	chr9:54545351-54560079	84.2908	17.814	-2.24236	-6.58948	5e-05	0.00025495	yes
NM_008776	Pafah1b3	chr7:25295048-25297955	84.1262	34.9979	-1.26529	-4.11356	5e-05	0.00025495	yes
NM_009708	Rnd2	chr11:101468337-101471306	83.8116	12.2874	-2.76997	-7.4861	5e-05	0.00025495	yes
NM_010831	Sik1	chr17:31844249-31855792	83.524	2.32323	-5.16799	-11.8539	5e-05	0.00025495	yes
NM_013765	Rps26	chr10:128624528-128626506	83.4786	49.0083	-0.768382	-2.90402	0.00755	0.0221294	yes
NM_029861	Cnrip1	chr11:17051933-17079372	83.2818	25.3179	-1.71784	-5.33524	5e-05	0.00025495	yes
NM_019535	Sh3gl2	chr4:85205455-85389379	83.208	20.8936	-1.99366	-6.02687	5e-05	0.00025495	yes
NM_174997	Fam168b	chr1:34813217-34843050	83.0733	52.7482	-0.655262	-1.63151	0.00865	0.0249051	yes
NM_001031667	Gsk3a	chr7:25228258-25237851	82.3907	54.5706	-0.594357	-1.76165	0.00535	0.0165118	yes
NM_173777	Olfm2	chr9:20667985-20728214	82.2257	1.42272	-5.85287	-9.31647	5e-05	0.00025495	yes
NM_021604	Agrn	chr4:156165289-156197488	81.9278	8.39159	-3.28734	-8.44648	5e-05	0.00025495	yes
NM_175383	B3gnt1	chr19:5038825-5041134	81.5985	50.5218	-0.691637	-2.20969	0.00135	0.00496488	yes
NM_146110	Aamp	chr1:74279839-74284738	81.5195	57.2524	-0.50981	-1.43244	0.01945	0.0497407	yes
NM_009049	Resp18	chr1:75272201-75278380	80.95	47.7392	-0.761857	-2.64385	0.00165	0.00592713	yes
NM_198627	Vstm2l	chr2:157914652-157944719	80.8998	46.4519	-0.800398	-2.60847	0.00045	0.00187293	yes
NM_133831	Gltscr2	chr7:15937835-15946108	80.5198	41.8358	-0.944605	-2.67603	5e-05	0.00025495	yes
NM_001003920	Brsk1	chr7:4690927-4725251	80.452	54.9907	-0.548941	-1.67441	0.0096	0.0272361	yes
NM_198862	Nlgn2	chr11:69823122-69834849	80.3404	32.8734	-1.2892	-3.79506	5e-05	0.00025495	yes
NM_001079695	Srsf5	chr12:80945503-80950507	80.3116	24.0882	-1.73728	-3.1804	5e-05	0.00025495	yes
NM_001161541	Islr2	chr9:58196296-58208808	79.9636	4.11773	-4.27942	-6.35907	5e-05	0.00025495	yes
NM_021436	Tmeff1	chr4:48585192-48663131	79.6965	25.3489	-1.6526	-5.0491	5e-05	0.00025495	yes
NM_198102	Tra2a	chr6:49243920-49264052	79.6809	36.0217	-1.14537	-3.62406	5e-05	0.00025495	yes
NM_009975	Csnk2b	chr17:35116194-35121447	79.5215	52.5043	-0.598909	-2.01205	0.00695	0.0206294	yes
NM_145836	Irf2bpl	chr12:86880702-86884814	79.3949	27.2089	-1.54496	-4.63962	5e-05	0.00025495	yes
NM_172961	Abat	chr16:8513428-8621567	79.1742	17.8543	-2.14876	-5.66238	5e-05	0.00025495	yes
NM_001190449	Ddah2	chr17:35059034-35062099	79.0226	6.75443	-3.54836	-6.19237	5e-05	0.00025495	yes
NM_027898	Gramd1a	chr7:31130126-31151050	78.9897	26.0747	-1.59901	-4.87023	5e-05	0.00025495	yes
NM_178662	Atcay	chr10:81194690-81230779	78.9459	33.9719	-1.21652	-3.47577	5e-05	0.00025495	yes
NM_007697	Chl1	chr6:103510875-103733035	78.9212	12.3618	-2.67453	-7.5411	5e-05	0.00025495	yes
NM_012038	Vsnl1	chr12:11325244-11436649	78.1043	11.4782	-2.76651	-7.7848	5e-05	0.00025495	yes
NM_008251	Hmgn1	chr16:96121587-96127725	77.4224	11.0942	-2.80295	-7.52811	5e-05	0.00025495	yes
NM_183020	Atxn2l	chr7:126491707-126503302	76.8305	38.7498	-0.987489	-3.02181	5e-05	0.00025495	yes
NM_007881	Atn1	chr6:124742543-124756487	76.3101	21.8646	-1.80328	-5.40994	5e-05	0.00025495	yes
NM_146007	Col6a2	chr10:76595755-76623404	76.0259	3.62647	-4.38985	-10.4145	5e-05	0.00025495	yes
NM_001033458	Gm1673	chr5:33983473-33985006	75.4162	30.9868	-1.28322	-4.4653	0.0002	0.000905362	yes
NM_009427	Tob1	chr11:94211453-94215492	75.3734	14.5637	-2.37168	-6.91904	5e-05	0.00025495	yes
NM_019861	Ctsf	chr19:4855128-4860912	75.0629	22.9086	-1.71221	-5.289	5e-05	0.00025495	yes
NM_019913	Txn2	chr15:77915050-77928994	74.5079	51.0539	-0.545371	-1.80883	0.013	0.0353109	yes
NM_007531	Phb2	chr6:124712288-124716945	74.4092	44.4915	-0.741952	-2.42734	0.0013	0.00479842	yes
NM_207678	Ccnl2	chr4:155812488-155824543	74.2859	15.2083	-2.28823	-6.45685	5e-05	0.00025495	yes
NM_008197	H1f0	chr15:79028211-79030500	74.1925	36.6348	-1.01806	-3.1619	5e-05	0.00025495	yes
NM_001252529	Pqbp1	chrX:7894518-7899269	74.175	35.2878	-1.07177	-2.38729	0.0005	0.00205987	yes
NM_029792	B3gat1	chr9:26751561-26761338	74.155	0.335683	-7.7873	-9.95041	5e-05	0.00025495	yes
NM_023799	Mgea5	chr19:45750258-45783291	74.098	40.3956	-0.875239	-2.60764	5e-05	0.00025495	yes
NM_181039	Lphn1	chr8:83900097-83941954	74.0114	21.9607	-1.75282	-4.94005	5e-05	0.00025495	yes
NM_009065	Rit2	chr18:30974313-31317128	73.8433	51.5073	-0.51969	-1.6633	0.0148	0.0393788	yes
NM_027231	Polr2f	chr15:79141366-79151767	73.7413	42.2913	-0.802111	-2.82323	0.0053	0.0163908	yes
NM_030082	Hist3h2ba	chr11:58948910-58949372	73.4656	18.8842	-1.95989	-5.98726	5e-05	0.00025495	yes
NM_176933	Dusp4	chr8:34807609-34819894	73.2281	0.694696	-6.71987	-9.76806	5e-05	0.00025495	yes
NM_011189	Psme1	chr14:55578493-55585254	72.9376	29.4507	-1.30836	-3.27811	0.0002	0.000905362	yes
NM_008113	Arhgdig	chr17:26199182-26201350	72.5745	48.6101	-0.578206	-1.9317	0.01035	0.0290386	yes
NM_009454	Ube2e3	chr2:78869046-78920583	72.4418	36.9818	-0.970007	-3.10805	5e-05	0.00025495	yes
NM_008817	Peg3	chr7:6705959-6730419	72.1155	45.1605	-0.675247	-1.64429	0.0103	0.0289206	yes
NM_011976	Sema4g	chr19:44989343-45003395	72.0766	1.22478	-5.87893	-11.4752	5e-05	0.00025495	yes
NM_011293	Polr2j	chr5:136116690-136122947	71.8609	40.4279	-0.829857	-2.83043	0.00205	0.00716086	yes
NM_008323	Idh3g	chrX:73778962-73786897	71.7829	46.8934	-0.614256	-2.01848	0.00515	0.0160084	yes
NM_010411	Hdac3	chr18:37936970-37954988	71.7191	25.6467	-1.48359	-4.61391	5e-05	0.00025495	yes
NM_007458	Ap2a1	chr7:44896078-44929490	71.257	41.521	-0.779189	-1.5164	0.0186	0.0478961	yes
NM_001159634	Prrc2b	chr2:32151147-32234537	71.24	31.5843	-1.17348	-2.60685	5e-05	0.00025495	yes
NM_172290	Ntm	chr9:28995963-29963129	71.2349	1.92788	-5.2075	-9.65097	5e-05	0.00025495	yes
NM_028071	Cotl1	chr8:119809213-119840579	71.0947	1.85977	-5.25654	-9.41332	5e-05	0.00025495	yes
NR_045010	Sfpq	chr4:127021300-127037014	71.0933	12.1815	-2.54503	-2.52103	0.0043	0.013705	yes
NM_019521	Gas6	chr8:13465373-13494535	70.9292	32.8392	-1.11096	-3.45892	5e-05	0.00025495	yes
NM_013533	Gpr162	chr6:124858444-124863917	70.8287	24.658	-1.52228	-4.61288	5e-05	0.00025495	yes
NM_001081306	Ptprz1	chr6:22875501-23052916	70.6084	0.832425	-6.40638	-12.6537	5e-05	0.00025495	yes
NM_011650	Tsn	chr1:118298517-118311132	70.5533	31.3583	-1.16987	-3.61084	5e-05	0.00025495	yes
NM_007726	Cnr1	chr4:33924631-33948831	70.4773	5.22003	-3.75503	-10.0771	5e-05	0.00025495	yes
NM_023053	Twsg1	chr17:65923064-65951187	70.4089	8.95388	-2.97517	-8.36837	5e-05	0.00025495	yes
NM_019989	Sh3bgrl	chrX:109095406-109162467	70.3423	46.5027	-0.597078	-1.86697	0.00475	0.0149279	yes
NM_013767	Csnk1e	chr15:79417851-79442057	69.6611	33.327	-1.06366	-2.64394	5e-05	0.00025495	yes
NM_010471	Hpca	chr4:129105529-129121925	69.549	27.9272	-1.31636	-2.0466	0.01255	0.0342673	yes
NM_153057	Nomo1	chr7:46033695-46084212	69.5444	34.3831	-1.01623	-3.0646	0.0001	0.00048456	yes
NM_025877	Slc25a23	chr17:57043710-57059863	69.2939	12.1084	-2.51672	-7.32716	5e-05	0.00025495	yes
NM_028627	Psd	chr19:46304736-46327156	69.2832	6.25367	-3.46973	-8.7593	5e-05	0.00025495	yes
NM_008748	Dusp8	chr7:142079486-142095284	69.2556	13.5766	-2.35081	-6.83435	5e-05	0.00025495	yes
NM_001113248	Sin3b	chr8:72723269-72758203	69.2253	15.0569	-2.20087	-2.69125	0.001	0.00381864	yes
NM_008577	Slc3a2	chr19:8706881-8723369	69.1207	39.8709	-0.793781	-1.8956	0.0024	0.00822586	yes
NM_007911	Efnb3	chr11:69554091-69560237	69.038	0.147951	-8.86613	-8.17099	0.00125	0.00463922	yes
NM_010630	Kifc2	chr15:76660640-76668196	68.8776	21.7118	-1.66555	-5.0101	5e-05	0.00025495	yes
NM_013884	Cspg5	chr9:110243782-110262576	68.7581	0.676205	-6.66793	-10.0818	5e-05	0.00025495	yes
NM_010828	Cited2	chr10:17723227-17725674	68.4314	5.996	-3.51259	-8.75906	5e-05	0.00025495	yes
NM_008492	Ldhb	chr6:142490248-142507943	68.073	27.2183	-1.32251	-4.12419	5e-05	0.00025495	yes
NM_009963	Cry2	chr2:92403646-92434069	67.9732	30.6327	-1.1499	-3.30231	5e-05	0.00025495	yes
NM_011993	Dpysl4	chr7:139086000-139101791	67.8083	1.6865	-5.32936	-10.3106	5e-05	0.00025495	yes
NM_031404	Actl6b	chr5:137553554-137569573	67.767	31.1876	-1.11961	-3.53377	5e-05	0.00025495	yes
NM_008187	Gtl3	chr8:95420249-95434869	67.7252	23.4387	-1.5308	-4.70122	5e-05	0.00025495	yes
NM_053267	Selm	chr11:3514701-3517351	67.5109	45.8209	-0.559115	-1.86849	0.0177	0.0458962	yes
NM_001205234	Nrxn2	chr19:6418737-6533217	67.4731	42.2445	-0.675549	-1.67936	0.00815	0.0236673	yes
NM_011936	Fto	chr8:91313524-91668433	67.4711	36.7852	-0.875143	-2.68197	0.0001	0.00048456	yes
NM_146168	Vopp1	chr6:57752263-57825125	67.2871	35.94	-0.904741	-2.8055	5e-05	0.00025495	yes
NM_023144	Nono	chrX:101429650-101448593	67.149	39.0021	-0.783815	-1.8566	0.0035	0.011431	yes
NM_013865	Ndrg3	chr2:156927341-156992111	67.0706	6.52088	-3.36254	-5.00243	5e-05	0.00025495	yes
NM_177906	Opcml	chr9:27791268-28925048	66.9322	11.4122	-2.55212	-7.36676	5e-05	0.00025495	yes
NM_008168	Grik5	chr7:25009850-25072369	66.5994	19.3708	-1.78162	-5.35153	5e-05	0.00025495	yes
NM_019699	Fads2	chr19:10064163-10101503	66.4064	27.7324	-1.25975	-3.93615	5e-05	0.00025495	yes
NM_009094	Rps4x	chrX:102184942-102188371	65.9817	39.1787	-0.751995	-2.46246	0.00195	0.0068615	yes
NM_019435	Ndufb11	chrX:20615325-20650905	65.9616	41.0997	-0.682499	-1.95628	0.015	0.039847	yes
NM_022331	Herpud1	chr8:94386499-94395358	65.9479	33.1065	-0.994211	-3.13152	5e-05	0.00025495	yes
NM_020271	Pdxp	chr15:78913918-78919517	65.8919	10.0199	-2.71723	-7.47477	5e-05	0.00025495	yes
NM_011294	Sub1	chr15:11981338-11996007	65.6026	41.1169	-0.674021	-2.07786	0.0021	0.0073145	yes
NM_016801	Stx1a	chr5:135023571-135051099	65.5765	37.7394	-0.797109	-2.52853	0.0003	0.00130491	yes
NM_007838	Ddost	chr4:138304737-138312611	65.3384	39.991	-0.708255	-2.24638	0.0008	0.00313097	yes
NM_178626	Cdc42se2	chr11:54717414-54787703	64.3882	22.1587	-1.53892	-4.67626	5e-05	0.00025495	yes
NM_013886	Hdgfrp3	chr7:81859000-81934459	64.3011	17.3173	-1.89263	-4.88758	5e-05	0.00025495	yes
NM_001122893	Fyn	chr10:39369798-39565374	64.0229	24.395	-1.392	-3.92099	5e-05	0.00025495	yes
NM_026313	Luc7l3	chr11:94291138-94321911	64.018	40.5459	-0.658924	-1.94046	0.00325	0.0107201	yes
NM_057171	Bag6	chr17:35135177-35147322	63.9439	40.512	-0.658458	-1.66297	0.00625	0.0187995	yes
NM_028296	Car10	chr11:93099289-93601751	63.8757	42.8711	-0.575262	-1.78078	0.0056	0.0171556	yes
NM_001177657	Grin1	chr2:25289910-25319187	63.5637	5.30229	-3.58352	-3.17979	0.001	0.00381864	yes
NM_009870	Cdk4	chr10:127063602-127067282	63.3609	24.6322	-1.36305	-4.18552	5e-05	0.00025495	yes
NM_026203	Ahi1	chr10:20952546-21080429	63.2727	13.0497	-2.27756	-5.86324	5e-05	0.00025495	yes
NM_212457	Bex4	chrX:136139044-136140437	63.0763	7.83966	-3.00824	-7.24066	5e-05	0.00025495	yes
NM_153118	Fnbp1l	chr3:122538718-122619714	62.9817	15.8081	-1.99427	-5.05117	5e-05	0.00025495	yes
NM_031179	Sf3b1	chr1:54985169-55027478	62.9381	40.8834	-0.622419	-1.72926	0.0069	0.0205077	yes
NM_011291	Rpl7	chr1:16101295-16104433	62.9137	35.7386	-0.815891	-2.62877	0.00105	0.00398122	yes
NM_007529	Bcan	chr3:87987530-88000356	62.6156	1.65971	-5.23752	-6.14364	0.0008	0.00313097	yes
NM_001025192	Cxadr	chr16:78301670-78359785	62.4888	0.680764	-6.5203	-10.7981	5e-05	0.00025495	yes
NM_009508	Slc32a1	chr2:158610757-158615747	62.2704	0	#NAME?	#NAME?	5e-05	0.00025495	yes
NM_001146180	Mtss1	chr15:58941233-59082026	62.1614	18.4616	-1.75149	-4.02722	5e-05	0.00025495	yes
NM_182716	Nfasc	chr1:132564689-132741797	62.0874	6.52829	-3.24952	-7.12061	5e-05	0.00025495	yes
NM_009574	Zic2	chr14:122475383-122480328	61.9938	0.412524	-7.2315	-9.50686	5e-05	0.00025495	yes
NM_008210	H3f3a	chr1:180802567-180813603	61.7402	20.2605	-1.60754	-4.71508	5e-05	0.00025495	yes
NM_011803	Klf6	chr13:5861488-5870393	61.5153	19.3566	-1.66812	-4.97527	5e-05	0.00025495	yes
NM_145628	Usp11	chrX:20703908-20720539	61.4782	11.8593	-2.37406	-6.9365	5e-05	0.00025495	yes
NM_183208	Zmiz1	chr14:25459184-25666747	61.1985	17.8915	-1.77422	-5.0671	5e-05	0.00025495	yes
NM_178764	Fam168a	chr7:100706701-100841630	61.1789	27.2379	-1.16742	-3.42561	5e-05	0.00025495	yes
NM_026602	Bcas2	chr3:103171710-103179154	61.065	38.3763	-0.67013	-2.15336	0.0026	0.0088087	yes
NM_198250	Lrrc4b	chr7:44442486-44463344	60.976	0.114186	-9.06071	-7.10655	0.00915	0.0261465	yes
NR_040721	Snhg5	chr9:88521052-88522897	60.9434	10.2959	-2.5654	-6.68035	5e-05	0.00025495	yes
NM_001035228	St3gal5	chr6:72097607-72154570	60.7932	14.3062	-2.08727	-5.17775	5e-05	0.00025495	yes
NM_020027	Prrc2a	chr17:35149085-35164877	60.489	36.8267	-0.715921	-1.70076	0.0065	0.0194584	yes
NM_133789	Strn4	chr7:16809266-16840931	60.0329	10.4902	-2.51672	-4.38967	5e-05	0.00025495	yes
NM_009867	Cdh4	chr2:179442477-179899375	59.9999	1.27946	-5.55135	-11.9342	5e-05	0.00025495	yes
NM_139059	Csnk1d	chr11:120961740-120991333	59.9165	8.60955	-2.79894	-2.88721	0.00085	0.00330678	yes
NM_001113204	Ncam1	chr9:49502145-49799069	59.9072	28.3487	-1.07945	-2.25513	0.0004	0.00168638	yes
NM_008808	Pdgfa	chr5:138976971-138994953	59.6564	29.15	-1.03318	-3.24499	5e-05	0.00025495	yes
NM_018861	Slc1a4	chr11:20302179-20332713	59.4848	18.4383	-1.68981	-5.07186	5e-05	0.00025495	yes
NM_025448	Ssr2	chr3:88579670-88588413	58.813	35.9074	-0.711855	-2.2696	0.00295	0.0098319	yes
NM_011699	Lin7c	chr2:109890877-109900936	58.7222	23.9595	-1.2933	-3.91373	5e-05	0.00025495	yes
NM_009573	Zic1	chr9:91360344-91365799	58.6313	0.157666	-8.53865	-7.4231	0.00205	0.00716086	yes
NM_025277	Gng10	chr4:59035155-59041899	58.5708	20.4466	-1.51832	-4.52628	5e-05	0.00025495	yes
NM_001252566	Sez6l2	chr7:126950534-126970606	58.5556	18.8249	-1.63717	-2.87496	5e-05	0.00025495	yes
NM_001114096	Smarcc2	chr10:128459235-128490174	58.3859	26.4405	-1.14287	-2.71029	5e-05	0.00025495	yes
NM_007927	Emd	chrX:74254686-74257893	58.2589	25.5633	-1.1884	-3.67427	5e-05	0.00025495	yes
NM_001174049	Cacna2d2	chr9:107399879-107529343	58.2011	7.87045	-2.88653	-3.0394	5e-05	0.00025495	yes
NM_025586	Rpl15	chr14:18267822-18270986	58.0495	40.7233	-0.511427	-1.63456	0.0176	0.0456693	yes
NM_026374	Ilf2	chr3:90476200-90491013	57.8807	32.4954	-0.832846	-1.86459	0.00605	0.018334	yes
NR_036613	Srsf3	chr17:29032659-29043372	57.8386	10.1091	-2.51637	-5.1541	5e-05	0.00025495	yes
NR_027827	Chd3os	chr11:69340768-69342647	57.6249	2.71915	-4.40547	-8.96721	5e-05	0.00025495	yes
NM_001039094	Negr1	chr3:156561793-157316464	57.4205	1.94235	-4.88569	-10.5165	5e-05	0.00025495	yes
NM_144941	Map7d1	chr4:126232167-126256319	57.3979	28.3359	-1.01837	-1.90167	0.0038	0.0123028	yes
NM_176954	Celf5	chr10:81459227-81482709	57.12	3.61147	-3.98334	-10.0184	5e-05	0.00025495	yes
NM_001033633	Slc2a13	chr15:91267690-91573261	57.0892	1.32162	-5.43284	-11.7765	5e-05	0.00025495	yes
NM_175184	Mvb12b	chr2:33729955-33887946	56.7004	16.9608	-1.74116	-5.04956	5e-05	0.00025495	yes
NM_011817	Gadd45g	chr13:51846674-51848474	56.698	29.0952	-0.962515	-3.01187	5e-05	0.00025495	yes
NM_007595	Camk2b	chr11:5969665-6065748	56.6836	9.32756	-2.60336	-4.74625	5e-05	0.00025495	yes
NR_002840	Gas5	chr1:161035165-161038537	56.6708	16.242	-1.80288	-4.80076	5e-05	0.00025495	yes
NM_001112701	Cyth2	chr7:45806636-45814316	56.5266	21.7217	-1.37979	-3.89082	5e-05	0.00025495	yes
NM_011418	Smarcb1	chr10:75896768-75921614	56.3795	30.5421	-0.884372	-2.11554	0.0008	0.00313097	yes
NM_009628	Adnp	chr2:168180964-168207062	56.1969	26.4858	-1.08527	-3.25535	5e-05	0.00025495	yes
NM_198610	Igsf21	chr4:140026851-140246811	56.1662	2.92343	-4.26397	-8.89289	5e-05	0.00025495	yes
NM_001289653	Nell2	chr15:95219439-95528252	55.9429	6.908	-3.01762	-8.08569	5e-05	0.00025495	yes
NM_027194	Tm2d2	chr8:25017210-25023260	55.805	34.2106	-0.705954	-2.24134	0.0018	0.0063954	yes
NM_009255	Serpine2	chr1:79794320-79858665	55.6686	0.966179	-5.84843	-8.53922	5e-05	0.00025495	yes
NM_026170	Ergic1	chr17:26561511-26656933	55.6394	29.5448	-0.913201	-2.8273	5e-05	0.00025495	yes
NM_013595	Mbd3	chr10:80392540-80399479	55.5737	27.269	-1.02714	-3.19724	5e-05	0.00025495	yes
NM_025840	Bzw2	chr12:36091834-36156825	55.5464	13.1927	-2.07396	-5.95016	5e-05	0.00025495	yes
NM_009785	Cacna2d3	chr14:28904942-29721864	55.508	14.5078	-1.93587	-5.43434	5e-05	0.00025495	yes
NM_030694	Ifitm2	chr7:140954838-140955961	55.4742	10.7839	-2.36294	-5.97582	5e-05	0.00025495	yes
NM_011155	Ppp5c	chr7:17004640-17027914	55.4665	35.9281	-0.626505	-1.97532	0.0036	0.0117177	yes
NM_011221	Purb	chr11:6467598-6476076	55.3457	30.7696	-0.846966	-2.42658	0.00015	0.000698799	yes
NM_008925	Prkcsh	chr9:22003034-22014222	55.3194	32.1334	-0.783712	-2.46781	0.0004	0.00168638	yes
NM_001205231	U2af2	chr7:5062142-5079945	55.2706	33.7685	-0.710833	-2.0291	0.00065	0.00260486	yes
NM_001199352	Pnck	chrX:73655991-73660070	55.2065	5.12505	-3.4292	-3.72114	0.00055	0.00224055	yes
NM_026137	Wdr13	chrX:8123300-8132858	55.1217	36.8232	-0.582007	-1.59734	0.00985	0.0278371	yes
NM_007930	Enc1	chr13:97241104-97253040	55.045	3.0467	-4.17529	-10.2306	5e-05	0.00025495	yes
NM_001033334	Syndig1l	chr12:84677277-84698807	55.0152	2.44232	-4.49351	-9.47081	5e-05	0.00025495	yes
NM_172610	Mpped1	chr15:83780022-83858474	55.0047	2.04771	-4.74747	-10.0819	5e-05	0.00025495	yes
NM_177919	Tceal5	chrX:136200950-136203851	54.752	10.0848	-2.44074	-6.32382	5e-05	0.00025495	yes
NM_134078	Chmp7	chr14:69716978-69732570	54.7162	34.0383	-0.68481	-2.13562	0.0018	0.0063954	yes
NM_007789	Ncan	chr8:70093084-70120844	54.6782	1.60527	-5.09007	-11.4289	5e-05	0.00025495	yes
NM_001083967	Tcf4	chr18:69344491-69687967	54.4231	3.39679	-4.00198	-5.64623	5e-05	0.00025495	yes
NM_027464	Fam213a	chr14:40993739-41013775	54.33	37.4626	-0.536296	-1.70424	0.01525	0.0404111	yes
NM_027147	Enho	chr4:41569793-41640302	54.1989	16.2695	-1.73609	-4.15736	5e-05	0.00025495	yes
NM_175150	Txndc15	chr13:55714649-55726228	54.1714	30.5047	-0.828503	-2.59524	0.0002	0.000905362	yes
NM_001081034	Fbxo11	chr17:87975049-88065285	54.1074	30.2551	-0.838648	-2.26276	0.0002	0.000905362	yes
NM_025669	Pnisr	chr4:21846326-21876475	54.0914	19.2024	-1.49411	-4.11023	5e-05	0.00025495	yes
NM_172485	Thsd7b	chr1:129273303-130219278	54.0561	3.92135	-3.78503	-9.4619	5e-05	0.00025495	yes
NM_008241	Foxg1	chr12:49382882-49386867	53.9835	0	#NAME?	#NAME?	5e-05	0.00025495	yes
NM_026178	Mmd	chr11:90249475-90278573	53.9811	9.54452	-2.49971	-6.97819	5e-05	0.00025495	yes
NM_001033304	5330417C22Rik	chr3:108458068-108536522	53.9529	7.70367	-2.80808	-7.79531	5e-05	0.00025495	yes
NR_030735	1700086L19Rik	chr12:74284275-74295950	53.8347	4.0361	-3.7375	-5.58191	5e-05	0.00025495	yes
NM_010238	Brd2	chr17:34112018-34122607	53.7965	16.3326	-1.71976	-2.53523	0.0003	0.00130491	yes
NM_022029	Nrgn	chr9:37544492-37552745	53.79	0.503084	-6.7404	-7.37323	0.00025	0.00110858	yes
NM_176834	Rnf208	chr2:25242928-25244261	53.7685	29.924	-0.845459	-2.64617	0.00035	0.0014981	yes
NM_175549	Robo2	chr16:73892305-74410912	53.6849	34.8554	-0.623134	-1.70121	0.0053	0.0163908	yes
NM_026161	C1qtnf4	chr2:90885785-90890526	53.6746	1.41482	-5.24555	-8.27799	5e-05	0.00025495	yes
NM_026516	Tmem178	chr17:80944631-81001816	53.6218	0.292003	-7.52069	-7.38332	0.00075	0.00296071	yes
NM_010158	Khdrbs3	chr15:68928419-69093518	53.5822	28.9259	-0.889392	-2.73946	0.0002	0.000905362	yes
NM_175514	Fam171b	chr2:83812727-83881358	53.5754	30.4808	-0.813667	-2.49171	0.0001	0.00048456	yes
NM_001290299	BC018242	chr9:21937009-21948907	53.5727	17.1663	-1.64192	-4.02359	5e-05	0.00025495	yes
NM_009272	Srm	chr4:148591512-148594619	53.5527	24.6876	-1.11718	-3.41336	5e-05	0.00025495	yes
NM_011404	Slc7a5	chr8:121881145-121907686	53.4975	25.9941	-1.04129	-3.17325	5e-05	0.00025495	yes
NM_174991	Bai1	chr15:74516195-74589464	53.3573	2.55533	-4.3841	-10.8827	5e-05	0.00025495	yes
NM_177814	Erc2	chr14:27622441-28478537	53.2849	25.1071	-1.08563	-3.00749	5e-05	0.00025495	yes
NM_033565	Aff4	chr11:53350766-53421830	53.2502	31.9342	-0.737681	-2.01253	0.00125	0.00463922	yes
NM_031877	Wasf1	chr10:40883533-40938569	53.0191	24.4352	-1.11755	-3.44485	5e-05	0.00025495	yes
NM_010298	Glrb	chr3:80843598-80913660	52.9303	30.4276	-0.798716	-2.29164	0.0002	0.000905362	yes
NM_145070	Hip1r	chr5:123973627-124003215	52.8801	18.9929	-1.47726	-4.23938	5e-05	0.00025495	yes
NM_008841	Pik3r2	chr8:70768180-70776712	52.7941	23.4345	-1.17174	-3.57639	5e-05	0.00025495	yes
NM_133779	Pigt	chr2:164497524-164508301	52.7226	13.3187	-1.98497	-5.78181	5e-05	0.00025495	yes
NM_011035	Pak1	chr7:97842938-97912381	52.6465	13.7218	-1.93987	-5.7238	5e-05	0.00025495	yes
NM_175074	Hmgn3	chr9:83109941-83146607	52.6461	11.1468	-2.2397	-3.89225	5e-05	0.00025495	yes
NM_011900	Mpdu1	chr11:69655036-69662642	52.5407	27.1094	-0.954642	-2.50158	5e-05	0.00025495	yes
NM_144926	Sez6l2	chr7:126950534-126970606	52.2126	17.0457	-1.61499	-2.49253	5e-05	0.00025495	yes
NM_007495	Astn1	chr1:158362303-158691786	52.1928	23.4562	-1.15388	-2.92908	5e-05	0.00025495	yes
NM_025998	Nkain1	chr4:130530130-130574036	52.165	13.3329	-1.96809	-5.65813	5e-05	0.00025495	yes
NR_045289	Rab26os	chr17:24528250-24528744	52.1366	11.581	-2.17053	-6.46483	0.00255	0.00867314	yes
NM_025535	Sar1b	chr11:51763662-51791953	52.1274	31.1386	-0.743335	-2.3341	0.00145	0.00529103	yes
NM_001130169	Zfp207	chr11:80383278-80405873	51.9516	27.1943	-0.933862	-1.60524	0.01375	0.0370391	yes
NM_031373	Ogfr	chr2:180589406-180595837	51.8408	10.3247	-2.32799	-6.5258	5e-05	0.00025495	yes
NM_021554	Mettl9	chr7:121034444-121076835	51.7595	5.50783	-3.23227	-7.79051	5e-05	0.00025495	yes
NM_133687	Cxxc5	chr18:35829817-35861688	51.6891	8.25378	-2.64673	-7.1436	5e-05	0.00025495	yes
NM_008539	Smad1	chr8:79338397-79399468	51.6828	28.3293	-0.867388	-2.68181	5e-05	0.00025495	yes
NM_011051	Pdcd6	chr13:74303120-74317326	51.6215	27.0273	-0.933555	-2.8903	5e-05	0.00025495	yes
NM_024448	Rab12	chr17:66494511-66519670	51.4551	11.3945	-2.17498	-6.10901	5e-05	0.00025495	yes
NM_001113408	Ldb1	chr19:46032600-46045211	51.4369	30.5301	-0.752571	-1.87497	0.00255	0.00867314	yes
NM_009672	Anp32a	chr9:62341342-62378805	51.3777	16.2126	-1.66402	-4.91116	5e-05	0.00025495	yes
NM_008562	Mcl1	chr3:95658720-95663178	51.3359	34.0063	-0.594165	-1.82268	0.00555	0.0170282	yes
NM_183311	Tmem145	chr7:25306107-25316195	51.2784	4.16798	-3.62093	-8.54953	5e-05	0.00025495	yes
NM_029634	Ip6k2	chr9:108795993-108806333	51.273	28.9573	-0.824273	-2.56859	0.00025	0.00110858	yes
NM_007707	Socs3	chr11:117966086-117969366	51.1776	16.2956	-1.65103	-4.87923	5e-05	0.00025495	yes
NM_021494	Dennd5a	chr7:109893780-109960422	51.1657	21.4666	-1.25308	-3.7614	5e-05	0.00025495	yes
NM_178653	Sccpdh	chr1:179668230-179687184	51.1019	28.2129	-0.857024	-2.65875	0.00015	0.000698799	yes
NM_018741	Igfbpl1	chr4:45809506-45826827	51.093	0.158361	-8.33377	-7.8206	0.0016	0.00577139	yes
NM_026551	Dcakd	chr11:102994055-103017147	50.9305	9.44056	-2.43159	-5.78287	5e-05	0.00025495	yes
NM_025661	Ormdl3	chr11:98581293-98587245	50.8814	28.4227	-0.840093	-2.59711	0.00035	0.0014981	yes
NM_145621	Camkv	chr9:107935919-107949691	50.8618	0.221378	-7.84393	-8.45001	0.00015	0.000698799	yes
NM_025880	2410002F23Rik	chr7:44246721-44252319	50.8102	11.8152	-2.10447	-5.34376	5e-05	0.00025495	yes
NM_144922	Hnrnpul1	chr7:25722038-25754720	50.6754	30.1599	-0.748652	-2.13746	0.00035	0.0014981	yes
NM_199200	Fam171a2	chr11:102436980-102447663	50.5347	20.8387	-1.27801	-3.83512	5e-05	0.00025495	yes
NR_015528	BC029722	chr2:155775343-155819203	50.519	22.2855	-1.18072	-1.81886	0.00375	0.0121517	yes
NM_133778	Fam131a	chr16:20695056-20716636	50.4713	22.4772	-1.167	-3.23948	5e-05	0.00025495	yes
NM_139308	Stard7	chr2:127270228-127298934	50.4606	30.4656	-0.727974	-2.24731	0.0007	0.00278503	yes
NM_133872	Kdm1a	chr4:136550532-136602723	50.4112	26.3448	-0.936227	-2.89161	5e-05	0.00025495	yes
NM_001101507	Clec2l	chr6:38663068-38680865	50.3504	17.8129	-1.49908	-4.38856	5e-05	0.00025495	yes
NM_009322	Tbr1	chr2:61804452-61814113	50.3379	0	#NAME?	#NAME?	5e-05	0.00025495	yes
NM_029836	Tspyl2	chrX:152336851-152342484	50.0449	24.0114	-1.05951	-3.25328	5e-05	0.00025495	yes
NM_029083	Ddit4	chr10:59949674-59951770	50.0158	21.2071	-1.23783	-3.68459	5e-05	0.00025495	yes
NR_001460	Rmrp	chr4:43492784-43493059	49.816	2.83714	-4.1341	-8.03516	0.0181	0.0467406	yes
NM_031842	Smarcd1	chr15:99702286-99713995	49.7244	22.1476	-1.1668	-3.54011	5e-05	0.00025495	yes
NM_178076	Mcf2l	chr8:12915892-13020509	49.6782	19.8563	-1.32302	-2.79727	0.0004	0.00168638	yes
NM_001109750	Dgcr2	chr16:17840355-17891728	49.6613	30.8462	-0.687028	-1.94022	0.00125	0.00463922	yes
NM_001045489	Mfge8	chr7:79133767-79149060	49.6506	2.35419	-4.39851	-7.73662	5e-05	0.00025495	yes
NM_009911	Cxcr4	chr1:128588198-128592299	49.6463	2.51077	-4.30548	-8.35579	5e-05	0.00025495	yes
NM_175329	Chchd10	chr10:75935572-75940672	49.4232	31.2606	-0.660843	-2.00366	0.0094	0.0267686	yes
NM_024214	Tomm20	chr8:126930663-126945921	49.3724	29.051	-0.765118	-2.30598	0.00055	0.00224055	yes
NM_017476	Akap8l	chr17:32321423-32350577	49.1197	19.3862	-1.34127	-4.04159	5e-05	0.00025495	yes
NM_010638	Klf9	chr19:23141225-23166911	49.1075	28.4337	-0.788344	-2.27179	0.0003	0.00130491	yes
NM_026570	Yeats4	chr10:117215140-117224507	48.9535	32.8431	-0.575822	-1.8075	0.0104	0.0291609	yes
NM_007569	Btg1	chr10:96617000-96622811	48.9353	8.59625	-2.5091	-7.04609	5e-05	0.00025495	yes
NM_026309	Lsm3	chr6:91516034-91522620	48.8343	14.4339	-1.75843	-4.77357	5e-05	0.00025495	yes
NM_007462	Apc	chr18:34207774-34322190	48.727	28.9452	-0.751398	-1.74637	0.00705	0.0208922	yes
NM_021305	Sec61a2	chr2:5870986-5895353	48.5649	23.403	-1.05322	-3.21667	5e-05	0.00025495	yes
NM_009320	Slc6a6	chr6:91684066-91759063	48.5412	4.66967	-3.37782	-9.04369	5e-05	0.00025495	yes
NM_054051	Pip4k2b	chr11:97715156-97744704	48.4353	32.6508	-0.568941	-1.69993	0.00735	0.021651	yes
NM_001253740	Tpm3	chr3:90072650-90100902	48.3308	23.7144	-1.02718	-2.79434	5e-05	0.00025495	yes
NM_152804	Plk2	chr13:110395043-110400843	48.033	16.1334	-1.57397	-4.63088	5e-05	0.00025495	yes
NM_007570	Btg2	chr1:134074864-134079155	47.9972	15.4982	-1.63085	-4.73832	5e-05	0.00025495	yes
NM_009685	Apbb1	chr7:105558464-105581653	47.9295	16.113	-1.57269	-1.79831	0.01245	0.0340146	yes
NM_133772	Ssbp4	chr8:70597489-70608314	47.8991	15.4488	-1.6325	-4.66013	5e-05	0.00025495	yes
NM_001290535	Ogt	chrX:101640050-101684351	47.7495	26.8185	-0.832257	-1.89679	0.002	0.00701038	yes
NR_037970	Brd2	chr17:34112018-34122607	47.7333	17.6862	-1.43237	-2.11625	0.0006	0.00242635	yes
NR_104468	Hnrnpa2b1	chr6:51460434-51469894	47.6985	12.275	-1.95821	-2.05141	0.00345	0.0112858	yes
NM_001163300	Safb	chr17:56584981-56606294	47.6297	26.6704	-0.836619	-2.54512	0.0001	0.00048456	yes
NM_001146351	Ephb6	chr6:41605481-41620507	47.5856	10.9612	-2.11812	-5.47208	5e-05	0.00025495	yes
NM_026361	Pkp4	chr2:59160849-59355205	47.4312	14.5365	-1.70615	-4.38442	5e-05	0.00025495	yes
NM_025546	Rsl1d1	chr16:11193036-11203292	47.2987	24.3582	-0.957395	-2.87541	5e-05	0.00025495	yes
NM_199149	Ppp1r37	chr7:19530966-19562398	47.2484	24.9913	-0.918839	-2.81711	5e-05	0.00025495	yes
NM_025455	Ccdc28b	chr4:129619273-129623908	47.2105	15.5078	-1.60611	-4.44316	5e-05	0.00025495	yes
NM_010750	Mab21l1	chr3:55625197-56183701	47.1161	5.86732	-3.00545	-3.46624	5e-05	0.00025495	yes
NM_019774	Akap8	chr17:32303675-32321153	47.0633	18.2979	-1.36292	-4.09169	5e-05	0.00025495	yes
NM_133950	Kdelr1	chr7:45872839-45883726	47.0181	31.3899	-0.582914	-1.81744	0.01065	0.0297795	yes
NM_172747	Kctd13	chr7:126928878-126945609	46.941	23.3665	-1.00641	-3.04517	0.0001	0.00048456	yes
NM_001160353	Grm2	chr9:106644533-106656109	46.846	0.09641	-8.92453	-6.43384	0.012	0.0329928	yes
NM_012014	Gprin1	chr13:54736672-54749669	46.84	7.08712	-2.72447	-7.49843	5e-05	0.00025495	yes
NM_026794	Deb1	chr9:121710388-121712921	46.8143	27.7204	-0.756002	-2.36458	0.01885	0.0484168	yes
NM_008891	Pnn	chr12:59066918-59074017	46.6266	22.4114	-1.05692	-3.12063	5e-05	0.00025495	yes
NM_001199301	Cacng5	chr11:107874604-107915055	46.5957	2.47739	-4.23331	-6.97054	5e-05	0.00025495	yes
NM_001291166	Apba2	chr7:64501705-64753876	46.3472	16.3701	-1.50142	-2.71369	5e-05	0.00025495	yes
NM_001164598	Irf2bp2	chr8:126588295-126593436	46.3273	10.4136	-2.1534	-6.22879	5e-05	0.00025495	yes
NM_001004357	Cntnap2	chr6:45060060-47301371	46.103	18.8572	-1.28975	-3.36447	5e-05	0.00025495	yes
NM_029657	Mgrn1	chr16:4886099-4941020	45.996	9.89189	-2.21719	-3.66026	0.0002	0.000905362	yes
NR_015388	Dlx6os1	chr6:6820545-6869533	45.9569	0	#NAME?	#NAME?	5e-05	0.00025495	yes
NM_010132	Emx2	chr19:59458689-59465357	45.9478	0	#NAME?	#NAME?	5e-05	0.00025495	yes
NM_001159648	Cntn1	chr15:92051164-92341967	45.9435	16.118	-1.51119	-2.96359	5e-05	0.00025495	yes
NM_001033225	Pnrc1	chr4:33245422-33248787	45.8785	28.5926	-0.682174	-2.11183	0.002	0.00701038	yes
NM_029365	Med25	chr7:44879385-44892366	45.8758	22.1644	-1.04949	-3.20776	5e-05	0.00025495	yes
NM_007664	Cdh2	chr18:16588876-16809049	45.8682	13.37	-1.77849	-5.26948	5e-05	0.00025495	yes
NM_177769	Elmod1	chr9:53911459-53975301	45.8326	7.3022	-2.64997	-7.11283	5e-05	0.00025495	yes
NM_001170849	Luc7l2	chr6:38551443-38609470	45.751	23.6162	-0.954025	-2.38117	5e-05	0.00025495	yes
NM_008655	Gadd45b	chr10:80930090-80932204	45.6844	5.01666	-3.1869	-7.07178	5e-05	0.00025495	yes
NM_019458	Paf1	chr7:28392995-28399383	45.5815	17.7487	-1.36073	-4.04329	5e-05	0.00025495	yes
NM_025698	Tmed7	chr18:46585927-46597535	45.3388	28.2801	-0.680955	-2.09021	0.001	0.00381864	yes
NM_011385	Ski	chr4:155154074-155222535	45.1139	18.3347	-1.29899	-3.88456	5e-05	0.00025495	yes
NM_177664	D3Bwg0562e	chr3:117319145-117360876	45.0913	3.80828	-3.56564	-9.40979	5e-05	0.00025495	yes
NM_008499	Lhx5	chr5:120431885-120441457	45.0634	0	#NAME?	#NAME?	5e-05	0.00025495	yes
NM_144858	Dus3l	chr17:56764750-56770093	45.0075	19.4266	-1.21214	-3.62826	5e-05	0.00025495	yes
NM_009622	Adcy1	chr11:7063488-7178505	44.9705	3.66915	-3.61546	-9.81552	5e-05	0.00025495	yes
NM_183147	Sprn	chr7:140137563-140154659	44.9463	28.173	-0.673889	-1.8235	0.00295	0.0098319	yes
NM_010933	Nppc	chr1:86666292-86670573	44.8093	0	#NAME?	#NAME?	5e-05	0.00025495	yes
NM_025355	Tceal6	chrX:135208685-135210687	44.7715	3.37094	-3.73136	-7.32506	5e-05	0.00025495	yes
NM_030206	Cygb	chr11:116645594-116654313	44.7316	6.1326	-2.86672	-7.29388	5e-05	0.00025495	yes
NM_009208	Slc4a3	chr1:75546265-75559431	44.6985	8.41444	-2.40929	-6.81069	5e-05	0.00025495	yes
NM_053014	Agpat3	chr10:78271562-78351700	44.648	25.3016	-0.819364	-2.51031	0.0004	0.00168638	yes
NM_175543	Rab11fip4	chr11:79591211-79694012	44.4968	14.7371	-1.59425	-4.55476	5e-05	0.00025495	yes
NM_145128	Mgat5	chr1:127204985-127482972	44.4832	5.5086	-3.0135	-7.79615	5e-05	0.00025495	yes
NM_139272	Galnt2	chr8:124231393-124345723	44.4082	5.76697	-2.94494	-7.95302	5e-05	0.00025495	yes
NM_001163470	Trafd1	chr5:121371724-121385615	44.3424	16.7283	-1.4064	-2.51295	0.00245	0.00837834	yes
NM_018873	Srcin1	chr11:97509339-97575126	44.2902	6.05233	-2.87143	-8.06669	5e-05	0.00025495	yes
NM_080837	D17Wsu104e	chr17:56176540-56183920	44.2827	22.7594	-0.960276	-2.83458	0.0005	0.00205987	yes
NM_008342	Igfbp2	chr1:72824479-72852471	43.9792	9.93768	-2.14584	-5.61014	5e-05	0.00025495	yes
NM_001081016	Zc3h7b	chr15:81744847-81796269	43.9519	18.319	-1.26259	-3.7306	5e-05	0.00025495	yes
NM_001145198	1500009L16Rik	chr10:83722864-83762762	43.9164	3.01559	-3.86425	-7.418	5e-05	0.00025495	yes
NM_008512	Lrp1	chr10:127538157-127621148	43.7139	5.14609	-3.08654	-8.28946	5e-05	0.00025495	yes
NM_016700	Mapk8	chr14:33377898-33447158	43.6942	17.5323	-1.31743	-3.90914	5e-05	0.00025495	yes
NM_026968	Manbal	chr2:157367593-157396763	43.6874	29.6971	-0.556892	-1.71995	0.019	0.0487746	yes
NM_198093	Elmo1	chr13:20090506-20608356	43.6148	7.67091	-2.50735	-5.19968	5e-05	0.00025495	yes
NM_025670	Cdip1	chr16:4726360-4789935	43.5749	25.6288	-0.765734	-1.75009	0.00645	0.0193214	yes
NM_008687	Nfib	chr4:82290172-82505779	43.5197	4.08014	-3.41498	-6.82806	5e-05	0.00025495	yes
NM_011421	Smpd1	chr7:105554359-105558389	43.4944	27.3205	-0.670844	-2.06394	0.00275	0.00924986	yes
NM_010516	Cyr61	chr3:145646970-145649985	43.4012	7.74982	-2.4855	-6.25795	5e-05	0.00025495	yes
NM_178619	1810026J23Rik	chr9:21546893-21595970	43.3426	23.5223	-0.881755	-1.85619	0.00335	0.0110021	yes
NM_008109	Gdf5	chr2:155941024-155945364	43.2821	0	#NAME?	#NAME?	5e-05	0.00025495	yes
NM_009092	Rps17	chr7:81342732-81345234	43.2311	18.2508	-1.24411	-3.56315	0.00155	0.00561548	yes
NM_025382	Tmem57	chr4:134802759-134853345	43.2246	23.0355	-0.907995	-2.75131	0.0001	0.00048456	yes
NM_001083807	Rusc1	chr3:89083978-89093363	43.0789	16.7798	-1.36025	-1.99814	0.0069	0.0205077	yes
NM_028720	Glyr1	chr16:5013901-5049910	43.0518	18.1226	-1.24829	-2.2991	0.0017	0.00609114	yes
NM_001199141	Zmynd11	chr13:9684835-9765314	43.0444	19.9709	-1.10793	-2.43125	5e-05	0.00025495	yes
NM_001177372	Dbn1	chr13:55473427-55488076	42.8713	10.3829	-2.04581	-2.62461	0.00015	0.000698799	yes
NM_029896	Wdr82	chr9:106170928-106191706	42.7569	17.3359	-1.30239	-3.73239	5e-05	0.00025495	yes
NM_029742	Klhdc10	chr6:30401908-30455174	42.6981	19.4735	-1.13266	-3.37248	5e-05	0.00025495	yes
NM_019937	Ccnl1	chr3:65946150-65958225	42.6887	13.6989	-1.6398	-4.58956	5e-05	0.00025495	yes
NM_031405	Srrt	chr5:137295703-137307674	42.4521	19.5277	-1.12031	-2.54579	0.00015	0.000698799	yes
NM_173446	Fam155a	chr8:9206009-9771023	42.4455	2.94921	-3.84721	-8.85863	5e-05	0.00025495	yes
NM_178675	Slc35f1	chr10:52690500-53111622	42.4039	1.58475	-4.74187	-10.2998	5e-05	0.00025495	yes
NM_207000	H2afy2	chr10:61715262-61783864	42.3935	9.24592	-2.19695	-5.06625	5e-05	0.00025495	yes
NM_019874	Dnajb5	chr4:42953093-42958732	42.3833	9.71675	-2.12495	-5.88891	5e-05	0.00025495	yes
NM_009030	Rbbp4	chr4:129287620-129335370	42.2086	25.8858	-0.705374	-1.88458	0.00285	0.00955098	yes
NM_023210	Anp32e	chr3:95929256-95947387	42.161	26.8507	-0.65095	-1.81725	0.00325	0.0107201	yes
NM_011119	Pa2g4	chr10:128557765-128565934	42.1044	20.5129	-1.03744	-3.14478	5e-05	0.00025495	yes
NM_025480	Tmem128	chr5:38260374-38269618	41.8795	25.8731	-0.694794	-2.09506	0.00545	0.0167779	yes
NM_001164597	Znf512b	chr2:181569152-181592461	41.846	12.7214	-1.71783	-4.43091	5e-05	0.00025495	yes
NM_172948	Mgat5b	chr11:116918862-116986944	41.8196	1.22122	-5.09779	-10.0263	5e-05	0.00025495	yes
NM_009409	Top2b	chr14:16365205-16430787	41.789	17.8869	-1.22422	-3.65915	5e-05	0.00025495	yes
NM_133500	Ntng2	chr2:29194820-29252993	41.7779	3.50987	-3.57325	-5.91036	5e-05	0.00025495	yes
NM_172257	Sidt2	chr9:45937856-45955249	41.7539	18.9952	-1.13627	-3.23724	5e-05	0.00025495	yes
NM_001193305	Mical2	chr7:112225835-112355194	41.6673	3.92223	-3.40917	-6.90131	5e-05	0.00025495	yes
NM_001024474	Diras2	chr13:52504374-52530836	41.6098	21.071	-0.981669	-2.95711	5e-05	0.00025495	yes
NM_146193	Btbd1	chr7:81792073-81829431	41.6092	18.4399	-1.17407	-3.53673	5e-05	0.00025495	yes
NM_023788	Mageh1	chrX:153036165-153037563	41.5955	12.1063	-1.78067	-4.85925	5e-05	0.00025495	yes
NM_019656	Tspan6	chrX:133891069-133898429	41.5327	1.45297	-4.83717	-8.18084	5e-05	0.00025495	yes
NM_133750	Fam118a	chr15:85037061-85062830	41.5317	7.23562	-2.52103	-6.67901	5e-05	0.00025495	yes
NM_010091	Dvl1	chr4:155847411-155863353	41.5278	29.3583	-0.50031	-1.48473	0.01595	0.0420339	yes
NM_007635	Ccng2	chr5:93267572-93276231	41.4541	15.0746	-1.45939	-4.29827	5e-05	0.00025495	yes
NM_029823	Arxes2	chrX:135993819-135995359	41.3776	26.5127	-0.642163	-1.95225	0.0064	0.0191905	yes
NM_145478	Pim3	chr15:88862193-88865726	41.3636	21.7023	-0.930516	-2.82824	0.0001	0.00048456	yes
NM_026883	Fam216a	chr5:122364583-122371963	41.1839	18.9639	-1.11883	-3.21337	5e-05	0.00025495	yes
NM_009234	Sox11	chr12:27334267-27342718	41.1729	5.71067	-2.84996	-7.79316	5e-05	0.00025495	yes
NM_010010	Cyp46a1	chr12:108334380-108362234	41.1354	7.53258	-2.44917	-6.425	5e-05	0.00025495	yes
NM_001033908	Med22	chr2:26905266-26910642	41.0929	9.12582	-2.17086	-3.07004	0.00035	0.0014981	yes
NM_153563	Strip1	chr3:107612531-107631710	40.9545	20.4826	-0.999623	-3.03926	5e-05	0.00025495	yes
NM_009469	Ulk1	chr5:110784488-110810081	40.8921	15.9353	-1.35959	-4.07576	5e-05	0.00025495	yes
NM_175145	Tmem127	chr2:127247974-127260764	40.8568	27.9744	-0.546471	-1.66048	0.0092	0.0262771	yes
NM_178751	Orai2	chr5:136147460-136170656	40.8457	13.5693	-1.58984	-4.71642	5e-05	0.00025495	yes
NM_172271	Slc6a17	chr3:107467547-107518018	40.8366	25.4035	-0.684833	-2.04602	0.0011	0.00415009	yes
NM_025363	1110001J03Rik	chr6:38534860-38539449	40.7232	20.42	-0.995866	-2.94137	0.0115	0.0318196	yes
NM_027427	Taf15	chr11:83473107-83506740	40.6571	23.5213	-0.789541	-2.41372	0.0008	0.00313097	yes
NM_194051	Rtn4	chr11:29692897-30026033	40.648	0	#NAME?	#NAME?	0.0135	0.0364788	yes
NM_001001880	Mpzl1	chr1:165592180-165634541	40.5319	4.26486	-3.24849	-5.12889	5e-05	0.00025495	yes
NM_008233	Hdgfrp2	chr17:56079656-56109802	40.4916	16.6275	-1.28405	-3.7907	5e-05	0.00025495	yes
NM_001122683	Bdh1	chr16:31422296-31458901	40.4179	9.98004	-2.01787	-5.38718	5e-05	0.00025495	yes
NM_028190	Luc7l	chr17:26252909-26285506	40.4157	17.3787	-1.21759	-3.14598	5e-05	0.00025495	yes
NR_036615	Srsf7	chr17:80200079-80207305	40.3802	5.37473	-2.90938	-3.68302	0.0001	0.00048456	yes
NM_001252508	D430019H16Rik	chr12:105453855-105493095	40.3626	11.5719	-1.80239	-5.2697	5e-05	0.00025495	yes
NM_001163016	Gprasp2	chrX:135839033-135844730	40.2688	17.5819	-1.19557	-2.56872	5e-05	0.00025495	yes
NM_027920	39508	chr6:116338122-116409540	40.2555	15.7519	-1.35366	-4.01622	5e-05	0.00025495	yes
NM_025323	Sf3b6	chr12:4817607-4827659	40.2436	22.1989	-0.85827	-2.53293	0.00105	0.00398122	yes
NM_007488	Arnt2	chr7:84246274-84410038	40.2287	11.6197	-1.79165	-5.26865	5e-05	0.00025495	yes
NM_001271433	Haghl	chr17:25773775-25785586	40.1874	24.4607	-0.716274	-1.49489	0.01695	0.0442852	yes
NM_016799	Srrm1	chr4:135320483-135353214	40.0851	18.6822	-1.1014	-2.23708	0.00535	0.0165118	yes
NM_010054	Dlx2	chr2:71543407-71546754	39.917	0	#NAME?	#NAME?	5e-05	0.00025495	yes
NM_019819	Dusp14	chr11:84048044-84068357	39.9064	1.93918	-4.3631	-7.66486	5e-05	0.00025495	yes
NM_177305	Arl4c	chr1:88698225-88702191	39.8861	14.2049	-1.4895	-4.37855	5e-05	0.00025495	yes
NM_172279	Mark4	chr7:19426074-19458494	39.7805	26.3042	-0.596769	-1.8283	0.00725	0.0213945	yes
NM_021885	Tub	chr7:109010879-109083324	39.7723	1.88269	-4.4009	-5.87381	5e-05	0.00025495	yes
NM_029012	Sppl3	chr5:115011523-115098790	39.7523	26.1898	-0.602033	-1.83868	0.0056	0.0171556	yes
NM_001004144	Git1	chr11:77493411-77507774	39.6582	20.492	-0.952557	-2.88362	5e-05	0.00025495	yes
NM_177897	B4galnt4	chr7:141061273-141072119	39.6152	7.02433	-2.49562	-6.75366	5e-05	0.00025495	yes
NM_030215	Wrnip1	chr13:32802029-32822610	39.568	26.6911	-0.567973	-1.74625	0.0091	0.02602	yes
NM_001012330	Zbtb18	chr1:177444660-177450764	39.5127	18.4235	-1.10077	-3.04958	5e-05	0.00025495	yes
NM_009940	Coq7	chr7:118525061-118533313	39.4949	20.6427	-0.936033	-2.69234	0.0007	0.00278503	yes
NM_207223	Acap3	chr4:155891874-155907251	39.4713	26.9122	-0.552543	-1.68086	0.00825	0.023912	yes
NM_001024707	Lrp3	chr7:35186384-35215345	39.4639	23.9757	-0.71896	-1.79703	0.0056	0.0171556	yes
NM_145556	Tardbp	chr4:148602543-148626996	39.4344	25.0885	-0.652429	-1.78148	0.004	0.012859	yes
NM_027356	Ufsp1	chr5:137294668-137295664	39.4173	5.01395	-2.97481	-6.39951	5e-05	0.00025495	yes
NM_001290503	Zer1	chr2:30097282-30124611	39.415	21.078	-0.903007	-2.59115	5e-05	0.00025495	yes
NM_177680	Ythdc1	chr5:86804489-86836657	39.3777	19.0056	-1.05095	-3.14989	5e-05	0.00025495	yes
NM_013562	Ifrd1	chr12:40203128-40223189	39.3655	13.9933	-1.49219	-3.80913	5e-05	0.00025495	yes
NR_038151	2410004N09Rik	chr18:33794891-33795989	39.3647	6.17661	-2.67202	-3.23756	0.00015	0.000698799	yes
NM_029570	Atp11b	chr3:35754137-35856276	39.3495	20.0544	-0.972429	-2.933	5e-05	0.00025495	yes
NM_001033606	Acsl3	chr1:78657824-78707743	39.347	13.0638	-1.59068	-3.36538	5e-05	0.00025495	yes
NM_144784	Acat1	chr9:53580521-53610350	39.2897	24.5739	-0.677026	-2.07515	0.0017	0.00609114	yes
NM_153410	Gpsm1	chr2:26315532-26352110	39.2296	6.13949	-2.67575	-4.64571	5e-05	0.00025495	yes
NM_010755	Maff	chr15:79347677-79359076	39.2	4.96271	-2.98166	-6.95115	5e-05	0.00025495	yes
NM_025667	Tmem222	chr4:133266044-133277790	39.1934	24.9628	-0.65083	-1.6623	0.0065	0.0194584	yes
NM_028711	Slc25a27	chr17:43641899-43667015	39.1921	19.2349	-1.02683	-3.10016	5e-05	0.00025495	yes
NM_173748	Nudcd3	chr11:6105691-6200451	39.1692	27.2648	-0.522678	-1.57362	0.0137	0.0369153	yes
NM_133345	Ing4	chr6:125039847-125049264	39.1386	14.6523	-1.41747	-4.04363	5e-05	0.00025495	yes
NM_029563	Rap1gap	chr4:137664725-137729861	39.084	18.4651	-1.08178	-2.85752	5e-05	0.00025495	yes
NM_008959	Ptdss1	chr13:66912097-67032405	39.0527	24.3982	-0.678647	-1.91647	0.002	0.00701038	yes
NM_010412	Hdac5	chr11:102195746-102230172	39.0351	9.77818	-1.99713	-3.74443	5e-05	0.00025495	yes
NR_027826	Pou3f3os	chr1:42648199-42694825	39.0325	0	#NAME?	#NAME?	5e-05	0.00025495	yes
NM_008609	Mmp15	chr8:95352336-95374293	38.9945	24.9449	-0.644529	-1.96016	0.0019	0.00670887	yes
NM_001039195	Gria2	chr3:80684935-80802791	38.984	0.976987	-5.3184	-4.10967	0.00055	0.00224055	yes
NM_001290701	Meaf6	chr4:125085133-125110070	38.9637	11.4657	-1.76481	-3.71394	5e-05	0.00025495	yes
NM_013760	Dnajb9	chr12:44205896-44210068	38.8622	24.5011	-0.665521	-2.02855	0.00315	0.0104393	yes
NM_178405	Atp1a2	chr1:172271708-172298064	38.8559	1.66702	-4.54279	-9.0833	5e-05	0.00025495	yes
NR_038057	Lhx1os	chr11:84525659-84535831	38.8105	0	#NAME?	#NAME?	5e-05	0.00025495	yes
NM_001078167	Srsf1	chr11:88047372-88053757	38.7614	6.11137	-2.66505	-2.90517	0.00435	0.0138281	yes
NM_001025246	Trp53i11	chr2:93187583-93201757	38.7576	0.95296	-5.34592	-8.70778	5e-05	0.00025495	yes
NM_010517	Igfbp4	chr11:99041259-99052643	38.6754	4.46201	-3.11565	-7.02084	5e-05	0.00025495	yes
NM_020587	Srsf4	chr4:131873638-131920029	38.6008	20.1617	-0.937013	-2.716	5e-05	0.00025495	yes
NR_045448	B630019K06Rik	chrX:8892352-8894964	38.4535	11.6413	-1.72386	-4.91153	5e-05	0.00025495	yes
NM_172620	Vps52	chr17:33955881-33966488	38.2838	21.419	-0.837841	-2.54821	0.0002	0.000905362	yes
NM_133206	Znrf1	chr8:111536639-111626030	38.2633	5.65639	-2.75801	-6.81626	5e-05	0.00025495	yes
NM_001190985	Lancl1	chr1:67000516-67038872	38.2558	22.0255	-0.796504	-2.18572	0.0003	0.00130491	yes
NM_009053	Rfng	chr11:120780744-120784204	38.2529	20.8952	-0.872397	-2.62789	0.00015	0.000698799	yes
NM_001113414	Ebf3	chr7:137193670-137314445	38.2174	11.5089	-1.73148	-3.1051	5e-05	0.00025495	yes
NM_030565	Fam20c	chr5:138755080-138810063	38.0565	10.1988	-1.89974	-5.37788	5e-05	0.00025495	yes
NM_011218	Ptprs	chr17:56412425-56476480	38.0416	1.27439	-4.8997	-2.98319	0.00445	0.0140919	yes
NM_017377	B4galt2	chr4:117872999-117883476	37.9801	8.43476	-2.17082	-5.41646	5e-05	0.00025495	yes
NM_001168292	R3hdm2	chr10:127390310-127499384	37.8998	15.0869	-1.3289	-3.44604	5e-05	0.00025495	yes
NM_001013391	Cpsf6	chr10:117344667-117376973	37.8915	15.634	-1.27719	-3.731	5e-05	0.00025495	yes
NM_001283063	Ewsr1	chr11:5069686-5099088	37.8866	7.64221	-2.30963	-4.07218	5e-05	0.00025495	yes
NM_021516	Mark3	chr12:111574509-111656227	37.8303	16.469	-1.19979	-3.37023	5e-05	0.00025495	yes
NM_028814	2810403A07Rik	chr3:88685793-88712933	37.8028	9.53112	-1.98778	-5.58646	5e-05	0.00025495	yes
NM_175548	Lsamp	chr16:41533341-42146213	37.7679	13.573	-1.47642	-4.29659	5e-05	0.00025495	yes
NM_019968	Arl10	chr13:54575012-54581128	37.7399	15.6671	-1.26835	-3.49092	5e-05	0.00025495	yes
NM_027664	Rimklb	chr6:122453608-122486305	37.7252	1.1066	-5.09132	-9.27306	5e-05	0.00025495	yes
NM_020283	B3galt1	chr2:68104671-68122882	37.6629	5.68369	-2.72825	-7.47052	5e-05	0.00025495	yes
NM_009597	Asic1	chr15:99670717-99701130	37.6403	0.987866	-5.25182	-4.16907	0.0011	0.00415009	yes
NM_027455	Qpct	chr17:79051905-79090243	37.4827	0.865495	-5.43655	-7.9954	5e-05	0.00025495	yes
NM_173364	Zfp445	chr9:122848909-122866006	37.425	24.9618	-0.584279	-1.69291	0.00815	0.0236673	yes
NR_015473	1700020I14Rik	chr2:119594295-119600744	37.3863	17.7825	-1.07205	-2.39463	0.00045	0.00187293	yes
NM_008452	Klf2	chr8:72319061-72321654	37.3271	8.72849	-2.09642	-5.38182	5e-05	0.00025495	yes
NM_001174050	Cacna2d2	chr9:107399879-107529343	37.2839	4.6156	-3.01396	-3.49982	5e-05	0.00025495	yes
NM_030719	Gatsl2	chr5:134099747-134141758	37.2537	13.085	-1.50947	-4.47577	5e-05	0.00025495	yes
NM_009964	Cryab	chr9:50751071-50756635	37.2413	3.86863	-3.26701	-4.43468	5e-05	0.00025495	yes
NM_021280	Plcg1	chr2:160731309-160872990	37.2356	11.6747	-1.67329	-4.19254	5e-05	0.00025495	yes
NM_001081445	Ncam1	chr9:49502145-49799069	37.2095	8.45687	-2.13748	-2.48992	0.00145	0.00529103	yes
NM_054081	Mta1	chr12:113098277-113137206	37.1454	22.9888	-0.69225	-2.10319	0.0019	0.00670887	yes
NM_177716	Ccdc184	chr15:98167805-98170134	37.0945	5.13414	-2.85301	-6.99313	5e-05	0.00025495	yes
NM_178645	Blmh	chr11:76945655-76987389	37.0939	24.9008	-0.574992	-1.76115	0.00835	0.0241711	yes
NM_177740	Rgma	chr7:73310379-73419899	37.0031	1.11895	-5.04743	-8.45262	5e-05	0.00025495	yes
NM_019707	Cdh13	chr8:118283754-119323448	36.9968	1.75455	-4.39823	-8.25129	5e-05	0.00025495	yes
NM_025648	Farsa	chr8:84856985-84869257	36.9915	18.7256	-0.982178	-2.59759	5e-05	0.00025495	yes
NM_011897	Spry2	chr14:105891946-105896819	36.9771	20.8287	-0.828055	-2.46865	0.0004	0.00168638	yes
NM_019833	Fam69b	chr2:26628456-26636497	36.9531	17.9724	-1.03991	-3.02951	0.0001	0.00048456	yes
NM_028074	Ddx42	chr11:106216925-106249140	36.9512	25.8445	-0.51576	-1.56701	0.01555	0.0410985	yes
NM_008917	Ppt1	chr4:122836226-122859175	36.9511	18.8298	-0.972601	-2.91853	5e-05	0.00025495	yes
NM_144816	Rhbdl1	chr17:25834464-25837127	36.9498	4.8176	-2.93918	-6.67015	5e-05	0.00025495	yes
NM_007714	Clk4	chr11:51263170-51281764	36.943	24.6011	-0.586577	-1.68846	0.0143	0.0382775	yes
NM_021446	0610007P14Rik	chr12:85815454-85824545	36.8581	15.6846	-1.23264	-3.44073	5e-05	0.00025495	yes
NM_011278	Rnf4	chr5:34336389-34353430	36.858	22.5203	-0.710752	-2.1616	0.00125	0.00463922	yes
NM_001136056	Cntfr	chr4:41657497-41697091	36.8283	12.649	-1.54179	-3.26927	5e-05	0.00025495	yes
NM_001243047	Dlg2	chr7:91090785-92449246	36.748	0.746879	-5.62065	-4.69625	5e-05	0.00025495	yes
NM_053084	Trim32	chr4:65380802-66404483	36.7109	15.2731	-1.26522	-2.02172	0.00165	0.00592713	yes
NM_001007569	Pnmal1	chr7:16959794-16962320	36.7056	2.58026	-3.83041	-7.54161	5e-05	0.00025495	yes
NM_010404	Hap1	chr11:100347326-100356141	36.6949	1.90349	-4.26886	-5.73501	5e-05	0.00025495	yes
NM_175696	Pianp	chr6:124996719-125003097	36.5351	10.5758	-1.78851	-4.05031	5e-05	0.00025495	yes
NM_080855	Zcchc14	chr8:121598702-121651933	36.5192	5.34977	-2.77111	-7.65598	5e-05	0.00025495	yes
NM_001077361	Fhl1	chrX:56731760-56793346	36.3269	11.2074	-1.69658	-2.27664	0.00275	0.00924986	yes
NM_007889	Dvl3	chr16:20517063-20532187	36.3149	11.395	-1.67217	-4.81875	5e-05	0.00025495	yes
NM_021286	Sez6	chr11:77930838-77979052	36.1885	6.86355	-2.39851	-4.7796	5e-05	0.00025495	yes
NM_025793	Wdr45b	chr11:121327202-121354447	36.1428	23.3638	-0.629431	-1.91616	0.00465	0.0146515	yes
NM_026859	Maf1	chr15:76351293-76354378	36.1192	18.5003	-0.965216	-1.95894	0.0019	0.00670887	yes
NM_001199246	Maged2	chrX:150806420-150814339	36.0815	16.8928	-1.09485	-2.25454	0.00075	0.00296071	yes
NM_001042565	Wsb1	chr11:79239381-79254695	36.0548	11.7432	-1.61837	-1.96775	0.0088	0.0252731	yes
NM_198622	H1fx	chr6:87980420-87981482	36.0243	12.5326	-1.52329	-4.02305	5e-05	0.00025495	yes
NM_026389	Poldip2	chr11:78512295-78522736	36.0015	23.1648	-0.636125	-1.92304	0.0053	0.0163908	yes
NM_001267717	Nrep	chr18:33437018-33464029	35.9821	6.67433	-2.43058	-2.07034	0.00585	0.0178346	yes
NM_009383	Tial1	chr7:128439776-128461513	35.9477	18.3958	-0.966518	-2.91232	5e-05	0.00025495	yes
NM_133889	Bsdc1	chr4:129461678-129488432	35.9314	23.5432	-0.609934	-1.84978	0.00575	0.017565	yes
NM_001102650	Nt5c3b	chr11:100415693-100441089	35.9245	15.4184	-1.22032	-2.85777	5e-05	0.00025495	yes
NM_010918	Nktr	chr9:121719180-121759943	35.8568	14.8358	-1.27316	-3.57053	5e-05	0.00025495	yes
NM_001098222	Bhlhb9	chrX:135885850-135891081	35.8416	10.9878	-1.70573	-4.32887	5e-05	0.00025495	yes
NM_001290528	Map3k10	chr7:27656374-27674598	35.8361	22.8188	-0.651195	-1.81607	0.00335	0.0110021	yes
NM_025318	Emc6	chr11:73175502-73177042	35.8261	19.6822	-0.864119	-2.13584	0.0007	0.00278503	yes
NM_017376	Tef	chr15:81802672-81826863	35.8076	20.7103	-0.789919	-1.96631	0.0011	0.00415009	yes
NM_007477	Arf2	chr11:103966870-103985336	35.8035	6.78897	-2.39884	-6.35578	5e-05	0.00025495	yes
NM_145376	Lpcat1	chr13:73467382-73514538	35.7633	19.9302	-0.843522	-2.48508	0.00035	0.0014981	yes
NM_010732	Lrrn2	chr1:132880354-132940005	35.6567	1.61582	-4.46384	-8.92779	5e-05	0.00025495	yes
NM_018763	Chst2	chr9:95400925-95407270	35.644	2.35666	-3.91884	-9.6158	5e-05	0.00025495	yes
NM_178892	Tiparp	chr3:65527484-65555518	35.6396	12.3791	-1.52558	-4.20782	5e-05	0.00025495	yes
NM_010218	Fjx1	chr2:102449365-102451792	35.6387	0.186019	-7.58185	-7.16794	0.00135	0.00496488	yes
NM_153774	Ipo9	chr1:135382314-135430491	35.6275	17.8465	-0.997346	-2.95604	5e-05	0.00025495	yes
NM_138751	Tmem47	chrX:81070643-81097875	35.5798	11.6953	-1.60513	-4.70052	5e-05	0.00025495	yes
NM_008730	Nptx1	chr11:119538718-119547820	35.5746	22.7899	-0.642456	-1.9409	0.0021	0.0073145	yes
NM_001037755	Baiap2	chr11:119943091-120006782	35.4855	3.43961	-3.36691	-4.45203	5e-05	0.00025495	yes
NM_021714	Wbp11	chr6:136813653-136828216	35.4147	23.594	-0.585928	-1.78872	0.00695	0.0206294	yes
NM_025845	Prpf38b	chr3:108902806-108911704	35.4135	16.392	-1.11131	-3.31295	5e-05	0.00025495	yes
NM_019831	Zmym3	chrX:101404383-101420685	35.3772	12.5182	-1.49879	-3.60429	5e-05	0.00025495	yes
NM_024267	Ipo4	chr14:55625628-55635678	35.3423	23.1737	-0.608907	-1.85345	0.0041	0.0131434	yes
NM_173182	Fndc3b	chr3:27416161-27710439	35.3369	2.11914	-4.05963	-9.61977	5e-05	0.00025495	yes
NM_001146119	Fam49a	chr12:12262138-12392475	35.2989	2.26748	-3.96046	-6.51411	5e-05	0.00025495	yes
NM_153129	Pacs1	chr19:5133684-5273119	35.2682	4.53612	-2.95884	-7.79959	5e-05	0.00025495	yes
NM_010111	Efnb2	chr8:8617438-8660773	35.2504	8.60254	-2.03481	-5.7503	5e-05	0.00025495	yes
NM_001276704	Nxf1	chr19:8757102-8770910	35.1248	6.54907	-2.42313	-3.92383	5e-05	0.00025495	yes
NM_181075	2610524H06Rik	chr5:114821936-114823468	35.0999	18.2204	-0.945915	-2.64632	0.00115	0.00431285	yes
NM_009712	Arsb	chr13:93771678-93943016	35.0829	21.0137	-0.739441	-2.11336	0.00055	0.00224055	yes
NR_033137	Zfp57	chr17:37001162-37010729	35.0348	1.33318	-4.71585	-6.02248	5e-05	0.00025495	yes
NM_011592	Timm44	chr8:4259730-4275905	35.0024	16.5529	-1.08037	-3.13652	5e-05	0.00025495	yes
NM_080726	Rem2	chr14:54476099-54480434	34.9992	5.2738	-2.73041	-6.53778	5e-05	0.00025495	yes
NM_001159513	H2afy	chr13:56073621-56135550	34.9803	15.0391	-1.21782	-2.15183	0.0019	0.00670887	yes
NM_007713	Clk3	chr9:57750710-57765860	34.9302	23.5955	-0.565959	-1.71178	0.01175	0.0323982	yes
NM_008684	Neo1	chr9:58874679-59036441	34.9136	5.98262	-2.54494	-5.01721	5e-05	0.00025495	yes
NM_001290539	Vstm2a	chr11:16257723-16284551	34.7861	5.40125	-2.68715	-5.15589	5e-05	0.00025495	yes
NM_001286575	Ehmt2	chr17:34898491-34914050	34.7751	13.3853	-1.3774	-2.69326	5e-05	0.00025495	yes
NM_029798	Flywch2	chr17:23776917-23786077	34.7133	10.8588	-1.67663	-4.12011	5e-05	0.00025495	yes
NM_025891	Smarcd3	chr5:24592621-24602002	34.6108	9.86994	-1.81011	-4.8215	5e-05	0.00025495	yes
NM_029934	Mboat7	chr7:3677788-3693525	34.6038	24.3119	-0.509266	-1.54394	0.0178	0.0461096	yes
NM_172743	Plekha7	chr7:116124117-116189841	34.6007	0.473772	-6.19046	-9.26105	5e-05	0.00025495	yes
NM_144799	Lmcd1	chr6:112273757-112330423	34.5747	0.925927	-5.22268	-6.58388	5e-05	0.00025495	yes
NM_001080926	Lrp8	chr4:107802258-107876840	34.565	8.80824	-1.97239	-5.00591	5e-05	0.00025495	yes
NM_007951	Erh	chr12:80634022-80643861	34.5007	17.2085	-1.00351	-2.73477	0.00175	0.00624574	yes
NM_001045533	38047	chr1:72427111-72536564	34.4933	9.23904	-1.9005	-5.48564	5e-05	0.00025495	yes
NM_009480	Usf1	chr1:171411680-171418742	34.4166	16.2052	-1.08665	-3.14436	5e-05	0.00025495	yes
NM_027590	Ints10	chr8:68793953-68827644	34.3909	17.2487	-0.995537	-2.95885	5e-05	0.00025495	yes
NM_133737	Lancl2	chr6:57702454-57739449	34.2834	22.4107	-0.613324	-1.86401	0.00435	0.0138281	yes
NM_021493	Arhgap23	chr11:97450159-97502400	34.2809	14.5436	-1.23703	-3.54244	5e-05	0.00025495	yes
NM_028099	Dusp11	chr6:85942268-85961667	34.1582	15.1174	-1.17602	-3.44709	5e-05	0.00025495	yes
NM_001085492	Rere	chr4:150281915-150621966	34.1533	17.4605	-0.967925	-2.88108	5e-05	0.00025495	yes
NM_021499	Wdr8	chr4:154142371-154156818	34.1161	10.4788	-1.70299	-4.55954	5e-05	0.00025495	yes
NM_001081270	Dscaml1	chr9:45416625-45753713	34.0918	0.27173	-6.97111	-9.87248	5e-05	0.00025495	yes
NM_001146294	Celf4	chr18:25477619-25753983	34.0571	10.8371	-1.65198	-2.0916	0.0014	0.00513014	yes
NM_001082483	Efr3b	chr12:3962553-4038915	34.056	21.706	-0.64982	-1.94062	0.0023	0.00792184	yes
NM_026110	Paxbp1	chr16:90936096-91044379	34.0278	5.60957	-2.60075	-2.58627	0.00175	0.00624574	yes
NM_001005511	Lmtk3	chr7:45783946-45804142	33.9858	1.98302	-4.09916	-3.53187	0.0025	0.00853332	yes
NR_029425	Rbmx	chrX:57383347-57393036	33.9623	5.53549	-2.61715	-4.63507	5e-05	0.00025495	yes
NM_173761	Ythdf1	chr2:180904376-180920936	33.957	23.3982	-0.537314	-1.63684	0.011	0.0306454	yes
NM_008409	Itm2a	chrX:107397194-107403360	33.9203	13.2177	-1.35968	-3.75213	5e-05	0.00025495	yes
NM_145514	Wdr26	chr1:181173225-181211978	33.8797	22.7791	-0.572711	-1.70269	0.00765	0.0223937	yes
NM_001033273	5031439G07Rik	chr15:84945719-84987971	33.8725	12.2323	-1.46942	-4.18127	5e-05	0.00025495	yes
NM_133971	Ankrd10	chr8:11611580-11635757	33.8584	14.0195	-1.27208	-2.71626	5e-05	0.00025495	yes
NM_009381	Thrsp	chr7:97412956-97417510	33.7302	2.36841	-3.83205	-6.65165	5e-05	0.00025495	yes
NM_001039472	Kif21b	chr1:136131400-136178014	33.7257	0.779285	-5.43556	-11.2739	5e-05	0.00025495	yes
NM_001110791	Sf1	chr19:6363689-6378038	33.7193	19.1172	-0.818708	-1.8391	0.00265	0.00894485	yes
NM_001002927	Penk	chr4:4133535-4138445	33.6925	2.74468	-3.61772	-6.89929	5e-05	0.00025495	yes
NM_017406	Atf6b	chr17:34647145-34655074	33.6566	21.7692	-0.628604	-1.89618	0.00475	0.0149279	yes
NM_172795	Sarm1	chr11:78472329-78497754	33.6061	10.0899	-1.7358	-4.80441	5e-05	0.00025495	yes
NM_013866	Zfp385a	chr15:103313894-103340086	33.4766	6.6593	-2.32971	-5.99542	5e-05	0.00025495	yes
NM_001290750	Rnf130	chr11:50025330-50125719	33.4714	6.54583	-2.35428	-6.40623	5e-05	0.00025495	yes
NM_153403	Ago1	chr4:126435012-126468421	33.4713	5.16647	-2.69567	-7.52394	5e-05	0.00025495	yes
NM_011842	Mta2	chr19:8941919-8952300	33.4039	12.5511	-1.41221	-4.10704	5e-05	0.00025495	yes
NM_001113550	4833420G17Rik	chr13:119462758-119486117	33.4032	10.4532	-1.67604	-4.34499	5e-05	0.00025495	yes
NM_028250	Acbd6	chr1:155558119-155687233	33.3989	19.241	-0.795618	-1.97871	0.0014	0.00513014	yes
NM_017373	Nfil3	chr13:52967208-52981039	33.3903	5.85065	-2.51276	-6.19073	5e-05	0.00025495	yes
NM_153082	Dnajc27	chr12:4082573-4110612	33.3325	14.9691	-1.15494	-3.45917	5e-05	0.00025495	yes
NM_033526	Ubqln4	chr3:88553715-88569725	33.3131	19.2094	-0.794277	-2.38632	0.00025	0.00110858	yes
NM_009752	Glb1	chr9:114401077-114474379	33.2569	13.681	-1.28148	-2.63179	0.00015	0.000698799	yes
NM_206924	Jtb	chr3:90231596-90235840	33.2504	17.7993	-0.901553	-2.53823	0.0008	0.00313097	yes
NM_030685	Serp1	chr3:58521970-58557501	33.2502	17.5396	-0.922748	-1.76229	0.0071	0.0210233	yes
NM_177876	Vps37b	chr5:124004640-124032260	33.1874	2.56758	-3.69215	-7.86573	5e-05	0.00025495	yes
NM_001281491	Syngap1	chr17:26941451-26970645	33.1467	2.93495	-3.49745	-7.94016	5e-05	0.00025495	yes
NM_009186	Tra2b	chr16:22245740-22265929	33.0839	18.1571	-0.865594	-2.55778	0.0002	0.000905362	yes
NM_172276	Sfswap	chr5:129501230-129571384	33.0833	13.1849	-1.32722	-3.89238	5e-05	0.00025495	yes
NM_008306	Ndst1	chr18:60685975-60713389	33.0825	21.6282	-0.613154	-1.83753	0.00425	0.0135598	yes
NM_015806	Mapk6	chr9:75386781-75410016	33.0138	9.70616	-1.7661	-4.71536	5e-05	0.00025495	yes
NM_001093752	Srsf11	chr3:158010492-158036639	32.7803	17.574	-0.89939	-1.57662	0.0126	0.034378	yes
NM_175217	Mmd2	chr5:142563480-142608752	32.777	0.427852	-6.25943	-7.0116	0.0001	0.00048456	yes
NM_020333	Slc12a5	chr2:164967987-164999731	32.7711	0.170449	-7.58694	-8.97692	5e-05	0.00025495	yes
NM_028209	Ttc4	chr4:106661807-106678944	32.7393	12.4316	-1.39701	-3.68302	5e-05	0.00025495	yes
NM_001205369	Casc4	chr2:121866969-121936207	32.6962	6.56659	-2.31591	-3.10625	0.00045	0.00187293	yes
NM_001085408	Sdccag3	chr2:26382799-26389316	32.6643	11.5725	-1.49701	-2.10814	0.00265	0.00894485	yes
NM_010151	Nr2f1	chr13:78188972-78236564	32.6157	0.227826	-7.16149	-6.43529	0.00065	0.00260486	yes
NM_194060	Foxo6	chr4:120267077-120287261	32.5421	0.969751	-5.06855	-8.07364	5e-05	0.00025495	yes
NM_033321	P2rx5	chr11:73160529-73172687	32.5071	2.41788	-3.74894	-7.65583	5e-05	0.00025495	yes
NM_146055	Ccar2	chr14:70100144-70153791	32.4242	16.073	-1.01243	-2.5994	5e-05	0.00025495	yes
NM_001199265	Epb4.1l2	chr10:25359797-25523518	32.393	5.06142	-2.67807	-3.98387	5e-05	0.00025495	yes
NM_001012638	Acd	chr8:105690905-105701095	32.3918	11.9897	-1.43384	-2.1336	0.00285	0.00955098	yes
NM_009697	Nr2f2	chr7:70351949-70411146	32.2941	2.10223	-3.94127	-7.67724	5e-05	0.00025495	yes
NM_027276	Cdc16	chr8:13757689-13781882	32.2753	17.5848	-0.876101	-2.56026	0.00015	0.000698799	yes
NM_010637	Klf4	chr4:55527136-55532475	32.2217	6.13885	-2.39199	-6.20303	5e-05	0.00025495	yes
NM_011273	Xpr1	chr1:155275656-155417444	32.14	11.5666	-1.4744	-4.30765	5e-05	0.00025495	yes
NM_130858	Nxph3	chr11:95509845-95514565	32.1318	16.1841	-0.989426	-2.77597	0.0001	0.00048456	yes
NM_009429	Tpt1	chr14:75845255-75848303	32.1157	19.081	-0.751143	-1.63164	0.00835	0.0241711	yes
NM_010710	Lhx2	chr2:38339280-38369737	32.0462	0	#NAME?	#NAME?	5e-05	0.00025495	yes
NM_001164207	Tmem176b	chr6:48833810-48841374	31.9902	13.5207	-1.24246	-1.78813	0.00755	0.0221294	yes
NM_010217	Ctgf	chr10:24595441-24598682	31.9888	5.58319	-2.5184	-6.16271	5e-05	0.00025495	yes
NM_178757	Irf2bp1	chr7:19004064-19006763	31.9052	11.3234	-1.49448	-4.25265	5e-05	0.00025495	yes
NM_001034115	Shank1	chr7:44310263-44358353	31.894	1.70501	-4.22544	-9.93557	5e-05	0.00025495	yes
NM_025555	2410004B18Rik	chr3:145938031-145944275	31.8914	18.6584	-0.773341	-2.15891	0.0062	0.0186861	yes
NM_080555	Ppap2b	chr4:105157346-105232767	31.8706	6.73076	-2.24338	-5.89437	5e-05	0.00025495	yes
NM_011319	Sars	chr3:108424863-108445259	31.8512	11.89	-1.4216	-2.09945	0.0026	0.0088087	yes
NM_008078	Gad2	chr2:22622326-22693877	31.7525	0.004037	-12.9413	-2.81688	0.01755	0.045585	yes
NM_011678	Usp4	chr9:108347830-108392529	31.7224	16.7952	-0.917453	-2.75552	5e-05	0.00025495	yes
NM_018747	Akap7	chr10:25169089-25299163	31.7156	6.66296	-2.25096	-6.05213	5e-05	0.00025495	yes
NM_144906	Sgip1	chr4:102760134-103011965	31.7055	6.59591	-2.26509	-2.62357	0.0162	0.0426249	yes
NM_007594	Calu	chr6:29348105-29380513	31.6475	10.2464	-1.62697	-3.17774	0.0001	0.00048456	yes
NM_025616	Timm50	chr7:28305825-28312046	31.6273	20.1664	-0.649218	-1.85254	0.0112	0.0310933	yes
NM_053100	Trim8	chr19:46501647-46516455	31.5855	18.9112	-0.740024	-2.2293	0.0008	0.00313097	yes
NM_008506	Mycl	chr4:122996098-123002480	31.5423	0.134277	-7.87594	-6.68547	0.002	0.00701038	yes
NM_013528	Gfpt1	chr6:87042845-87092207	31.4729	14.6581	-1.10242	-3.27764	5e-05	0.00025495	yes
NM_153407	Csrnp2	chr15:100479569-100495239	31.4727	4.34091	-2.85803	-7.42907	5e-05	0.00025495	yes
NM_010852	Myef2	chr2:125068126-125123660	31.4465	19.2344	-0.709208	-1.79488	0.0038	0.0123028	yes
NM_153388	Lrfn4	chr19:4510471-4621752	31.423	15.3472	-1.03385	-2.35469	0.00015	0.000698799	yes
NM_029770	Unc5b	chr10:60762594-60831581	31.4054	3.10399	-3.33882	-8.57716	5e-05	0.00025495	yes
NM_207302	Zranb1	chr7:132949621-132983951	31.3941	18.3242	-0.776742	-2.29145	0.00075	0.00296071	yes
NM_009528	Wnt7b	chr15:85535436-85593708	31.3603	0.00556999	-12.459	-2.32479	0.01105	0.0307612	yes
NM_010801	Mlf1	chr3:67374096-67400000	31.358	3.58928	-3.12707	-4.12379	0.0012	0.00447094	yes
NM_133847	Tm9sf4	chr2:153161300-153210463	31.3233	16.8003	-0.898748	-2.6975	5e-05	0.00025495	yes
NM_008712	Nos1	chr5:117867118-117953813	31.3071	1.00619	-4.95951	-9.37792	5e-05	0.00025495	yes
NM_009530	Atrx	chrX:105797614-105929372	31.2817	8.50942	-1.87819	-5.18263	5e-05	0.00025495	yes
NM_029432	4930402H24Rik	chr2:130707852-130840110	31.2684	9.87561	-1.66276	-4.75106	5e-05	0.00025495	yes
NM_001111121	Ccdc6	chr10:70097120-70193200	31.2507	12.4548	-1.32718	-3.90762	5e-05	0.00025495	yes
NM_133234	Bbc3	chr7:16309582-16318334	31.1205	6.77841	-2.19885	-5.55943	5e-05	0.00025495	yes
NM_018828	Fnbp4	chr2:90745369-90781020	31.0868	6.99168	-2.15259	-6.0474	5e-05	0.00025495	yes
NM_001136270	Prr24	chr7:16272012-16273692	31.0792	19.0972	-0.702592	-2.04698	0.003	0.00997302	yes
NM_013762	Rpl3	chr15:80077780-80083406	30.8816	20.5346	-0.588691	-1.45211	0.01905	0.0488823	yes
NM_021303	Noc2l	chr4:156236009-156255338	30.8688	10.7389	-1.5233	-3.99829	5e-05	0.00025495	yes
NM_001001806	Zfp36l2	chr17:84183927-84187947	30.8504	2.96671	-3.37835	-7.77079	5e-05	0.00025495	yes
NM_133819	Ppp1r15b	chr1:133131165-133139800	30.7821	13.676	-1.17045	-3.49027	5e-05	0.00025495	yes
NM_008883	Plxna3	chrX:74329065-74344689	30.7572	5.6166	-2.45316	-6.89131	5e-05	0.00025495	yes
NM_008729	Ctnnd2	chr15:30172592-31029343	30.7336	11.2332	-1.45205	-4.2623	5e-05	0.00025495	yes
NM_078477	Klf16	chr10:80567120-80577296	30.6718	10.8695	-1.49663	-4.24107	5e-05	0.00025495	yes
NM_025682	Pspc1	chr14:56722448-56778316	30.6687	15.6332	-0.972156	-2.83525	0.0001	0.00048456	yes
NM_001144855	Ppfia4	chr1:134296782-134332928	30.6608	12.3898	-1.30724	-3.88097	5e-05	0.00025495	yes
NM_016680	Clasrp	chr7:19581042-19604468	30.6548	12.911	-1.24751	-3.52849	5e-05	0.00025495	yes
NM_001164663	Soga1	chr2:157010441-157079265	30.6291	2.31647	-3.72491	-9.93604	5e-05	0.00025495	yes
NM_007791	Csrp1	chr1:135729196-135752229	30.6084	19.8939	-0.621601	-1.82767	0.0087	0.0250293	yes
NM_001162493	Mpst	chr15:78406711-78414015	30.5843	17.7954	-0.78129	-1.84013	0.00365	0.0118592	yes
NM_001252201	Map4k4	chr1:39900912-40026310	30.5819	15.8039	-0.952402	-1.77936	0.0052	0.0161363	yes
NM_178621	Phyhipl	chr10:70440667-70599291	30.5767	10.9019	-1.48785	-3.05906	5e-05	0.00025495	yes
NM_026484	Ccny	chr18:9314043-9450150	30.5273	13.3077	-1.19784	-3.54386	5e-05	0.00025495	yes
NM_001014390	Dyrk2	chr10:118859348-118868903	30.5182	3.52262	-3.11495	-6.92945	5e-05	0.00025495	yes
NM_026192	Calcoco1	chr15:102706776-102722178	30.5073	17.7616	-0.780392	-2.3317	0.0006	0.00242635	yes
NM_133665	Mef2d	chr3:88142394-88169167	30.5069	21.057	-0.534834	-1.60796	0.01735	0.0451362	yes
NM_001081319	C030046E11Rik	chr19:29522281-29605921	30.4589	4.95018	-2.62131	-7.26352	5e-05	0.00025495	yes
NM_145382	Fam193b	chr13:55539315-55571120	30.4533	8.92003	-1.77148	-4.94041	5e-05	0.00025495	yes
NM_024462	Ccdc23	chr4:119195309-119201298	30.3681	17.5745	-0.789075	-1.53054	0.01425	0.0381548	yes
NM_001037906	Nell1	chr7:49975349-50863289	30.3443	3.59913	-3.07571	-6.74408	5e-05	0.00025495	yes
NR_034038	5430416N02Rik	chr5:100420841-100429535	30.3393	3.23929	-3.22744	-5.7819	5e-05	0.00025495	yes
NM_170669	Rps15a	chr7:118104375-118116147	30.3162	7.77622	-1.96295	-5.63152	5e-05	0.00025495	yes
NM_172903	Man2a2	chr7:80349096-80371375	30.2385	19.9856	-0.597424	-1.79662	0.0053	0.0163908	yes
NM_145479	Klhl22	chr16:17759620-17793382	30.2139	18.4435	-0.712099	-2.12681	0.0015	0.00545058	yes
NM_177393	Nalcn	chr14:123276640-123627144	30.1329	13.6511	-1.14232	-3.36159	5e-05	0.00025495	yes
NM_001080932	Foxk2	chr11:121259986-121309896	30.1258	15.9021	-0.921787	-2.75104	5e-05	0.00025495	yes
NM_013830	Prpf4b	chr13:34875493-34902878	30.1102	18.2099	-0.725528	-2.08586	0.0013	0.00479842	yes
NM_001110505	Amy1	chr3:113555951-113577750	30.084	15.3131	-0.974234	-2.29408	0.0007	0.00278503	yes
NM_010808	Mmp24	chr2:155775343-155819203	30.0401	15.6176	-0.943718	-2.26971	0.0003	0.00130491	yes
NM_001037722	Adam15	chr3:89339639-89350010	29.9976	11.6621	-1.36302	-2.44071	0.0009	0.00347903	yes
NM_028386	Asphd2	chr5:112385444-112392213	29.9719	16.7454	-0.839848	-2.39315	0.0005	0.00205987	yes
NM_011809	Ets2	chr16:95702406-95721049	29.9655	7.28432	-2.04044	-5.53488	5e-05	0.00025495	yes
NM_007622	Cbx1	chr11:96789135-96808640	29.9638	13.4695	-1.15352	-2.79679	5e-05	0.00025495	yes
NM_026812	Hddc3	chr7:80343136-80346097	29.9525	1.75196	-4.09563	-6.33338	5e-05	0.00025495	yes
NM_027882	Cic	chr7:25282178-25294148	29.9239	18.0953	-0.725686	-1.48933	0.0163	0.0428324	yes
NM_020575	39142	chr2:60209935-60248385	29.9176	16.2169	-0.883492	-2.61318	0.00025	0.00110858	yes
NM_010317	Gng4	chr13:13784538-13827895	29.9122	4.93746	-2.59889	-6.50524	5e-05	0.00025495	yes
NM_001029890	Mex3a	chr3:88532394-88541394	29.8693	0.304972	-6.61384	-9.14845	5e-05	0.00025495	yes
NM_013628	Pcsk1	chr13:75089986-75132498	29.8589	8.50807	-1.81126	-4.74904	5e-05	0.00025495	yes
NM_013874	Dpf1	chr7:29304004-29317586	29.8074	1.58169	-4.23613	-7.65355	5e-05	0.00025495	yes
NR_033520	Tmem181b-ps	chr17:6439001-6450994	29.8047	2.06238	-3.85316	-7.19307	5e-05	0.00025495	yes
NM_023324	Peli1	chr11:21091323-21150327	29.7858	10.0178	-1.57206	-4.48027	5e-05	0.00025495	yes
NM_019394	Mia	chr7:27179740-27181149	29.7779	0	#NAME?	#NAME?	5e-05	0.00025495	yes
NM_001164608	Maf1	chr15:76351293-76354378	29.7649	7.73369	-1.94439	-2.58697	0.00055	0.00224055	yes
NM_001290345	Map4k3	chr17:80580512-80728025	29.7408	15.9931	-0.894994	-2.66089	5e-05	0.00025495	yes
NM_008071	Gabrb3	chr7:57590517-57828801	29.7358	16.1929	-0.876842	-2.40852	0.00015	0.000698799	yes
NM_001048179	Ccl27a	chr4:41760442-41774176	29.6963	6.89228	-2.10723	-2.98932	0.00915	0.0261465	yes
NM_144846	Fam49b	chr15:63929093-64060448	29.6953	16.5141	-0.846539	-2.52931	0.0001	0.00048456	yes
NM_178027	Vps26b	chr9:26999676-27030094	29.561	18.2862	-0.692939	-1.91295	0.00185	0.00655899	yes
NM_001038587	Adar	chr3:89715021-89764632	29.4796	16.145	-0.868629	-1.71543	0.0081	0.0235484	yes
NM_177387	Ust	chr10:8204752-8518825	29.4278	4.85056	-2.60095	-6.91531	5e-05	0.00025495	yes
NM_021462	Mknk2	chr10:80665329-80671976	29.3993	18.7203	-0.651178	-1.95213	0.0029	0.00970072	yes
NM_026910	Tnik	chr3:28263213-28670585	29.3373	6.10256	-2.26525	-2.22439	0.01315	0.035644	yes
NM_130893	Scrt1	chr15:76516202-76522129	29.3027	11.5065	-1.34859	-3.93594	5e-05	0.00025495	yes
NM_001080943	Zdhhc22	chr12:86983380-86988676	29.2671	5.67801	-2.36582	-4.94379	5e-05	0.00025495	yes
NM_001163175	Begain	chr12:109032181-109068217	29.2466	1.47522	-4.30927	-8.00784	5e-05	0.00025495	yes
NM_008981	Ptprg	chr14:11553552-12242039	29.2195	19.3447	-0.594993	-1.74279	0.00595	0.0180851	yes
NM_010155	Erf	chr7:25242559-25250758	29.1524	11.7137	-1.31542	-3.83493	5e-05	0.00025495	yes
NM_001289670	Arhgap33	chr7:30522225-30535060	29.0943	5.29086	-2.45916	-3.01103	0.00655	0.0195952	yes
NR_015483	2610203C20Rik	chr9:41581338-41592487	29.0815	5.73006	-2.34348	-5.35137	5e-05	0.00025495	yes
NM_144892	Ncoa5	chr2:165000356-165034779	29.0231	13.2104	-1.13553	-3.30866	5e-05	0.00025495	yes
NM_144873	Uhrf2	chr19:30030512-30093724	28.9078	16.6734	-0.793913	-2.38182	0.0006	0.00242635	yes
NM_001289613	Celf3	chr3:94478294-94492198	28.8988	7.05062	-2.03519	-3.89557	5e-05	0.00025495	yes
NM_023684	Lime1	chr2:181381234-181383628	28.8902	9.89433	-1.5459	-4.09877	5e-05	0.00025495	yes
NM_001045558	Pick1	chr15:79229172-79249466	28.8828	17.9532	-0.685967	-1.59952	0.01105	0.0307612	yes
NM_001286203	Timm9	chr12:71111427-71136675	28.8719	15.0964	-0.935458	-1.63964	0.01475	0.0392859	yes
NM_016695	Mpp2	chr11:102057016-102088515	28.8534	3.4452	-3.06608	-7.53353	5e-05	0.00025495	yes
NM_008253	Hmgb3	chrX:71555992-71560654	28.8206	8.90443	-1.6945	-4.36178	5e-05	0.00025495	yes
NM_172755	Sugp2	chr8:70220192-70263105	28.8198	12.8277	-1.1678	-2.39858	0.00015	0.000698799	yes
NM_001166506	Sec14l1	chr11:117115171-117159268	28.814	10.2659	-1.48891	-3.54665	5e-05	0.00025495	yes
NM_183037	Trim46	chr3:89234176-89245897	28.7935	15.5547	-0.888394	-2.04512	0.00095	0.00364757	yes
NM_025275	Amz2	chr11:109425945-109438148	28.7699	15.4627	-0.895772	-2.20153	0.00015	0.000698799	yes
NM_010276	Gem	chr4:11704446-11714993	28.7683	0.619598	-5.537	-7.39264	5e-05	0.00025495	yes
NM_001204973	Brd2	chr17:34112018-34122607	28.7475	11.1206	-1.3702	-1.57996	0.01485	0.0395061	yes
NM_029505	Ap3m2	chr8:22787353-22805654	28.7325	7.82145	-1.87718	-3.7877	5e-05	0.00025495	yes
NM_008898	Por	chr5:135689213-135735325	28.6792	15.1698	-0.918804	-2.67198	5e-05	0.00025495	yes
NM_181750	R3hdm1	chr1:128103305-128237735	28.6585	14.6276	-0.970267	-2.75655	5e-05	0.00025495	yes
NM_001013370	Sesn1	chr10:41810573-41908436	28.6154	15.348	-0.898739	-1.74593	0.0061	0.0184549	yes
NM_001048148	Zgpat	chr2:181357689-181380793	28.6098	10.137	-1.49687	-2.65248	0.0001	0.00048456	yes
NM_175009	Eny2	chr15:44375226-44437685	28.595	12.6999	-1.17095	-2.66537	0.0001	0.00048456	yes
NM_172993	Zfp512	chr5:31452435-31481753	28.5747	16.2062	-0.818195	-2.43232	0.00025	0.00110858	yes
NM_145434	Nr1d1	chr11:98767931-98775377	28.5513	3.26896	-3.12665	-7.09489	5e-05	0.00025495	yes
NM_144802	Hnrnpll	chr17:80029486-80062268	28.5413	17.715	-0.688079	-2.04937	0.00215	0.00747153	yes
NR_002142	Rpph1	chr14:50807446-50807771	28.5167	1.9029	-3.90553	-5.9877	0.01795	0.046419	yes
NM_001252200	Map4k4	chr1:39900912-40026310	28.5111	8.60976	-1.72748	-2.81439	5e-05	0.00025495	yes
NM_080437	Celsr3	chr9:108826319-108852969	28.5081	9.19882	-1.63185	-4.74746	5e-05	0.00025495	yes
NM_001254762	Mospd3	chr5:137596646-137601059	28.4937	11.318	-1.33203	-2.73143	5e-05	0.00025495	yes
NM_133241	Mlc1	chr15:88955883-88978553	28.4933	17.3658	-0.714374	-2.06931	0.00235	0.00807118	yes
NM_011750	Sf1	chr19:6363689-6378038	28.4897	11.7753	-1.27467	-2.21985	0.00075	0.00296071	yes
NM_010723	Lmo4	chr3:144188529-144205255	28.4763	9.65546	-1.56035	-3.303	5e-05	0.00025495	yes
NM_001033432	Heca	chr10:17900465-17948067	28.4705	11.4117	-1.31895	-3.83801	5e-05	0.00025495	yes
NM_027278	Rpp25l	chr4:41712032-41713517	28.4627	11.4172	-1.31786	-3.25257	0.00015	0.000698799	yes
NM_018786	Prpf40b	chr15:99295408-99317007	28.4092	9.23169	-1.62169	-4.54683	5e-05	0.00025495	yes
NM_134081	Dnajc9	chr14:20384637-20388910	28.4089	12.1077	-1.23042	-3.34979	5e-05	0.00025495	yes
NM_008751	Nxph1	chr6:8950018-9248578	28.3947	0.14563	-7.60717	-6.09768	0.01515	0.0401986	yes
NM_020579	B4galt3	chr1:171270327-171276895	28.3764	16.2349	-0.805591	-2.30822	0.0006	0.00242635	yes
NM_175260	Myh10	chr11:68691914-68816624	28.2965	11.3068	-1.32343	-3.57172	5e-05	0.00025495	yes
NM_011894	Sh3bp5	chr14:31373963-31436033	28.254	1.14383	-4.62652	-7.79719	5e-05	0.00025495	yes
NM_026102	Daam1	chr12:71831067-71992376	28.231	10.3258	-1.45102	-2.29671	0.00145	0.00529103	yes
NM_030595	Nbea	chr3:55625197-56183701	28.2213	5.35896	-2.39676	-5.27081	5e-05	0.00025495	yes
NM_026936	Oxa1l	chr14:54360840-54417702	28.2108	8.05858	-1.80765	-2.4972	0.0042	0.0134167	yes
NM_001081655	Dact3	chr7:16875316-16887301	28.1947	7.06906	-1.99583	-5.30873	5e-05	0.00025495	yes
NM_001290678	Cpeb4	chr11:31870939-31935635	28.1719	13.6367	-1.04676	-1.57155	0.0177	0.0458962	yes
NM_008889	Ppp1r14b	chr19:6975047-6977324	28.1516	17.3861	-0.695276	-1.88053	0.0185	0.0476655	yes
NM_028052	Synpr	chr14:13284779-13615469	28.0907	0	#NAME?	#NAME?	0.0116	0.0320719	yes
NR_002928	Gm1943	chr8:109339799-109340908	28.0866	5.91567	-2.24727	-5.01739	5e-05	0.00025495	yes
NM_172692	Gba2	chr4:43562633-43587487	28.0745	9.73086	-1.52862	-2.53669	0.0005	0.00205987	yes
NM_001164518	Iglon5	chr7:43472906-43490023	28.0469	8.43778	-1.7329	-4.66242	5e-05	0.00025495	yes
NM_018824	Slc23a2	chr2:132052495-132145108	28.0459	13.9965	-1.00272	-2.98708	5e-05	0.00025495	yes
NM_028095	Mettl10	chr7:132827460-132852647	28.0418	9.06552	-1.62912	-3.97522	5e-05	0.00025495	yes
NM_053108	Glrx	chr13:75839885-75850151	28.0194	6.51378	-2.10486	-4.926	5e-05	0.00025495	yes
NM_001199009	Dcaf11	chr14:55560028-55570065	27.9799	11.2032	-1.32048	-2.30583	0.00265	0.00894485	yes
NM_009025	Rasa3	chr8:13567217-13677587	27.9623	0.607419	-5.52465	-8.44916	5e-05	0.00025495	yes
NM_009085	Polr1c	chr17:46243919-46248045	27.9378	16.3041	-0.776979	-2.15876	0.00285	0.00955098	yes
NM_172449	Bzrap1	chr11:87760540-87785928	27.87	1.37861	-4.33743	-9.85733	5e-05	0.00025495	yes
NM_010474	Hs3st1	chr5:39613934-39644631	27.868	1.62527	-4.09986	-6.78345	5e-05	0.00025495	yes
NM_008855	Prkcb	chr7:122289124-122634401	27.8429	4.47623	-2.63695	-7.24876	5e-05	0.00025495	yes
NM_007764	Crkl	chr16:17451984-17487440	27.8076	13.4242	-1.05065	-2.97983	5e-05	0.00025495	yes
NM_001113517	Arhgef7	chr8:11728104-11835217	27.7904	11.9568	-1.21676	-2.73923	5e-05	0.00025495	yes
NM_025776	Rbm22	chr18:60560785-60572729	27.7872	10.3272	-1.42797	-3.89227	5e-05	0.00025495	yes
NM_172592	Srek1	chr13:103741614-103764582	27.7328	10.4415	-1.40926	-4.0775	5e-05	0.00025495	yes
NM_019816	Aatf	chr11:84422855-84513501	27.711	12.502	-1.1483	-3.14862	5e-05	0.00025495	yes
NM_026175	Sf3a1	chr11:4160353-4182541	27.6839	15.0755	-0.876841	-2.63344	5e-05	0.00025495	yes
NM_170592	Ntmt1	chr2:30807976-30823014	27.6557	13.6433	-1.01938	-2.71183	0.0005	0.00205987	yes
NM_145155	Wasf3	chr5:146385005-146471125	27.6548	16.7311	-0.724997	-2.13927	0.0015	0.00545058	yes
NM_026932	Ebna1bp2	chr4:118620798-118631915	27.623	18.3636	-0.589026	-1.64213	0.00775	0.0226537	yes
NM_177715	Kctd12	chr14:102976580-102982637	27.6164	1.57046	-4.13627	-8.67612	5e-05	0.00025495	yes
NM_009336	Vps72	chr3:95111041-95123051	27.5867	15.6313	-0.819534	-2.26628	0.00195	0.0068615	yes
NM_010881	Ncoa1	chr12:4247361-4477182	27.5768	12.3128	-1.1633	-3.38478	5e-05	0.00025495	yes
NM_029963	Mrps5	chr2:127587425-127603986	27.5694	13.2643	-1.05552	-2.86524	0.0002	0.000905362	yes
NM_001080814	Fat3	chr9:15910192-16378231	27.5093	3.81205	-2.85128	-7.2829	5e-05	0.00025495	yes
NM_001013806	Ankrd13c	chr3:157947465-158006837	27.4939	16.8934	-0.702655	-2.07573	0.00175	0.00624574	yes
NM_001039179	Bicd2	chr13:49341548-49387026	27.4792	18.5879	-0.563972	-1.51007	0.014	0.0375682	yes
NM_008595	Mfng	chr15:78755882-78773445	27.4565	1.3486	-4.34762	-6.90839	5e-05	0.00025495	yes
NM_008718	Npas1	chr7:16455720-16476780	27.4492	0.308198	-6.47676	-6.99015	0.0002	0.000905362	yes
NM_153545	Lrrc45	chr11:120713952-120721127	27.4345	8.93421	-1.61858	-4.34381	5e-05	0.00025495	yes
NM_199143	Znrf2	chr6:54816915-54890224	27.4296	8.01364	-1.7752	-4.77387	5e-05	0.00025495	yes
NM_177646	Dgkd	chr1:87853286-87944489	27.3301	6.38496	-2.09774	-5.94139	5e-05	0.00025495	yes
NM_026383	Pnrc2	chr4:135870925-135873846	27.237	17.1281	-0.669199	-1.93326	0.0051	0.0158854	yes
NM_026002	Mtdh	chr15:34082718-34142385	27.2266	17.5735	-0.631616	-1.89604	0.00325	0.0107201	yes
NM_009510	Ezr	chr17:6738130-6782780	27.2113	10.9375	-1.31493	-3.72283	5e-05	0.00025495	yes
NM_026984	Kmt2e	chr5:23434428-23616571	27.1229	8.6508	-1.6486	-2.87456	0.0001	0.00048456	yes
NM_177056	Tmem198	chr1:75479531-75485693	27.1105	5.48403	-2.30554	-5.63172	5e-05	0.00025495	yes
NM_007395	Acvr1b	chr15:101174124-101212601	27.1028	15.2172	-0.832737	-2.30484	0.00015	0.000698799	yes
NM_027985	Mad2l2	chr4:148140489-148145696	27.0972	5.65777	-2.25984	-5.04644	5e-05	0.00025495	yes
NM_023239	Ndnl2	chr7:64756095-65156528	27.0338	12.1988	-1.14803	-1.89442	0.00385	0.0124359	yes
NM_139236	Nol6	chr4:41114426-41124339	27.0326	16.476	-0.714333	-2.13794	0.0011	0.00415009	yes
NM_057172	Fubp1	chr3:152210457-152236830	26.9888	16.3708	-0.721232	-2.13157	0.00085	0.00330678	yes
NM_001195538	Dclk1	chr3:55242525-55539068	26.9888	12.7021	-1.08729	-2.05089	0.00125	0.00463922	yes
NM_001081241	Fam65a	chr8:105605228-105622218	26.986	18.7387	-0.526189	-1.50926	0.0145	0.0387332	yes
NM_008629	Msi1	chr5:115429684-115454202	26.9777	1.60273	-4.07316	-6.85352	5e-05	0.00025495	yes
NM_001029979	Safb2	chr17:56562941-56584583	26.9725	8.7587	-1.6227	-4.48768	5e-05	0.00025495	yes
NM_026900	Zfp580	chr7:5051531-5053723	26.9479	17.2629	-0.642501	-1.75718	0.01755	0.045585	yes
NM_021431	Nudt11	chrX:6047506-6054751	26.9419	11.8012	-1.19092	-3.36679	5e-05	0.00025495	yes
NM_024168	Tsen34	chr7:3693609-3701035	26.9223	11.0966	-1.27868	-1.88759	0.00845	0.0244141	yes
NM_175112	Rae1	chr2:173000116-173015739	26.9176	16.2367	-0.729298	-2.06912	0.00295	0.0098319	yes
NM_178421	Nanos1	chr19:60755986-60759914	26.9006	1.94651	-3.78868	-8.2479	5e-05	0.00025495	yes
NM_175933	Pex5	chr6:124396815-124415067	26.8677	12.5804	-1.09469	-2.40562	0.00025	0.00110858	yes
NM_008847	Pip5k1a	chr3:95059595-95106858	26.8556	8.71345	-1.62391	-4.39579	5e-05	0.00025495	yes
NM_148946	Slc8a2	chr7:16130299-16160511	26.8541	2.04027	-3.71831	-8.24936	5e-05	0.00025495	yes
NM_028242	Htatsf1	chrX:57053569-57067182	26.852	14.1572	-0.923497	-1.74448	0.01545	0.0408698	yes
NM_001081045	Kansl1	chr11:104333228-104442291	26.8063	15.4444	-0.795489	-2.38566	0.0001	0.00048456	yes
NM_028101	Jmjd8	chr17:25829042-25833361	26.7871	9.56597	-1.48556	-2.03328	0.006	0.0182097	yes
NM_145950	Osgin2	chr4:15997120-16013877	26.7807	6.11043	-2.13185	-5.46616	5e-05	0.00025495	yes
NM_011825	Grem2	chr1:174833784-174921819	26.779	0.328928	-6.34719	-8.14672	5e-05	0.00025495	yes
NM_013818	Gtpbp1	chr15:79690895-79721479	26.7594	8.43251	-1.66601	-4.65788	5e-05	0.00025495	yes
NM_008627	Meis3	chr7:16175324-16186503	26.7588	13.6745	-0.96852	-2.09709	0.00115	0.00431285	yes
NM_001033145	1190002N15Rik	chr9:94517863-94538081	26.7137	6.45893	-2.04822	-5.6228	5e-05	0.00025495	yes
NM_001038610	Dach1	chr14:97786845-98169765	26.6825	1.36252	-4.29155	-8.48055	5e-05	0.00025495	yes
NM_001080819	Arid1a	chr4:133679007-133753611	26.6485	15.6537	-0.767554	-2.23071	0.0002	0.000905362	yes
NM_013807	Plk3	chr4:117126812-117133952	26.6379	7.407	-1.84652	-4.45346	5e-05	0.00025495	yes
NM_009865	Cdh10	chr15:18820328-19014234	26.6223	9.53193	-1.4818	-4.14949	5e-05	0.00025495	yes
NM_023203	Dctpp1	chr7:127256958-127260667	26.5609	9.54837	-1.47598	-3.45077	0.00045	0.00187293	yes
NM_183141	Elfn2	chr15:78670006-78718113	26.5368	0.387056	-6.09931	-8.87754	5e-05	0.00025495	yes
NM_133953	Sf3b3	chr8:110810491-110846803	26.4992	16.5833	-0.676214	-1.92857	0.00115	0.00431285	yes
NM_133968	Snapc2	chr8:4253101-4256220	26.443	12.2707	-1.10767	-2.97181	5e-05	0.00025495	yes
NM_024288	Rmnd5a	chr6:71388633-71440637	26.3908	18.4553	-0.515999	-1.54872	0.0134	0.0362301	yes
NM_181585	Pik3r3	chr4:116221913-116303056	26.3883	11.3861	-1.21262	-3.56613	5e-05	0.00025495	yes
NM_017392	Celsr2	chr3:108390847-108415494	26.3798	3.55001	-2.89354	-7.75353	5e-05	0.00025495	yes
NM_026283	Samd8	chr14:21750530-21798725	26.3606	14.5343	-0.858917	-2.56758	0.0001	0.00048456	yes
NM_021498	Pole3	chr4:62523800-62525014	26.3515	14.0401	-0.908335	-2.28834	0.014	0.0375682	yes
NM_026501	Fam134c	chr11:101096321-101119843	26.3485	14.8907	-0.823308	-2.16067	0.0005	0.00205987	yes
NM_172589	Lhfpl2	chr13:94057795-94195409	26.2828	14.3658	-0.87148	-2.59379	0.00015	0.000698799	yes
NM_023712	Spns1	chr7:126370059-126377934	26.2596	11.5427	-1.18586	-3.11773	5e-05	0.00025495	yes
NM_172502	Dcaf15	chr8:84097071-84104762	26.2596	7.90848	-1.73137	-4.558	5e-05	0.00025495	yes
NM_025924	Upf3a	chr8:13785614-13798537	26.2106	16.6017	-0.658818	-1.8314	0.01	0.028226	yes
NM_009048	Reps1	chr10:18055939-18125155	26.2049	15.5978	-0.7485	-2.00859	0.00125	0.00463922	yes
NM_001252469	Bag6	chr17:35135177-35147322	26.2031	7.66423	-1.77352	-2.17686	0.00145	0.00529103	yes
NM_001083319	Ubp1	chr9:113930933-114026751	26.1975	9.10552	-1.52461	-2.13988	0.00595	0.0180851	yes
NM_012015	H2afy	chr13:56073621-56135550	26.1811	11.2295	-1.22123	-1.73533	0.0107	0.0298918	yes
NM_011917	Xrn2	chr2:147013059-147077997	26.179	16.0094	-0.709487	-2.07149	0.00185	0.00655899	yes
NM_001009818	40787	chr5:93093456-93174958	26.1774	8.29473	-1.65806	-4.76842	5e-05	0.00025495	yes
NM_001030296	Prr7	chr13:55464266-55473155	26.1755	6.01334	-2.12198	-4.85043	5e-05	0.00025495	yes
NM_011869	Med24	chr11:98704590-98729435	26.1433	18.0084	-0.53777	-1.60998	0.0146	0.0389604	yes
NM_009181	St8sia2	chr7:73939119-74013682	26.1406	0.0769129	-8.40885	-7.21361	0.0023	0.00792184	yes
NM_183138	Tet3	chr6:83362373-83441678	26.1394	4.80444	-2.44379	-6.80062	5e-05	0.00025495	yes
NM_009163	Sgpl1	chr10:61098641-61147665	26.1229	13.5708	-0.944814	-2.79002	5e-05	0.00025495	yes
NM_020508	Brd4	chr17:32196271-32284133	26.0361	15.824	-0.718396	-1.87417	0.00285	0.00955098	yes
NM_025460	Tmem126a	chr7:90450711-90457208	26.0085	13.9945	-0.894129	-2.2781	0.00845	0.0244141	yes
NM_010127	Pou6f1	chr15:100575317-100586365	25.9758	9.90278	-1.39126	-4.03681	5e-05	0.00025495	yes
NM_177981	Hap1	chr11:100347326-100356141	25.9693	1.58424	-4.03495	-4.20598	0.00015	0.000698799	yes
NM_021387	Vstm2b	chr7:40899277-40929968	25.9608	0.327725	-6.3077	-5.94219	0.0022	0.00762059	yes
NR_033764	A730017C20Rik	chr18:59062380-59076960	25.9468	5.31501	-2.28741	-3.75805	5e-05	0.00025495	yes
NM_001033262	39873	chr10:127056049-127060184	25.9251	10.295	-1.3324	-3.59283	5e-05	0.00025495	yes
NM_172464	Daam1	chr12:71831067-71992376	25.9086	9.89105	-1.38924	-2.38208	0.0006	0.00242635	yes
NM_175021	Samd4b	chr7:28399521-28436191	25.895	16.8712	-0.618112	-1.85017	0.00435	0.0138281	yes
NM_019564	Htra1	chr7:130936202-130985658	25.8729	12.4204	-1.05873	-2.90979	5e-05	0.00025495	yes
NM_001038696	Rnpc3	chr3:113605066-113630149	25.8389	10.9749	-1.23534	-3.07992	5e-05	0.00025495	yes
NM_019953	Cnpy2	chr10:128322458-128327187	25.8188	15.5207	-0.734229	-1.9519	0.00985	0.0278371	yes
NM_199322	Dot1l	chr10:80755205-80794347	25.6932	2.94329	-3.12589	-7.90757	5e-05	0.00025495	yes
NM_138667	Tab2	chr10:7905647-7956123	25.6069	15.3056	-0.742474	-2.21405	0.0007	0.00278503	yes
NM_009061	Rgs2	chr1:143999337-144004149	25.5839	3.78198	-2.75802	-6.51449	5e-05	0.00025495	yes
NM_026268	Dusp6	chr10:99263230-99267489	25.4744	10.8682	-1.22893	-3.44106	5e-05	0.00025495	yes
NM_144837	BC018507	chr13:70588688-70637634	25.4417	17.4047	-0.547718	-1.58087	0.01335	0.0361109	yes
NM_001081043	Ptpn23	chr9:110385088-110408210	25.4252	17.2184	-0.562312	-1.69019	0.00805	0.0234179	yes
NM_001033876	Kcnk9	chr15:72512118-72546279	25.4165	0.591401	-5.42549	-6.09601	0.0001	0.00048456	yes
NM_009266	Sephs2	chr7:127271878-127274059	25.3911	10.4018	-1.28749	-3.51858	5e-05	0.00025495	yes
NM_134009	Ncln	chr10:81486458-81496363	25.3737	15.7089	-0.691751	-2.0269	0.00295	0.0098319	yes
NM_001033274	Brd1	chr15:88687034-88734219	25.3661	11.5302	-1.13748	-3.35925	5e-05	0.00025495	yes
NM_001077515	Slc1a2	chr2:102658682-102790784	25.3396	0.374942	-6.07859	-9.6342	5e-05	0.00025495	yes
NM_025994	Efhd2	chr4:141858141-141874920	25.3078	12.1925	-1.05359	-2.96442	5e-05	0.00025495	yes
NM_177806	Prpf39	chr12:65036333-65073938	25.3022	10.7315	-1.23741	-1.90499	0.0102	0.028684	yes
NM_008176	Cxcl1	chr5:90891244-90893115	25.3022	1.1897	-4.41059	-5.80027	5e-05	0.00025495	yes
NM_134084	Ppif	chr14:25694169-25701282	25.2781	8.24488	-1.61632	-3.74538	5e-05	0.00025495	yes
NM_133722	Abhd17c	chr7:84109355-84151893	25.2757	13.5486	-0.899606	-2.54146	0.0001	0.00048456	yes
NM_009884	Cebpg	chr7:35046421-35056566	25.2546	14.6609	-0.784567	-2.33698	0.00045	0.00187293	yes
NM_028385	Setd5	chr6:113077638-113153424	25.1516	15.6802	-0.681705	-2.03538	0.00155	0.00561548	yes
NM_198013	Cuedc1	chr11:88098057-88211507	25.1192	10.751	-1.22432	-2.3239	0.00165	0.00592713	yes
NM_173406	Jazf1	chr6:52768067-53068624	25.1188	3.92525	-2.67791	-4.63675	5e-05	0.00025495	yes
NM_025882	Pole4	chr6:82646711-82652865	25.1035	12.1922	-1.04193	-2.82135	5e-05	0.00025495	yes
NM_146012	Ctdsp2	chr10:126978716-126999975	25.084	6.43536	-1.96268	-4.05842	5e-05	0.00025495	yes
NM_153566	Yrdc	chr4:124850758-124862171	25.0661	11.0926	-1.17614	-1.75794	0.0181	0.0467406	yes
NM_133354	Sumo2	chr11:115523108-115536230	25.0473	9.78431	-1.35611	-2.64077	0.00025	0.00110858	yes
NM_134123	Scaf8	chr17:3114971-3198859	25.0375	11.4836	-1.12451	-3.31155	5e-05	0.00025495	yes
NM_010183	Fbrs	chr7:127485220-127491513	25.0112	12.1791	-1.03817	-2.74514	5e-05	0.00025495	yes
NM_175414	Tspan9	chr6:127961399-128143578	25.0039	1.82348	-3.77739	-8.052	5e-05	0.00025495	yes
NM_025985	Ube2g1	chr11:72607260-72686481	24.9957	14.5224	-0.783403	-2.32199	0.00045	0.00187293	yes
NM_145970	Cc2d1a	chr8:84132827-84147753	24.9894	11.8826	-1.07246	-3.08273	5e-05	0.00025495	yes
NM_021314	Tacc2	chr7:130577483-130764784	24.9177	13.008	-0.937768	-1.99459	0.00245	0.00837834	yes
NM_001190437	Abhd11	chr5:135009151-135013157	24.8913	10.8905	-1.19256	-1.86865	0.0069	0.0205077	yes
NM_021336	Snrpa1	chr7:66060335-66074587	24.8818	11.0463	-1.17153	-2.99616	0.00015	0.000698799	yes
NM_025926	Dnajb4	chr3:152183870-152210083	24.8734	15.6266	-0.670603	-1.67111	0.0067	0.0199882	yes
NM_007557	Bmp7	chr2:172868011-172940321	24.8483	0.326223	-6.25114	-7.23989	5e-05	0.00025495	yes
NM_025825	Appbp2	chr11:85191309-85235120	24.847	13.7355	-0.85516	-2.44475	0.00045	0.00187293	yes
NM_153592	Erlin2	chr8:27023798-27039435	24.8372	12.2747	-1.01682	-2.97555	5e-05	0.00025495	yes
NM_029468	Zfp821	chr8:109705545-109724932	24.8317	4.60436	-2.43111	-2.71114	0.0016	0.00577139	yes
NM_001199217	Slc38a3	chr9:107651154-107668968	24.7653	0.397392	-5.96161	-6.64058	5e-05	0.00025495	yes
NM_011791	Ash2l	chr8:25816000-25847694	24.73	15.6122	-0.66359	-1.77051	0.0046	0.0145065	yes
NM_008575	Mdm4	chr1:132989844-133025348	24.7191	7.37002	-1.74589	-4.80853	5e-05	0.00025495	yes
NM_172443	Tbc1d16	chr11:119143042-119228499	24.6887	8.58369	-1.52418	-4.32292	5e-05	0.00025495	yes
NM_146008	Tcp11l2	chr10:84576946-84614355	24.6383	16.8392	-0.549077	-1.59877	0.0164	0.0430456	yes
NM_026718	Ankrd13a	chr5:114775139-114805820	24.6295	16.1553	-0.608383	-1.79775	0.00575	0.017565	yes
NM_178382	Flrt3	chr2:140395429-142390050	24.6245	8.53506	-1.52862	-2.99471	5e-05	0.00025495	yes
NM_021896	Gucy1a3	chr3:82092426-82145877	24.615	0.310288	-6.30979	-7.94856	5e-05	0.00025495	yes
NM_027324	Sfxn1	chr13:54071844-54108345	24.5994	16.4051	-0.584477	-1.71697	0.00985	0.0278371	yes
NM_001253904	Ncor2	chr5:125017152-125179214	24.5943	12.7555	-0.9472	-1.9363	0.00215	0.00747153	yes
NM_001033441	Alg10b	chr15:90224310-90230554	24.5169	12.7175	-0.946967	-2.59078	5e-05	0.00025495	yes
NM_013543	H2-Ke6	chr17:34026032-34028055	24.5113	14.7476	-0.732965	-1.91708	0.0144	0.0385225	yes
NM_025611	Cul7	chr17:46650337-46664364	24.4892	16.0043	-0.613687	-1.84683	0.0036	0.0117177	yes
NM_025334	Txndc12	chr4:108834677-108862119	24.3976	12.6574	-0.946763	-2.08774	0.0066	0.0197254	yes
NM_177682	Ccz1	chr5:143987908-144014853	24.3972	16.0111	-0.607648	-1.71521	0.01305	0.0354309	yes
NM_001146010	Fchsd2	chr7:101108774-101284405	24.3618	5.7846	-2.07433	-3.57154	5e-05	0.00025495	yes
NM_021433	Stx6	chr1:155158702-155203517	24.3322	14.53	-0.743831	-2.14058	0.0014	0.00513014	yes
NM_001163565	Ptpn5	chr7:47077799-47133684	24.268	2.11999	-3.51693	-4.84709	5e-05	0.00025495	yes
NM_001077265	Hnrnpd	chr5:99955934-99978938	24.247	7.42899	-1.70657	-3.39012	5e-05	0.00025495	yes
NM_026277	Nob1	chr8:107412488-107425038	24.2347	14.7489	-0.716463	-1.97955	0.00515	0.0160084	yes
NM_026452	Coq9	chr8:94838416-94854895	24.2347	11.4449	-1.08237	-2.89911	5e-05	0.00025495	yes
NM_138756	Slc25a36	chr9:97077010-97111041	24.2323	11.9775	-1.0166	-2.91906	5e-05	0.00025495	yes
NM_146257	Slc29a4	chr5:142702100-142722490	24.2303	11.5725	-1.06611	-2.9722	5e-05	0.00025495	yes
NM_029645	Gatc	chr5:115333241-115341161	24.1938	13.3063	-0.862521	-2.37516	0.00065	0.00260486	yes
NM_008169	Grin1	chr2:25289910-25319187	24.1865	5.7321	-2.07706	-2.41805	0.00225	0.0077687	yes
NM_001167799	Stx5a	chr19:8741423-8755642	24.1353	12.4955	-0.949732	-1.65561	0.0168	0.0439185	yes
NM_146183	Zfp428	chr7:24507086-24515682	24.1345	9.67046	-1.31944	-2.17636	0.0016	0.00577139	yes
NM_030725	Syt13	chr2:92915100-92956051	24.0866	0.266668	-6.49704	-7.5256	5e-05	0.00025495	yes
NM_001177884	Whsc1	chr5:33843111-33897966	24.0665	14.8078	-0.700668	-1.7631	0.00375	0.0121517	yes
NM_029850	Bcl7a	chr5:123344447-123374083	23.9846	11.2671	-1.09	-3.12802	5e-05	0.00025495	yes
NM_010721	Lmnb1	chr18:56707812-56753424	23.979	4.36162	-2.45883	-5.88688	5e-05	0.00025495	yes
NM_139144	Ogt	chrX:101640050-101684351	23.9462	12.0289	-0.993291	-1.55721	0.01255	0.0342673	yes
NM_001198587	Nrxn3	chr12:88794503-90334933	23.9402	1.73762	-3.78425	-5.0122	5e-05	0.00025495	yes
NM_022432	Sirt2	chr7:28766751-28788665	23.8747	6.08989	-1.971	-2.25343	0.00475	0.0149279	yes
NM_008872	Plat	chr8:22757743-22782848	23.8738	3.22371	-2.88864	-6.21719	5e-05	0.00025495	yes
NM_001162908	Sesn1	chr10:41810573-41908436	23.8537	4.20952	-2.50249	-2.9091	0.00035	0.0014981	yes
NM_153537	Phldb1	chr9:44686307-44735198	23.8519	6.43023	-1.89116	-5.31838	5e-05	0.00025495	yes
NM_001045483	Mapk1ip1	chr7:138835817-138846267	23.8485	11.433	-1.06069	-1.76338	0.01345	0.0363491	yes
NM_001252401	Tle2	chr10:81575286-81590845	23.8418	3.74443	-2.67068	-4.88622	5e-05	0.00025495	yes
NM_007792	Csrp2	chr10:110920175-110939514	23.7828	12.7735	-0.896768	-2.25191	0.00575	0.017565	yes
NM_178716	Tnpo1	chr13:98842080-98926384	23.7769	9.90456	-1.2634	-3.5352	5e-05	0.00025495	yes
NM_145100	Lypd1	chr1:125676995-125912214	23.7508	8.51027	-1.4807	-3.3928	5e-05	0.00025495	yes
NM_001163793	C530008M17Rik	chr5:76840598-76873554	23.734	7.38198	-1.68488	-4.87027	5e-05	0.00025495	yes
NM_019829	Stx5a	chr19:8741423-8755642	23.7133	7.72801	-1.61753	-2.45776	0.00035	0.0014981	yes
NM_011057	Pdgfb	chr15:79995875-80014808	23.6995	2.90648	-3.02751	-6.25993	5e-05	0.00025495	yes
NM_029541	Arxes1	chrX:136033366-136034946	23.6207	11.2585	-1.06904	-2.80529	0.00025	0.00110858	yes
NM_173764	Tapt1	chr5:44175161-44226606	23.6168	11.5244	-1.03512	-2.98491	5e-05	0.00025495	yes
NM_138590	Zcchc7	chr4:44756558-44932214	23.5883	10.3982	-1.18173	-3.18636	5e-05	0.00025495	yes
NM_053207	Egln1	chr8:124908586-124949254	23.5751	13.7959	-0.773031	-2.26574	0.0008	0.00313097	yes
NM_001242934	Bcl11a	chr11:24078055-24173558	23.5739	0.328849	-6.16362	-5.86895	5e-05	0.00025495	yes
NM_001163308	Pcgf2	chr11:97688822-97700497	23.5626	4.58626	-2.36111	-4.88683	5e-05	0.00025495	yes
NM_030201	Hspa13	chr16:75755190-75766818	23.5584	8.58667	-1.45607	-3.18467	5e-05	0.00025495	yes
NM_024250	Phf10	chr17:14943183-14961260	23.543	9.85715	-1.25605	-2.17281	0.00375	0.0121517	yes
NM_001013386	Rasl10b	chr11:83410071-83421038	23.5357	2.6436	-3.15427	-7.14634	5e-05	0.00025495	yes
NM_178750	Ss18l1	chr2:180042482-180070201	23.5322	4.58347	-2.36012	-6.20987	5e-05	0.00025495	yes
NM_001008498	Wdr34	chr2:30031557-30048879	23.5105	8.09243	-1.53866	-3.89281	5e-05	0.00025495	yes
NM_016776	Mybbp1a	chr11:72441377-72451550	23.4953	15.3449	-0.614616	-1.82353	0.00535	0.0165118	yes
NM_133753	Errfi1	chr4:150855090-150868880	23.4693	10.3729	-1.17796	-3.29876	5e-05	0.00025495	yes
NM_001110267	Vegfa	chr17:46016992-46032377	23.4676	1.63046	-3.84733	-3.52789	0.00115	0.00431285	yes
NM_023671	Clns1a	chr7:97696656-97720793	23.4561	12.9217	-0.86017	-2.4983	0.00015	0.000698799	yes
NM_001290385	Arhgef9	chrX:95048934-95166539	23.4465	7.03165	-1.73744	-3.46692	5e-05	0.00025495	yes
NM_033037	Cdo1	chr18:46713204-46728342	23.4206	0.51912	-5.49556	-6.49128	0.0001	0.00048456	yes
NM_010288	Gja1	chr10:56377299-56390419	23.415	4.61513	-2.34299	-5.56492	5e-05	0.00025495	yes
NR_028574	Snhg8	chr3:123507551-123508336	23.3416	7.25889	-1.68508	-2.75288	0.0002	0.000905362	yes
NM_198602	Cux1	chr5:136248134-136567490	23.3412	9.24202	-1.3366	-2.1996	0.00065	0.00260486	yes
NM_016686	Vezf1	chr11:88068278-88084729	23.3372	6.01104	-1.95695	-5.39471	5e-05	0.00025495	yes
NM_016910	Ppm1d	chr11:85311253-85347071	23.3182	2.87715	-3.01875	-6.74567	5e-05	0.00025495	yes
NM_019967	Brinp1	chr4:68761371-68954397	23.2853	3.00415	-2.95439	-6.84671	5e-05	0.00025495	yes
NM_029436	Klhl24	chr16:20097553-20127744	23.2686	14.073	-0.725453	-2.15725	0.0007	0.00278503	yes
NM_008784	Igbp1	chrX:100494290-100516125	23.2665	15.1985	-0.614324	-1.67045	0.0167	0.0436821	yes
NM_173752	Lgalsl	chr11:20823354-20831108	23.265	9.2957	-1.32353	-3.73848	5e-05	0.00025495	yes
NM_010564	Inha	chr1:75507076-75510354	23.2624	6.24949	-1.89619	-4.40236	5e-05	0.00025495	yes
NM_028766	Tmem43	chr6:91473750-91488458	23.2008	12.161	-0.931908	-2.66239	5e-05	0.00025495	yes
NM_001113389	Dyrk1a	chr16:94570205-94695519	23.188	9.43243	-1.29767	-3.1212	5e-05	0.00025495	yes
NM_134082	Farp1	chr14:121035573-121283726	23.1667	3.9489	-2.55253	-6.62993	5e-05	0.00025495	yes
NM_026416	S100a16	chr3:90541222-90543151	23.163	6.05918	-1.93463	-4.16766	5e-05	0.00025495	yes
NM_144920	Plekha5	chr6:140424098-140594906	23.1495	14.5329	-0.671655	-1.95574	0.0023	0.00792184	yes
NM_172429	Smndc1	chr19:53379213-53390573	23.1176	13.6107	-0.764248	-2.14465	0.0015	0.00545058	yes
NM_001199677	Vps37d	chr5:135072899-135078266	23.1127	4.90595	-2.23608	-3.58869	5e-05	0.00025495	yes
NM_028868	Cxxc1	chr18:74216211-74221491	23.079	11.2074	-1.04213	-2.90319	5e-05	0.00025495	yes
NM_020026	B3galnt1	chr3:69573918-69598960	23.0684	14.4486	-0.674987	-1.91249	0.00465	0.0146515	yes
NM_001029877	Nova2	chr7:18925887-18965319	23.0548	2.82566	-3.02841	-7.98386	5e-05	0.00025495	yes
NM_133216	Xpnpep1	chr19:52991179-53038654	23.0197	15.5089	-0.569777	-1.51948	0.01325	0.035883	yes
NM_008800	Pde1b	chr15:103503033-103530056	22.993	3.59405	-2.67751	-4.12424	5e-05	0.00025495	yes
NM_001168382	Phf14	chr6:11925880-12081198	22.9485	9.81553	-1.22526	-3.1288	5e-05	0.00025495	yes
NM_010108	Efna3	chr3:89314950-89322879	22.9124	0.328608	-6.12362	-5.61911	0.005	0.0155926	yes
NM_028200	Vps9d1	chr8:123232257-123254175	22.9101	11.4424	-1.0016	-2.33855	0.00015	0.000698799	yes
NM_134095	Desi1	chr15:81992522-82016140	22.9027	13.4517	-0.767728	-2.21774	0.001	0.00381864	yes
NM_001142809	Slc6a8	chrX:73673132-73682500	22.8352	5.65326	-2.01411	-5.13028	5e-05	0.00025495	yes
NM_144908	Galnt11	chr5:25222892-25265918	22.8186	11.8919	-0.940228	-2.6487	0.0001	0.00048456	yes
NM_001007574	A830010M20Rik	chr5:107497744-107512556	22.8087	6.43305	-1.82601	-4.8428	5e-05	0.00025495	yes
NM_001113213	Odf2	chr2:29889719-29931746	22.7747	13.8139	-0.721311	-1.62869	0.00715	0.0211576	yes
NM_010500	Ier5	chr1:155096366-155099636	22.7621	1.12399	-4.33993	-7.64753	5e-05	0.00025495	yes
NM_153534	Adcy2	chr13:68620042-68999541	22.7438	6.12509	-1.89267	-5.12174	5e-05	0.00025495	yes
NM_172663	Epc2	chr2:49451485-49551609	22.7235	7.5384	-1.59185	-4.44507	5e-05	0.00025495	yes
NM_025602	Ccdc59	chr10:105841478-105847510	22.6773	9.21699	-1.29888	-3.12166	0.0003	0.00130491	yes
NM_145156	Slc25a28	chr19:43663800-43674881	22.6678	11.7392	-0.949311	-2.50279	0.00035	0.0014981	yes
NM_172617	Zfp523	chr17:28177417-28205886	22.6055	10.3006	-1.13394	-3.14523	5e-05	0.00025495	yes
NM_054095	Necab2	chr8:119446718-119472635	22.6027	8.917	-1.34186	-3.44425	5e-05	0.00025495	yes
NM_020584	Terf2ip	chr8:112011358-112020528	22.6013	15.6113	-0.533808	-1.58153	0.0151	0.0400952	yes
NM_028410	Prkrir	chr7:98703362-98718061	22.5864	9.26886	-1.28499	-3.6142	5e-05	0.00025495	yes
NM_025931	Ift27	chr15:78159462-78174108	22.5649	8.99884	-1.32627	-3.11309	0.00025	0.00110858	yes
NM_001081192	Hcn4	chr9:58823511-58860955	22.5404	4.48342	-2.32984	-5.9769	5e-05	0.00025495	yes
NM_001101430	Psmg4	chr13:34162963-34178172	22.5146	8.48034	-1.40867	-1.78905	0.0103	0.0289206	yes
NM_007935	Epc1	chr18:6435950-6516108	22.4873	4.99714	-2.16993	-3.48288	5e-05	0.00025495	yes
NM_175149	2310022B05Rik	chr8:124635755-124663369	22.462	8.24025	-1.44673	-3.99731	5e-05	0.00025495	yes
NM_183087	Fam189a1	chr7:64756095-65156528	22.4559	0.642582	-5.12707	-6.15094	5e-05	0.00025495	yes
NM_031408	Gigyf1	chr5:137518879-137527935	22.397	8.32082	-1.42851	-4.11521	5e-05	0.00025495	yes
NM_001111279	Wdfy1	chr1:79702261-79761769	22.3536	12.265	-0.865957	-2.3643	0.0002	0.000905362	yes
NM_080461	Zfp358	chr8:3493137-3497208	22.3524	10.8039	-1.04887	-2.82178	5e-05	0.00025495	yes
NM_011680	Usf2	chr7:30945247-30956803	22.344	14.7726	-0.596966	-1.71125	0.0098	0.0277216	yes
NM_133224	Atp13a1	chr8:69791162-69807748	22.3392	11.777	-0.923609	-2.68028	5e-05	0.00025495	yes
NM_008997	Rab11b	chr17:33742483-33760486	22.3282	15.383	-0.537527	-1.61523	0.01005	0.0283496	yes
NM_001291229	Clip1	chr5:123577793-123684361	22.3151	12.119	-0.880753	-2.30823	0.00015	0.000698799	yes
NM_183355	Pbx1	chr1:168119363-168432169	22.3052	2.26049	-3.30267	-6.46241	5e-05	0.00025495	yes
NM_001001984	Kdm2a	chr19:4316146-4397077	22.3018	15.5018	-0.524721	-1.56916	0.0124	0.0339034	yes
NM_010786	Mdm2	chr10:117688874-117710758	22.2929	11.1035	-1.00557	-1.59041	0.0089	0.0255121	yes
NM_011977	Slc27a1	chr8:71568926-71586708	22.2265	6.60279	-1.75113	-4.56322	5e-05	0.00025495	yes
NM_001017426	Kdm6b	chr11:69398517-69413675	22.211	4.00145	-2.47268	-6.72848	5e-05	0.00025495	yes
NM_172132	Kdm4b	chr17:56326049-56402873	22.195	11.6407	-0.93105	-2.72596	5e-05	0.00025495	yes
NM_012047	Brd7	chr8:88332310-88362191	22.1442	13.0096	-0.767356	-2.16019	0.00085	0.00330678	yes
NM_001081011	Srgap2	chr1:131285250-131527361	22.1259	5.04542	-2.13269	-6.04278	5e-05	0.00025495	yes
NM_183149	Zfp598	chr17:24669751-24682016	22.0905	8.78713	-1.32996	-3.69408	5e-05	0.00025495	yes
NM_001256059	Ccdc149	chr5:52374650-52471543	22.0796	15.3761	-0.522024	-1.51746	0.01915	0.0490837	yes
NM_016707	Bcl11a	chr11:24078055-24173558	22.0719	0.348038	-5.98682	-3.67275	0.0165	0.0432458	yes
NM_030256	Bcl9l	chr9:44499135-44510412	21.9942	1.93931	-3.50351	-8.07898	5e-05	0.00025495	yes
NM_025410	Lage3	chrX:74352161-74353618	21.9332	6.96845	-1.65421	-3.54176	0.00065	0.00260486	yes
NM_011656	Tuft1	chr3:94612758-94658806	21.9097	2.34787	-3.22214	-6.60513	5e-05	0.00025495	yes
NM_001163346	Cdc42ep4	chr11:113726849-113751815	21.8941	10.5243	-1.05681	-2.58537	5e-05	0.00025495	yes
NM_023277	Jam3	chr9:27097383-27155421	21.8845	7.41462	-1.56147	-3.87508	5e-05	0.00025495	yes
NM_028993	Mau2	chr8:70016122-70042734	21.8817	12.9677	-0.754809	-1.82165	0.00415	0.013285	yes
NM_178696	Slc25a44	chr3:88410493-88425141	21.8449	7.79001	-1.4876	-2.07005	0.0126	0.034378	yes
NM_181322	Ctcf	chr8:105636537-105682922	21.8291	12.2256	-0.836341	-2.4367	5e-05	0.00025495	yes
NM_010056	Dlx5	chr6:6877800-6882068	21.8161	0	#NAME?	#NAME?	5e-05	0.00025495	yes
NM_001083127	Lhx6	chr2:36081952-36105408	21.8019	0.101775	-7.74293	-5.87358	0.00555	0.0170282	yes
NM_139304	Gatad2b	chr3:90341653-90358120	21.7839	11.8022	-0.884204	-2.38834	0.0007	0.00278503	yes
NM_026712	Zfp414	chr17:33629091-33631714	21.7495	7.46269	-1.54321	-2.04827	0.00375	0.0121517	yes
NM_013512	Epb4.1l4a	chr18:33796326-34007206	21.7195	3.75237	-2.53312	-6.12064	5e-05	0.00025495	yes
NM_001146012	R3hcc1	chr14:69697303-69707580	21.7102	6.33169	-1.77771	-4.24785	5e-05	0.00025495	yes
NM_022328	Mllt1	chr17:56892610-56935388	21.6963	7.33476	-1.56463	-4.26404	5e-05	0.00025495	yes
NM_080640	Baalc	chr15:38933908-38952916	21.6858	4.12926	-2.39279	-6.06442	5e-05	0.00025495	yes
NM_144946	Neto1	chr18:86394951-86501897	21.6575	1.7437	-3.63464	-7.36408	5e-05	0.00025495	yes
NM_001007567	Slc7a6os	chr8:106200437-106210933	21.6515	10.2514	-1.07864	-2.76198	0.0002	0.000905362	yes
NM_011571	Tesk1	chr4:43442276-43454626	21.637	14.915	-0.536739	-1.51749	0.017	0.0443713	yes
NM_025901	Polr3k	chr2:181864359-181870826	21.6344	14.4535	-0.581911	-1.68847	0.0106	0.0296533	yes
NM_021302	Stk32c	chr7:139103637-139242973	21.5606	8.53585	-1.33679	-2.60492	0.00205	0.00716086	yes
NM_145523	Gca	chr2:62664326-62694109	21.5138	6.00312	-1.84147	-4.83648	5e-05	0.00025495	yes
NM_174998	Hpcal4	chr4:123183503-123194699	21.5091	0.332633	-6.01487	-8.25528	5e-05	0.00025495	yes
NM_175172	4930506M07Rik	chr19:58973357-59076069	21.5021	4.35625	-2.30332	-3.42269	0.00055	0.00224055	yes
NM_026062	Fam69a	chr5:107900527-107987077	21.4973	2.45361	-3.13118	-4.52415	5e-05	0.00025495	yes
NM_182993	Slc17a7	chr7:45163920-45176139	21.478	8.69927	-1.30389	-3.20192	5e-05	0.00025495	yes
NM_146244	Rps6kl1	chr12:85135595-85151264	21.4617	7.74519	-1.47039	-3.8866	5e-05	0.00025495	yes
NM_009498	Vamp3	chr4:151047304-151057953	21.4308	9.88175	-1.11685	-2.97199	5e-05	0.00025495	yes
NM_172662	Gtdc1	chr2:44564411-44861622	21.4304	5.62605	-1.92946	-4.78282	5e-05	0.00025495	yes
NM_011858	Tenm4	chr7:96210636-96908554	21.4009	2.35488	-3.18395	-8.2913	5e-05	0.00025495	yes
NM_019867	Ngef	chr1:87476828-87573870	21.3639	0.994719	-4.42474	-6.67106	5e-05	0.00025495	yes
NM_181516	Taz	chrX:74282717-74290151	21.3378	5.70674	-1.90267	-2.41487	0.00945	0.0268858	yes
NM_175687	A230050P20Rik	chr9:20868641-20879710	21.3333	9.43597	-1.17686	-2.60171	0.00035	0.0014981	yes
NM_001286388	Trim9	chr12:70244534-70669399	21.3232	4.51987	-2.23807	-2.86361	0.0003	0.00130491	yes
NM_009059	Rgl2	chr17:33929893-33937687	21.2879	11.3257	-0.910434	-2.55659	0.0001	0.00048456	yes
NM_178745	Tmem229b	chr12:78961794-79007277	21.2167	6.43099	-1.72209	-3.53177	5e-05	0.00025495	yes
NM_023663	Ripk4	chr16:97741941-97763755	21.2088	0.117835	-7.49175	-6.80248	0.0016	0.00577139	yes
NM_001202500	Armcx4	chrX:134686518-134697772	21.2049	9.16671	-1.20992	-3.35742	5e-05	0.00025495	yes
NM_172920	Dpy19l1	chr9:24411778-24503140	21.1717	6.81835	-1.63464	-4.57731	5e-05	0.00025495	yes
NM_177364	Sh3pxd2b	chr11:32347810-32428183	21.1619	1.68436	-3.6512	-8.61084	5e-05	0.00025495	yes
NM_019826	Ivd	chr2:118861999-118881357	21.1078	6.97495	-1.59752	-4.00172	5e-05	0.00025495	yes
NM_025645	Snrnp40	chr4:130360131-130390030	21.1023	11.889	-0.827774	-2.18181	0.002	0.00701038	yes
NM_020493	Srf	chr17:46546838-46556162	21.1006	6.15734	-1.77691	-4.57696	5e-05	0.00025495	yes
NM_001159517	Qk	chr17:10206470-10319361	21.0494	3.08663	-2.76967	-4.14412	5e-05	0.00025495	yes
NM_023133	Rps19	chr7:24884713-24889802	21.0439	9.79377	-1.10346	-2.51715	0.00785	0.0229019	yes
NM_144913	Mepce	chr5:137781905-137786701	21.0365	13.4969	-0.640268	-1.85125	0.0048	0.0150591	yes
NM_145142	Chst10	chr1:38863872-38898160	21.018	4.73884	-2.14902	-5.38443	5e-05	0.00025495	yes
NM_021313	Rnf25	chr1:74593751-74601397	21.0114	13.6712	-0.620031	-1.65951	0.01795	0.046419	yes
NM_001113573	Brd3	chr2:27445580-27475673	20.9992	7.69309	-1.4487	-3.53898	5e-05	0.00025495	yes
NM_172943	Alkbh5	chr11:60537682-60558512	20.982	14.1538	-0.567964	-1.69896	0.00675	0.0201176	yes
NM_009829	Ccnd2	chr6:127125708-127212419	20.9652	1.35035	-3.95659	-8.2284	5e-05	0.00025495	yes
NM_028291	Pan3	chr5:147430579-147548501	20.9594	9.10812	-1.20238	-3.44791	5e-05	0.00025495	yes
NM_001290572	Ralgps1	chr2:33133418-33371494	20.9428	5.16016	-2.02097	-4.38179	5e-05	0.00025495	yes
NM_001130456	Sema6b	chr17:56123084-56140343	20.9152	0.798024	-4.71198	-7.32449	5e-05	0.00025495	yes
NM_011665	Ube2i	chr17:25260510-25275528	20.9115	10.8448	-0.947296	-1.8216	0.01095	0.0305247	yes
NM_028806	Phactr3	chr2:178118974-178338492	20.9088	11.0129	-0.924911	-2.50952	5e-05	0.00025495	yes
NM_178029	Setd1a	chr7:127777388-127800119	20.8958	10.1675	-1.03925	-3.05297	5e-05	0.00025495	yes
NM_027859	Rnf215	chr11:4135159-4160293	20.8065	7.5356	-1.46524	-2.48588	0.0005	0.00205987	yes
NM_001127363	Inpp5a	chr7:139389108-139582797	20.7846	8.90096	-1.22348	-3.0234	0.0002	0.000905362	yes
NM_026362	Plgrkt	chr19:29348676-29361871	20.7811	11.3217	-0.876179	-2.10632	0.00955	0.0271238	yes
NM_013885	Clic4	chr4:135213969-135272760	20.7476	7.80487	-1.4105	-3.86263	5e-05	0.00025495	yes
NM_138603	Ccdc22	chrX:7558561-7605420	20.7472	8.12239	-1.35294	-2.46328	0.00025	0.00110858	yes
NM_011066	Per2	chr1:91415981-91459328	20.7415	2.26965	-3.19198	-7.50805	5e-05	0.00025495	yes
NM_144516	Zmynd11	chr13:9684835-9765314	20.7245	7.37725	-1.49018	-1.78021	0.01175	0.0323982	yes
NM_172597	Txndc16	chr14:45134447-45219394	20.7003	10.2312	-1.01667	-2.88074	5e-05	0.00025495	yes
NM_175749	Nup153	chr13:46679901-46727849	20.6867	9.9687	-1.05323	-3.09575	5e-05	0.00025495	yes
NM_177078	Adrbk2	chr5:112910477-113015538	20.6865	9.09181	-1.18605	-3.29206	5e-05	0.00025495	yes
NM_178679	Zfp365	chr10:67886104-67912662	20.6773	12.8307	-0.688451	-2.00844	0.0016	0.00577139	yes
NM_172804	Syt16	chr12:73997760-74267916	20.6654	3.06584	-2.75286	-6.05693	5e-05	0.00025495	yes
NM_198647	Tbc1d22b	chr17:29549801-29606808	20.6472	10.0112	-1.04434	-2.86167	5e-05	0.00025495	yes
NM_178118	Dixdc1	chr9:50662752-50727984	20.6204	0.831529	-4.63216	-8.75321	5e-05	0.00025495	yes
NM_011201	Ptpn1	chr2:167932326-167979385	20.6033	11.9395	-0.787137	-2.30059	0.0005	0.00205987	yes
NM_001004062	Crtc1	chr8:70382357-70439573	20.5721	11.6743	-0.817361	-2.41454	0.00025	0.00110858	yes
NM_172697	Prpf38a	chr4:108564866-108579336	20.5616	11.0112	-0.900984	-2.31112	0.0014	0.00513014	yes
NM_001004147	Fbll1	chr11:35797379-35798884	20.5556	1.48465	-3.79134	-6.12774	5e-05	0.00025495	yes
NM_007729	Col11a1	chr3:114030539-114220326	20.5511	1.14341	-4.16781	-8.50906	5e-05	0.00025495	yes
NM_152895	Kdm5b	chr1:134560177-134632878	20.5366	7.5744	-1.439	-4.14371	5e-05	0.00025495	yes
NM_172814	Lrp12	chr15:39870602-39943757	20.5081	13.4348	-0.610214	-1.79382	0.00635	0.0190625	yes
NM_172289	Slc36a4	chr9:15709768-15738789	20.4217	12.9279	-0.65962	-1.80262	0.0076	0.022258	yes
NM_026021	Zmynd19	chr2:24949801-24959413	20.411	12.7165	-0.682642	-1.75141	0.0172	0.044778	yes
NM_001170537	Mef2c	chr13:83504033-83667079	20.4056	3.76453	-2.43842	-5.64253	5e-05	0.00025495	yes
NM_139294	Braf	chr6:39603236-39725463	20.3958	10.1036	-1.0134	-2.98969	5e-05	0.00025495	yes
NM_153585	Cnot10	chr9:114585873-114640200	20.3873	11.8386	-0.784172	-2.21198	0.00085	0.00330678	yes
NM_001199227	Osbpl5	chr7:143688761-143741963	20.385	13.6638	-0.577152	-1.60265	0.009	0.0257704	yes
NM_019965	Dnajb12	chr10:59879590-59898016	20.3823	13.0984	-0.637922	-1.721	0.0118	0.0325263	yes
NM_011438	Sox12	chr2:152393611-152398046	20.3798	6.24664	-1.70599	-4.67647	5e-05	0.00025495	yes
NM_013779	Magel2	chr7:62376978-62381640	20.3687	0.12313	-7.37003	-7.34709	0.00015	0.000698799	yes
NM_011584	Nr1d2	chr14:18204055-18239106	20.3622	6.07221	-1.7456	-4.75178	5e-05	0.00025495	yes
NM_176841	Ccdc88a	chr11:29374171-29510808	20.3193	7.96252	-1.35155	-3.8926	5e-05	0.00025495	yes
NM_172412	Gpc2	chr5:138273659-138279937	20.3004	0.0966778	-7.71411	-5.53177	0.01945	0.0497407	yes
NM_001122730	Tnrc18	chr5:142724604-142817387	20.2765	6.55105	-1.63001	-4.24596	5e-05	0.00025495	yes
NM_181071	Tanc2	chr11:105589985-105929303	20.2679	13.3131	-0.606347	-1.76586	0.0049	0.0153279	yes
NM_001081049	Kmt2a	chr9:44803354-44881274	20.2511	8.25362	-1.2949	-3.60701	5e-05	0.00025495	yes
NM_011252	Rbmx	chrX:57383347-57393036	20.233	3.36625	-2.58749	-2.84262	0.00205	0.00716086	yes
NM_023243	Ccnh	chr13:85189476-85213723	20.2257	12.704	-0.670907	-1.83097	0.00675	0.0201176	yes
NM_015820	Hs6st3	chr14:119138264-119869815	20.2196	6.72972	-1.58714	-3.53532	5e-05	0.00025495	yes
NR_045893	Gm11974	chr11:6525590-6528760	20.2072	1.75044	-3.52908	-5.14992	0.0008	0.00313097	yes
NM_010124	Eif4ebp2	chr10:61432496-61452669	20.1886	7.4031	-1.44734	-3.55606	5e-05	0.00025495	yes
NM_031406	Slc12a9	chr5:137314557-137333582	20.1754	4.94059	-2.02984	-5.15864	5e-05	0.00025495	yes
NM_025575	Sys1	chr2:164460970-164465510	20.1509	5.96634	-1.75593	-4.06729	5e-05	0.00025495	yes
NM_001044383	Ubtf	chr11:102304559-102319096	20.1486	8.07411	-1.31931	-2.1026	0.0039	0.0125774	yes
NM_153287	Csrnp1	chr9:119971165-119984658	20.1458	2.09131	-3.268	-6.70308	5e-05	0.00025495	yes
NM_001109902	Rnft2	chr5:118190735-118245025	20.1433	6.10089	-1.72321	-3.87562	5e-05	0.00025495	yes
NM_030112	Rtf1	chr2:119675067-119735407	20.1334	12.9564	-0.635921	-1.85914	0.00455	0.0143637	yes
NM_146129	Pcif1	chr2:164879367-164891437	20.1256	4.67706	-2.10536	-5.12478	5e-05	0.00025495	yes
NM_021403	Srrm3	chr5:135818105-135874772	20.0974	11.3243	-0.827581	-2.3928	0.00035	0.0014981	yes
NM_133917	Mlxip	chr5:123394797-123457931	20.0967	7.71918	-1.38044	-3.90915	5e-05	0.00025495	yes
NM_011211	Ptprd	chr4:75941236-78211895	20.0927	2.15064	-3.22383	-8.23593	5e-05	0.00025495	yes
NM_001081064	Pdzd2	chr15:12357053-12592556	20.0848	1.08816	-4.20613	-10.0648	5e-05	0.00025495	yes
NM_029338	Rsph9	chr17:46129276-46144198	20.0662	1.1246	-4.15729	-5.61455	5e-05	0.00025495	yes
NM_020507	Tob2	chr15:81848269-81858326	20.0611	4.85471	-2.04695	-5.34139	5e-05	0.00025495	yes
NM_138955	Abcg4	chr9:44273189-44288244	20.0346	12.2545	-0.70919	-2.0494	0.002	0.00701038	yes
NM_013540	Gria2	chr3:80684935-80802791	20.0168	3.18882	-2.65011	-3.68913	5e-05	0.00025495	yes
NM_133235	Khdrbs2	chr1:32172805-32657738	20.0044	2.67002	-2.90539	-5.25349	5e-05	0.00025495	yes
NM_028800	Stk40	chr4:126103956-126141029	19.9996	7.08223	-1.49769	-3.8407	5e-05	0.00025495	yes
NM_033398	Jmjd6	chr11:116837431-116843449	19.997	10.2601	-0.962736	-2.49049	0.0006	0.00242635	yes
NM_133231	Rfxap	chr3:54803114-54807791	19.9879	9.00558	-1.15023	-3.02012	5e-05	0.00025495	yes
NM_001033136	Rmdn3	chr2:119136997-119157034	19.9517	11.7848	-0.759581	-2.09304	0.00205	0.00716086	yes
NM_030248	Cdk5rap3	chr11:96907785-96916481	19.9266	11.6305	-0.776788	-2.07066	0.00175	0.00624574	yes
NM_001289690	Zfp740	chr15:102203644-102215610	19.9056	7.70426	-1.36944	-2.07867	0.00755	0.0221294	yes
NM_019788	Bloc1s6	chr2:122738504-122749487	19.9009	6.46723	-1.62161	-4.34034	5e-05	0.00025495	yes
NM_008165	Gria1	chr11:57011617-57330244	19.8901	6.48085	-1.61779	-2.15867	0.0017	0.00609114	yes
NM_001252547	Sh2d3c	chr2:32721054-32755007	19.8841	9.0394	-1.13732	-2.63182	0.00025	0.00110858	yes
NM_001025581	Kcnc2	chr10:112271122-112466304	19.8449	12.5081	-0.665907	-1.97989	0.00225	0.0077687	yes
NM_178798	Slc7a6	chr8:106168874-106198704	19.8343	12.5856	-0.656229	-1.90458	0.0034	0.0111303	yes
NM_024274	Fars2	chr13:36117642-36537595	19.8311	11.0648	-0.841789	-2.00722	0.00155	0.00561548	yes
NM_026577	Arl13b	chr16:62793688-62847040	19.8234	4.37269	-2.18061	-5.26799	5e-05	0.00025495	yes
NM_198022	Tnrc6c	chr11:117654288-117763441	19.8115	8.19275	-1.27392	-3.74371	5e-05	0.00025495	yes
NM_020483	Sap30bp	chr11:115933658-115965534	19.8067	11.868	-0.738908	-2.01188	0.0025	0.00853332	yes
NM_207636	Fndc3a	chr14:72537952-72710003	19.7816	9.13069	-1.11536	-3.23149	5e-05	0.00025495	yes
NM_172281	Rnf40	chr7:127588697-127603605	19.7642	13.4375	-0.556622	-1.63342	0.01175	0.0323982	yes
NM_029938	H2afv	chr11:6427225-6444443	19.7321	6.79782	-1.5374	-3.65525	5e-05	0.00025495	yes
NM_133207	Kcnh7	chr2:62702945-63184287	19.7282	9.44698	-1.06234	-2.98449	5e-05	0.00025495	yes
NM_145377	Trim41	chr11:48806403-48817391	19.6909	12.0003	-0.714456	-2.05362	0.0019	0.00670887	yes
NM_198014	Slain1	chr14:103650242-103704799	19.688	1.53504	-3.68097	-6.37409	5e-05	0.00025495	yes
NM_178673	Fstl5	chr3:76074560-76710005	19.6757	2.23982	-3.13496	-6.79532	5e-05	0.00025495	yes
NM_001146117	Smim19	chr8:22462613-22569616	19.6598	8.96312	-1.13318	-1.79159	0.00845	0.0244141	yes
NM_028234	Rbm33	chr5:28317188-28419242	19.6457	5.09995	-1.94565	-5.55449	5e-05	0.00025495	yes
NM_175751	Zfp608	chr18:54888044-54990180	19.6453	2.88522	-2.76743	-7.07212	5e-05	0.00025495	yes
NM_001290421	Flna	chrX:74223460-74246534	19.6386	6.22937	-1.65654	-2.94739	5e-05	0.00025495	yes
NM_011394	Slc20a2	chr8:22462613-22569616	19.6352	3.05766	-2.68294	-4.79573	5e-05	0.00025495	yes
NM_028448	Cenpv	chr11:62524943-62539261	19.6118	9.40835	-1.05971	-2.50057	0.00135	0.00496488	yes
NM_008390	Irf1	chr11:53770013-53778374	19.5835	7.46577	-1.39127	-2.84471	0.00015	0.000698799	yes
NM_146075	Lemd2	chr17:27189599-27204438	19.5264	11.815	-0.724808	-2.02321	0.0028	0.00940763	yes
NM_001100451	Msl2	chr9:101074761-101104799	19.5221	9.77652	-0.997715	-2.88423	5e-05	0.00025495	yes
NM_009507	Vhl	chr6:113624020-113631633	19.5045	5.79932	-1.74985	-4.41747	5e-05	0.00025495	yes
NM_009423	Traf4	chr11:78158422-78165550	19.503	1.60822	-3.60016	-6.77971	5e-05	0.00025495	yes
NM_020586	Herpud2	chr9:25108129-25151781	19.4306	9.68988	-1.00378	-2.75242	5e-05	0.00025495	yes
NM_172735	Zc3hc1	chr6:30366387-30391010	19.4288	9.149	-1.08651	-2.79747	5e-05	0.00025495	yes
NM_010605	Kcnj5	chr9:32314782-32344237	19.4282	0	#NAME?	#NAME?	5e-05	0.00025495	yes
NM_130860	Cdk9	chr2:32705781-32712784	19.4199	13.2258	-0.554184	-1.60611	0.01455	0.0388497	yes
NM_134438	Gpr37l1	chr1:135160249-135167681	19.4112	0.757092	-4.68027	-6.23115	5e-05	0.00025495	yes
NM_001162943	Dchs1	chr7:105752988-105787550	19.4082	0.677753	-4.83976	-10.0555	5e-05	0.00025495	yes
NM_007552	Bmi1	chr2:18677017-18686629	19.3901	8.98561	-1.10963	-3.10186	5e-05	0.00025495	yes
NM_001039939	Asxl1	chr2:153346138-153404007	19.3777	9.89291	-0.969931	-2.83731	5e-05	0.00025495	yes
NM_198100	Tbkbp1	chr11:97136170-97149712	19.3727	9.86562	-0.973544	-2.56855	5e-05	0.00025495	yes
NM_181594	Edc4	chr8:105880950-105893207	19.3577	10.7867	-0.843658	-2.45343	0.0001	0.00048456	yes
NM_025412	Pycrl	chr15:75916462-75921560	19.3386	10.3171	-0.906447	-2.25306	0.0025	0.00853332	yes
NM_028014	2310067B10Rik	chr11:115765432-115799033	19.3145	11.4813	-0.750399	-2.12195	0.00055	0.00224055	yes
NM_080848	Wdr5	chr2:27515146-27536538	19.3087	10.1362	-0.929742	-2.58306	0.0004	0.00168638	yes
NM_001081109	Lmtk2	chr5:144100435-144188204	19.3079	4.66213	-2.05013	-5.76864	5e-05	0.00025495	yes
NM_001033167	Slc22a23	chr13:34179157-34345182	19.2717	4.12372	-2.22447	-5.9936	5e-05	0.00025495	yes
NM_018820	Sertad1	chr7:27486952-27490314	19.2691	7.57471	-1.34702	-3.113	0.0003	0.00130491	yes
NM_027426	Draxin	chr4:148098436-148130698	19.2676	0.434613	-5.4703	-8.35342	5e-05	0.00025495	yes
NM_008551	Mapkapk2	chr1:131053703-131097543	19.264	5.32919	-1.85392	-4.578	5e-05	0.00025495	yes
NM_001047435	Pard6a	chr8:105701147-105703494	19.2391	4.3807	-2.13481	-2.46353	0.00285	0.00955098	yes
NM_019972	Sort1	chr3:108284063-108361519	19.1867	4.9119	-1.96576	-4.45191	5e-05	0.00025495	yes
NM_175092	Rhof	chr5:123118179-123132629	19.1681	9.79848	-0.968075	-2.53746	0.0003	0.00130491	yes
NM_027980	2310003H01Rik	chr11:120369561-120378746	19.1394	8.02376	-1.25419	-3.39748	5e-05	0.00025495	yes
NM_027030	Dcps	chr9:35046578-35175987	19.1127	9.28706	-1.04124	-1.57052	0.0152	0.0402903	yes
NM_028399	Ccnt2	chr1:127774163-127804837	19.0946	13.3625	-0.514972	-1.49382	0.0187	0.0480993	yes
NM_178896	Dcun1d4	chr5:73481054-73560794	19.0872	8.21651	-1.21601	-3.03043	5e-05	0.00025495	yes
NM_016778	Bok	chr1:93685693-93695762	19.0723	8.27101	-1.20534	-2.89842	5e-05	0.00025495	yes
NM_023178	Dmap1	chr4:117674685-117682225	19.0691	12.1914	-0.645374	-1.6844	0.0167	0.0436821	yes
NM_001159967	Ralgps2	chr1:156804165-156939626	19.031	8.60065	-1.14584	-2.60894	0.00015	0.000698799	yes
NM_145123	Crtac1	chr19:42283036-42431783	19.018	7.35337	-1.37089	-3.56508	5e-05	0.00025495	yes
NM_001242396	Jmjd1c	chr10:67127257-67256326	19.0116	3.88314	-2.29158	-2.56868	0.0006	0.00242635	yes
NM_172633	Cbln2	chr18:86713047-86718283	19.0065	4.02786	-2.23841	-5.00805	5e-05	0.00025495	yes
NM_010806	Mllt4	chr17:13716435-13905794	19.005	9.28904	-1.03277	-2.86444	5e-05	0.00025495	yes
NM_138584	Spg21	chr9:65460936-65488470	18.9961	10.4117	-0.867498	-2.38183	0.0005	0.00205987	yes
NM_019716	Orc6	chr8:85299631-85308279	18.9943	7.78978	-1.28591	-2.50915	0.0006	0.00242635	yes
NM_146122	Dennd1a	chr2:37776248-38287384	18.9772	2.18425	-3.11906	-6.73854	5e-05	0.00025495	yes
NM_001004182	Tmem178b	chr6:40110252-40248353	18.969	7.46015	-1.34637	-3.58618	5e-05	0.00025495	yes
NM_173011	Idh2	chr7:80094846-80115350	18.9313	7.19137	-1.39643	-3.37802	5e-05	0.00025495	yes
NM_001163572	Tmem170b	chr13:41606215-41641357	18.9312	4.68752	-2.01387	-5.59839	5e-05	0.00025495	yes
NM_175366	Mex3b	chr7:82867332-82871576	18.9226	6.7586	-1.48531	-3.94904	5e-05	0.00025495	yes
NM_153131	Unc5a	chr13:54949431-55021385	18.9214	4.07412	-2.21545	-5.32381	5e-05	0.00025495	yes
NM_198615	Mex3d	chr10:80380354-80387651	18.903	11.8532	-0.673336	-1.90371	0.0044	0.0139724	yes
NM_173784	Ubtd2	chr11:32455371-32518709	18.8972	9.97533	-0.921735	-2.56884	0.0001	0.00048456	yes
NM_153083	Thtpa	chr14:55094783-55106593	18.8835	8.29674	-1.18651	-2.9276	5e-05	0.00025495	yes
NM_001177646	Sirpa	chr2:129592838-129632228	18.8826	2.38	-2.98802	-2.46646	0.0152	0.0402903	yes
NM_001081098	Zfp362	chr4:128773084-128806112	18.8717	6.66002	-1.50262	-3.93072	5e-05	0.00025495	yes
NM_001282093	Wac	chr18:7868831-7929028	18.8524	5.94419	-1.66519	-2.80429	5e-05	0.00025495	yes
NM_138585	Cherp	chr8:72443879-72475233	18.8495	12.2438	-0.622474	-1.62366	0.0086	0.0247807	yes
NM_024272	Ssbp2	chr13:91461096-91786148	18.8486	9.06571	-1.05597	-2.68308	5e-05	0.00025495	yes
NM_054040	Tulp4	chr17:6106829-6240637	18.8071	10.9288	-0.783138	-2.19657	0.0004	0.00168638	yes
NM_026186	Cwc25	chr11:97745469-97766613	18.7914	10.0615	-0.901221	-2.53896	0.0001	0.00048456	yes
NM_011642	Trp73	chr4:154056248-154140208	18.7641	0	#NAME?	#NAME?	5e-05	0.00025495	yes
NM_198866	Dbpht2	chr12:74297473-74300468	18.7591	1.85789	-3.33585	-6.68064	5e-05	0.00025495	yes
NM_001244903	Celf1	chr2:90940396-91019497	18.6932	7.72383	-1.27513	-2.5335	0.0001	0.00048456	yes
NM_030259	Rilpl2	chr5:124463264-124478235	18.6635	3.61888	-2.36661	-4.66624	5e-05	0.00025495	yes
NM_016895	Ak2	chr4:128993223-129011529	18.6451	9.87366	-0.917142	-1.77692	0.00605	0.018334	yes
NM_177408	Gabrg2	chr11:41910189-42000714	18.6394	1.71345	-3.44338	-2.47961	0.00625	0.0187995	yes
NM_029752	Bri3bp	chr5:125441567-125460885	18.6103	6.79681	-1.45317	-4.15745	5e-05	0.00025495	yes
NM_145066	Gpr85	chr6:13835073-13839848	18.5707	5.52965	-1.74777	-4.43209	5e-05	0.00025495	yes
NM_001085355	Arid1b	chr17:4995073-5347656	18.5665	8.24008	-1.17197	-3.45099	5e-05	0.00025495	yes
NM_172965	Sap130	chr18:31634382-31723061	18.5553	9.98012	-0.894704	-2.54371	0.0001	0.00048456	yes
NM_146006	Lss	chr10:76531626-76562226	18.5478	7.26844	-1.35153	-3.36005	5e-05	0.00025495	yes
NM_013699	Ubp1	chr9:113930933-114026751	18.541	4.31846	-2.10213	-2.04998	0.014	0.0375682	yes
NM_010697	Ldb1	chr19:46032600-46045211	18.5367	4.306	-2.10597	-2.21449	0.00245	0.00837834	yes
NM_019726	Gps2	chr11:69914191-69916591	18.5254	9.92709	-0.900065	-2.17995	0.00315	0.0104393	yes
NM_177774	Srsf12	chr4:33208990-33233340	18.5246	4.82842	-1.93982	-4.79814	5e-05	0.00025495	yes
NM_021513	Thap11	chr8:105855102-105856950	18.5206	9.07913	-1.02851	-2.63052	0.00035	0.0014981	yes
NM_001081212	Irs2	chr8:10986963-11054541	18.4802	5.77199	-1.67884	-4.22967	5e-05	0.00025495	yes
NM_016665	Stra13	chr11:120710940-120713767	18.4629	4.73578	-1.96295	-3.72814	0.00045	0.00187293	yes
NM_023196	Pla2g12a	chr3:129878605-129895825	18.4626	9.3543	-0.980907	-1.99216	0.0019	0.00670887	yes
NM_025943	Dzip1	chr14:118875519-118923167	18.461	3.24737	-2.50713	-6.0457	5e-05	0.00025495	yes
NM_144800	Mtss1	chr15:58941233-59082026	18.4574	5.69242	-1.69708	-1.84244	0.0094	0.0267686	yes
NM_011351	Sema6c	chr3:95160419-95174050	18.4437	4.37295	-2.07645	-3.28971	5e-05	0.00025495	yes
NM_011790	Arih2	chr9:108602942-108649380	18.3811	9.41156	-0.965719	-2.72836	5e-05	0.00025495	yes
NM_178363	Ylpm1	chr12:84996320-85070515	18.3617	11.9386	-0.621068	-1.84784	0.0041	0.0131434	yes
NM_133218	Zfp704	chr3:9427009-9610085	18.3458	1.1431	-4.00442	-9.84326	5e-05	0.00025495	yes
NM_178110	Trim62	chr4:128884139-128911326	18.3337	9.37055	-0.968296	-2.69247	5e-05	0.00025495	yes
NM_145573	Mrps35	chr6:147042769-147070902	18.3214	9.46795	-0.952404	-2.24587	0.0037	0.0120089	yes
NM_183019	Arhgef4	chr1:34801721-34812754	18.2997	8.54662	-1.09839	-2.92791	5e-05	0.00025495	yes
NM_130862	Baiap2	chr11:119943091-120006782	18.2969	4.05049	-2.17543	-3.5068	5e-05	0.00025495	yes
NM_011078	Phf2	chr13:48801749-48870885	18.2935	6.00944	-1.60603	-4.46009	5e-05	0.00025495	yes
NM_026141	Ppil4	chr10:7792893-7822563	18.2892	10.2567	-0.834433	-2.26695	0.0008	0.00313097	yes
NM_011277	Rnf2	chr1:151469405-151500823	18.2858	4.34663	-2.07276	-5.04837	5e-05	0.00025495	yes
NM_029098	Lmbr1l	chr15:98903920-98918098	18.2744	10.8066	-0.757908	-2.02794	0.003	0.00997302	yes
NM_026122	Hmgn3	chr9:83109941-83146607	18.2724	3.52702	-2.37315	-2.21232	0.0165	0.0432458	yes
NM_053193	Cpsf1	chr15:76576358-76607591	18.2495	7.79357	-1.2275	-3.04668	5e-05	0.00025495	yes
NM_001162870	Spast	chr17:74338986-74391113	18.2476	5.288	-1.78692	-1.94008	0.01285	0.0349764	yes
NM_028224	Faim2	chr15:99497004-99528165	18.2462	6.44858	-1.50055	-3.00481	0.00015	0.000698799	yes
NM_018880	Trim3	chr7:105604462-105633571	18.2218	3.45591	-2.39853	-2.25016	0.01225	0.0335789	yes
NM_001166456	Slc38a1	chr15:96571417-96642913	18.2174	3.83042	-2.24974	-2.86929	0.0006	0.00242635	yes
NM_016750	H2afz	chr3:137864486-137866922	18.2144	8.99478	-1.01792	-2.37651	0.0034	0.0111303	yes
NM_177461	Micall1	chr15:79108982-79141251	18.2093	6.64486	-1.45436	-4.0794	5e-05	0.00025495	yes
NM_010319	Gng7	chr10:80948623-81014925	18.2067	0.950413	-4.25977	-6.72988	5e-05	0.00025495	yes
NM_198305	Klhl17	chr4:156229043-156234857	18.1778	11.6939	-0.636416	-1.67566	0.0055	0.0169061	yes
NM_145540	Ints3	chr3:90391379-90433636	18.1553	11.56	-0.651242	-1.60058	0.01015	0.0285522	yes
NM_172990	Pank4	chr4:154964132-154980938	18.1553	9.88913	-0.876474	-2.38458	0.0003	0.00130491	yes
NM_019918	Vmn2r1	chr3:64081641-64105458	18.1547	0.100048	-7.50351	-5.57593	0.0152	0.0402903	yes
NM_028810	Rnd3	chr2:51130438-51149111	18.1445	4.73033	-1.93952	-4.73317	5e-05	0.00025495	yes
NM_001077696	Hdac5	chr11:102195746-102230172	18.1232	6.5224	-1.47436	-1.90225	0.00295	0.0098319	yes
NM_175195	Sppl2b	chr10:80855274-80868708	18.1019	7.39005	-1.29248	-3.39912	5e-05	0.00025495	yes
NM_001034895	Zfr2	chr10:81233162-81252123	18.0958	11.7144	-0.627363	-1.78308	0.0062	0.0186861	yes
NM_001111142	Lrrc73	chr17:46254164-46257316	18.0891	4.91904	-1.87867	-4.00817	5e-05	0.00025495	yes
NM_001004176	Maml3	chr3:51687612-52105006	18.0829	0.99187	-4.18833	-8.54838	5e-05	0.00025495	yes
NR_038037	E130307A14Rik	chr10:39612933-39732007	18.0825	3.87153	-2.22362	-3.40866	5e-05	0.00025495	yes
NR_015585	4933439C10Rik	chr11:59485520-59511067	18.0735	2.12077	-3.09121	-4.36696	5e-05	0.00025495	yes
NM_001005424	Gm996	chr2:25575415-25580099	18.066	5.31179	-1.76601	-4.75484	5e-05	0.00025495	yes
NM_175356	Pi4kb	chr3:94974730-95015238	18.0518	11.1934	-0.68949	-1.61973	0.013	0.0353109	yes
NM_172656	Stradb	chr1:58973570-58995121	18.0451	7.20298	-1.32494	-3.37021	5e-05	0.00025495	yes
NM_172430	Sphkap	chr1:83255780-83408200	18.0341	5.39069	-1.74218	-4.46192	5e-05	0.00025495	yes
NM_019551	Tdp2	chr13:24831658-24842153	18.0307	10.3177	-0.80533	-2.11341	0.00255	0.00867314	yes
NM_001081236	2410131K14Rik	chr5:118245226-118263114	18.0094	3.222	-2.48272	-5.51667	5e-05	0.00025495	yes
NM_133883	Adprhl2	chr4:126316350-126321703	17.9662	7.98529	-1.16987	-2.76782	0.0003	0.00130491	yes
NM_026271	Fibin	chr2:110360924-110362993	17.9593	0.302122	-5.89345	-6.33705	0.00015	0.000698799	yes
NM_001164659	Trank1	chr9:111311738-111395775	17.9463	0.416229	-5.43016	-9.93403	5e-05	0.00025495	yes
NM_212438	Wiz	chr17:32354049-32389439	17.9353	10.0523	-0.835281	-1.62698	0.00825	0.023912	yes
NM_026748	Ints1	chr5:139751281-139775678	17.8973	11.5184	-0.635796	-1.83549	0.00195	0.0068615	yes
NM_175427	Fam163b	chr2:27110378-27142477	17.8787	0.530498	-5.07475	-6.62746	5e-05	0.00025495	yes
NM_021559	Zfp191	chr18:24012266-24020771	17.8765	8.48158	-1.07566	-2.90515	5e-05	0.00025495	yes
NM_001033135	Rnf149	chr1:39551295-39577347	17.875	9.01721	-0.987193	-2.62737	5e-05	0.00025495	yes
NM_001113364	Tbc1d14	chr5:36490603-36586226	17.874	11.3682	-0.652861	-1.43702	0.0189	0.0485316	yes
NM_009532	Xrcc1	chr7:24547149-24573438	17.864	6.99985	-1.35166	-3.38305	5e-05	0.00025495	yes
NM_001081324	Neto2	chr8:85636587-85691009	17.8514	8.46161	-1.07703	-3.08765	5e-05	0.00025495	yes
NM_028245	Zfp131	chr13:119765186-119790805	17.827	10.8351	-0.718349	-1.98952	0.00215	0.00747153	yes
NM_011632	Traf3	chr12:111166369-111267155	17.8157	4.78635	-1.89615	-3.45878	5e-05	0.00025495	yes
NM_013883	Scmh1	chr4:120405280-120530199	17.8112	10.0179	-0.830211	-2.1848	0.0006	0.00242635	yes
NM_198671	Gse1	chr8:120488865-120589075	17.784	5.68618	-1.64505	-2.96973	5e-05	0.00025495	yes
NM_172571	Fbf1	chr11:116142284-116168178	17.7759	5.07719	-1.80782	-4.94151	5e-05	0.00025495	yes
NM_001018042	Sp3	chr2:72936431-72989249	17.7425	5.9043	-1.58737	-2.04009	0.0148	0.0393788	yes
NM_175022	Prr12	chr7:45027706-45052881	17.7178	6.16664	-1.52264	-4.34946	5e-05	0.00025495	yes
NM_001253354	Fam214b	chr4:43032413-43046220	17.7167	8.00244	-1.1466	-1.65409	0.0123	0.0336855	yes
NM_009077	Rpl18	chr7:45718070-45720835	17.7137	6.52859	-1.44002	-2.95614	0.0019	0.00670887	yes
NM_016699	Exosc10	chr4:148558426-148582400	17.7041	10.1959	-0.796089	-2.15855	0.0013	0.00479842	yes
NM_001291119	Neurl4	chr11:69901815-69913824	17.6986	8.21258	-1.10773	-2.10441	0.00175	0.00624574	yes
NM_133685	Rab31	chr17:65651725-65772752	17.6872	3.17417	-2.47825	-5.78865	5e-05	0.00025495	yes
NM_175564	Tmem169	chr1:72284372-72302995	17.671	9.35282	-0.917907	-2.49689	0.0003	0.00130491	yes
NM_025515	Ccdc90b	chr7:92561148-92582294	17.666	6.71278	-1.39599	-2.74989	5e-05	0.00025495	yes
NM_009557	Zfp46	chr4:136286068-136293942	17.6565	9.67991	-0.867135	-2.49613	0.00015	0.000698799	yes
NM_008881	Plxna1	chr6:89316313-89362613	17.6393	6.89864	-1.35441	-3.89469	5e-05	0.00025495	yes
NM_001114311	Stox2	chr8:47180047-47352348	17.6203	3.07441	-2.51886	-4.93126	5e-05	0.00025495	yes
NM_134115	Stk38	chr17:28970884-29007937	17.5797	7.63159	-1.20385	-3.08658	5e-05	0.00025495	yes
NM_177603	Frat2	chr19:41845975-41848132	17.5705	8.72185	-1.01045	-2.6028	0.00025	0.00110858	yes
NM_182839	Tppp	chr13:74009418-74035753	17.5682	8.44416	-1.05694	-2.99469	5e-05	0.00025495	yes
NM_011361	Sgk1	chr10:21882183-21999902	17.5511	4.31002	-2.0258	-3.50084	5e-05	0.00025495	yes
NM_174852	Phf12	chr11:77982815-78030535	17.5402	5.43188	-1.69114	-4.53104	5e-05	0.00025495	yes
NM_011607	Tnc	chr4:63959784-64047015	17.5251	0.0368377	-8.89402	-5.88941	0.0172	0.044778	yes
NM_183017	Ttll12	chr15:83575093-83595157	17.5163	9.30621	-0.91243	-2.56024	0.0003	0.00130491	yes
NM_172277	Snx8	chr5:140340302-140389247	17.5073	11.6991	-0.581558	-1.61129	0.0156	0.0412068	yes
NM_019939	Mpp6	chr6:50110240-50198598	17.4993	4.27897	-2.03196	-4.18241	5e-05	0.00025495	yes
NM_011980	Zfp146	chr7:30161267-30169727	17.4915	8.61898	-1.02106	-2.5341	0.0002	0.000905362	yes
NM_001177427	Eid2b	chr7:28277705-28280129	17.4474	5.34281	-1.70734	-4.12414	5e-05	0.00025495	yes
NR_045997	1700113A16Rik	chr3:88171559-88177785	17.4255	0.484176	-5.16952	-4.92235	0.00525	0.0162721	yes
NR_037906	Luc7l	chr17:26252909-26285506	17.4004	2.94904	-2.5608	-1.95256	0.01135	0.031457	yes
NM_019697	Kcnd2	chr6:21216108-21729805	17.3988	0.391988	-5.47203	-7.89029	5e-05	0.00025495	yes
NM_027498	Sik3	chr9:46012819-46224194	17.3814	0.848895	-4.35582	-8.39991	5e-05	0.00025495	yes
NM_001099624	Rapgef2	chr3:79062528-79145875	17.3669	5.81108	-1.57946	-4.44255	5e-05	0.00025495	yes
NM_009700	Aqp4	chr18:15389393-15403684	17.3519	0.401437	-5.43378	-8.05522	5e-05	0.00025495	yes
NM_001146073	Hexdc	chr11:121177592-121229309	17.3428	4.24249	-2.03136	-2.34225	0.0068	0.0202435	yes
NM_001289577	Chfr	chr5:110135829-110176504	17.3316	9.58625	-0.854369	-1.87899	0.00395	0.0127162	yes
NM_146155	Ahdc1	chr4:133011505-133078110	17.3273	4.07672	-2.08757	-5.65502	5e-05	0.00025495	yes
NM_007396	Acvr2a	chr2:48814108-48949267	17.3269	7.99879	-1.11516	-2.48218	0.00035	0.0014981	yes
NM_001113283	Fam214a	chr9:74953052-75032468	17.3242	5.16875	-1.7449	-3.75635	5e-05	0.00025495	yes
NM_019413	Robo1	chr16:72663148-73046100	17.3054	1.32735	-3.7046	-8.37473	5e-05	0.00025495	yes
NM_148932	Pom121	chr5:135369952-135394546	17.3044	9.93787	-0.80013	-2.10356	0.00085	0.00330678	yes
NM_009680	Ap3b1	chr13:94358959-94566316	17.2975	10.4086	-0.732782	-2.07765	0.00185	0.00655899	yes
NM_022982	Rtn4r	chr16:18127705-18152408	17.2808	6.29581	-1.45671	-3.46096	5e-05	0.00025495	yes
NM_001159598	Axin1	chr17:26138685-26195811	17.2731	4.26582	-2.01763	-4.15266	5e-05	0.00025495	yes
NM_172477	Dennd2a	chr6:39462377-39557834	17.2528	0.897902	-4.26412	-7.7807	5e-05	0.00025495	yes
NM_198702	Lphn3	chr5:81021592-81795730	17.2468	11.0846	-0.63777	-1.8807	0.00265	0.00894485	yes
NM_028123	Slc37a3	chr6:39334770-39377707	17.2462	12.0201	-0.520824	-1.50445	0.0184	0.0474481	yes
NM_172660	D2Wsu81e	chr2:30171523-30178459	17.218	10.1558	-0.761614	-1.64438	0.0077	0.0225183	yes
NR_037960	1600020E01Rik	chr6:86527329-86564449	17.1927	3.43453	-2.32361	-2.70992	0.00115	0.00431285	yes
NM_009832	Ccnk	chr12:108179737-108203359	17.1489	7.84126	-1.12896	-2.97205	5e-05	0.00025495	yes
NM_030890	Prrt1	chr17:34629685-34632260	17.1323	2.21418	-2.95188	-4.8352	5e-05	0.00025495	yes
NM_001033347	D430041D05Rik	chr2:104143074-104410334	17.1257	0.84491	-4.34122	-9.33071	5e-05	0.00025495	yes
NM_175451	Ckap4	chr10:84526304-84533888	17.1131	10.5812	-0.693606	-1.89621	0.0045	0.0142305	yes
NM_145943	Sde2	chr1:180851150-180868114	17.1028	7.61603	-1.16712	-3.13867	5e-05	0.00025495	yes
NM_144937	Usp3	chr9:66517880-66592980	17.0801	4.64423	-1.87881	-4.32046	5e-05	0.00025495	yes
NM_001042501	Fam133b	chr5:3543832-3570546	17.0206	11.3093	-0.589775	-1.59115	0.01755	0.045585	yes
NM_199308	Mast3	chr8:70778116-70792433	16.989	5.10433	-1.73481	-4.74124	5e-05	0.00025495	yes
NM_144935	BC018242	chr9:21937009-21948907	16.976	3.0136	-2.49393	-2.44301	0.00335	0.0110021	yes
NM_013500	Hapln1	chr13:89540635-89611832	16.9283	0.605444	-4.8053	-7.95515	5e-05	0.00025495	yes
NM_001135727	Sh3kbp1	chrX:159627271-159975920	16.9233	3.94399	-2.10128	-4.48088	5e-05	0.00025495	yes
NM_013880	Plcl2	chr17:50509546-50688494	16.917	10.8925	-0.635144	-1.82474	0.0045	0.0142305	yes
NM_013684	Tbp	chr17:15499887-15517427	16.9115	5.00595	-1.75629	-3.96118	5e-05	0.00025495	yes
NM_008842	Pim1	chr17:29491044-29495459	16.9051	10.1911	-0.730159	-1.87337	0.0066	0.0197254	yes
NM_001081345	Chd2	chr7:73426651-73558395	16.9045	5.12645	-1.72137	-3.25669	5e-05	0.00025495	yes
NM_023739	Nfx1	chr4:40970905-41025992	16.903	5.61848	-1.58903	-2.81493	5e-05	0.00025495	yes
NM_177784	Klhl23	chr2:69822369-69836651	16.8845	0.491736	-5.10167	-7.79375	5e-05	0.00025495	yes
NM_133934	Isy1	chr6:87818447-87838759	16.8773	8.18937	-1.04326	-2.53912	0.0005	0.00205987	yes
NM_001290741	Cnot6	chr11:49671496-49712722	16.8771	6.57032	-1.36103	-2.58981	5e-05	0.00025495	yes
NM_011264	Rev3l	chr10:39732159-39875205	16.8737	4.85668	-1.79673	-4.96443	5e-05	0.00025495	yes
NM_007953	Esrra	chr19:6909697-6921808	16.8625	9.57953	-0.815792	-1.77184	0.00475	0.0149279	yes
NM_144867	Slmo1	chr18:67464848-67480581	16.862	0.654552	-4.68712	-6.43131	5e-05	0.00025495	yes
NM_025852	Rexo1	chr10:80540925-80561560	16.8595	7.09938	-1.2478	-3.52479	5e-05	0.00025495	yes
NM_001145800	Igsf9	chr1:172482212-172498877	16.8302	0.445687	-5.23887	-6.97186	5e-05	0.00025495	yes
NM_001081191	Eml5	chr12:98746967-98901484	16.8297	4.42652	-1.92676	-3.48876	5e-05	0.00025495	yes
NM_026929	Chac1	chr2:119351241-119354327	16.7791	2.93477	-2.51535	-4.8094	5e-05	0.00025495	yes
NM_177683	Vgll4	chr6:114862091-114921752	16.7735	5.3178	-1.65729	-3.55027	5e-05	0.00025495	yes
NM_007624	Cbx3	chr6:51470615-51483704	16.7552	6.22082	-1.42944	-3.35823	5e-05	0.00025495	yes
NM_028106	Zbed3	chr13:95325236-95337841	16.7532	3.03941	-2.46258	-4.4784	5e-05	0.00025495	yes
NM_019713	Rassf1	chr9:107551554-107562267	16.7163	8.36852	-0.998209	-2.03302	0.0027	0.00909342	yes
NM_013657	Sema3c	chr5:17574815-17730267	16.6916	8.17209	-1.03034	-2.92099	5e-05	0.00025495	yes
NM_001098172	Pcdh10	chr3:45378397-45439309	16.6868	2.47154	-2.75522	-4.01889	5e-05	0.00025495	yes
NM_201355	Nat14	chr7:4922250-4925006	16.6646	5.41649	-1.62136	-3.62713	5e-05	0.00025495	yes
NM_008720	Npc1	chr18:12168729-12236386	16.6498	8.89452	-0.904513	-2.05773	0.00085	0.00330678	yes
NM_001099298	Scn2a1	chr2:65670444-65767447	16.6178	3.04589	-2.44779	-6.51986	5e-05	0.00025495	yes
NM_177324	Sbf2	chr7:110308012-110614920	16.5727	6.6365	-1.32031	-3.67378	5e-05	0.00025495	yes
NM_001081302	Trio	chr15:27730648-28025848	16.5637	10.1242	-0.710224	-2.0553	0.0012	0.00447094	yes
NM_146239	Cdk17	chr10:93160875-93241342	16.5192	5.55547	-1.57216	-3.86401	5e-05	0.00025495	yes
NM_022332	St7	chr6:17693993-17943023	16.5031	1.7557	-3.23262	-2.77709	0.00175	0.00624574	yes
NM_007625	Cbx4	chr11:119077570-119086237	16.4939	4.55943	-1.855	-4.95797	5e-05	0.00025495	yes
NM_021491	Smpd3	chr8:106252547-106337988	16.4902	4.97707	-1.72824	-4.61072	5e-05	0.00025495	yes
NM_025481	Smurf2	chr11:106820063-106920715	16.4877	8.65572	-0.929662	-2.66885	0.0001	0.00048456	yes
NM_177298	Pisd	chr5:32736313-32785626	16.4746	7.71818	-1.09391	-2.76737	5e-05	0.00025495	yes
NM_139117	Ybx3	chr6:131364857-131388450	16.4341	6.24901	-1.39499	-1.96829	0.0042	0.0134167	yes
NM_013571	Ksr1	chr11:79014800-79146354	16.4276	2.07739	-2.98328	-6.24207	5e-05	0.00025495	yes
NM_022882	Lpin2	chr17:71183977-71249818	16.4274	7.50799	-1.1296	-2.77344	5e-05	0.00025495	yes
NM_027238	Ttc39b	chr4:83220300-83324189	16.4069	6.87058	-1.2558	-3.62991	5e-05	0.00025495	yes
NM_025610	Asrgl1	chr19:9111718-9135566	16.3823	5.61564	-1.54461	-3.67584	5e-05	0.00025495	yes
NM_172503	Zswim4	chr8:84210941-84237042	16.3738	8.2695	-0.985518	-2.76484	5e-05	0.00025495	yes
NM_011941	Mapkbp1	chr2:119972698-120027403	16.3554	1.54558	-3.40355	-7.64514	5e-05	0.00025495	yes
NM_001111053	Dclk1	chr3:55242525-55539068	16.3442	3.16856	-2.36688	-2.13877	0.00295	0.0098319	yes
NM_001113208	Ncam2	chr16:81200696-81624287	16.3388	0.880512	-4.21381	-4.86327	5e-05	0.00025495	yes
NM_001134384	Iqsec1	chr6:90659597-90810123	16.3337	6.60628	-1.30594	-3.34543	5e-05	0.00025495	yes
NM_030262	Pofut2	chr10:77259299-77269586	16.3182	9.51563	-0.778112	-2.03844	0.00225	0.0077687	yes
NM_001080930	Atxn1l	chr8:109726450-109737739	16.3173	7.75086	-1.07397	-3.13337	5e-05	0.00025495	yes
NM_007465	Birc2	chr9:7818225-7835255	16.2963	8.93626	-0.8668	-2.35887	0.0005	0.00205987	yes
NM_001243123	Fam193a	chr5:34369932-34486458	16.2904	8.82322	-0.884649	-2.55634	0.0001	0.00048456	yes
NM_134077	Rbm26	chr14:105106727-105177327	16.2722	8.59958	-0.92007	-1.66632	0.0089	0.0255121	yes
NM_177082	Sp8	chr12:118846328-118852578	16.253	0	#NAME?	#NAME?	5e-05	0.00025495	yes
NM_175142	Zfp428	chr7:24507086-24515682	16.2466	5.86563	-1.46978	-1.70136	0.0164	0.0430456	yes
NM_008172	Grin2d	chr7:45832482-45866681	16.2406	0.551792	-4.87933	-7.64867	5e-05	0.00025495	yes
NM_011242	Rasgrp2	chr19:6400582-6415216	16.2399	0.27393	-5.88959	-5.91473	0.0002	0.000905362	yes
NM_011895	Slc35a1	chr4:34663256-34687438	16.2306	8.33172	-0.96203	-2.44113	0.00065	0.00260486	yes
NM_133898	N4bp2l1	chr5:150571642-150594525	16.2231	10.5604	-0.619385	-1.60198	0.01885	0.0484168	yes
NM_025372	Tipin	chr9:64281606-64304792	16.2141	7.34188	-1.14303	-2.56968	0.00115	0.00431285	yes
NM_010518	Igfbp5	chr1:72858064-72874865	16.1972	2.87475	-2.49423	-6.1482	5e-05	0.00025495	yes
NM_018759	Zfp326	chr5:105876567-105915820	16.1891	6.64134	-1.28548	-2.15738	0.00325	0.0107201	yes
NM_010690	Lats1	chr10:7681208-7716461	16.1831	7.46915	-1.11547	-3.23459	5e-05	0.00025495	yes
NM_001081419	Dip2a	chr10:76263048-76345291	16.1642	7.12693	-1.18145	-3.39692	5e-05	0.00025495	yes
NM_183186	Foxn3	chr12:99195093-99450074	16.1613	10.3867	-0.637803	-1.73172	0.00805	0.0234179	yes
NM_025873	Trit1	chr4:123016596-123054934	16.1351	3.86172	-2.06289	-4.51862	5e-05	0.00025495	yes
NM_001159483	Rpl19	chr11:98026709-98030493	16.1185	6.29038	-1.3575	-2.03964	0.00325	0.0107201	yes
NM_145610	Ppan	chr9:20888174-20892179	16.112	6.75022	-1.25513	-2.95224	0.00025	0.00110858	yes
NM_021897	Trp53inp1	chr4:11156440-11174377	16.0943	7.33872	-1.13295	-2.57231	5e-05	0.00025495	yes
NM_001290291	Shisa7	chr7:4825551-4844696	16.0907	0.284415	-5.82209	-7.50107	5e-05	0.00025495	yes
NM_207203	BC068157	chr8:4209542-4217312	16.0828	1.82491	-3.13961	-6.83363	5e-05	0.00025495	yes
NM_053178	Acsbg1	chr9:54604996-54661885	16.0679	0.279295	-5.84625	-6.12706	5e-05	0.00025495	yes
NM_007893	E4f1	chr17:24443778-24455311	16.0673	7.09162	-1.17994	-3.00289	5e-05	0.00025495	yes
NM_025978	Ttc14	chr3:33800182-33844310	16.0619	9.07758	-0.823267	-1.87579	0.0027	0.00909342	yes
NM_145923	Rell1	chr5:63908897-63968897	16.0477	1.23154	-3.70383	-6.73208	5e-05	0.00025495	yes
NM_153065	Ddx27	chr2:167015312-167034945	16.0378	10.4617	-0.616365	-1.66989	0.01145	0.0316908	yes
NM_144792	Sgms1	chr19:32122726-32388454	16.0347	3.69381	-2.11802	-2.34079	0.00095	0.00364757	yes
NM_026666	Ubn1	chr16:5050067-5086285	16.0327	10.0302	-0.676667	-1.99206	0.0016	0.00577139	yes
NM_028680	Ift57	chr16:49699293-49765126	16.0154	10.5301	-0.604948	-1.63156	0.0137	0.0369153	yes
NM_011498	Bhlhe40	chr6:108577035-108666925	16.006	4.55851	-1.81198	-4.11652	5e-05	0.00025495	yes
NM_001025432	Crebbp	chr16:4084047-4213404	15.9952	8.86404	-0.8516	-2.49578	0.00015	0.000698799	yes
NM_008894	Pold2	chr11:5861865-5878256	15.9834	8.08887	-0.982567	-1.93955	0.00215	0.00747153	yes
NM_178710	Sik2	chr9:50856923-51009073	15.9307	0.830971	-4.26087	-4.98489	5e-05	0.00025495	yes
NM_025912	Fam210b	chr2:172345576-172355749	15.9284	9.08497	-0.810052	-2.23444	0.00075	0.00296071	yes
NM_007772	Hivep1	chr13:42052020-42185026	15.9201	7.7699	-1.03488	-2.99721	5e-05	0.00025495	yes
NM_001276482	Dag1	chr9:108204860-108263958	15.9188	6.9356	-1.19864	-1.8732	0.00675	0.0201176	yes
NM_134052	Adi1	chr12:28675206-28682174	15.9153	7.79906	-1.02905	-2.19492	0.00045	0.00187293	yes
NM_001290573	Kmt2b	chr7:30568854-30588726	15.9075	4.93308	-1.68914	-4.05598	5e-05	0.00025495	yes
NM_001126047	Sema4c	chr1:36548639-36558381	15.9054	6.4368	-1.3051	-3.44876	5e-05	0.00025495	yes
NM_001081225	Fam178a	chr19:44931118-44984550	15.9015	5.95746	-1.41639	-3.91267	5e-05	0.00025495	yes
NM_026057	Zfp422	chr6:116624015-116628977	15.8962	6.02889	-1.39872	-3.61246	5e-05	0.00025495	yes
NM_023850	Chst1	chr2:92599706-92615252	15.8947	0.95288	-4.0601	-6.46707	5e-05	0.00025495	yes
NM_001037764	Rai1	chr11:60105012-60220604	15.861	5.84198	-1.44095	-2.00947	0.0061	0.0184549	yes
NM_172775	Plxnb1	chr9:109095435-109119915	15.8313	0.901296	-4.13464	-8.59118	5e-05	0.00025495	yes
NM_009200	Slc1a6	chr10:78780495-78814825	15.8304	5.02387	-1.65583	-3.83049	5e-05	0.00025495	yes
NM_198620	Rundc3b	chr5:8490335-8622952	15.7971	10.5695	-0.579761	-1.63573	0.0127	0.0346094	yes
NM_008067	Gabra3	chrX:72432675-72656246	15.7765	5.35033	-1.56008	-3.75985	5e-05	0.00025495	yes
NM_133485	Ppp1r14c	chr10:3366149-3464975	15.7725	0.664618	-4.56874	-6.56772	5e-05	0.00025495	yes
NM_179203	Atad3a	chr4:155740639-155761098	15.7604	6.64473	-1.24602	-3.12322	5e-05	0.00025495	yes
NM_029211	Rnf121	chr7:102019871-102065132	15.7581	8.84422	-0.833288	-2.01549	0.0062	0.0186861	yes
NM_015753	Zeb2	chr2:44983511-45114084	15.7408	2.20669	-2.83455	-3.80284	0.00045	0.00187293	yes
NM_001033536	Rfx7	chr9:72532239-72622949	15.6992	3.9174	-2.00272	-5.49323	5e-05	0.00025495	yes
NM_018744	Sema6a	chr18:47245253-47368868	15.6958	1.36863	-3.51957	-7.9037	5e-05	0.00025495	yes
NM_173423	Fem1c	chr18:46504605-46525971	15.6683	8.80662	-0.831192	-2.23142	0.00155	0.00561548	yes
NM_010435	Hira	chr16:18876749-18970308	15.6552	10.0294	-0.642401	-1.84507	0.0042	0.0134167	yes
NM_134097	Topors	chr4:40259605-40270221	15.6411	6.46747	-1.27406	-3.35924	5e-05	0.00025495	yes
NR_040708	E130102H24Rik	chr4:101346523-101399185	15.6359	2.80117	-2.48076	-3.93932	0.0005	0.00205987	yes
NM_001081080	Phf3	chr1:30802341-30863256	15.6238	10.0209	-0.640725	-1.8018	0.00365	0.0118592	yes
NM_001024604	Ankrd28	chr14:31700014-31830415	15.6144	3.92495	-1.99213	-5.13214	5e-05	0.00025495	yes
NM_008498	Lhx1	chr11:84519378-84525534	15.5935	0	#NAME?	#NAME?	5e-05	0.00025495	yes
NM_028777	Sec14l1	chr11:117115171-117159268	15.5935	6.65003	-1.22951	-1.67643	0.01045	0.0292786	yes
NM_146224	Zfp280d	chr9:72274898-72363771	15.5915	6.99677	-1.156	-3.15103	5e-05	0.00025495	yes
NM_183427	Glra2	chrX:165129016-165326981	15.5906	0.107741	-7.17697	-5.72196	0.00905	0.0258973	yes
NM_027135	Sec24d	chr3:123267495-123365636	15.5901	2.2779	-2.77485	-6.14999	5e-05	0.00025495	yes
NM_016974	Dbp	chr7:45705246-45718002	15.5719	3.69693	-2.07454	-2.35354	0.0066	0.0197254	yes
NM_022995	Pmepa1	chr2:173224464-173276533	15.5648	1.1597	-3.74647	-7.33459	5e-05	0.00025495	yes
NM_019796	Syncrip	chr9:88449363-88482397	15.5518	7.02811	-1.14588	-2.69507	0.0001	0.00048456	yes
NM_028230	Shmt2	chr10:127514938-127522444	15.5414	8.95613	-0.795165	-1.61031	0.0103	0.0289206	yes
NM_030014	Hook1	chr4:95959710-96024274	15.5183	4.71028	-1.72009	-4.15354	5e-05	0.00025495	yes
NM_001136070	Eif2d	chr1:131153206-131173471	15.5135	8.90083	-0.801515	-1.68868	0.0072	0.0212848	yes
NM_013534	Leprel2	chr6:124841094-124857687	15.5091	1.37263	-3.49809	-6.03947	5e-05	0.00025495	yes
NM_001033202	Usp30	chr5:114100332-114122924	15.4722	10.2744	-0.590624	-1.61184	0.015	0.039847	yes
NM_144852	Slc7a4	chr16:17572017-17576671	15.4672	7.7469	-0.997524	-2.66624	5e-05	0.00025495	yes
NM_001081421	Galnt16	chr12:80518989-80603896	15.4564	0.192407	-6.32791	-6.4392	0.00015	0.000698799	yes
NM_134089	Scrib	chr15:76047185-76069730	15.4149	4.13628	-1.89792	-4.86581	5e-05	0.00025495	yes
NM_177326	Pak2	chr16:32016289-32079342	15.4007	8.75761	-0.814388	-2.35251	0.00035	0.0014981	yes
NM_009936	Col9a3	chr2:180598221-180642691	15.3899	0.241257	-5.99527	-5.09528	0.00075	0.00296071	yes
NM_001101482	Mrap2	chr9:87144305-87184045	15.3713	1.98304	-2.95445	-3.93882	5e-05	0.00025495	yes
NM_025717	Rbm4b	chr19:4756524-4765941	15.3693	2.03547	-2.91662	-5.30966	5e-05	0.00025495	yes
NM_013919	Usp21	chr1:171281952-171287961	15.348	4.15012	-1.88683	-4.21021	5e-05	0.00025495	yes
NM_010611	Kcnq2	chr2:181075578-181135225	15.3462	6.24669	-1.29672	-2.13216	0.00125	0.00463922	yes
NM_018814	Pcnx	chr12:81860029-82000924	15.3289	8.47702	-0.85463	-2.51359	5e-05	0.00025495	yes
NM_172532	Aldh5a1	chr13:24905599-24939049	15.2953	4.49423	-1.76694	-4.62863	5e-05	0.00025495	yes
NM_001282073	Deaf1	chr7:141297175-141338783	15.286	2.3078	-2.72762	-2.47105	0.0078	0.022767	yes
NM_001289616	Celf3	chr3:94478294-94492198	15.2841	6.07563	-1.33093	-1.62132	0.01385	0.0372479	yes
NM_178778	Scai	chr2:39066214-39190730	15.2839	4.95134	-1.62612	-4.56831	5e-05	0.00025495	yes
NM_026382	Snrnp48	chr13:38204938-38227663	15.2759	9.25483	-0.72298	-1.80966	0.0086	0.0247807	yes
NM_001253843	Prpf19	chr19:10895230-10909559	15.2692	7.21317	-1.08192	-1.80148	0.00545	0.0167779	yes
NM_001114116	Syt3	chr7:44384125-44400030	15.268	4.48324	-1.76789	-3.10003	5e-05	0.00025495	yes
NM_001033528	Usp36	chr11:118259652-118290244	15.2629	4.55709	-1.74385	-4.68409	5e-05	0.00025495	yes
NM_007405	Adcy6	chr15:98589985-98607633	15.2626	6.1459	-1.31231	-3.68491	5e-05	0.00025495	yes
NM_146216	Vac14	chr8:110618637-110720398	15.2579	10.1733	-0.584772	-1.6049	0.01425	0.0381548	yes
NM_001081340	Setd2	chr9:110532596-110618633	15.2557	7.05129	-1.11339	-3.05305	5e-05	0.00025495	yes
NM_026254	Tbc1d23	chr16:57168863-57231466	15.2506	8.80826	-0.791936	-2.15358	0.00125	0.00463922	yes
NM_001098171	Pcdh10	chr3:45378397-45439309	15.2472	1.56087	-3.28813	-5.03088	5e-05	0.00025495	yes
NM_134034	Smek2	chr11:29172906-29220797	15.2228	9.58806	-0.666919	-1.91644	0.0032	0.0105781	yes
NM_001007568	Zfp251	chr15:76852140-76871435	15.2138	9.83343	-0.629619	-1.75353	0.0075	0.0220253	yes
NM_001012625	Rims1	chr1:22468190-22805724	15.2054	7.5784	-1.00462	-2.44257	0.0007	0.00278503	yes
NM_010046	Dgat1	chr15:76502014-76511818	15.1938	7.57818	-1.00356	-2.41918	0.00115	0.00431285	yes
NM_145442	Mbip	chr12:56328306-56345894	15.1815	7.06772	-1.103	-2.52769	0.00115	0.00431285	yes
NM_019825	Ncoa6	chr2:155390655-155440783	15.1712	8.14516	-0.897322	-2.49248	5e-05	0.00025495	yes
NM_020618	Smarce1	chr11:99209047-99231017	15.1698	6.79487	-1.15869	-2.99337	5e-05	0.00025495	yes
NM_008745	Ntrk2	chr13:58806568-59133970	15.1668	0.235275	-6.01043	-3.36271	0.01385	0.0372479	yes
NM_028077	1810055G02Rik	chr19:3708332-3717881	15.1521	4.54947	-1.73575	-3.80996	5e-05	0.00025495	yes
NM_026384	Dgat2	chr7:99153662-99182713	15.1413	3.60708	-2.06959	-4.50862	5e-05	0.00025495	yes
NM_001167920	Slc8a3	chr12:81197914-81333180	15.1338	1.8136	-3.06085	-6.50858	5e-05	0.00025495	yes
NM_172117	Entpd6	chr2:150749080-150771674	15.1038	7.33524	-1.042	-2.64907	0.0001	0.00048456	yes
NM_172705	Phf13	chr4:151989630-151996179	15.0942	7.71939	-0.967439	-2.58778	0.0001	0.00048456	yes
NM_001003948	Pid1	chr1:84036292-84284645	15.0818	0.622776	-4.59795	-6.07485	5e-05	0.00025495	yes
NM_008911	Ppox	chr1:171276991-171281186	15.0544	7.6987	-0.967503	-2.33407	0.00105	0.00398122	yes
NM_001033348	Ralgapa2	chr2:146241298-146512004	15.0459	4.14361	-1.86041	-5.05583	5e-05	0.00025495	yes
NM_001077495	Pik3r1	chr13:101680760-101768217	15.0221	5.16822	-1.53935	-1.8509	0.01875	0.0482075	yes
NM_001286393	Zfp821	chr8:109705545-109724932	15.017	5.4585	-1.46002	-1.9056	0.0059	0.017966	yes
NM_001081475	Nasp	chr4:116601051-116627951	15.0121	6.58006	-1.18996	-2.16272	0.0008	0.00313097	yes
NM_027081	Dennd6b	chr15:89182212-89196474	15.0114	6.58589	-1.18861	-3.1022	5e-05	0.00025495	yes
NM_023249	Ypel1	chr16:17070138-17111252	15.0042	6.42216	-1.22424	-1.88103	0.00835	0.0241711	yes
NM_183023	Rims4	chr2:163863880-163918683	14.9955	1.4336	-3.38682	-4.75242	0.00025	0.00110858	yes
NM_021471	Slco1c1	chr6:141524385-141570177	14.9769	0.744308	-4.33069	-4.0004	0.0026	0.0088087	yes
NM_001130479	Nucb2	chr7:116504368-116540588	14.9692	5.52682	-1.43747	-3.20797	5e-05	0.00025495	yes
NM_198169	Gmeb2	chr2:181251450-181287966	14.953	4.52964	-1.72297	-4.38063	5e-05	0.00025495	yes
NM_001081298	Lphn2	chr3:148815585-148954635	14.9468	1.88949	-2.98377	-6.91872	5e-05	0.00025495	yes
NM_175535	Arhgap20	chr9:51765351-51875885	14.9192	4.47349	-1.7377	-4.50501	5e-05	0.00025495	yes
NM_201353	Slc6a7	chr18:60995379-61014199	14.8843	1.28099	-3.53846	-6.46377	5e-05	0.00025495	yes
NM_027407	Ica1l	chr1:59989067-60043087	14.8837	8.03513	-0.889341	-2.42662	0.0002	0.000905362	yes
NM_001271388	Ankra2	chr13:98263075-98274754	14.8738	3.11269	-2.25654	-2.81165	0.00045	0.00187293	yes
NM_183225	Usp24	chr4:106316212-106441327	14.8663	4.32996	-1.77962	-4.88045	5e-05	0.00025495	yes
NM_026746	Nsmce2	chr15:59374197-59601684	14.8548	5.42151	-1.45417	-1.79124	0.0178	0.0461096	yes
NR_033794	Abhd11	chr5:135009151-135013157	14.852	5.59437	-1.40861	-2.07161	0.0036	0.0117177	yes
NM_031869	Prkab1	chr5:116013589-116024428	14.8393	6.01747	-1.30219	-3.05408	5e-05	0.00025495	yes
NM_134059	Ddx41	chr13:55530409-55536658	14.8323	4.47546	-1.72863	-3.9228	5e-05	0.00025495	yes
NM_008157	Gpr19	chr6:134869091-134897925	14.8268	4.84154	-1.61467	-2.44802	0.00045	0.00187293	yes
NM_001243240	Cacfd1	chr2:27009925-27021089	14.821	7.238	-1.03398	-1.74804	0.00625	0.0187995	yes
NM_001204229	Clec16a	chr16:10545338-10744878	14.781	8.114	-0.86526	-2.4183	0.0001	0.00048456	yes
NM_013922	Zfp354c	chr11:50811084-50827731	14.7611	6.59853	-1.16158	-3.23901	5e-05	0.00025495	yes
NM_001289899	Csnk1e	chr15:79417851-79442057	14.7609	2.25079	-2.71328	-2.36139	0.00255	0.00867314	yes
NM_001013366	Wdr91	chr6:34880425-34910831	14.7369	8.60859	-0.775583	-2.04369	0.0023	0.00792184	yes
NM_001252593	Cars	chr7:143557229-143600090	14.7214	6.23995	-1.23831	-2.14564	0.00065	0.00260486	yes
NM_011200	Ptp4a1	chr1:30940302-30949755	14.7209	4.22681	-1.80022	-3.84922	5e-05	0.00025495	yes
NM_010570	Irs1	chr1:82233104-82291439	14.7165	0.344231	-5.41792	-8.94498	5e-05	0.00025495	yes
NM_013834	Sfrp1	chr8:23411501-23449632	14.7143	1.29994	-3.5007	-6.93338	5e-05	0.00025495	yes
NM_011982	Homer1	chr13:93304494-93405129	14.7014	0.528358	-4.7983	-3.11764	0.00825	0.023912	yes
NM_001081981	Nfix	chr8:84701456-84800338	14.6916	0.188723	-6.28258	-3.06252	0.00215	0.00747153	yes
NM_028298	Zfp655	chr5:145231714-145247306	14.678	8.9769	-0.709367	-1.75916	0.00385	0.0124359	yes
NM_198617	Tspyl3	chr2:153222369-153225441	14.667	6.22704	-1.23595	-3.17064	5e-05	0.00025495	yes
NM_029078	Pcf11	chr7:92643711-92669912	14.6497	5.69858	-1.36219	-3.70102	5e-05	0.00025495	yes
NM_013926	Cbx8	chr11:119038435-119040913	14.644	4.28957	-1.77141	-3.60218	5e-05	0.00025495	yes
NM_022420	Gprc5b	chr7:118842217-118995211	14.6337	5.30989	-1.46255	-2.52646	0.00055	0.00224055	yes
NM_027422	Mier2	chr10:79540244-79555091	14.6289	7.92294	-0.884715	-2.27983	0.00075	0.00296071	yes
NM_001080925	Rapgefl1	chr11:98836784-98853005	14.6192	0.10749	-7.08752	-6.54465	0.00085	0.00330678	yes
NM_008515	Lrrfip1	chr1:90998726-91128944	14.6	2.80036	-2.38228	-3.00332	0.00025	0.00110858	yes
NM_133798	Exd2	chr12:80463094-80498135	14.599	9.25063	-0.658243	-1.80389	0.0059	0.017966	yes
NM_026963	Lzic	chr4:149485332-149496667	14.5851	6.63911	-1.13544	-2.67066	0.0004	0.00168638	yes
NM_172259	Myl6b	chr10:128494156-128498685	14.5774	4.62912	-1.65492	-3.25221	0.00025	0.00110858	yes
NM_001033156	Fbxo33	chr12:59200654-59219483	14.5743	8.19314	-0.830936	-2.26014	0.0005	0.00205987	yes
NM_011774	Slc30a4	chr2:122681232-122702663	14.5722	3.54152	-2.04078	-4.16568	5e-05	0.00025495	yes
NM_001286062	Angpt1	chr15:42424666-42676977	14.5705	0.118634	-6.9404	-5.27907	0.0044	0.0139724	yes
NM_019426	Atf7ip	chr6:136518850-136607379	14.5672	8.72725	-0.739121	-2.07354	0.002	0.00701038	yes
NM_001244916	Sall2	chr14:52311176-52328670	14.5658	3.54359	-2.0393	-4.87034	5e-05	0.00025495	yes
NM_008360	Il18	chr9:50565367-50581837	14.5586	0.651014	-4.48304	-4.77145	0.00175	0.00624574	yes
NM_024243	Fuca1	chr4:135920725-135940300	14.5397	8.49806	-0.774788	-2.02307	0.00275	0.00924986	yes
NM_001167887	Suv420h1	chr19:3767420-3818303	14.5313	4.9991	-1.53942	-2.38985	0.00695	0.0206294	yes
NM_177128	Iqcb1	chr16:36792883-36874826	14.523	8.62334	-0.752023	-1.74303	0.00435	0.0138281	yes
NM_028097	Tmem68	chr4:3549040-3574768	14.5059	8.46263	-0.77746	-2.02668	0.00245	0.00837834	yes
NM_011746	Mkrn3	chr7:62417592-62420139	14.5031	0.539329	-4.74905	-6.35348	5e-05	0.00025495	yes
NM_019869	Rbm14	chr19:4784292-4811634	14.4801	8.108	-0.836655	-1.80781	0.00325	0.0107201	yes
NM_012017	Zfp346	chr13:55105308-55135071	14.4713	6.34242	-1.19009	-3.14726	5e-05	0.00025495	yes
NR_033518	Gm16039	chr6:8259287-8428765	14.462	6.53112	-1.14686	-2.78739	0.0001	0.00048456	yes
NM_173751	Ilvbl	chr10:78574499-78584502	14.4599	7.84998	-0.881294	-2.23026	0.001	0.00381864	yes
NM_011902	Tekt2	chr4:126322120-126325199	14.4585	0.691999	-4.385	-5.46837	5e-05	0.00025495	yes
NM_008541	Smad5	chr13:56703009-56742378	14.4376	3.95254	-1.86898	-4.53431	5e-05	0.00025495	yes
NM_010879	Nck2	chr1:43445750-43570518	14.4262	1.75036	-3.04297	-5.87197	5e-05	0.00025495	yes
NM_024194	Lrrc40	chr3:158036681-158067090	14.4235	6.40417	-1.17134	-2.00762	0.0042	0.0134167	yes
NM_175639	Wdr43	chr17:71616214-71659031	14.4142	8.00895	-0.847805	-2.1443	0.00075	0.00296071	yes
NR_037589	Rbm7	chr9:48488696-48495330	14.3997	2.51171	-2.5193	-2.30505	0.00495	0.0154658	yes
NM_177469	Gpr123	chr7:139834173-139878088	14.388	0.72266	-4.31541	-7.54064	5e-05	0.00025495	yes
NR_027907	AI414108	chr9:27352684-27357543	14.3711	6.62696	-1.11675	-3.0877	5e-05	0.00025495	yes
NM_199027	Zfp335	chr2:164891891-164911750	14.3653	4.6533	-1.62626	-4.24193	5e-05	0.00025495	yes
NM_009706	Arhgap5	chr12:52516076-52567851	14.3625	8.79921	-0.706865	-2.00909	0.0019	0.00670887	yes
NM_031174	Dscam	chr16:96592078-97170735	14.3493	3.16529	-2.18057	-5.75867	5e-05	0.00025495	yes
NM_175448	Clvs2	chr10:33512333-33624600	14.3471	1.90191	-2.91523	-5.59985	5e-05	0.00025495	yes
NM_001109753	Sv2b	chr7:75114894-75331419	14.3442	4.54421	-1.65837	-2.0245	0.00145	0.00529103	yes
NM_009834	Ccrn4l	chr3:51224446-51251654	14.329	6.41306	-1.15985	-2.99496	5e-05	0.00025495	yes
NM_173747	Gpkow	chrX:7697133-7710259	14.3094	9.08093	-0.656049	-1.8102	0.0059	0.017966	yes
NM_008421	Kcnc1	chr7:46396467-46438704	14.3078	1.86599	-2.93878	-6.22927	5e-05	0.00025495	yes
NM_026886	Srrm4	chr5:116438721-116591817	14.3032	2.94513	-2.27993	-5.74255	5e-05	0.00025495	yes
NM_028614	Ppp2r1b	chr9:50856923-51009073	14.2875	1.56176	-3.19352	-5.15633	5e-05	0.00025495	yes
NM_009970	Csf2ra	chr19:61224401-61228418	14.267	4.71228	-1.59819	-3.51271	5e-05	0.00025495	yes
NM_001085513	Fam131c	chr4:141368191-141384174	14.2257	0.707177	-4.33028	-5.46041	5e-05	0.00025495	yes
NM_178045	Rassf4	chr6:116633007-116673836	14.224	4.06859	-1.80573	-4.33558	5e-05	0.00025495	yes
NM_177618	Wscd1	chr11:71750702-71789646	14.2235	0.613773	-4.53443	-6.25364	5e-05	0.00025495	yes
NM_029092	Trmt10c	chr16:56033719-56037774	14.2213	8.52572	-0.738163	-1.82266	0.00865	0.0249051	yes
NM_023732	Abcb6	chr1:75171640-75180283	14.1973	7.37543	-0.944818	-2.46711	0.0003	0.00130491	yes
NM_173402	Rgs12	chr5:34949447-35033593	14.1927	3.53733	-2.00442	-4.02628	5e-05	0.00025495	yes
NM_007901	S1pr1	chr3:115710432-115715055	14.1883	9.4205	-0.590829	-1.58776	0.01495	0.0397432	yes
NM_172424	Med13l	chr5:118560718-118765437	14.1282	8.01223	-0.8183	-2.4054	5e-05	0.00025495	yes
NM_009199	Slc1a1	chr19:28835165-28913960	14.1207	0.599265	-4.55848	-6.86003	5e-05	0.00025495	yes
NM_198101	Gmip	chr8:69808686-69821870	14.1157	3.6825	-1.93855	-4.73963	5e-05	0.00025495	yes
NM_145600	Zfp330	chr8:82763619-82774126	14.0934	8.0437	-0.809092	-1.93576	0.00735	0.021651	yes
NM_007924	Ell	chr8:70539674-70592858	14.0826	5.50894	-1.35407	-3.4073	5e-05	0.00025495	yes
NM_177747	Zfp711	chrX:112600525-112635062	14.0821	0.472959	-4.89601	-7.31555	5e-05	0.00025495	yes
NM_013721	Rpl7a	chr2:26910806-26913311	14.0797	6.41947	-1.13309	-2.33388	0.0059	0.017966	yes
NM_023537	Rab3b	chr4:108879069-108972077	14.0749	1.2869	-3.45116	-5.93482	5e-05	0.00025495	yes
NM_001098233	Purg	chr8:33386324-33417469	14.0682	7.53434	-0.900884	-1.58331	0.0133	0.0359917	yes
NM_133190	Cacng8	chr7:3394116-3415605	14.068	0.283364	-5.63362	-5.0012	0.00625	0.0187995	yes
NR_036572	Rps15a-ps4	chr4:132219892-132220589	14.0632	4.06051	-1.7922	-3.26606	0.0011	0.00415009	yes
NM_001111312	Lrrfip1	chr1:90998726-91128944	14.0585	3.03366	-2.21231	-2.40168	0.00145	0.00529103	yes
NR_027891	2900092D14Rik	chr1:42700335-42703176	14.0469	0	#NAME?	#NAME?	5e-05	0.00025495	yes
NM_028662	Slc35b2	chr17:45564151-45567669	14.0451	6.65135	-1.07834	-2.62124	0.0004	0.00168638	yes
NR_003517	Pisd-ps1	chr11:3124020-3193463	14.0443	1.50431	-3.22281	-4.48554	5e-05	0.00025495	yes
NM_172566	Rundc1	chr11:101418813-101435665	14.0239	7.59391	-0.884969	-2.1958	0.0004	0.00168638	yes
NM_176836	Fam76b	chr9:13827726-13846522	14.0204	6.01343	-1.22127	-3.10774	5e-05	0.00025495	yes
NM_027009	Rfc3	chr5:151642823-151651208	14.0095	4.24828	-1.72146	-3.41939	5e-05	0.00025495	yes
NM_175155	Sash1	chr10:8722218-8886070	13.9979	1.98342	-2.81915	-6.72466	5e-05	0.00025495	yes
NM_175312	B630005N14Rik	chr6:13625674-13677966	13.9915	3.92575	-1.83352	-4.59397	5e-05	0.00025495	yes
NM_030261	Sesn3	chr9:14276300-14326134	13.9911	8.89202	-0.653931	-1.67204	0.01385	0.0372479	yes
NM_010722	Lmnb2	chr10:80901362-80918245	13.9838	6.0257	-1.21456	-3.15784	5e-05	0.00025495	yes
NM_001164620	Ccdc157	chr11:4135159-4160293	13.9824	2.87298	-2.28299	-4.20929	5e-05	0.00025495	yes
NM_173378	Trp53bp2	chr1:182409166-182462436	13.9791	4.15046	-1.75193	-4.43517	5e-05	0.00025495	yes
NM_010227	Flna	chrX:74223460-74246534	13.9686	4.3335	-1.68859	-2.36076	0.0006	0.00242635	yes
NM_007520	Bach1	chr16:87698953-87733346	13.9591	2.5228	-2.46811	-6.0724	5e-05	0.00025495	yes
NM_007936	Epha4	chr1:77367184-77515088	13.9535	0.793473	-4.13631	-7.64261	5e-05	0.00025495	yes
NM_018785	Prpf40a	chr2:53138475-53191187	13.938	9.20086	-0.599187	-1.64191	0.0119	0.0327771	yes
NM_013630	Pkd1	chr17:24549949-24632627	13.9252	6.72602	-1.04987	-2.01466	0.00245	0.00837834	yes
NR_015601	Fam120aos	chr13:48968111-48969905	13.922	3.16399	-2.13755	-4.08517	5e-05	0.00025495	yes
NM_001024728	C330021F23Rik	chr8:3567997-3584776	13.9215	0	#NAME?	#NAME?	5e-05	0.00025495	yes
NM_153776	Tmem121	chr12:113185902-113189522	13.9155	1.45244	-3.26014	-5.18126	5e-05	0.00025495	yes
NM_021310	Jmy	chr13:93430096-93499808	13.9083	8.65626	-0.684134	-2.01212	0.0016	0.00577139	yes
NM_007888	Dvl2	chr11:70000625-70010109	13.9078	1.59723	-3.12225	-5.89345	5e-05	0.00025495	yes
NM_011267	Rgs16	chr1:153740352-153745468	13.8977	3.27847	-2.08375	-4.38616	5e-05	0.00025495	yes
NM_177473	Tmem191c	chr16:17276299-17278661	13.8912	2.72716	-2.3487	-4.31874	5e-05	0.00025495	yes
NM_181593	Itpkc	chr7:27207169-27228597	13.8766	2.59093	-2.42111	-5.29448	5e-05	0.00025495	yes
NM_001199485	4931406C07Rik	chr9:15283336-15357788	13.8748	4.3992	-1.65715	-2.32248	0.00105	0.00398122	yes
NM_172582	Coq6	chr12:84361967-84373796	13.8657	6.63174	-1.06406	-2.44787	0.0013	0.00479842	yes
NM_025757	Gid4	chr11:60417144-60445277	13.857	7.69835	-0.84799	-2.3484	0.0002	0.000905362	yes
NM_001136063	Gfra4	chr2:131039631-131043088	13.8395	6.10122	-1.18162	-2.14176	0.00195	0.0068615	yes
NM_019724	Mmp16	chr4:17853481-18118734	13.8373	2.76473	-2.32335	-5.48021	5e-05	0.00025495	yes
NM_001110017	Dzip3	chr16:48924227-48994112	13.8279	7.30395	-0.920829	-1.85424	0.00325	0.0107201	yes
NM_144868	Pcnxl3	chr19:5664634-5688908	13.8228	7.11013	-0.959104	-2.67745	5e-05	0.00025495	yes
NM_023872	Kcnq5	chr1:21398402-21961942	13.8006	2.27985	-2.59772	-3.67543	0.0003	0.00130491	yes
NM_008070	Gabrb2	chr11:42419756-42632591	13.7887	1.03521	-3.73549	-7.94186	5e-05	0.00025495	yes
NM_011946	Map3k2	chr18:32163088-32236751	13.7875	4.89256	-1.4947	-4.30017	5e-05	0.00025495	yes
NM_178367	Dhx33	chr11:70984090-71004432	13.7349	5.95775	-1.20501	-3.29271	5e-05	0.00025495	yes
NM_007922	Elk1	chrX:20933394-20950608	13.7308	4.08794	-1.74796	-4.27301	5e-05	0.00025495	yes
NM_177672	Tmem201	chr4:149715374-149738068	13.726	5.74742	-1.25593	-2.41454	0.00015	0.000698799	yes
NM_144549	Trib1	chr15:59648653-59657099	13.7115	0.751462	-4.18955	-7.02697	5e-05	0.00025495	yes
NM_001080931	Med13	chr11:86265714-86357525	13.6983	6.39182	-1.0997	-3.20928	5e-05	0.00025495	yes
NM_007863	Mpp3	chr11:101999652-102026955	13.6979	1.07367	-3.67333	-6.15953	5e-05	0.00025495	yes
NM_010299	Gm2a	chr11:55097984-55113028	13.6785	4.59137	-1.57491	-4.05986	5e-05	0.00025495	yes
NM_177150	Cenpt	chr8:105844677-105852008	13.6617	3.96308	-1.78545	-3.77087	5e-05	0.00025495	yes
NM_001166658	Cdr1	chrX:61183245-61185558	13.6574	0	#NAME?	#NAME?	5e-05	0.00025495	yes
NM_009980	Ctbp2	chr7:132987010-133123483	13.6518	2.09742	-2.7024	-4.81277	5e-05	0.00025495	yes
NM_001114664	Iqsec2	chrX:152144267-152225237	13.6512	5.43623	-1.32835	-3.01039	5e-05	0.00025495	yes
NM_001081173	Lrch2	chrX:147471693-147554081	13.6428	2.84074	-2.2638	-5.17681	5e-05	0.00025495	yes
NM_011251	Rbm6	chr9:107773558-107872819	13.6263	7.51202	-0.85912	-1.74628	0.0064	0.0191905	yes
NM_011896	Spry1	chr3:37639949-37644599	13.622	0.792435	-4.1035	-6.02577	5e-05	0.00025495	yes
NM_001290715	Bai2	chr4:129984869-130022633	13.6131	0.469447	-4.85789	-6.33642	5e-05	0.00025495	yes
NM_011988	Slc27a3	chr3:90385232-90389927	13.6077	2.29005	-2.57097	-4.98374	5e-05	0.00025495	yes
NM_175438	Aldh4a1	chr4:139622893-139649691	13.6026	7.00228	-0.957982	-2.38873	0.0002	0.000905362	yes
NM_138679	Ash1l	chr3:88965811-89079375	13.5757	7.85418	-0.78949	-2.21612	0.0006	0.00242635	yes
NM_001110231	Celf2	chr2:6539698-7396198	13.552	0.994161	-3.76889	-3.85785	0.0004	0.00168638	yes
NM_145760	Arfgap1	chr2:180967224-180982524	13.5406	4.10958	-1.72023	-2.4087	0.001	0.00381864	yes
NM_001135100	Il34	chr8:110741828-110805924	13.5228	3.36085	-2.0085	-3.54255	5e-05	0.00025495	yes
NM_010568	Insr	chr8:3150921-3279617	13.518	6.28391	-1.10515	-3.20131	5e-05	0.00025495	yes
NM_016777	Nasp	chr4:116601051-116627951	13.5157	0.416014	-5.02186	-3.01899	0.00875	0.0251533	yes
NM_001081300	Tshz1	chr18:84011626-84086562	13.4939	6.76383	-0.996401	-2.78286	5e-05	0.00025495	yes
NM_001081382	Zfp777	chr6:48024187-48048114	13.4887	7.08618	-0.92867	-2.42906	0.00015	0.000698799	yes
NM_172774	Atrip	chr9:109059746-109074124	13.4847	5.74572	-1.23076	-3.00271	5e-05	0.00025495	yes
NM_008145	Gnrh1	chr14:67745228-67749436	13.4835	0.751691	-4.16491	-4.41851	0.0162	0.0426249	yes
NM_020025	B3galt2	chr1:143607498-143702684	13.4803	0.24839	-5.7621	-3.49483	0.01645	0.0431333	yes
NM_027654	Pcgf6	chr19:47033618-47050845	13.4713	6.20089	-1.11934	-2.62966	0.00015	0.000698799	yes
NM_007916	Ddx19a	chr8:110974990-110997823	13.4533	5.3195	-1.3386	-3.22401	5e-05	0.00025495	yes
NM_181854	Champ1	chr8:13869640-13881639	13.4509	7.41417	-0.859344	-2.3409	0.00065	0.00260486	yes
NM_001110208	Akt2	chr7:27591559-27639453	13.4426	5.23396	-1.36084	-2.56941	0.00045	0.00187293	yes
NM_011807	Dlg2	chr7:91090785-92449246	13.4368	1.72727	-2.95962	-4.03063	5e-05	0.00025495	yes
NM_009136	Scrg1	chr8:57455922-57477585	13.4357	0	#NAME?	#NAME?	5e-05	0.00025495	yes
NM_001081013	Rlf	chr4:121145372-121188534	13.4197	5.32071	-1.33466	-3.54631	5e-05	0.00025495	yes
NM_028821	Dnal1	chr12:84114327-84143510	13.4184	7.54332	-0.830945	-2.35128	0.00035	0.0014981	yes
NM_029781	Rab36	chr10:75037088-75054100	13.4004	4.78953	-1.48432	-3.51828	5e-05	0.00025495	yes
NM_173737	Hmces	chr6:87913975-87936613	13.3903	5.11948	-1.38712	-2.942	0.0001	0.00048456	yes
NM_001142965	Frrs1l	chr4:56960135-56990391	13.3894	1.79631	-2.89799	-6.04691	5e-05	0.00025495	yes
NM_010423	Hey1	chr3:8663358-8667038	13.3836	7.88597	-0.763101	-1.91684	0.00545	0.0167779	yes
NM_177628	Fam167a	chr14:63436393-63465502	13.3789	7.03993	-0.926325	-2.51635	0.0002	0.000905362	yes
NR_028267	Fcho1	chr8:71708386-71725681	13.3697	1.82186	-2.87548	-3.48302	0.00015	0.000698799	yes
NM_007949	Ercc2	chr7:19382038-19404104	13.3288	6.81136	-0.968532	-2.46828	0.00015	0.000698799	yes
NM_145620	Rrp9	chr9:106477308-106485415	13.3257	7.77243	-0.777774	-1.80758	0.0113	0.0313375	yes
NM_172536	Zfp609	chr9:65691582-65827564	13.3079	4.42027	-1.59008	-4.4366	5e-05	0.00025495	yes
NM_139001	Cspg4	chr9:56865103-56899870	13.3038	0.204465	-6.02384	-7.76772	5e-05	0.00025495	yes
NM_001252072	Hs3st4	chr7:123983180-124398989	13.2929	0.719462	-4.20759	-6.30253	5e-05	0.00025495	yes
NM_001285854	Matk	chr10:81252934-81262981	13.2837	0.465122	-4.83591	-4.24967	0.0017	0.00609114	yes
NM_001011874	Xkr4	chr1:3214481-3671498	13.2757	2.57757	-2.36471	-5.27166	5e-05	0.00025495	yes
NM_133727	Kptn	chr7:16119875-16127516	13.2695	6.19912	-1.09798	-2.48324	0.00095	0.00364757	yes
NM_001166644	Zfp651	chr9:121760032-121771742	13.2343	5.12899	-1.36753	-3.77505	5e-05	0.00025495	yes
NM_030244	Ier5l	chr2:30472640-30474199	13.2287	2.93881	-2.17037	-4.14192	5e-05	0.00025495	yes
NM_001290646	Lhx2	chr2:38339280-38369737	13.2273	0	#NAME?	#NAME?	5e-05	0.00025495	yes
NM_009006	Map4k2	chr19:6341159-6355619	13.224	8.27036	-0.677132	-1.51129	0.01605	0.0422608	yes
NM_177632	Fam43a	chr16:30599722-30602797	13.2214	5.49573	-1.26649	-3.18629	5e-05	0.00025495	yes
NM_178699	B930041F14Rik	chr4:155694341-155696483	13.2162	5.14511	-1.36103	-3.13061	0.0001	0.00048456	yes
NM_175472	Zcchc11	chr4:108459425-108559415	13.216	3.20138	-2.04551	-5.24317	5e-05	0.00025495	yes
NM_001145830	Plcb1	chr2:134786163-135475258	13.2029	2.26134	-2.5456	-4.80254	5e-05	0.00025495	yes
NM_177412	Tmcc1	chr6:116018617-116193374	13.1902	8.73296	-0.594929	-1.70832	0.00805	0.0234179	yes
NM_021423	Shank3	chr15:89499856-89560260	13.1897	3.45542	-1.93248	-5.0835	5e-05	0.00025495	yes
NM_026741	Zfp579	chr7:4992851-4996101	13.1829	6.08714	-1.11484	-2.6456	0.0003	0.00130491	yes
NM_134023	Tbc1d10a	chr11:4186832-4215505	13.1635	3.85489	-1.77178	-3.73084	5e-05	0.00025495	yes
NM_007583	Cacng2	chr15:77993622-78119280	13.1549	7.77219	-0.759209	-1.96069	0.00285	0.00955098	yes
NM_021876	Eed	chr7:89954653-89980976	13.1351	7.81502	-0.74911	-1.84756	0.00725	0.0213945	yes
NM_001081149	Kat6a	chr8:22859538-22943262	13.0997	3.89428	-1.7501	-4.73229	5e-05	0.00025495	yes
NM_001013411	Nkain2	chr10:31689318-32889915	13.0932	5.13785	-1.34959	-3.12008	5e-05	0.00025495	yes
NM_009037	Rcn1	chr2:105385947-105399319	13.0642	5.54306	-1.23686	-3.0785	5e-05	0.00025495	yes
NM_001111052	Dclk1	chr3:55242525-55539068	13.054	4.05993	-1.68496	-1.78153	0.00535	0.0165118	yes
NM_130877	Peg10	chr6:4747305-4760516	13.053	1.46253	-3.15785	-7.06035	5e-05	0.00025495	yes
NM_026184	Ero1lb	chr13:12565882-12609528	13.0473	4.03045	-1.69474	-4.25268	5e-05	0.00025495	yes
NM_198886	Zbtb12	chr17:34894558-34896844	13.0464	0.727781	-4.16401	-5.43841	5e-05	0.00025495	yes
NM_133770	Adck4	chr7:27233012-27257949	13.0321	6.31413	-1.04542	-2.51063	0.00045	0.00187293	yes
NM_177360	Dmrt3	chr19:25610536-25623921	13.0252	0	#NAME?	#NAME?	5e-05	0.00025495	yes
NM_019430	Cacng3	chr7:122671743-122769394	13.021	1.25273	-3.37768	-5.05196	5e-05	0.00025495	yes
NM_001081229	Tsc22d2	chr3:58415688-58466787	13.0197	4.11564	-1.66151	-4.63364	5e-05	0.00025495	yes
NM_011424	Ncor2	chr5:125017152-125179214	13.0146	4.78632	-1.44314	-2.06383	0.0016	0.00577139	yes
NM_001024928	Zfp667	chr7:6286579-6307883	13.0132	2.43955	-2.41529	-5.21017	5e-05	0.00025495	yes
NM_009055	Rfx1	chr8:84066835-84096992	12.9769	2.60399	-2.31715	-5.07939	5e-05	0.00025495	yes
NR_015472	9530082P21Rik	chr17:23749235-23754065	12.9702	0.546717	-4.56826	-6.48038	5e-05	0.00025495	yes
NM_019445	Fmn2	chr1:174501824-174822729	12.9504	8.87968	-0.544418	-1.57935	0.0132	0.0357529	yes
NM_172605	Tdrd3	chr14:87416582-87545508	12.9276	6.237	-1.05153	-1.80701	0.00545	0.0167779	yes
NM_016905	Galk1	chr11:115974724-116012719	12.9107	3.5782	-1.85126	-1.9013	0.00925	0.0264075	yes
NM_197943	Sgsm2	chr11:74849263-74897080	12.8945	6.8652	-0.909377	-2.39006	0.0002	0.000905362	yes
NM_172635	Patl1	chr19:11912398-11945096	12.8859	5.37544	-1.26134	-3.16975	5e-05	0.00025495	yes
NM_198408	Crhbp	chr13:95431375-95444831	12.8782	0.367544	-5.13088	-5.18879	0.0003	0.00130491	yes
NM_024467	Zfp319	chr8:95326135-95331950	12.8762	4.52151	-1.50983	-3.85146	5e-05	0.00025495	yes
NM_001017955	Zscan18	chr7:12768091-12775658	12.8755	4.00795	-1.68369	-4.05316	5e-05	0.00025495	yes
NM_011919	Ing1	chr8:11556065-11563250	12.866	7.16159	-0.845207	-2.16143	0.00155	0.00561548	yes
NM_019798	Pde4a	chr9:21165713-21226281	12.8572	0.92086	-3.80345	-6.18389	5e-05	0.00025495	yes
NR_029460	6530402F18Rik	chr2:29194820-29252993	12.8539	1.0489	-3.61526	-5.15402	5e-05	0.00025495	yes
NM_008377	Lrig1	chr6:94500313-94700145	12.8402	1.9063	-2.75183	-4.33878	5e-05	0.00025495	yes
NM_009168	Shd	chr17:55970481-55976619	12.8335	3.98845	-1.68601	-1.92359	0.009	0.0257704	yes
NM_010169	F2r	chr13:95601788-95618433	12.8323	2.3951	-2.42162	-5.14318	5e-05	0.00025495	yes
NM_021888	Qtrt1	chr9:21411836-21420279	12.8301	4.09198	-1.64866	-3.28049	0.0001	0.00048456	yes
NM_177152	Lrig3	chr10:125966218-126015359	12.8222	0.0754676	-7.40857	-5.63969	0.01095	0.0305247	yes
NM_175400	Sephs1	chr2:4881563-4910556	12.8163	6.02212	-1.08964	-3.00651	5e-05	0.00025495	yes
NM_173753	Fnip1	chr11:54438178-54518241	12.8135	4.69212	-1.44935	-3.92224	5e-05	0.00025495	yes
NM_180974	Foxn2	chr17:88440711-88490533	12.7982	3.61106	-1.82545	-4.58661	5e-05	0.00025495	yes
NM_133821	Phlpp1	chr1:106171868-106394245	12.7874	1.48113	-3.10996	-6.89223	5e-05	0.00025495	yes
NM_001081193	Lemd3	chr10:120923410-120979330	12.7804	8.14825	-0.649376	-1.82247	0.00435	0.0138281	yes
NM_027406	Aldh1l1	chr6:90550847-90599171	12.7648	0.38863	-5.03763	-6.33133	5e-05	0.00025495	yes
NM_133355	Grid2ip	chr5:143357337-143391798	12.7574	0.408332	-4.96545	-6.29117	5e-05	0.00025495	yes
NM_029425	4833424O15Rik	chr3:117575460-117689506	12.7334	0.929909	-3.77538	-6.73502	5e-05	0.00025495	yes
NM_007778	Csf1	chr3:107741047-107760469	12.7255	2.26311	-2.49134	-4.97234	5e-05	0.00025495	yes
NM_009342	Dynlt1b	chr17:6430111-6436295	12.7154	0.665498	-4.256	-4.47214	0.00485	0.0151924	yes
NM_001136471	Ccdc9	chr7:16274041-16286795	12.7048	6.65601	-0.932645	-1.68772	0.0086	0.0247807	yes
NM_172711	Guf1	chr5:69556941-69573630	12.6964	6.08538	-1.06101	-2.7721	5e-05	0.00025495	yes
NM_001083120	Enah	chr1:181896385-182019980	12.6764	6.4737	-0.969477	-2.19321	0.00085	0.00330678	yes
NM_025383	Necap2	chr4:141066511-141078345	12.6705	7.17357	-0.820708	-1.94706	0.0067	0.0199882	yes
NM_007831	Dcc	chr18:71253631-72351069	12.6687	0.0521308	-7.92491	-6.90534	0.00095	0.00364757	yes
NM_011544	Tcf12	chr9:71844251-72111819	12.6367	3.30026	-1.93696	-2.60905	0.00075	0.00296071	yes
NM_029447	Nln	chr13:104023438-104109614	12.6342	1.82534	-2.7911	-5.82267	5e-05	0.00025495	yes
NM_008254	Hmgcl	chr4:135946452-135962617	12.6267	7.36924	-0.77689	-1.75221	0.0168	0.0439185	yes
NM_001033270	Slc4a7	chr14:14703024-14799943	12.6185	1.63759	-2.94589	-6.91357	5e-05	0.00025495	yes
NM_010631	Kifc3	chr8:95081200-95142540	12.6103	2.54585	-2.30839	-2.33208	0.01235	0.0338072	yes
NM_022032	Perp	chr10:18845070-18857072	12.6058	6.46644	-0.963048	-2.24958	0.0019	0.00670887	yes
NR_037569	1810026B05Rik	chr7:73426651-73558395	12.6023	1.93696	-2.70183	-2.26205	0.00035	0.0014981	yes
NM_001082548	Spint2	chr7:29256329-29281977	12.5958	1.94926	-2.69195	-3.6594	5e-05	0.00025495	yes
NM_175372	Rdh13	chr7:4425664-4445657	12.5828	4.88339	-1.3655	-2.38187	0.0003	0.00130491	yes
NM_011795	C1ql1	chr11:102939263-102946461	12.5774	0	#NAME?	#NAME?	5e-05	0.00025495	yes
NM_011693	Vcam1	chr3:116110019-116129688	12.5689	0.945793	-3.73219	-6.08461	5e-05	0.00025495	yes
NM_146018	Flcn	chr11:59791407-59810039	12.5586	5.20626	-1.27035	-1.84922	0.00725	0.0213945	yes
NM_198649	Ablim3	chr18:61799392-61911852	12.5481	6.08662	-1.04375	-1.62693	0.0138	0.0371463	yes
NM_178357	Klf11	chr12:24651370-24662782	12.5463	4.53053	-1.46951	-3.70962	5e-05	0.00025495	yes
NM_153166	Cpne5	chr17:29156520-29237790	12.4929	2.27404	-2.45778	-5.40601	5e-05	0.00025495	yes
NM_001164367	Rab11fip2	chr19:59902883-59943654	12.465	6.83012	-0.867902	-1.74358	0.00545	0.0167779	yes
NM_178887	Fibcd1	chr2:31813289-31846005	12.4504	0.165708	-6.2314	-6.65778	5e-05	0.00025495	yes
NM_008667	Nab1	chr1:52455848-52500448	12.4454	8.1921	-0.603304	-1.69096	0.0088	0.0252731	yes
NM_021881	Qk	chr17:10206470-10319361	12.4385	0.960932	-3.69423	-4.18509	0.00025	0.00110858	yes
NM_027543	Gpr173	chrX:152344645-152368111	12.4275	6.7146	-0.888158	-2.29144	0.0006	0.00242635	yes
NM_018732	Scn3a	chr2:65457117-65567492	12.4258	1.78817	-2.79678	-6.92315	5e-05	0.00025495	yes
NM_177798	Frs2	chr10:117070126-117148474	12.4195	8.63055	-0.525078	-1.50383	0.01755	0.045585	yes
NM_001165999	Lingo2	chr4:35706647-36951744	12.4153	0.975065	-3.67048	-3.26892	0.0018	0.0063954	yes
NM_030563	N4bp1	chr8:86841138-86885258	12.414	7.19224	-0.787455	-2.23799	0.0006	0.00242635	yes
NM_001039484	Kcnj10	chr1:172341209-172374085	12.3904	0.156929	-6.30297	-6.88307	5e-05	0.00025495	yes
NM_028355	Ndc1	chr4:107367783-107414338	12.3789	5.61974	-1.13931	-2.75254	0.00015	0.000698799	yes
NM_182939	Ppp4r2	chr6:100833637-100868717	12.354	6.37045	-0.95551	-2.51028	0.0002	0.000905362	yes
NM_001029994	Zc3h18	chr8:122376615-122417360	12.3514	7.75275	-0.671898	-1.69523	0.00645	0.0193214	yes
NM_027060	Btbd9	chr17:30215523-30576287	12.3406	8.21305	-0.587424	-1.6207	0.01015	0.0285522	yes
NM_146222	Msantd2	chr9:37489320-37524150	12.3365	5.21652	-1.24178	-2.75566	0.00015	0.000698799	yes
NM_001205241	Kat6b	chr14:21499769-21672478	12.3269	2.28024	-2.43455	-2.84552	0.00405	0.0129991	yes
NM_001111268	Grik2	chr10:49099462-49788754	12.3193	1.13744	-3.43706	-6.3799	5e-05	0.00025495	yes
NM_027171	Camsap3	chr8:3587449-3609075	12.2951	6.90049	-0.833316	-1.53812	0.01455	0.0388497	yes
NM_008304	Sdc2	chr15:32920722-33034721	12.2826	4.82818	-1.34706	-3.3007	5e-05	0.00025495	yes
NM_172562	Tada2a	chr11:84078919-84129568	12.2613	7.19918	-0.768211	-1.86228	0.00605	0.018334	yes
NM_010154	Erbb4	chr1:68039965-69108059	12.2587	0	#NAME?	#NAME?	5e-05	0.00025495	yes
NM_001033324	Zbtb16	chr9:48654296-48835945	12.2407	0.364594	-5.06925	-7.30989	5e-05	0.00025495	yes
NM_009216	Sstr1	chr12:58211803-58216036	12.2271	1.20208	-3.34648	-6.25165	5e-05	0.00025495	yes
NM_001290448	Nfx1	chr4:40970905-41025992	12.2013	5.03721	-1.27634	-1.80025	0.00595	0.0180851	yes
[truncated: 823 more rows]

## Sheet: up in DRG after filters
transcript	gene	locus	FPKM Cortical Neurons	FPKM MACS DRG	log2 fold change	test_stat	p_value	q_value	significant
NM_011430	Sncg	chr14:34370273-34374669	2.7542	4174.67	10.5658	17.717	5e-05	0.00025495	yes
NM_021278	Tmsb4x	chrX:167207093-167209218	1522.8	2609.48	0.777033	2.64475	0.0024	0.00822586	yes
NM_011670	Uchl1	chr5:66626494-66687234	786.891	2338.68	1.57146	3.40479	5e-05	0.00025495	yes
NM_007503	Fxyd2	chr9:45399708-45410278	4.21953	2096.35	8.95658	11.8082	5e-05	0.00025495	yes
NM_026481	Tppp3	chr8:105467491-105471422	25.7674	1806.13	6.13121	16.7771	5e-05	0.00025495	yes
NM_010910	Nefl	chr14:68083883-68087737	12.4025	1159.52	6.54676	15.054	5e-05	0.00025495	yes
NM_001033954	Calca	chr7:114631477-114636357	3.28451	1105.2	8.39441	11.6101	5e-05	0.00025495	yes
NM_023279	Tubb3	chr8:123411563-123422010	601.663	1090.98	0.8586	2.14113	0.0022	0.00762059	yes
NM_007438	Aldoa	chr7:126795233-126800447	459.698	1088.68	1.24382	2.66012	0.0002	0.000905362	yes
NM_009062	Rgs4	chr1:169741476-169747642	85.2692	1075.24	3.65649	8.24527	5e-05	0.00025495	yes
NM_025285	Stmn2	chr3:8509526-8561604	622.98	1054.67	0.759535	1.84938	0.0089	0.0255121	yes
NM_007585	Anxa2	chr9:69453682-69491785	3.5748	1038.02	8.18176	13.9498	5e-05	0.00025495	yes
NM_009673	Anxa5	chr3:36448923-36475887	5.52294	1000.86	7.50159	14.5519	5e-05	0.00025495	yes
NM_001195006	Ndrg4	chr8:95703036-95715119	167.429	945.955	2.49822	3.71645	5e-05	0.00025495	yes
NM_011313	S100a6	chr3:90612893-90614414	5.64182	919.252	7.34816	16.108	5e-05	0.00025495	yes
NM_008047	Fstl1	chr16:37777054-37836516	9.20133	838.333	6.50954	13.9473	5e-05	0.00025495	yes
NM_018871	Ywhag	chr5:135908378-135934641	380.093	838.078	1.14073	2.35708	0.001	0.00381864	yes
NM_007657	Cd9	chr6:125460265-125494755	41.9221	829.013	4.30561	13.0728	5e-05	0.00025495	yes
NM_009112	S100a10	chr3:93555116-93564645	17.7784	765.327	5.42788	16.1632	5e-05	0.00025495	yes
NM_080559	Sh3bgrl3	chr4:134127405-134128753	108.595	714.075	2.71711	10.3911	5e-05	0.00025495	yes
NM_009984	Ctsl	chr13:64363213-64370306	69.8282	695.382	3.31592	9.30786	5e-05	0.00025495	yes
NM_007906	Eef1a2	chr2:181147691-181157015	283.325	644.455	1.18562	3.22914	5e-05	0.00025495	yes
NM_010308	Gnao1	chr8:93810837-93969388	238.154	573.785	1.26862	2.79767	5e-05	0.00025495	yes
NM_001164790	Scg3	chr9:75643365-75684056	103.846	572.597	2.46308	4.61089	5e-05	0.00025495	yes
NM_172690	N28178	chr4:42917250-42941607	23.7137	554.81	4.5482	11.4093	5e-05	0.00025495	yes
NM_153529	Nrn1	chr13:36725621-36734477	149.457	550.232	1.88031	5.74071	5e-05	0.00025495	yes
NM_001290415	Fgf13	chrX:59062145-59585572	17.5158	533.59	4.929	7.76358	5e-05	0.00025495	yes
NM_016753	Lxn	chr3:67430114-67475068	14.8753	491.662	5.04667	8.07515	5e-05	0.00025495	yes
NM_008885	Pmp22	chr11:62951192-63386069	4.0995	491.61	6.90592	13.2638	5e-05	0.00025495	yes
NM_001081156	Trnp1	chr4:133491099-133498550	18.0333	473.742	4.71536	13.299	5e-05	0.00025495	yes
NM_001101546	Tmem233	chr5:116040533-116083246	0	470.706	inf	#NAME?	5e-05	0.00025495	yes
NM_009635	Avil	chr10:127000708-127020994	0.275148	460.688	10.7094	11.987	5e-05	0.00025495	yes
NM_177709	Tusc5	chr11:76679872-76698664	0.176131	452.03	11.3256	11.1939	0.0001	0.00048456	yes
NM_052994	Spock2	chr10:60106256-60133913	237.468	451.155	0.925889	2.0883	0.00095	0.00364757	yes
NM_008691	Nefm	chr14:68119544-68131371	3.21969	437.495	7.0862	14.2329	5e-05	0.00025495	yes
NM_009128	Scd2	chr19:44293675-44306862	202.332	418.763	1.04941	2.21769	0.0008	0.00313097	yes
NM_025735	Map1lc3a	chr2:155276363-155278073	261.156	417.204	0.675844	1.91613	0.00165	0.00592713	yes
NM_183171	Fez1	chr9:36843658-36878640	123.632	403.579	1.7068	5.66936	5e-05	0.00025495	yes
NM_011428	Snap25	chr2:136713449-136782428	128.745	401.896	1.64231	3.53147	5e-05	0.00025495	yes
NM_009254	Serpinb6a	chr13:33917917-34002794	13.4833	401.781	4.89716	10.8573	5e-05	0.00025495	yes
NM_138306	Dgkz	chr2:91932821-91963563	36.2546	393.437	3.43989	8.52179	5e-05	0.00025495	yes
NM_018804	Syt11	chr3:88744700-88772599	167.001	390.227	1.22446	2.91973	5e-05	0.00025495	yes
NM_013873	Sult4a1	chr15:84076096-84105754	110.519	383.243	1.79397	5.16708	5e-05	0.00025495	yes
NM_010261	Rabac1	chr7:24969749-24972728	152.005	369.128	1.28	3.67324	5e-05	0.00025495	yes
NM_133348	Acot7	chr4:152178099-152271855	175.633	366.546	1.06143	2.79853	5e-05	0.00025495	yes
NM_026418	Rgs10	chr7:128373624-128418172	33.739	366.417	3.441	11.3687	5e-05	0.00025495	yes
NM_001039000	Kif5a	chr10:127225694-127263363	116.542	358.422	1.62081	3.43166	5e-05	0.00025495	yes
NM_173781	Rab6b	chr9:103112073-103185270	153.879	357.33	1.21546	2.91063	5e-05	0.00025495	yes
NM_001163032	Synpr	chr14:13284779-13615469	28.0139	352.791	3.6546	8.03517	5e-05	0.00025495	yes
NM_008634	Map1b	chr13:99421463-99516602	134.161	351.785	1.39073	2.3772	0.00055	0.00224055	yes
NM_207668	Acpp	chr9:104288239-104337722	0.221473	337.531	10.5737	11.9036	5e-05	0.00025495	yes
NM_020486	Bcam	chr7:19756137-19770532	4.14278	329.662	6.31424	14.2392	5e-05	0.00025495	yes
NM_011887	Scn11a	chr9:119753764-119825456	0.10552	325.52	11.591	11.4762	5e-05	0.00025495	yes
NM_008450	Klc1	chr12:111758848-111813841	59.3355	314.772	2.40734	2.71203	0.00055	0.00224055	yes
NM_013506	Eif4a2	chr16:23107467-23127730	169.126	309.725	0.872887	1.99313	0.0042	0.0134167	yes
NM_007756	Cplx1	chr5:108518553-108550027	112.315	308.984	1.45998	4.38329	5e-05	0.00025495	yes
NM_008019	Fkbp1a	chr2:151542498-151561691	165.998	307.605	0.889915	2.8271	5e-05	0.00025495	yes
NM_008027	Flot1	chr17:35823356-35832787	61.0459	304.688	2.31936	7.33155	5e-05	0.00025495	yes
NM_009311	Tac1	chr6:7555070-7562973	11.999	299.589	4.64199	12.2461	5e-05	0.00025495	yes
NM_001014995	Fam189b	chr3:89183224-89189289	16.7263	296.768	4.14914	11.3821	5e-05	0.00025495	yes
NM_009130	Scg3	chr9:75643365-75684056	53.1566	293.717	2.46611	3.29156	5e-05	0.00025495	yes
NM_009451	Tubb4a	chr17:57080065-57087782	172.36	292.01	0.760588	2.25736	0.00105	0.00398122	yes
NM_011103	Prkcd	chr14:30595353-30626208	35.8164	290.317	3.01894	8.65946	5e-05	0.00025495	yes
NM_001253883	Pkm	chr9:59656367-59679375	154.044	281.355	0.869048	2.3107	0.00025	0.00110858	yes
NM_008923	Prkar1b	chr5:139017303-139130386	172.132	277.745	0.690242	1.82812	0.0032	0.0105781	yes
NM_023402	Myl12b	chr17:70973962-70990516	121.586	277.598	1.19102	4.32465	5e-05	0.00025495	yes
NM_008913	Ppp3ca	chr3:136670769-136935779	82.3811	269.796	1.71149	5.1614	5e-05	0.00025495	yes
NM_009798	Capzb	chr4:139192898-139291820	102.304	266.814	1.38297	3.84212	5e-05	0.00025495	yes
NM_009127	Scd1	chr19:44394449-44407709	11.2286	264.009	4.55534	11.3531	5e-05	0.00025495	yes
NM_030704	Hspb8	chr5:116408494-116422864	1.52278	263.716	7.43613	12.7819	5e-05	0.00025495	yes
NM_021316	Cend1	chr7:141426450-141429420	114.159	257.272	1.17225	3.76749	5e-05	0.00025495	yes
NM_181348	Prune2	chr19:16956117-17223932	10.4029	254.398	4.61203	9.73844	5e-05	0.00025495	yes
NM_175836	Sptbn1	chr11:30099394-30219772	75.0419	252.216	1.74889	3.43567	5e-05	0.00025495	yes
NM_027594	Ttll7	chr3:146852366-146982750	15.3255	247.971	4.01617	10.0512	5e-05	0.00025495	yes
NM_001290349	Plcb3	chr19:6953712-6969814	3.87689	244.196	5.977	13.3845	5e-05	0.00025495	yes
NM_178608	Reep1	chr6:71707680-71810705	80.5372	240.367	1.57751	4.35366	5e-05	0.00025495	yes
NM_053246	Dok4	chr8:94857449-94876312	30.2993	239.732	2.98406	7.82342	5e-05	0.00025495	yes
NM_001080780	Ret	chr6:118151747-118197744	1.32727	239.331	7.4944	13.0469	5e-05	0.00025495	yes
NM_178598	Tagln2	chr1:172500245-172507375	15.5298	237.982	3.93774	11.3893	5e-05	0.00025495	yes
NM_025869	Dusp26	chr8:31089661-31097047	74.2884	235.125	1.66222	5.29513	5e-05	0.00025495	yes
NM_025975	Dynlt3	chrX:9654269-9662983	37.118	235.018	2.66258	8.12325	5e-05	0.00025495	yes
NM_013603	Mt3	chr8:94152606-94154148	115.19	232.924	1.01585	4.32406	5e-05	0.00025495	yes
NM_138651	Cds2	chr2:132263147-132312050	40.5728	231.383	2.51169	4.25703	5e-05	0.00025495	yes
NM_194054	Rtn4	chr11:29692897-30026033	93.1405	230.518	1.3074	2.7439	5e-05	0.00025495	yes
NM_054084	Calcb	chr7:114718642-114723365	0.464398	226.263	8.92842	9.16237	0.0025	0.00853332	yes
NM_178920	Mal2	chr15:54571365-54602846	17.0218	225.035	3.7247	10.5635	5e-05	0.00025495	yes
NM_031185	Akap12	chr10:4266328-4359471	6.27761	224.139	5.15803	12.1641	5e-05	0.00025495	yes
NM_013472	Anxa6	chr11:54978961-55033471	21.2586	223.815	3.39619	7.84981	5e-05	0.00025495	yes
NM_008675	Nbl1	chr4:139082291-139092970	5.70504	223.733	5.2934	12.5896	5e-05	0.00025495	yes
NM_016863	Fkbp1b	chr12:4833173-4841595	29.0228	223.609	2.94572	9.46655	5e-05	0.00025495	yes
NM_145526	P2rx3	chr2:84996551-85035834	0.315662	219.457	9.44134	12.1991	5e-05	0.00025495	yes
NM_013892	Pcsk1n	chrX:7919821-7928607	117.033	219.414	0.906744	2.64265	5e-05	0.00025495	yes
NM_009377	Th	chr7:142892775-142899966	6.70468	214.722	5.00116	12.177	5e-05	0.00025495	yes
NM_009308	Syt4	chr18:31437807-31447415	126.33	211.152	0.741092	2.02072	0.0018	0.0063954	yes
NM_207515	Mbnl2	chr14:120275668-120431698	24.7432	210.36	3.08776	6.62415	5e-05	0.00025495	yes
NM_010348	Grik1	chr16:87895896-88290258	6.65231	208.072	4.96708	9.86217	5e-05	0.00025495	yes
NM_013509	Eno2	chr6:124760054-124769509	129.002	205.028	0.668424	1.99386	0.00235	0.00807118	yes
NM_026523	Nmb	chr7:80902226-80905062	3.7048	203.311	5.77815	7.53113	5e-05	0.00025495	yes
NM_053272	Dhcr24	chr4:106561037-106589113	54.5579	203.152	1.8967	5.31059	5e-05	0.00025495	yes
NM_001025263	Tpd52	chr3:8929435-9004515	13.3216	202.078	3.92307	8.68092	5e-05	0.00025495	yes
NM_001177667	Sptan1	chr2:29965559-30031450	91.0905	198.458	1.12346	1.87189	0.00315	0.0104393	yes
NM_145544	Rap1gds1	chr3:138925896-139075201	34.5258	196.027	2.5053	6.06717	5e-05	0.00025495	yes
NM_009955	Dpysl2	chr14:66802863-66868600	86.5578	195.629	1.17638	3.2156	5e-05	0.00025495	yes
NM_010699	Ldha	chr7:46845803-46855627	93.3875	191.265	1.03427	2.79913	5e-05	0.00025495	yes
NM_026914	Smdt1	chr15:82346045-82349062	124.934	190.139	0.60588	2.52247	0.0067	0.0199882	yes
NM_008139	Gnaq	chr19:16132830-16387453	57.7057	190.129	1.72019	4.51572	5e-05	0.00025495	yes
NM_013737	Pla2g7	chr17:43568450-43612201	13.6131	189.712	3.80074	9.61341	5e-05	0.00025495	yes
NM_008478	L1cam	chrX:73853779-73880834	103.412	188.653	0.867336	2.27854	0.0005	0.00205987	yes
NM_021568	Pcbp3	chr10:76761853-76961947	83.135	187.957	1.17687	3.68708	5e-05	0.00025495	yes
NM_001199296	Acly	chr11:100476351-100528000	54.2938	185.024	1.76885	3.32993	5e-05	0.00025495	yes
NM_010745	Ly86	chr13:37345344-37419036	2.24452	184.265	6.35923	11.093	5e-05	0.00025495	yes
NM_008115	Gfra2	chr14:70890129-70979838	4.87029	183.248	5.23365	12.7788	5e-05	0.00025495	yes
NM_001173506	Map1a	chr2:121289601-121351013	36.3449	181.974	2.3239	4.81509	5e-05	0.00025495	yes
NM_011986	Ncdn	chr4:126743749-126753429	115.849	180.8	0.642152	1.79801	0.0057	0.0174298	yes
NM_025800	Ppp1r2	chr16:30920553-31275697	29.089	178.783	2.61966	5.55539	5e-05	0.00025495	yes
NM_145562	Parm1	chr5:91517699-91623996	12.5675	177.616	3.82099	10.8114	5e-05	0.00025495	yes
NM_153781	Pygb	chr2:150786795-150831748	53.601	177.085	1.72411	4.97974	5e-05	0.00025495	yes
NM_009129	Scg2	chr1:79434668-79440090	94.9981	176.257	0.891713	2.50597	0.0003	0.00130491	yes
NM_178395	Zdhhc2	chr8:40423814-40484842	31.6431	176.027	2.47583	7.49782	5e-05	0.00025495	yes
NM_010498	Ids	chrX:70343069-70365085	90.897	171.919	0.91942	2.47285	0.0003	0.00130491	yes
NM_007508	Atp6v1a	chr16:44085403-44139019	95.8552	168.574	0.814456	2.29502	0.0008	0.00313097	yes
NM_010560	Il6st	chr13:112464069-112506860	13.3394	168.118	3.65571	9.77551	5e-05	0.00025495	yes
NM_023142	Arpc1b	chr5:145114255-145128186	2.62474	166.252	5.98505	11.5574	5e-05	0.00025495	yes
NM_146107	Actr1b	chr1:36699201-36709925	86.3558	165.967	0.942533	2.98211	5e-05	0.00025495	yes
NM_013872	Pmm1	chr15:81951105-81960930	68.5024	165.149	1.26954	3.62525	5e-05	0.00025495	yes
NM_177034	Apba1	chr19:23758875-23949597	39.4488	164.707	2.06185	5.43883	5e-05	0.00025495	yes
NM_001290995	Kif1b	chr4:149176318-149307733	75.5566	163.686	1.17827	2.22726	0.0002	0.000905362	yes
NM_013813	Epb4.1l3	chr17:69156809-69289987	36.919	163.056	2.14293	5.79439	5e-05	0.00025495	yes
NM_012037	Vat1	chr11:101458747-101466199	77.7941	161.962	1.05792	3.20007	5e-05	0.00025495	yes
NM_013584	Lifr	chr15:7129571-7197489	6.80413	160.248	4.55775	10.6847	5e-05	0.00025495	yes
NM_001039151	Cd44	chr2:102811141-102901665	3.23913	159.724	5.62383	12.6146	5e-05	0.00025495	yes
NM_001002267	Tmem158	chr9:123259056-123260789	41.7787	158.193	1.92084	6.06623	5e-05	0.00025495	yes
NM_133930	Creld1	chr6:113483568-113493338	36.0084	156.939	2.1238	6.64263	5e-05	0.00025495	yes
NM_027769	Cpne3	chr4:19519251-19570104	6.00726	156.796	4.70604	12.238	5e-05	0.00025495	yes
NM_010219	Fkbp4	chr6:128430106-128438631	84.7046	155.512	0.876509	2.76898	0.0001	0.00048456	yes
NM_029879	Rgs7bp	chr13:104947152-105054930	21.9974	154.983	2.8167	7.69978	5e-05	0.00025495	yes
NM_001040403	Flot2	chr11:78037940-78060432	33.5009	154.942	2.20945	5.17526	5e-05	0.00025495	yes
NR_024329	2900097C17Rik	chr2:156388062-156392979	104.466	154.654	0.566008	1.54489	0.01575	0.0415609	yes
NM_207649	Rcan2	chr17:43801850-44039516	18.2645	154.453	3.08005	3.70232	5e-05	0.00025495	yes
NM_010833	Msn	chrX:96096044-96168553	4.38746	153.717	5.13075	12.7713	5e-05	0.00025495	yes
NM_175134	Ankrd46	chr15:36477667-36496791	74.7756	153.275	1.03548	3.20168	5e-05	0.00025495	yes
NM_022023	Gmfb	chr14:46808148-46822242	47.5869	151.792	1.67346	4.83421	5e-05	0.00025495	yes
NM_026790	Ifi27	chr12:103433872-103443680	18.8062	151.101	3.00623	8.40456	5e-05	0.00025495	yes
NM_007598	Cap1	chr4:122859227-122885881	76.3711	150.871	0.982217	3.06087	5e-05	0.00025495	yes
NM_024236	Qdpr	chr5:45434031-45450229	50.3302	150.659	1.5818	5.21817	5e-05	0.00025495	yes
NM_001123362	Prdm12	chr2:31640036-31655795	0.302817	147.815	8.93114	9.79821	0.0001	0.00048456	yes
NM_145942	Hmgcs1	chr13:119690350-119708260	45.9477	147.686	1.68447	2.58274	5e-05	0.00025495	yes
NM_019769	Chp1	chr2:119547706-119587022	30.0149	147.078	2.29283	6.98971	5e-05	0.00025495	yes
NM_001033149	Ttc9	chr12:81631368-81664941	28.535	145.992	2.35508	7.28426	5e-05	0.00025495	yes
NM_027530	Rufy3	chr5:88565039-88651417	56.9589	145.927	1.35725	2.82402	5e-05	0.00025495	yes
NM_008850	Pitpna	chr11:75588107-75628778	80.0126	145.595	0.863663	2.31251	0.00025	0.00110858	yes
NM_028841	Tspan17	chr13:54789404-54796775	11.0894	145.368	3.71245	10.2121	5e-05	0.00025495	yes
NM_025436	Msmo1	chr8:64718144-64733578	83.981	143.18	0.769696	2.49637	0.00025	0.00110858	yes
NM_018797	Plxnc1	chr10:94790865-94944578	12.1389	143.052	3.55883	9.40357	5e-05	0.00025495	yes
NM_001034168	Ank2	chr3:126921606-126998452	28.4244	142.646	2.32723	4.30731	5e-05	0.00025495	yes
NM_134007	Cisd1	chr10:71330493-71344849	83.5175	141.813	0.763839	2.73063	0.00065	0.00260486	yes
NM_011246	Rasgrp1	chr2:117279992-117342877	2.58019	141.778	5.78001	13.4305	5e-05	0.00025495	yes
NM_011715	Wdr1	chr5:38526812-38561595	56.9439	141.457	1.31276	4.00358	5e-05	0.00025495	yes
NM_017375	Ostf1	chr19:18580363-18631813	5.34855	140.745	4.7178	11.3006	5e-05	0.00025495	yes
NM_203490	Mrgprd	chr7:145314834-145324059	0	139.022	inf	#NAME?	5e-05	0.00025495	yes
NM_021567	Pcbp4	chr9:106453837-106465940	95.4035	137.078	0.522888	1.56895	0.0129	0.0350811	yes
NM_021345	Ptplad1	chr9:64986982-65021717	52.9815	136.83	1.36882	4.20604	5e-05	0.00025495	yes
NM_011279	Rnf7	chr9:96470956-96478595	46.7168	135.976	1.54134	5.20406	5e-05	0.00025495	yes
NM_178615	Rgmb	chr17:15806252-15826586	72.0132	135.725	0.91435	2.83178	5e-05	0.00025495	yes
NM_027890	Susd2	chr10:75636618-75644008	1.24917	134.871	6.75447	11.6321	5e-05	0.00025495	yes
NM_144843	Mtmr6	chr14:60265204-60302371	30.1479	134.339	2.15575	6.32734	5e-05	0.00025495	yes
NM_001276358	Kcnip2	chr19:45792345-45816063	10.8846	134.104	3.62298	3.29135	0.00035	0.0014981	yes
NM_016800	Vti1b	chr12:79130787-79172458	67.1194	133.811	0.995397	2.83244	5e-05	0.00025495	yes
NM_028870	Cltb	chr13:54592938-54611272	81.4956	133.164	0.708414	2.33993	0.001	0.00381864	yes
NM_012061	Cadps	chr14:12372562-12823079	52.0511	132.981	1.35322	3.41178	5e-05	0.00025495	yes
NM_019703	Pfkp	chr13:6548156-6648771	44.8784	132.312	1.55985	3.91736	5e-05	0.00025495	yes
NM_133769	Cyfip2	chr11:46193848-46589232	50.6637	131.984	1.38134	3.53339	5e-05	0.00025495	yes
NM_016677	Hpcal1	chr12:17690813-17791926	18.5025	130.605	2.81941	8.36908	5e-05	0.00025495	yes
NM_009270	Sqle	chr15:59315091-59331193	64.1965	130.313	1.02141	3.11966	5e-05	0.00025495	yes
NM_001134697	Ctxn3	chr18:57468485-57478134	0.458005	130.225	8.15142	9.23729	0.00035	0.0014981	yes
NM_001109042	Kif21a	chr15:90933274-91049951	11.289	129.717	3.52237	5.57538	5e-05	0.00025495	yes
NM_011286	Rph3a	chr5:120940499-121009518	33.9514	129.266	1.9288	5.6486	5e-05	0.00025495	yes
NM_028007	Itfg1	chr8:85717556-85840949	83.6689	128.889	0.623364	1.86194	0.0047	0.0147911	yes
NM_133219	Gcnt2	chr13:40859767-40960892	0.777543	128.429	7.36783	10.0421	5e-05	0.00025495	yes
NM_001113358	Dad1	chr14:54235484-54253929	86.2486	127.211	0.560646	1.5039	0.01365	0.0368132	yes
NM_001145034	Gm13889	chr2:93955809-93957100	28.6286	127.209	2.15168	6.70476	5e-05	0.00025495	yes
NM_029210	Sv2c	chr13:95959442-96132577	8.01232	126.748	3.9836	10.8644	5e-05	0.00025495	yes
NM_172507	Sh3bgrl2	chr9:83548337-83600291	18.2513	125.821	2.78531	8.02541	5e-05	0.00025495	yes
NM_145823	Pitpnc1	chr11:107207891-107470720	10.6765	124.671	3.54562	9.71014	5e-05	0.00025495	yes
NM_001002895	AI413582	chr17:27563768-27565727	33.4864	124.022	1.88894	6.42944	5e-05	0.00025495	yes
NM_011843	Esyt1	chr10:128510249-128525859	3.40976	123.4	5.17753	11.7018	5e-05	0.00025495	yes
NM_019632	Napb	chr2:148694656-148732420	50.9224	123.321	1.27604	3.6708	5e-05	0.00025495	yes
NM_144819	Ccdc92	chr5:124834431-124862221	16.2953	123.302	2.91966	8.61791	5e-05	0.00025495	yes
NM_001163487	Pfkm	chr15:98038743-98132447	81.873	122.951	0.586622	1.6041	0.00795	0.0231714	yes
NM_001025600	Cadm1	chr9:47530351-47853385	4.35153	121.675	4.80536	5.3243	5e-05	0.00025495	yes
NM_001044741	Cacnb3	chr15:98632327-98644536	54.0269	120.548	1.15786	2.65056	5e-05	0.00025495	yes
NM_138602	Praf2	chrX:7728570-7731063	63.0176	119.878	0.927743	3.15281	5e-05	0.00025495	yes
NM_029655	Snx7	chr3:117781496-117868936	4.60163	119.834	4.70275	10.0121	5e-05	0.00025495	yes
NM_013863	Bag3	chr7:128523582-128546979	15.319	119.304	2.96125	8.68214	5e-05	0.00025495	yes
NM_133826	Atp6v1h	chr1:5083172-5162549	56.1149	119.287	1.08798	3.47608	5e-05	0.00025495	yes
NM_025596	Prelid1	chr13:55322054-55329730	71.178	118.291	0.732831	2.25747	0.0008	0.00313097	yes
NM_026819	Dhrs1	chr14:55739019-55745684	37.9172	118.28	1.64128	5.29154	5e-05	0.00025495	yes
NM_153139	Slc36a1	chr11:55204339-55236330	11.176	118.127	3.40186	9.40854	5e-05	0.00025495	yes
NM_013559	Hsph1	chr5:149616844-149636315	32.6959	117.893	1.8503	5.37622	5e-05	0.00025495	yes
NM_001081365	Cystm1	chr18:36348623-36393370	32.7101	117.671	1.84695	6.27994	5e-05	0.00025495	yes
NM_134050	Rab15	chr12:76797962-76822524	19.0069	117.357	2.62632	7.72973	5e-05	0.00025495	yes
NM_011101	Prkca	chr11:107933386-108343888	6.4663	117.271	4.18077	10.5537	5e-05	0.00025495	yes
NM_009842	Cd151	chr7:141467361-141471481	5.02719	117.216	4.54327	7.41367	5e-05	0.00025495	yes
NM_016789	Nptx2	chr5:144545886-144557478	15.6165	117.032	2.90576	8.49293	5e-05	0.00025495	yes
NM_001253766	Dgkh	chr14:78569608-78725089	0.835254	116.835	7.12804	8.65662	5e-05	0.00025495	yes
NM_009919	Cnih1	chr14:46775567-46788357	59.266	116.321	0.972834	3.22015	5e-05	0.00025495	yes
NM_025681	Lix1	chr17:17402685-17459388	4.13796	116.084	4.81011	11.7475	5e-05	0.00025495	yes
NM_009872	Cdk5r2	chr1:74855028-74857732	59.0423	115.119	0.963307	2.95856	5e-05	0.00025495	yes
NM_011506	Sucla2	chr14:73552785-73596142	48.3213	114.807	1.24848	3.91515	5e-05	0.00025495	yes
NM_025548	Tbcb	chr7:30224130-30232029	80.2717	114.376	0.510822	1.76348	0.01765	0.0457926	yes
NM_009898	Coro1a	chr7:126699773-126704754	29.2202	114.121	1.96553	6.17883	5e-05	0.00025495	yes
NM_010629	Kifap3	chr1:163779678-163917100	64.6029	113.413	0.811919	2.38531	0.00015	0.000698799	yes
NM_011104	Prkce	chr17:86167784-86657919	28.5668	113.394	1.98893	5.42296	5e-05	0.00025495	yes
NM_001166453	Pls3	chrX:75785653-75875170	17.1992	113.104	2.71724	7.22548	5e-05	0.00025495	yes
NM_197991	Emc10	chr7:44489937-44496513	71.5274	112.796	0.657142	2.1331	0.0021	0.0073145	yes
NM_021921	Mapk8ip2	chr15:89453910-89462447	76.813	112.716	0.553269	1.64123	0.0107	0.0298918	yes
NM_010598	Kcnab2	chr4:152390739-152477549	16.9214	112.023	2.72687	4.09588	5e-05	0.00025495	yes
NM_175199	Hspa12a	chr19:58795750-58860984	32.7381	111.655	1.77001	4.99578	5e-05	0.00025495	yes
NM_033217	Ngfr	chr11:95568820-95587698	3.20014	111.23	5.11926	11.9856	5e-05	0.00025495	yes
NM_133833	Dst	chr1:33908224-34308662	20.2747	110.388	2.44483	4.84272	5e-05	0.00025495	yes
NM_001163623	Prepl	chr17:85028346-85090274	67.4173	109.913	0.705165	1.83861	0.0033	0.0108653	yes
NM_008423	Kcnd1	chrX:7823842-7836503	3.92882	109.874	4.80561	10.9236	5e-05	0.00025495	yes
NM_001033277	Spryd3	chr15:102116527-102136215	54.2118	109.857	1.01895	3.17931	5e-05	0.00025495	yes
NM_009063	Rgs5	chr1:169655500-169693526	8.71723	109.847	3.65548	9.64131	5e-05	0.00025495	yes
NM_026609	Leprotl1	chr8:34135571-34146739	25.1535	109.233	2.11858	6.45301	5e-05	0.00025495	yes
NM_178872	Trim36	chr18:46165299-46212607	2.76173	108.886	5.30111	6.82726	5e-05	0.00025495	yes
NM_170593	Disp2	chr2:118779718-118795175	73.4545	108.768	0.566326	1.54282	0.01475	0.0392859	yes
NM_001128103	Ano3	chr2:110655200-110950244	0.388249	108.749	8.1298	12.2812	5e-05	0.00025495	yes
NM_010698	Ldb2	chr5:44472132-44799746	6.27754	107.863	4.10285	9.38678	5e-05	0.00025495	yes
NM_178628	Atl1	chr12:69746847-69987002	35.8751	107.86	1.5881	3.77583	5e-05	0.00025495	yes
NM_009904	Clgn	chr8:83389890-83426829	9.71746	106.442	3.45335	9.57355	5e-05	0.00025495	yes
NM_011143	Pou4f1	chr14:104462324-104467999	0.862391	106.412	6.9471	11.1727	5e-05	0.00025495	yes
NM_030018	Tmem50b	chr16:91574507-91597680	44.4337	106.086	1.25551	3.96955	5e-05	0.00025495	yes
NM_025559	Mien1	chr11:98412483-98438988	63.5126	106.06	0.739771	1.94627	0.0027	0.00909342	yes
NM_001040396	Selt	chr3:58576657-58593546	56.7226	105.791	0.899221	2.71278	5e-05	0.00025495	yes
NM_026189	Eepd1	chr9:25481596-25604110	5.12859	105.517	4.36276	10.9438	5e-05	0.00025495	yes
NM_008516	Lrrn1	chr6:107529725-107570228	12.2011	105.198	3.10803	8.86429	5e-05	0.00025495	yes
NM_133350	Mapre3	chr5:30814755-30866106	59.1007	104.906	0.827846	2.67811	0.0002	0.000905362	yes
NM_199021	Dpp10	chr1:123332137-124045559	21.7427	104.876	2.27008	6.63769	5e-05	0.00025495	yes
NM_019780	Vps29	chr5:122354412-122363287	65.192	104.848	0.685527	2.39437	0.0025	0.00853332	yes
NM_145516	Plekhb2	chr1:34849958-34879585	72.0211	104.689	0.539625	1.53167	0.0112	0.0310933	yes
NM_001110780	Syn1	chrX:20848542-20920918	48.2861	104.407	1.11254	1.67679	0.01345	0.0363491	yes
NM_001127349	Snx10	chr6:51523902-51590670	35.2164	104.27	1.56601	4.17485	5e-05	0.00025495	yes
NR_002445	BC002163	chr16:42884369-43619123	59.9266	104.11	0.796846	2.34562	0.01875	0.0482075	yes
NM_001290485	Lamp2	chrX:38401356-38456460	12.7031	103.131	3.02122	5.41046	5e-05	0.00025495	yes
NM_001039485	Piezo2	chr18:63010212-63387183	0.25145	102.97	8.67774	13.3476	5e-05	0.00025495	yes
NM_153150	Slc25a1	chr16:17925210-17928219	67.7422	102.117	0.59209	1.93621	0.0055	0.0169061	yes
NM_144865	Reep2	chr18:34840588-34847463	41.3947	102.058	1.30187	3.36275	5e-05	0.00025495	yes
NM_029561	Ndfip2	chr14:105258672-105309298	54.5309	101.925	0.90236	2.49686	0.0001	0.00048456	yes
NM_009794	Capn2	chr1:182467258-182517483	45.4687	101.847	1.16346	3.54263	5e-05	0.00025495	yes
NM_011942	Lypla2	chr4:135968224-135972594	42.1332	101.615	1.27008	4.09981	5e-05	0.00025495	yes
NM_010197	Fgf1	chr18:38838672-38971274	3.26056	101.444	4.95943	11.3781	5e-05	0.00025495	yes
NM_176860	Ubash3b	chr9:41013640-41157494	7.4223	100.542	3.75979	10.2215	5e-05	0.00025495	yes
NM_027192	Ttl	chr2:129065946-129096283	24.0983	100.44	2.05933	6.01901	5e-05	0.00025495	yes
NM_025494	Atp6v1c1	chr15:38661903-38692444	64.2602	100.438	0.644304	2.05829	0.0019	0.00670887	yes
NM_133807	Lrrc59	chr11:94629823-94653754	53.1017	100.114	0.91481	2.73331	5e-05	0.00025495	yes
NM_213659	Stat3	chr11:100886809-100939511	26.9754	99.8904	1.8887	4.42936	5e-05	0.00025495	yes
NM_133853	Magi3	chr3:104013264-104220406	9.1795	99.7046	3.44117	8.97906	5e-05	0.00025495	yes
NM_010904	Nefh	chr11:4938755-5042794	2.67698	99.3613	5.21401	5.43132	5e-05	0.00025495	yes
NM_033563	Klf7	chr1:64035670-64121389	33.3505	99.1921	1.57252	4.27269	5e-05	0.00025495	yes
NM_010497	Idh1	chr1:65158615-65186479	65.1253	99.1812	0.60685	1.74514	0.00485	0.0151924	yes
NM_001164763	Rarres1	chr3:67478885-67515523	0.783991	98.9888	6.98029	9.3386	5e-05	0.00025495	yes
NM_009252	Serpina3n	chr12:104406707-104414329	7.44057	98.9343	3.73298	9.78348	5e-05	0.00025495	yes
NM_008927	Map2k1	chr9:64185792-64253605	39.5018	98.9088	1.32418	4.05217	5e-05	0.00025495	yes
NM_198001	1110008P14Rik	chr2:32379100-32381915	39.5482	98.8457	1.32157	4.56214	5e-05	0.00025495	yes
NM_010422	Hexb	chr13:97137936-97198357	26.4717	97.6462	1.88311	4.58695	5e-05	0.00025495	yes
NM_008064	Gaa	chr11:119267966-119285698	44.9652	97.6292	1.1185	3.03025	5e-05	0.00025495	yes
NM_024465	Abhd12	chr2:150832514-150904731	64.8549	97.4789	0.587874	1.89397	0.00595	0.0180851	yes
NM_001252526	Cpeb1	chr7:81347025-81454758	18.5557	96.858	2.38401	6.16006	5e-05	0.00025495	yes
NM_021889	Syt9	chr7:107284774-107591365	4.09627	96.836	4.56316	10.6034	5e-05	0.00025495	yes
NM_177763	Lhfpl4	chr6:113168086-113195384	45.7796	96.7205	1.07912	3.14327	5e-05	0.00025495	yes
NM_023328	Agtpbp1	chr13:59449534-59557347	21.2171	96.6915	2.18816	5.07399	5e-05	0.00025495	yes
NM_001114386	Nedd4l	chr18:64887755-65751537	11.0707	96.3663	3.12178	6.90537	5e-05	0.00025495	yes
NM_024246	Tmem79	chr3:88328652-88334433	0.688228	96.3568	7.12936	10.1609	5e-05	0.00025495	yes
NM_007414	Adprh	chr16:38445398-38452689	46.1815	95.6589	1.05058	3.40847	5e-05	0.00025495	yes
NM_001199245	Kcnip4	chr5:48389502-49285659	0.854082	94.9905	6.79726	4.03523	0.00225	0.0077687	yes
NM_026618	Coa3	chr11:101277969-101278948	50.1988	94.791	0.917099	3.22384	0.00015	0.000698799	yes
NM_010597	Kcnab1	chr3:65109367-65378225	11.2715	94.7415	3.07132	8.49746	5e-05	0.00025495	yes
NM_008451	Klc2	chr19:5107745-5118408	34.9125	94.4979	1.43654	3.45312	5e-05	0.00025495	yes
NM_026495	Nacc2	chr2:26055535-26122811	6.6564	94.0522	3.82065	9.54313	5e-05	0.00025495	yes
NM_031248	Lamtor2	chr3:88549818-88552927	53.4702	94.0075	0.81404	2.98882	0.0016	0.00577139	yes
NM_172930	Tmem255a	chrX:38189792-38252481	15.6456	93.6679	2.5818	4.33159	5e-05	0.00025495	yes
NM_172784	Lrp11	chr10:7589799-7625477	61.8408	93.4134	0.59507	1.80367	0.00565	0.0172827	yes
NM_029391	Rab4b	chr7:27168432-27178883	35.2034	93.1742	1.40422	3.80559	5e-05	0.00025495	yes
NM_008495	Lgals1	chr15:78926724-78930465	6.10571	92.3422	3.91876	8.75119	5e-05	0.00025495	yes
NM_176848	Fbxo2	chr4:148160667-148166417	7.79953	92.0068	3.56028	8.95627	5e-05	0.00025495	yes
NM_001163567	Fam102b	chr3:108970996-109027607	31.3451	91.1587	1.54014	4.45343	5e-05	0.00025495	yes
NM_024270	Stard3nl	chr13:19357675-19395752	38.0953	90.8679	1.25416	4.09088	5e-05	0.00025495	yes
[truncated: 1,994 more rows]

## Sheet: up and down
gene	test_id	description	locus	FPKM cortical neurons	FPKM MACS DRG	log2 fold change	q_value
[truncated: 28 more rows]
