# Supplementary material for: Defining the nociceptor transcriptome
Source: Front Mol Neurosci. 2014 Nov 11;7:87. doi: 10.3389/fnmol.2014.00087 (PMC4227287; doi:10.3389/fnmol.2014.00087)
Supplement: Supplementary file 6 [file Table6.XLSX]

## Sheet: Sheet1
Gene	Mean FPKM Intact	Mean FPKM Unsorted	log2 fc	q value
Bhlha9	10.3635	5.58304	-0.892393	0.00358054
Pdlim2	17.3005	10.466	-0.725109	0.0014525
E4f1	6.25256	3.99057	-0.647852	0.0111089
Nmi	9.1866	6.03591	-0.605959	0.0417861
Atf5	49.4366	33.1731	-0.575565	0.0112879
Zfp954	10.3776	7.13915	-0.539647	0.0193019
Klf5	20.3224	14.5587	-0.481191	0.0155122
Lrrc16b	18.4998	14.207	-0.380909	0.031442
Zfhx3	10.2886	13.5178	0.393811	0.0130661
Sox4	8.38121	11.4307	0.447689	0.024327
Med10	39.0814	29.2407	-0.418503	0.0509172
Pdlim1	9.59575	6.66632	-0.525504	0.0553495
Zbtb48	3.52624	2.30004	-0.616468	0.0639765
Zfp945	4.48833	3.46145	-0.374802	0.0780683
Elavl3	37.6459	46.123	0.292993	0.0783955
Aff3	14.983	18.1315	0.275172	0.116038
Rnh1	58.171	48.0918	-0.274509	0.127379
Taf9b	18.9087	15.3438	-0.30139	0.13187
Zfp760	4.14324	3.19347	-0.375634	0.133224
Six1	21.2545	25.6842	0.273116	0.135864
Myt1	18.3966	15.3993	-0.256575	0.146106
Id4	23.1627	28.163	0.281997	0.173517
Ankra2	15.7597	12.887	-0.290323	0.201122
Scand1	17.8424	13.4842	-0.404041	0.209457
Irf6	3.56404	2.8581	-0.318457	0.244406
Tshz2	41.1794	46.9619	0.189566	0.28624
Pou4f1	57.7495	65.6742	0.185518	0.298183
Tox3	5.81158	6.93173	0.254286	0.310443
Zmym6	4.71499	3.95577	-0.253294	0.322981
Pdcd2	18.2576	15.3093	-0.25409	0.339072
Prdm8	6.67326	7.82315	0.229359	0.344463
Znf512b	9.43715	8.07536	-0.224824	0.354132
Uri1	11.7951	10.2753	-0.199013	0.360677
Zmat4	13.53	11.9073	-0.184315	0.368868
Gtf3a	14.563	11.9519	-0.285059	0.394373
Bhlhe41	12.0284	10.7197	-0.16618	0.411347
Rarg	15.9936	14.1288	-0.178857	0.419038
Zfp946	8.31024	7.33375	-0.180339	0.479292
Pura	11.4626	13.0474	0.186834	0.491275
Myt1l	19.1081	20.9732	0.13436	0.497081
Deaf1	16.56	14.6057	-0.181171	0.509419
Myc	4.08105	4.74288	0.216822	0.509591
Hes6	15.2563	13.4743	-0.179189	0.524922
Nfil3	2.44553	2.92301	0.257308	0.534362
Mef2a	32.2909	35.1477	0.122305	0.535834
Tlx3	36.0518	39.5584	0.133913	0.539234
Hivep3	3.33923	3.00793	-0.150745	0.539359
Zfp941	6.5179	5.91	-0.14125	0.59237
Rbms1	56.8782	52.9317	-0.103742	0.620595
Isl2	89.615	83.7878	-0.0970003	0.630694
Smad1	17.9347	19.2534	0.102365	0.654845
Zfhx2	6.40685	6.86339	0.0993067	0.672109
Aff2	3.28068	2.99571	-0.131098	0.675843
Casz1	13.9497	14.8189	0.087204	0.703573
Grhl3	3.48505	3.82322	0.133606	0.712544
Ldb2	51.037	48.4355	-0.0754812	0.732835
Pou4f2	7.26762	7.76105	0.0947699	0.743575
Tlx2	39.8471	41.8103	0.0693836	0.78001
Prdm12	63.7178	66.4812	0.0612497	0.785386
Tox2	6.77957	7.2224	0.091284	0.803842
Rufy2	9.46252	9.0679	-0.0614557	0.819745
Klf7	60.671	62.5535	0.0440852	0.862369
Thra	75.574	73.525	-0.0396534	0.865012
Tcerg1l	7.19464	7.47647	0.0554339	0.865482
Smyd3	8.43282	8.18385	-0.0432361	0.885288
Tle1	23.3129	22.571	-0.0466598	0.892559
Plagl1	16.2648	16.4132	0.0131032	0.960598
Klf8	4.46815	4.42891	-0.0127235	0.971062
Stat6	33.2268	33.1679	-0.00255704	0.992332
Sox11	2.35679	2.3552	-0.000971672	0.997464
